# Supplementary material for: Isolation and evolution of labile sulfur allotropes via kinetic encapsulation in interactive porous networks
Source: IUCrJ. 2016 Jun 8;3(Pt 4):232–6. doi: 10.1107/S2052252516008423 (PMC4937778; doi:10.1107/S2052252516008423)
Supplement: Supplementary file 1 [file m-03-00232-sup1.cif]

data_S_dimer
_database_code_depnum_ccdc_archive 'CCDC 1415696'
#==============================================================================

# PROCESSING SUMMARY (IUCr Office Use Only)

_journal_date_recd_electronic      2016-03-22
_journal_date_to_coeditor         ?
_journal_date_from_coeditor       ?
_journal_date_accepted     ?
_journal_date_printers_first      ?
_journal_date_printers_final      ?
_journal_date_proofs_out          ?
_journal_date_proofs_in           ?
_journal_coeditor_name            ?
_journal_coeditor_code      ED5008
_journal_coeditor_notes
; ?
;
_journal_paper_category      FA
_journal_techeditor_code      ?
_iucr_compatibility_tag          ACTA95
_journal_techeditor_notes  
;
;
_journal_coden_ASTM               ?
_journal_name_full                ?
_journal_year                     ?
_journal_volume                   ?
_journal_issue                    ?
_journal_page_first               ?
_journal_page_last                ?
_journal_suppl_publ_number        ?
_journal_suppl_publ_pages         ?

#==============================================================================

_publcif_datablock.id '{74473b52-7f26-46c8-900c-9494eaec7b99}'
_audit_creation_method            SHELXL-97
_chemical_name_systematic
;
 ?
;
_chemical_name_common             ?
_chemical_melting_point           ?
_chemical_formula_moiety
'(CuI)2 (N1C5H4C6H4)4C (S2)0.975'
_chemical_formula_sum
 'C45 H32 Cu2 I2 N4 S1.95'
_chemical_formula_weight          1070.94

loop_
 _atom_type_symbol
 _atom_type_description
 _atom_type_scat_dispersion_real
 _atom_type_scat_dispersion_imag
 _atom_type_scat_source
 'C'  'C'   0.0029   0.0015
 'International Tables Vol C Tables 4.2.6.8 and 6.1.1.4'
 'H'  'H'   0.0000   0.0000
 'International Tables Vol C Tables 4.2.6.8 and 6.1.1.4'
 'Cu'  'Cu'   0.3319   1.2017
 'International Tables Vol C Tables 4.2.6.8 and 6.1.1.4'
 'I'  'I'  -0.4928   1.7194
 'International Tables Vol C Tables 4.2.6.8 and 6.1.1.4'
 'N'  'N'   0.0057   0.0031
 'International Tables Vol C Tables 4.2.6.8 and 6.1.1.4'
 'S'  'S'   0.1188   0.1164
 'International Tables Vol C Tables 4.2.6.8 and 6.1.1.4'

_symmetry_cell_setting            tetragonal
_space_group_name_H-M_alt         'I4/mcm'
_space_group_name_Hall            '-I 4 2c'
loop_
 _symmetry_equiv_pos_as_xyz
 'x, y, z'
 'x, -y, -z+1/2'
 '-x, -y, z'
 '-x, y, -z+1/2'
 'y, x, -z+1/2'
 'y, -x, z'
 '-y, x, z'
 '-y, -x, -z+1/2'
 'x+1/2, y+1/2, z+1/2'
 'x+1/2, -y+1/2, -z+1'
 '-x+1/2, -y+1/2, z+1/2'
 '-x+1/2, y+1/2, -z+1'
 'y+1/2, x+1/2, -z+1'
 'y+1/2, -x+1/2, z+1/2'
 '-y+1/2, x+1/2, z+1/2'
 '-y+1/2, -x+1/2, -z+1'
 '-x, -y, -z'
 '-x, y, z-1/2'
 'x, y, -z'
 'x, -y, z-1/2'
 '-y, -x, z-1/2'
 '-y, x, -z'
 'y, -x, -z'
 'y, x, z-1/2'
 '-x+1/2, -y+1/2, -z+1/2'
 '-x+1/2, y+1/2, z'
 'x+1/2, y+1/2, -z+1/2'
 'x+1/2, -y+1/2, z'
 '-y+1/2, -x+1/2, z'
 '-y+1/2, x+1/2, -z+1/2'
 'y+1/2, -x+1/2, -z+1/2'
 'y+1/2, x+1/2, z'

_cell_length_a                    13.2563(2)
_cell_length_b                    13.2563(2)
_cell_length_c                    27.5616(7)
_cell_angle_alpha                 90.00
_cell_angle_beta                  90.00
_cell_angle_gamma                 90.00
_cell_volume                      4843.4(2)
_cell_formula_units_Z             4
_cell_measurement_temperature     30(5)
_cell_measurement_reflns_used     20372
_cell_measurement_theta_min       2.11
_cell_measurement_theta_max       35.00

_exptl_crystal_description        'block'
_exptl_crystal_colour             'yellow'
_exptl_crystal_size_max           0.05
_exptl_crystal_size_mid           0.03
_exptl_crystal_size_min           0.03
_exptl_crystal_density_meas       ?
_exptl_crystal_density_diffrn     1.473
_exptl_crystal_density_method     'not measured'
_exptl_crystal_F_000              2104
_exptl_absorpt_coefficient_mu     1.975
_exptl_absorpt_correction_type    empirical
_exptl_absorpt_correction_T_min   0.9077
_exptl_absorpt_correction_T_max   0.9431
_exptl_absorpt_process_details    'HKL2000 Scalepack'

_exptl_special_details
;
 ?
;

_diffrn_ambient_temperature       30(5)
_diffrn_radiation_wavelength      0.68990
_diffrn_radiation_type           synchrotron
_diffrn_radiation_source         'KEK PF-AR NW2A beamline'
_diffrn_radiation_monochromator  'Si 111'
_diffrn_measurement_device_type  'Rigaku Mercury CCD'
_diffrn_measurement_method       'oscillation method, \w scans'
_diffrn_detector_area_resol_mean  ?
_diffrn_standards_number          ?
_diffrn_standards_interval_count  ?
_diffrn_standards_interval_time   ?
_diffrn_standards_decay_%         none
_diffrn_reflns_number             20372
_diffrn_reflns_av_R_equivalents   0.0702
_diffrn_reflns_av_sigmaI/netI     0.0579
_diffrn_reflns_limit_h_min        -22
_diffrn_reflns_limit_h_max        20
_diffrn_reflns_limit_k_min        -19
_diffrn_reflns_limit_k_max        12
_diffrn_reflns_limit_l_min        -45
_diffrn_reflns_limit_l_max        24
_diffrn_reflns_theta_min          2.11
_diffrn_reflns_theta_max          35.00
_reflns_number_total              3092
_reflns_number_gt                 2025
_reflns_threshold_expression      >2sigma(I)

_computing_data_collection       'Crystal Clear'
_computing_cell_refinement       'HKL2000 (Otwinowski & Minor, 1997)'
_computing_data_reduction        'HKL2000 (Otwinowski & Minor, 1997)'
_computing_structure_solution    'SHELXS-97 (Sheldrick, 1990)'
_computing_structure_refinement  'SHELXL-97 (Sheldrick, 1997)'
_computing_molecular_graphics    'Ortep-3 for Windows (Farrugia, 1997)'
_computing_publication_material  'WinGX publication routines (Farrugia, 1999)'

_refine_special_details
;
 Refinement of F^2^ against ALL reflections.  The weighted R-factor wR and
 goodness of fit S are based on F^2^, conventional R-factors R are based
 on F, with F set to zero for negative F^2^. The threshold expression of
 F^2^ > 2sigma(F^2^) is used only for calculating R-factors(gt) etc. and is
 not relevant to the choice of reflections for refinement.  R-factors based
 on F^2^ are statistically about twice as large as those based on F, and R-
 factors based on ALL data will be even larger.
;

_refine_ls_structure_factor_coef  Fsqd
_refine_ls_matrix_type            full
_refine_ls_weighting_scheme       calc
_refine_ls_weighting_details
 'calc w=1/[\s^2^(Fo^2^)+(0.0688P)^2^+0.0000P] where P=(Fo^2^+2Fc^2^)/3'
_atom_sites_solution_primary      direct
_atom_sites_solution_secondary    difmap
_atom_sites_solution_hydrogens    geom
_refine_ls_hydrogen_treatment     constr
_refine_ls_extinction_method      none
_refine_ls_extinction_coef        ?
_refine_ls_number_reflns          3092
_refine_ls_number_parameters      140
_refine_ls_number_restraints      43
_refine_ls_R_factor_all           0.0620
_refine_ls_R_factor_gt            0.0372
_refine_ls_wR_factor_ref          0.0981
_refine_ls_wR_factor_gt           0.0892
_refine_ls_goodness_of_fit_ref    0.752
_refine_ls_restrained_S_all       0.749
_refine_ls_shift/su_max           0.004
_refine_ls_shift/su_mean          0.000

loop_
 _atom_site_label
 _atom_site_type_symbol
 _atom_site_fract_x
 _atom_site_fract_y
 _atom_site_fract_z
 _atom_site_U_iso_or_equiv
 _atom_site_adp_type
 _atom_site_occupancy
 _atom_site_symmetry_multiplicity
 _atom_site_calc_flag
 _atom_site_refinement_flags
 _atom_site_disorder_assembly
 _atom_site_disorder_group
S1A S 0.0000 0.0000 0.1155(19) 0.21(2) Uani 0.084(8) 4 d SPDU A 1
S2A S 0.0000 0.0000 0.1831(19) 0.115(15) Uani 0.084(8) 4 d SPDU A 1
S1B S 0.0000 0.0000 0.156(3) 0.13(2) Uani 0.068(7) 4 d SPDU . 2
S2B S 0.0000 0.0000 0.223(3) 0.24(3) Uani 0.068(7) 4 d SPDU . 2
S1C S 0.0000 0.0000 0.035(2) 0.205(18) Uani 0.104(5) 4 d SPDU . 3
S2C S 0.0549(11) -0.1246(8) 0.022(2) 0.24(5) Uani 0.104(5) 1 d PD . 3
S1D S 0.0000 0.0000 0.0674(8) 0.18(2) Uani 0.086(9) 4 d SPDU B 4
S2D S 0.0000 0.0000 0.0000 0.15(2) Uani 0.086(9) 8 d SPDU . 4
C30 C 0.0000 -0.5000 0.2500 0.0212(9) Uani 1 8 d S . .
Cu1 Cu 0.43382(3) -0.06618(3) 0.0000 0.02704(12) Uani 1 4 d S . .
I1 I 0.375807(14) 0.124193(14) 0.0000 0.02658(8) Uani 1 4 d S . .
N11 N 0.36674(12) -0.13326(12) 0.05872(9) 0.0278(5) Uani 1 2 d S . .
C14 C 0.25370(15) -0.24630(15) 0.12558(10) 0.0261(5) Uani 1 2 d S . .
C21 C 0.19079(14) -0.30921(14) 0.15814(9) 0.0241(5) Uani 1 2 d S C .
C24 C 0.06778(14) -0.43222(14) 0.21761(9) 0.0217(4) Uani 1 2 d S . .
C12 C 0.4088(3) -0.1967(3) 0.08865(15) 0.0296(8) Uani 0.50 1 d P C -1
H12 H 0.4801 -0.2039 0.0877 0.036 Uiso 0.50 1 calc PR C -1
C13 C 0.3549(3) -0.2549(3) 0.12216(16) 0.0281(8) Uani 0.50 1 d P C -1
H13 H 0.3898 -0.3007 0.1427 0.034 Uiso 0.50 1 calc PR C -1
C15 C 0.2063(3) -0.1719(3) 0.09584(15) 0.0282(8) Uani 0.50 1 d P C -1
H15 H 0.1360 -0.1593 0.0984 0.034 Uiso 0.50 1 calc PR C -1
C16 C 0.2653(3) -0.1181(3) 0.06299(15) 0.0293(8) Uani 0.50 1 d P C -1
H16 H 0.2339 -0.0692 0.0429 0.035 Uiso 0.50 1 calc PR C -1
C22 C 0.1533(3) -0.2734(3) 0.20143(14) 0.0277(7) Uani 0.50 1 d P C -1
H22 H 0.1703 -0.2071 0.2116 0.033 Uiso 0.50 1 calc PR C -1
C23 C 0.0905(3) -0.3327(3) 0.23092(13) 0.0268(7) Uani 0.50 1 d P C -1
H23 H 0.0634 -0.3053 0.2600 0.032 Uiso 0.50 1 calc PR C -1
C25 C 0.1078(3) -0.4689(3) 0.17453(13) 0.0251(7) Uani 0.50 1 d P C -1
H25 H 0.0932 -0.5363 0.1651 0.030 Uiso 0.50 1 calc PR C -1
C26 C 0.1681(3) -0.4103(3) 0.14494(13) 0.0253(7) Uani 0.50 1 d P C -1
H26 H 0.1945 -0.4377 0.1157 0.030 Uiso 0.50 1 calc PR C -1

loop_
 _atom_site_aniso_label
 _atom_site_aniso_U_11
 _atom_site_aniso_U_22
 _atom_site_aniso_U_33
 _atom_site_aniso_U_23
 _atom_site_aniso_U_13
 _atom_site_aniso_U_12
S1A 0.22(3) 0.22(3) 0.19(5) 0.000 0.000 0.000
S2A 0.128(19) 0.128(19) 0.09(3) 0.000 0.000 0.000
S1B 0.13(2) 0.13(2) 0.12(4) 0.000 0.000 0.000
S2B 0.25(4) 0.25(4) 0.22(7) 0.000 0.000 0.000
S1C 0.24(3) 0.24(3) 0.14(3) 0.000 0.000 0.000
S2C 0.075(7) 0.073(7) 0.57(14) -0.041(19) -0.07(3) 0.001(5)
S1D 0.22(3) 0.22(3) 0.10(3) 0.000 0.000 0.000
S2D 0.21(3) 0.21(3) 0.040(19) 0.000 0.000 0.000
C30 0.0263(14) 0.0263(14) 0.0110(17) 0.000 0.000 0.000
Cu1 0.03196(16) 0.03196(16) 0.0172(2) 0.000 0.000 -0.0085(2)
I1 0.03153(10) 0.03153(10) 0.01668(10) 0.000 0.000 -0.00108(10)
N11 0.0312(7) 0.0312(7) 0.0210(10) 0.0010(6) 0.0010(6) -0.0071(9)
C14 0.0313(8) 0.0313(8) 0.0155(10) 0.0001(7) 0.0001(7) -0.0059(10)
C21 0.0280(7) 0.0280(7) 0.0162(10) 0.0012(6) 0.0012(6) -0.0035(11)
C24 0.0259(7) 0.0259(7) 0.0135(9) 0.0004(6) 0.0004(6) -0.0009(10)
C12 0.0314(19) 0.036(2) 0.0215(17) -0.0015(15) 0.0016(14) -0.0058(17)
C13 0.032(2) 0.0295(19) 0.0226(18) 0.0062(15) 0.0014(15) -0.0023(15)
C15 0.0299(19) 0.031(2) 0.0236(17) 0.0012(15) 0.0028(14) -0.0034(15)
C16 0.033(2) 0.031(2) 0.0242(18) 0.0051(15) 0.0006(15) -0.0028(17)
C22 0.0355(18) 0.0286(18) 0.0190(16) -0.0012(14) -0.0002(15) -0.0045(15)
C23 0.0334(18) 0.0317(19) 0.0153(14) -0.0010(14) 0.0052(14) -0.0056(16)
C25 0.0332(19) 0.0275(18) 0.0147(14) 0.0000(12) 0.0019(13) -0.0023(15)
C26 0.0333(19) 0.0286(17) 0.0141(13) -0.0010(13) 0.0030(14) 0.0014(15)

_geom_special_details
;
 All esds (except the esd in the dihedral angle between two l.s. planes)
 are estimated using the full covariance matrix.  The cell esds are taken
 into account individually in the estimation of esds in distances, angles
 and torsion angles; correlations between esds in cell parameters are only
 used when they are defined by crystal symmetry.  An approximate (isotropic)
 treatment of cell esds is used for estimating esds involving l.s. planes.
;

loop_
 _geom_bond_atom_site_label_1
 _geom_bond_atom_site_label_2
 _geom_bond_distance
 _geom_bond_site_symmetry_2
 _geom_bond_publ_flag
S1A S2A 1.862(16) . ?
S1B S2B 1.85(2) . ?
S2B S2B 1.47(15) 2 ?
S1C S2C 1.840(17) 6 ?
S1C S2C 1.840(17) . ?
S1C S2C 1.840(17) 7 ?
S1C S2C 1.840(17) 3 ?
S1C S1C 1.93(11) 17 ?
S1C S2C 2.39(6) 23 ?
S1C S2C 2.39(6) 19 ?
S1C S2C 2.39(6) 17 ?
S1C S2C 2.39(6) 22 ?
S2C S2C 1.22(12) 19 ?
S2C S1C 2.39(6) 17 ?
S1D S2D 1.86(2) . ?
S2D S1D 1.86(2) 17 ?
C30 C24 1.553(3) 3_545 ?
C30 C24 1.553(3) . ?
C30 C24 1.553(3) 4 ?
C30 C24 1.553(3) 2_545 ?
Cu1 N11 2.050(2) 19 ?
Cu1 N11 2.050(2) . ?
Cu1 Cu1 2.4813(9) 17_655 ?
Cu1 I1 2.6382(3) 17_655 ?
Cu1 I1 2.6382(3) . ?
I1 Cu1 2.6382(3) 17_655 ?
N11 C12 1.303(5) . ?
N11 C12 1.303(5) 32_545 ?
N11 C16 1.364(5) 32_545 ?
N11 C16 1.364(5) . ?
C14 C13 1.350(4) . ?
C14 C13 1.350(4) 32_545 ?
C14 C15 1.428(4) 32_545 ?
C14 C15 1.428(5) . ?
C14 C21 1.482(4) . ?
C21 C22 1.377(4) . ?
C21 C22 1.377(4) 32_545 ?
C21 C26 1.421(4) . ?
C21 C26 1.421(4) 32_545 ?
C24 C25 1.388(4) . ?
C24 C25 1.388(4) 32_545 ?
C24 C23 1.402(5) . ?
C24 C23 1.402(5) 32_545 ?
C12 C13 1.399(6) . ?
C15 C16 1.393(6) . ?
C22 C23 1.404(5) . ?
C25 C26 1.381(5) . ?

loop_
 _geom_angle_atom_site_label_1
 _geom_angle_atom_site_label_2
 _geom_angle_atom_site_label_3
 _geom_angle
 _geom_angle_site_symmetry_1
 _geom_angle_site_symmetry_3
 _geom_angle_publ_flag
S2B S2B S1B 180.000(2) 2 . ?
S2C S1C S2C 87.8(9) 6 . ?
S2C S1C S2C 158(5) 6 7 ?
S2C S1C S2C 87.8(9) . 7 ?
S2C S1C S2C 87.8(9) 6 3 ?
S2C S1C S2C 158(5) . 3 ?
S2C S1C S2C 87.8(9) 7 3 ?
S2C S1C S1C 79(2) 6 17 ?
S2C S1C S1C 79(2) . 17 ?
S2C S1C S1C 79(2) 7 17 ?
S2C S1C S1C 79(2) 3 17 ?
S2C S1C S2C 30(3) 6 23 ?
S2C S1C S2C 82.7(15) . 23 ?
S2C S1C S2C 128(3) 7 23 ?
S2C S1C S2C 82.7(15) 3 23 ?
S1C S1C S2C 48.9(16) 17 23 ?
S2C S1C S2C 82.7(15) 6 19 ?
S2C S1C S2C 30(3) . 19 ?
S2C S1C S2C 82.7(15) 7 19 ?
S2C S1C S2C 128(3) 3 19 ?
S1C S1C S2C 48.9(16) 17 19 ?
S2C S1C S2C 64.4(17) 23 19 ?
S2C S1C S2C 82.7(15) 6 17 ?
S2C S1C S2C 128(3) . 17 ?
S2C S1C S2C 82.7(15) 7 17 ?
S2C S1C S2C 30(3) 3 17 ?
S1C S1C S2C 48.9(16) 17 17 ?
S2C S1C S2C 64.4(17) 23 17 ?
S2C S1C S2C 98(3) 19 17 ?
S2C S1C S2C 128(3) 6 22 ?
S2C S1C S2C 82.7(15) . 22 ?
S2C S1C S2C 30(3) 7 22 ?
S2C S1C S2C 82.7(15) 3 22 ?
S1C S1C S2C 48.9(16) 17 22 ?
S2C S1C S2C 98(3) 23 22 ?
S2C S1C S2C 64.4(17) 19 22 ?
S2C S1C S2C 64.4(17) 17 22 ?
S2C S2C S1C 101(2) 19 . ?
S2C S2C S1C 48.9(16) 19 17 ?
S1C S2C S1C 52(3) . 17 ?
S1D S2D S1D 180.0 17 . ?
C24 C30 C24 109.82(18) 3_545 . ?
C24 C30 C24 109.30(9) 3_545 4 ?
C24 C30 C24 109.30(9) . 4 ?
C24 C30 C24 109.30(9) 3_545 2_545 ?
C24 C30 C24 109.30(9) . 2_545 ?
C24 C30 C24 109.82(18) 4 2_545 ?
N11 Cu1 N11 104.31(14) 19 . ?
N11 Cu1 Cu1 127.85(7) 19 17_655 ?
N11 Cu1 Cu1 127.85(7) . 17_655 ?
N11 Cu1 I1 106.77(3) 19 17_655 ?
N11 Cu1 I1 106.77(3) . 17_655 ?
Cu1 Cu1 I1 61.948(9) 17_655 17_655 ?
N11 Cu1 I1 106.77(3) 19 . ?
N11 Cu1 I1 106.77(3) . . ?
Cu1 Cu1 I1 61.948(9) 17_655 . ?
I1 Cu1 I1 123.896(19) 17_655 . ?
Cu1 I1 Cu1 56.104(19) 17_655 . ?
C12 N11 C12 98.7(4) . 32_545 ?
C12 N11 C16 41.1(2) . 32_545 ?
C12 N11 C16 117.5(3) 32_545 32_545 ?
C12 N11 C16 117.5(3) . . ?
C12 N11 C16 41.1(2) 32_545 . ?
C16 N11 C16 106.4(4) 32_545 . ?
C12 N11 Cu1 126.5(2) . . ?
C12 N11 Cu1 126.5(2) 32_545 . ?
C16 N11 Cu1 115.6(2) 32_545 . ?
C16 N11 Cu1 115.6(2) . . ?
C13 C14 C13 99.3(4) . 32_545 ?
C13 C14 C15 40.2(2) . 32_545 ?
C13 C14 C15 117.1(3) 32_545 32_545 ?
C13 C14 C15 117.1(3) . . ?
C13 C14 C15 40.2(2) 32_545 . ?
C15 C14 C15 106.1(4) 32_545 . ?
C13 C14 C21 123.7(2) . . ?
C13 C14 C21 123.7(2) 32_545 . ?
C15 C14 C21 119.3(2) 32_545 . ?
C15 C14 C21 119.3(2) . . ?
C22 C21 C22 59.8(4) . 32_545 ?
C22 C21 C26 118.1(3) . . ?
C22 C21 C26 87.4(3) 32_545 . ?
C22 C21 C26 87.4(3) . 32_545 ?
C22 C21 C26 118.1(3) 32_545 32_545 ?
C26 C21 C26 62.3(4) . 32_545 ?
C22 C21 C14 122.3(2) . . ?
C22 C21 C14 122.3(2) 32_545 . ?
C26 C21 C14 119.6(2) . . ?
C26 C21 C14 119.6(2) 32_545 . ?
C25 C24 C25 62.4(3) . 32_545 ?
C25 C24 C23 118.1(3) . . ?
C25 C24 C23 86.6(3) 32_545 . ?
C25 C24 C23 86.6(3) . 32_545 ?
C25 C24 C23 118.1(3) 32_545 32_545 ?
C23 C24 C23 61.8(4) . 32_545 ?
C25 C24 C30 120.6(2) . . ?
C25 C24 C30 120.6(2) 32_545 . ?
C23 C24 C30 121.2(2) . . ?
C23 C24 C30 121.2(2) 32_545 . ?
N11 C12 C13 123.7(4) . . ?
C14 C13 C12 120.5(4) . . ?
C16 C15 C14 118.7(4) . . ?
N11 C16 C15 122.3(4) . . ?
C21 C22 C23 121.5(4) . . ?
C22 C23 C24 120.2(3) . . ?
C26 C25 C24 121.9(3) . . ?
C25 C26 C21 120.1(3) . . ?

_diffrn_measured_fraction_theta_max    0.988
_diffrn_reflns_theta_full              35.00
_diffrn_measured_fraction_theta_full   0.988
_refine_diff_density_max    2.225
_refine_diff_density_min   -0.984
_refine_diff_density_rms    0.144

_publcif_info_exptl_table_max_cols 4
_publcif_info_exptl_table_use_headnotes y
loop_
_publcif_info_datablock.id
_publcif_info_datablock.publ_exptl
_publcif_info_datablock.publ_geom
_publcif_info_datablock.structure
'{74473b52-7f26-46c8-900c-9494eaec7b99}' y y y

loop_
_publcif_info_exptl_table_extra_item
sin_theta_over_lambda_max

loop_
_publcif_info_exptl_table_header_item
?


data_250K_S_helical_initial
_database_code_depnum_ccdc_archive 'CCDC 1415697'

_audit_creation_method            SHELXL-2014
_chemical_name_systematic
;
 ?
;
_chemical_name_common             ?
_chemical_melting_point           ?
_chemical_formula_moiety
'(CuI)1.88 (N1C5H4C6H4)4C (S2)0.63 (S3)0.58'
_chemical_formula_sum
 'C45 H32 Cu1.88 I1.88 N4 S3.00'
_chemical_formula_weight          1083.02

loop_
 _atom_type_symbol
 _atom_type_description
 _atom_type_scat_dispersion_real
 _atom_type_scat_dispersion_imag
 _atom_type_scat_source
 'C'  'C'   0.0043   0.0021
 'International Tables Vol C Tables 4.2.6.8 and 6.1.1.4'
 'H'  'H'   0.0000   0.0000
 'International Tables Vol C Tables 4.2.6.8 and 6.1.1.4'
 'Cu'  'Cu'   0.2655   1.5610
 'International Tables Vol C Tables 4.2.6.8 and 6.1.1.4'
 'I'  'I'  -0.2698   2.2366
 'International Tables Vol C Tables 4.2.6.8 and 6.1.1.4'
 'N'  'N'   0.0082   0.0043
 'International Tables Vol C Tables 4.2.6.8 and 6.1.1.4'
 'S'  'S'   0.1506   0.1570
 'International Tables Vol C Tables 4.2.6.8 and 6.1.1.4'

_space_group_crystal_system       tetragonal
_space_group_IT_number            81
_space_group_name_H-M_alt         'P -4'
_space_group_name_Hall            'P -4'

_shelx_space_group_comment
;
The symmetry employed for this shelxl refinement is uniquely defined
by the following loop, which should always be used as a source of
symmetry information in preference to the above space-group names.
They are only intended as comments.
;

loop_
 _space_group_symop_operation_xyz
 'x, y, z'
 '-x, -y, z'
 'y, -x, -z'
 '-y, x, -z'

_cell_length_a                    26.7176(5)
_cell_length_b                    26.7176(5)
_cell_length_c                    7.1942(2)
_cell_angle_alpha                 90
_cell_angle_beta                  90
_cell_angle_gamma                 90
_cell_volume                      5135.4(2)
_cell_formula_units_Z             4
_cell_measurement_temperature     250(2)
_cell_measurement_reflns_used     91118
_cell_measurement_theta_min       2.714
_cell_measurement_theta_max       26.386

_exptl_crystal_description        'needle'
_exptl_crystal_colour             'brownish yellow'
_exptl_crystal_density_meas       ?
_exptl_crystal_density_method     'not measured'
_exptl_crystal_density_diffrn     1.403
_exptl_crystal_F_000              2133
_exptl_transmission_factor_min    ?
_exptl_transmission_factor_max    ?
_exptl_crystal_size_max           0.760
_exptl_crystal_size_mid           0.050
_exptl_crystal_size_min           0.050
_exptl_absorpt_coefficient_mu     2.707
_shelx_estimated_absorpt_T_min    0.233
_shelx_estimated_absorpt_T_max    0.877
_exptl_absorpt_correction_type    multi-scan
_exptl_absorpt_correction_T_min   0.6198
_exptl_absorpt_correction_T_max   0.6691
_exptl_absorpt_process_details
;
[c.f. r.h. blessing, acta cryst. (1995), a51, 33-38]
;

_exptl_special_details
;
 ?
;

_diffrn_ambient_temperature       250(2)
_diffrn_radiation_wavelength      0.800
_diffrn_radiation_type            'synchrotron'
_diffrn_source                    'PLSII 2D bending magnet'
_diffrn_radiation_monochromator   'Si(111) double crystal monochromator'
_diffrn_measurement_device_type   'ADSC Q210 CCD area detector'
_diffrn_measurement_method        'omega scan'
_diffrn_detector_area_resol_mean  ?
_diffrn_reflns_number             91118
_diffrn_reflns_av_unetI/netI      0.0287
_diffrn_reflns_av_R_equivalents   0.0747
_diffrn_reflns_limit_h_min        -29
_diffrn_reflns_limit_h_max        29
_diffrn_reflns_limit_k_min        -29
_diffrn_reflns_limit_k_max        29
_diffrn_reflns_limit_l_min        -7
_diffrn_reflns_limit_l_max        7
_diffrn_reflns_theta_min          2.714
_diffrn_reflns_theta_max          26.386
_diffrn_reflns_theta_full         28.685
_diffrn_measured_fraction_theta_max   0.977
_diffrn_measured_fraction_theta_full  0.778
_diffrn_reflns_Laue_measured_fraction_max    0.977
_diffrn_reflns_Laue_measured_fraction_full   0.778
_diffrn_reflns_point_group_measured_fraction_max   0.976
_diffrn_reflns_point_group_measured_fraction_full  0.772
_reflns_number_total              7133
_reflns_number_gt                 4892
_reflns_threshold_expression      'I > 2\s(I)'
_reflns_Friedel_coverage          0.826
_reflns_Friedel_fraction_max      0.976
_reflns_Friedel_fraction_full     0.766

_reflns_special_details
;
 Reflections were merged by SHELXL according to the crystal
 class for the calculation of statistics and refinement.

 _reflns_Friedel_fraction is defined as the number of unique
 Friedel pairs measured divided by the number that would be
 possible theoretically, ignoring centric projections and
 systematic absences.

 Diffuse scatterings observed. But the
 crystal structure was determined using only Bragg
 diffractions.
;

_computing_data_collection        'PAL ADSC Quantum-210 ADX Program'
_computing_cell_refinement        'HKL3000'
_computing_data_reduction         'HKL3000'
_computing_structure_solution     'SHELXS-97 (Sheldrick, 1990)'
_computing_structure_refinement   'SHELXL-2014 (Sheldrick, 2014)'
_computing_molecular_graphics     'Ortep-3 for Windows (Farrugia, 1997)'
_computing_publication_material   'WinGX publication routines (Farrugia, 1999)'

_refine_special_details
;
 Refined as a 2-component twin.
;
_refine_ls_structure_factor_coef  Fsqd
_refine_ls_matrix_type            full
_refine_ls_weighting_scheme       calc
_refine_ls_weighting_details
'w=1/[\s^2^(Fo^2^)+(0.1773P)^2^] where P=(Fo^2^+2Fc^2^)/3'
_atom_sites_solution_primary      direct
_atom_sites_solution_secondary    difmap
_atom_sites_solution_hydrogens    geom
_refine_ls_hydrogen_treatment     constr
_refine_ls_extinction_method      none
_refine_ls_extinction_coef        .
_refine_ls_abs_structure_details
;
 Flack x determined using 1921 quotients [(I+)-(I-)]/[(I+)+(I-)]
 (Parsons, Flack and Wagner, Acta Cryst. B69 (2013) 249-259).
;
_refine_ls_abs_structure_Flack    -0.051(19)
_chemical_absolute_configuration  ?
_refine_ls_number_reflns          7133
_refine_ls_number_parameters      750
_refine_ls_number_restraints      1237
_refine_ls_R_factor_all           0.0866
_refine_ls_R_factor_gt            0.0675
_refine_ls_wR_factor_ref          0.2346
_refine_ls_wR_factor_gt           0.2080
_refine_ls_goodness_of_fit_ref    1.013
_refine_ls_restrained_S_all       0.979
_refine_ls_shift/su_max           0.014
_refine_ls_shift/su_mean          0.003

loop_
 _atom_site_label
 _atom_site_type_symbol
 _atom_site_fract_x
 _atom_site_fract_y
 _atom_site_fract_z
 _atom_site_U_iso_or_equiv
 _atom_site_adp_type
 _atom_site_occupancy
 _atom_site_site_symmetry_order
 _atom_site_calc_flag
 _atom_site_refinement_flags_posn
 _atom_site_refinement_flags_adp
 _atom_site_refinement_flags_occupancy
 _atom_site_disorder_assembly
 _atom_site_disorder_group
S1A S 0.5926(19) 0.730(2) 1.079(5) 0.27(2) Uani 0.252(11) 1 d D U P A 1
S2A S 0.565(2) 0.7149(19) 1.323(4) 0.28(2) Uani 0.252(11) 1 d D U P A 1
S3A S 0.557(4) 0.774(2) 1.473(8) 0.38(4) Uani 0.252(11) 1 d D U P A 1
S1B S 0.531(2) 0.755(3) 1.117(5) 0.26(3) Uani 0.155(11) 1 d D U P B 2
S2B S 0.514(3) 0.752(3) 0.863(6) 0.27(3) Uani 0.155(11) 1 d D U P B 2
S1C S 0.545(3) 0.728(3) 0.528(7) 0.34(4) Uani 0.153(14) 1 d D U P C 3
S2C S 0.522(3) 0.776(4) 0.711(12) 0.34(4) Uani 0.153(14) 1 d D U P C 3
S3C S 0.573(4) 0.798(3) 0.877(11) 0.35(5) Uani 0.153(14) 1 d D U P C 3
S4A S 0.958(3) 0.780(3) 1.344(6) 0.23(3) Uani 0.087(12) 1 d D U P D 1
S5A S 0.904(4) 0.785(5) 1.514(9) 0.28(3) Uani 0.087(12) 1 d D U P D 1
S4B S 0.961(3) 0.777(2) 1.956(4) 0.30(3) Uani 0.197(16) 1 d D U P E 2
S5B S 0.935(3) 0.782(2) 1.711(5) 0.30(3) Uani 0.197(16) 1 d D U P E 2
S4C S 0.956(3) 0.723(3) 0.949(6) 0.29(4) Uani 0.191(15) 1 d D U P F 3
S5C S 0.979(2) 0.735(2) 1.194(4) 0.23(2) Uani 0.191(15) 1 d D U P F 3
S4D S 0.916(3) 0.755(3) 1.743(10) 0.33(3) Uani 0.172(13) 1 d D U P G 4
S5D S 0.928(2) 0.724(4) 1.501(8) 0.33(3) Uani 0.172(13) 1 d D U P G 4
S6D S 0.996(2) 0.738(3) 1.424(6) 0.25(3) Uani 0.172(13) 1 d D U P G 4
Cu1 Cu 0.75493(12) 0.69946(11) 0.3655(5) 0.1459(9) Uani 0.9381 1 d . . P . .
Cu2 Cu 0.74986(12) 0.79527(11) 0.8663(5) 0.1478(9) Uani 0.9381 1 d . . P . .
I1 I 0.69666(6) 0.74214(7) 0.6263(3) 0.1463(6) Uani 0.9381 1 d . . P H .
I2 I 0.80722(6) 0.75361(7) 0.1270(3) 0.1512(6) Uani 0.9381 1 d . . P H .
C91 C 1.0000 1.0000 0.0000 0.097(7) Uani 1 4 d S TU P . .
C92 C 1.0000 0.5000 1.279(3) 0.131(10) Uani 1 2 d S TU P . .
C93 C 0.5000 0.5000 -0.5000 0.106(8) Uani 1 4 d S TU P . .
N11 N 0.7072(8) 0.6593(8) 0.214(3) 0.171(8) Uani 1 1 d D U . . .
C12 C 0.7161(9) 0.6478(11) 0.040(4) 0.165(9) Uani 1 1 d D U . . .
H12 H 0.7471 0.6581 -0.0091 0.198 Uiso 1 1 calc R U . . .
C13 C 0.6841(8) 0.6219(8) -0.081(2) 0.137(6) Uani 1 1 d D U . . .
H13 H 0.6921 0.6172 -0.2070 0.164 Uiso 1 1 calc R U . . .
C14 C 0.6396(7) 0.6034(8) -0.005(3) 0.128(5) Uani 1 1 d D U . . .
C15 C 0.6284(9) 0.6122(10) 0.173(2) 0.159(8) Uani 1 1 d D U . . .
H15 H 0.5994 0.5990 0.2286 0.191 Uiso 1 1 calc R U . . .
C16 C 0.6637(10) 0.6434(10) 0.278(2) 0.171(9) Uani 1 1 d D U . . .
H16 H 0.6547 0.6528 0.3999 0.205 Uiso 1 1 calc R U . . .
N31A N 0.8073(7) 0.6622(7) 0.5166(19) 0.134(5) Uani 0.442(14) 1 d D U P H 1
C32A C 0.8281(18) 0.6206(15) 0.461(5) 0.155(11) Uani 0.442(14) 1 d D U P H 1
H32A H 0.8197 0.6071 0.3443 0.186 Uiso 0.442(14) 1 calc R U P H 1
C33A C 0.863(2) 0.5962(17) 0.573(5) 0.160(12) Uani 0.442(14) 1 d D U P H 1
H33A H 0.8806 0.5692 0.5221 0.192 Uiso 0.442(14) 1 calc R U P H 1
C34A C 0.8717(8) 0.6097(7) 0.757(3) 0.126(5) Uani 0.442(14) 1 d D U P H 1
C35A C 0.8542(18) 0.6553(13) 0.812(4) 0.131(11) Uani 0.442(14) 1 d D U P H 1
H35A H 0.8599 0.6687 0.9312 0.157 Uiso 0.442(14) 1 calc R U P H 1
C36A C 0.8258(17) 0.6813(11) 0.668(4) 0.120(10) Uani 0.442(14) 1 d D U P H 1
H36A H 0.8203 0.7157 0.6867 0.144 Uiso 0.442(14) 1 calc R U P H 1
N31B N 0.8073(7) 0.6622(7) 0.5166(19) 0.134(5) Uani 0.558(14) 1 d D U P H 2
C32B C 0.7997(13) 0.6153(10) 0.559(4) 0.146(10) Uani 0.558(14) 1 d D U P H 2
H32B H 0.7700 0.6000 0.5189 0.175 Uiso 0.558(14) 1 calc R U P H 2
C33B C 0.8335(13) 0.5871(11) 0.661(5) 0.151(10) Uani 0.558(14) 1 d D U P H 2
H33B H 0.8302 0.5521 0.6644 0.182 Uiso 0.558(14) 1 calc R U P H 2
C34B C 0.8717(8) 0.6097(7) 0.757(3) 0.126(5) Uani 0.558(14) 1 d D U P H 2
C35B C 0.8769(16) 0.6594(10) 0.739(6) 0.143(10) Uani 0.558(14) 1 d D U P H 2
H35B H 0.8964 0.6791 0.8190 0.171 Uiso 0.558(14) 1 calc R U P H 2
C36B C 0.8495(11) 0.6797(13) 0.582(4) 0.144(10) Uani 0.558(14) 1 d D U P H 2
H36B H 0.8632 0.7078 0.5224 0.173 Uiso 0.558(14) 1 calc R U P H 2
N51A N 0.6995(8) 0.8324(7) 1.010(2) 0.158(6) Uani 0.442(14) 1 d D U P H 1
C52A C 0.7063(16) 0.8818(11) 1.034(5) 0.141(11) Uani 0.442(14) 1 d D U P H 1
H52A H 0.7321 0.8978 0.9679 0.169 Uiso 0.442(14) 1 calc R U P H 1
C53A C 0.6757(16) 0.9106(14) 1.154(7) 0.155(11) Uani 0.442(14) 1 d D U P H 1
H53A H 0.6841 0.9440 1.1796 0.186 Uiso 0.442(14) 1 calc R U P H 1
C54A C 0.6326(9) 0.8892(7) 1.235(3) 0.144(6) Uani 0.442(14) 1 d D U P H 1
C55A C 0.6280(18) 0.8389(10) 1.228(6) 0.133(11) Uani 0.442(14) 1 d D U P H 1
H55A H 0.6097 0.8199 1.3144 0.160 Uiso 0.442(14) 1 calc R U P H 1
C56A C 0.6555(14) 0.8175(14) 1.068(5) 0.151(11) Uani 0.442(14) 1 d D U P H 1
H56A H 0.6401 0.7911 1.0028 0.181 Uiso 0.442(14) 1 calc R U P H 1
N51B N 0.6995(8) 0.8324(7) 1.010(2) 0.158(6) Uani 0.558(14) 1 d D U P H 2
C52B C 0.6767(16) 0.8731(13) 0.952(4) 0.155(10) Uani 0.558(14) 1 d D U P H 2
H52B H 0.6836 0.8829 0.8292 0.185 Uiso 0.558(14) 1 calc R U P H 2
C53B C 0.6431(15) 0.9038(13) 1.051(3) 0.146(10) Uani 0.558(14) 1 d D U P H 2
H53B H 0.6286 0.9324 0.9972 0.175 Uiso 0.558(14) 1 calc R U P H 2
C54B C 0.6326(9) 0.8892(7) 1.235(3) 0.144(6) Uani 0.558(14) 1 d D U P H 2
C55B C 0.6506(15) 0.8443(10) 1.290(3) 0.121(9) Uani 0.558(14) 1 d D U P H 2
H55B H 0.6423 0.8321 1.4090 0.146 Uiso 0.558(14) 1 calc R U P H 2
C56B C 0.6828(13) 0.8145(10) 1.169(4) 0.130(9) Uani 0.558(14) 1 d D U P H 2
H56B H 0.6916 0.7819 1.2048 0.155 Uiso 0.558(14) 1 calc R U P H 2
N71 N 0.7956(8) 0.8406(8) 0.720(2) 0.148(6) Uani 1 1 d D U . . .
C72 C 0.8405(8) 0.8560(9) 0.774(2) 0.152(8) Uani 1 1 d D U . . .
H72 H 0.8522 0.8452 0.8907 0.182 Uiso 1 1 calc R U . . .
C73 C 0.8711(8) 0.8870(8) 0.671(2) 0.132(6) Uani 1 1 d D U . . .
H73 H 0.8988 0.9023 0.7278 0.158 Uiso 1 1 calc R U . . .
C74 C 0.8615(8) 0.8959(8) 0.483(2) 0.131(6) Uani 1 1 d D U . . .
C75 C 0.8195(7) 0.8738(9) 0.411(2) 0.144(7) Uani 1 1 d D U . . .
H75 H 0.8114 0.8763 0.2840 0.173 Uiso 1 1 calc R U . . .
C76 C 0.7880(10) 0.8460(10) 0.541(3) 0.160(9) Uani 1 1 d D U . . .
H76 H 0.7594 0.8305 0.4918 0.191 Uiso 1 1 calc R U . . .
C41A C 0.9031(8) 0.5823(8) 0.886(3) 0.149(7) Uani 1 1 d D U . H 1
C42A C 0.9093(8) 0.5299(8) 0.879(3) 0.144(6) Uani 1 1 d D U . H 1
H42A H 0.8931 0.5110 0.7868 0.173 Uiso 1 1 calc R U . H 1
C43A C 0.9399(9) 0.5064(8) 1.011(3) 0.150(7) Uani 1 1 d D U . H 1
H43A H 0.9423 0.4713 1.0081 0.180 Uiso 1 1 calc R U . H 1
C44A C 0.9666(8) 0.5320(9) 1.145(3) 0.149(7) Uani 1 1 d D U . H 1
C45A C 0.9599(8) 0.5836(8) 1.156(2) 0.139(6) Uani 1 1 d D U . H 1
H45A H 0.9765 0.6023 1.2473 0.167 Uiso 1 1 calc R U . H 1
C46A C 0.9281(10) 0.6073(9) 1.028(3) 0.182(10) Uani 1 1 d D U . H 1
H46A H 0.9233 0.6421 1.0385 0.218 Uiso 1 1 calc R U . H 1
C61A C 0.5973(9) 0.9169(7) 1.362(3) 0.143(5) Uani 0.442(14) 1 d D U P H 1
C62A C 0.5644(17) 0.8909(11) 1.480(6) 0.128(12) Uani 0.442(14) 1 d D U P H 1
H62A H 0.5644 0.8557 1.4843 0.154 Uiso 0.442(14) 1 calc R U P H 1
C63A C 0.5314(17) 0.9193(10) 1.592(5) 0.131(12) Uani 0.442(14) 1 d D U P H 1
H63A H 0.5049 0.9030 1.6524 0.157 Uiso 0.442(14) 1 calc R U P H 1
C64A C 0.5371(9) 0.9701(7) 1.614(3) 0.147(6) Uani 0.442(14) 1 d D U P H 1
C65A C 0.569(3) 0.9962(13) 1.494(9) 0.154(14) Uani 0.442(14) 1 d D U P H 1
H65A H 0.5712 1.0313 1.4991 0.185 Uiso 0.442(14) 1 calc R U P H 1
C66A C 0.599(3) 0.9693(10) 1.365(9) 0.148(14) Uani 0.442(14) 1 d D U P H 1
H66A H 0.6198 0.9866 1.2815 0.178 Uiso 0.442(14) 1 calc R U P H 1
C81A C 0.8943(5) 0.9241(6) 0.374(2) 0.112(4) Uani 1 1 d D U . I 1
C82A C 0.9466(6) 0.9191(7) 0.396(2) 0.121(5) Uani 1 1 d D U . I 1
H82A H 0.9596 0.8986 0.4905 0.146 Uiso 1 1 calc R U . I 1
C83A C 0.9791(6) 0.9449(7) 0.277(2) 0.119(5) Uani 1 1 d D U . I 1
H83A H 1.0137 0.9435 0.2986 0.143 Uiso 1 1 calc R U . I 1
C84A C 0.9614(6) 0.9726(7) 0.126(2) 0.116(4) Uani 1 1 d D U . I 1
C85A C 0.9091(6) 0.9814(8) 0.116(2) 0.125(5) Uani 1 1 d D U . I 1
H85A H 0.8963 1.0057 0.0334 0.150 Uiso 1 1 calc R U . I 1
C86A C 0.8769(7) 0.9539(8) 0.228(2) 0.125(5) Uani 1 1 d D U . I 1
H86A H 0.8423 0.9554 0.2047 0.149 Uiso 1 1 calc R U . I 1
C21B C 0.6064(6) 0.5745(6) -0.128(3) 0.129(5) Uani 1 1 d D U . J 2
C22B C 0.6241(7) 0.5434(7) -0.271(3) 0.122(5) Uani 1 1 d D U . J 2
H22B H 0.6587 0.5384 -0.2854 0.147 Uiso 1 1 calc R U . J 2
C23B C 0.5908(6) 0.5199(6) -0.3940(18) 0.103(4) Uani 1 1 d D U . J 2
H23B H 0.6037 0.5000 -0.4904 0.123 Uiso 1 1 calc R U . J 2
C24B C 0.5403(5) 0.5251(5) -0.378(2) 0.103(4) Uani 1 1 d D U . J 2
C25B C 0.5220(7) 0.5551(6) -0.2298(19) 0.108(4) Uani 1 1 d D U . J 2
H25B H 0.4873 0.5585 -0.2128 0.130 Uiso 1 1 calc R U . J 2
C26B C 0.5552(6) 0.5801(6) -0.107(2) 0.113(4) Uani 1 1 d D U . J 2
H26B H 0.5424 0.6006 -0.0122 0.136 Uiso 1 1 calc R U . J 2
C61B C 0.5973(9) 0.9169(7) 1.362(3) 0.143(5) Uani 0.558(14) 1 d D U P H 2
C62B C 0.5880(19) 0.9687(10) 1.335(6) 0.141(12) Uani 0.558(14) 1 d D U P H 2
H62B H 0.6026 0.9860 1.2348 0.169 Uiso 0.558(14) 1 calc R U P H 2
C63B C 0.5565(18) 0.9932(12) 1.461(5) 0.137(12) Uani 0.558(14) 1 d D U P H 2
H63B H 0.5484 1.0270 1.4388 0.165 Uiso 0.558(14) 1 calc R U P H 2
C64B C 0.5371(9) 0.9701(7) 1.614(3) 0.147(6) Uani 0.558(14) 1 d D U P H 2
C65B C 0.5450(17) 0.9181(10) 1.641(6) 0.148(12) Uani 0.558(14) 1 d D U P H 2
H65B H 0.5274 0.9004 1.7327 0.177 Uiso 0.558(14) 1 calc R U P H 2
C66B C 0.5807(16) 0.8933(12) 1.523(4) 0.131(11) Uani 0.558(14) 1 d D U P H 2
H66B H 0.5928 0.8614 1.5546 0.157 Uiso 0.558(14) 1 calc R U P H 2

loop_
 _atom_site_aniso_label
 _atom_site_aniso_U_11
 _atom_site_aniso_U_22
 _atom_site_aniso_U_33
 _atom_site_aniso_U_23
 _atom_site_aniso_U_13
 _atom_site_aniso_U_12
S1A 0.28(4) 0.37(5) 0.15(3) -0.01(3) 0.06(3) 0.02(4)
S2A 0.42(6) 0.33(5) 0.090(16) 0.02(2) 0.01(2) -0.06(4)
S3A 0.51(9) 0.44(9) 0.20(5) 0.06(5) 0.08(5) -0.05(7)
S1B 0.36(6) 0.30(5) 0.12(3) 0.01(3) 0.14(3) -0.01(5)
S2B 0.42(7) 0.30(6) 0.10(2) -0.08(3) 0.04(4) -0.09(5)
S1C 0.44(8) 0.44(9) 0.14(3) -0.08(4) 0.21(4) -0.21(7)
S2C 0.46(8) 0.30(7) 0.27(6) -0.04(6) 0.03(7) -0.09(6)
S3C 0.56(11) 0.23(6) 0.26(7) -0.14(5) -0.12(7) 0.02(6)
S4A 0.43(7) 0.22(5) 0.04(2) -0.06(3) 0.03(3) 0.03(5)
S5A 0.47(7) 0.30(6) 0.09(3) 0.03(4) 0.15(4) -0.04(6)
S4B 0.57(9) 0.26(5) 0.055(14) -0.06(2) -0.01(3) -0.12(5)
S5B 0.49(7) 0.25(4) 0.15(3) 0.01(3) 0.13(4) -0.07(5)
S4C 0.35(7) 0.38(8) 0.13(3) 0.03(4) -0.07(4) 0.11(6)
S5C 0.35(5) 0.26(4) 0.072(16) -0.04(2) 0.06(2) 0.01(4)
S4D 0.39(6) 0.34(7) 0.25(4) 0.00(5) 0.23(4) 0.05(5)
S5D 0.41(6) 0.37(6) 0.19(4) 0.05(4) 0.14(4) 0.04(5)
S6D 0.35(6) 0.26(5) 0.13(3) 0.06(3) 0.08(3) 0.00(4)
Cu1 0.1647(18) 0.1611(18) 0.1120(15) 0.002(2) -0.0198(18) -0.0438(16)
Cu2 0.179(2) 0.1513(17) 0.1134(16) 0.006(2) 0.0076(19) -0.0439(17)
I1 0.1695(11) 0.1606(11) 0.1088(8) -0.0003(10) -0.0091(11) -0.0468(9)
I2 0.1627(11) 0.1691(12) 0.1220(9) 0.0148(10) -0.0092(12) -0.0506(9)
C91 0.105(11) 0.105(11) 0.079(16) 0.000 0.000 0.000
C92 0.20(3) 0.126(18) 0.065(11) 0.000 0.000 0.035(14)
C93 0.126(13) 0.126(13) 0.067(15) 0.000 0.000 0.000
N11 0.195(18) 0.136(13) 0.181(17) 0.030(13) -0.032(16) -0.044(12)
C12 0.159(17) 0.174(19) 0.161(19) -0.014(16) 0.008(16) -0.062(15)
C13 0.166(15) 0.150(14) 0.095(11) -0.021(10) 0.026(10) -0.031(12)
C14 0.107(10) 0.129(12) 0.147(15) -0.007(11) 0.022(11) -0.013(9)
C15 0.172(17) 0.212(19) 0.095(12) -0.020(12) 0.034(11) -0.087(15)
C16 0.23(2) 0.20(2) 0.082(10) 0.012(12) 0.029(12) -0.095(18)
N31A 0.156(12) 0.178(12) 0.067(7) 0.011(8) -0.005(7) -0.044(10)
C32A 0.16(2) 0.18(2) 0.12(2) 0.00(2) 0.00(2) -0.01(2)
C33A 0.16(2) 0.18(2) 0.15(2) 0.01(2) -0.03(2) 0.01(2)
C34A 0.137(11) 0.159(12) 0.082(8) -0.003(9) -0.026(8) -0.006(11)
C35A 0.14(2) 0.17(2) 0.085(18) 0.034(18) -0.019(18) 0.00(2)
C36A 0.17(2) 0.114(17) 0.078(17) 0.035(15) -0.052(17) -0.005(18)
N31B 0.156(12) 0.178(12) 0.067(7) 0.011(8) -0.005(7) -0.044(10)
C32B 0.18(2) 0.18(2) 0.083(16) -0.040(16) -0.014(16) 0.00(2)
C33B 0.17(2) 0.18(2) 0.109(19) -0.021(18) 0.013(18) -0.01(2)
C34B 0.137(11) 0.159(12) 0.082(8) -0.003(9) -0.026(8) -0.006(11)
C35B 0.14(2) 0.18(2) 0.103(18) 0.033(18) -0.030(17) -0.016(19)
C36B 0.16(2) 0.19(2) 0.084(17) 0.012(17) 0.015(16) -0.011(18)
N51A 0.216(15) 0.154(11) 0.104(10) 0.028(9) -0.016(10) -0.047(11)
C52A 0.19(2) 0.18(2) 0.051(15) 0.011(17) 0.033(18) -0.05(2)
C53A 0.15(2) 0.20(2) 0.11(2) 0.00(2) 0.03(2) -0.05(2)
C54A 0.185(14) 0.151(12) 0.095(10) 0.000(10) 0.015(10) 0.008(12)
C55A 0.21(3) 0.115(19) 0.072(18) 0.009(16) 0.00(2) 0.02(2)
C56A 0.21(2) 0.16(2) 0.081(18) 0.021(18) 0.038(18) 0.00(2)
N51B 0.216(15) 0.154(11) 0.104(10) 0.028(9) -0.016(10) -0.047(11)
C52B 0.22(2) 0.20(2) 0.035(11) 0.061(14) 0.024(14) -0.03(2)
C53B 0.20(2) 0.18(2) 0.054(12) 0.077(13) 0.001(14) 0.011(19)
C54B 0.185(14) 0.151(12) 0.095(10) 0.000(10) 0.015(10) 0.008(12)
C55B 0.20(2) 0.114(16) 0.048(12) 0.047(11) -0.001(14) 0.007(16)
C56B 0.157(19) 0.126(16) 0.106(17) -0.012(14) -0.005(16) 0.059(15)
N71 0.201(17) 0.156(13) 0.085(9) 0.003(9) -0.055(10) -0.026(12)
C72 0.186(18) 0.180(17) 0.089(10) -0.033(12) 0.055(11) -0.074(14)
C73 0.169(15) 0.138(12) 0.088(11) -0.003(9) -0.007(10) -0.047(12)
C74 0.153(14) 0.145(14) 0.094(10) -0.007(10) 0.012(10) -0.012(12)
C75 0.151(14) 0.179(17) 0.101(11) -0.023(11) 0.017(11) -0.046(13)
C76 0.22(2) 0.156(16) 0.106(13) -0.009(11) -0.007(13) -0.075(16)
C41A 0.132(12) 0.197(17) 0.119(13) 0.041(14) 0.002(12) -0.006(12)
C42A 0.147(14) 0.157(15) 0.129(14) -0.029(14) -0.031(14) 0.030(11)
C43A 0.159(17) 0.145(16) 0.146(17) 0.020(13) 0.011(14) 0.044(13)
C44A 0.135(13) 0.212(19) 0.101(11) -0.032(14) 0.004(11) -0.016(13)
C45A 0.186(17) 0.174(15) 0.058(7) -0.017(9) -0.011(9) -0.018(13)
C46A 0.176(18) 0.23(2) 0.136(17) -0.021(16) -0.095(15) -0.015(16)
C61A 0.181(13) 0.145(11) 0.102(10) 0.032(10) 0.017(11) -0.014(11)
C62A 0.18(3) 0.100(19) 0.10(2) 0.005(17) -0.03(2) -0.015(19)
C63A 0.19(3) 0.14(2) 0.057(16) 0.014(16) 0.005(19) 0.00(2)
C64A 0.175(14) 0.145(12) 0.120(12) -0.012(12) 0.035(12) 0.023(11)
C65A 0.16(3) 0.18(2) 0.12(2) 0.02(2) 0.04(2) 0.01(2)
C66A 0.19(3) 0.17(2) 0.09(2) 0.03(2) 0.04(2) 0.00(2)
C81A 0.113(9) 0.139(11) 0.086(8) 0.026(9) -0.016(8) -0.023(8)
C82A 0.142(12) 0.146(12) 0.077(9) -0.005(9) -0.006(9) -0.017(9)
C83A 0.110(10) 0.157(14) 0.090(10) 0.032(10) -0.002(8) -0.004(10)
C84A 0.131(11) 0.155(12) 0.062(7) 0.016(9) -0.012(8) -0.014(9)
C85A 0.120(11) 0.156(12) 0.099(10) 0.011(11) -0.003(10) -0.006(9)
C86A 0.128(11) 0.173(15) 0.073(8) 0.021(9) -0.008(8) -0.010(11)
C21B 0.133(12) 0.140(12) 0.114(11) 0.043(11) -0.029(11) -0.033(10)
C22B 0.119(11) 0.133(12) 0.114(12) 0.003(10) -0.015(10) -0.008(10)
C23B 0.125(10) 0.124(9) 0.060(7) -0.003(7) 0.015(7) -0.006(8)
C24B 0.133(11) 0.100(8) 0.077(8) 0.010(8) -0.026(9) -0.011(7)
C25B 0.140(12) 0.123(11) 0.062(7) -0.002(7) -0.002(8) 0.007(9)
C26B 0.140(11) 0.128(10) 0.072(8) -0.021(8) 0.003(9) -0.022(8)
C61B 0.181(13) 0.145(11) 0.102(10) 0.032(10) 0.017(11) -0.014(11)
C62B 0.16(2) 0.16(2) 0.10(2) 0.030(17) 0.008(19) -0.011(18)
C63B 0.15(2) 0.15(2) 0.104(19) 0.027(16) 0.020(18) 0.011(18)
C64B 0.175(14) 0.145(12) 0.120(12) -0.012(12) 0.035(12) 0.023(11)
C65B 0.18(2) 0.146(19) 0.12(2) -0.024(19) 0.01(2) 0.016(19)
C66B 0.22(3) 0.111(17) 0.059(14) 0.004(12) 0.007(18) 0.001(18)

_geom_special_details
;
 All esds (except the esd in the dihedral angle between two l.s. planes)
 are estimated using the full covariance matrix.  The cell esds are taken
 into account individually in the estimation of esds in distances, angles
 and torsion angles; correlations between esds in cell parameters are only
 used when they are defined by crystal symmetry.  An approximate (isotropic)
 treatment of cell esds is used for estimating esds involving l.s. planes.
;

loop_
 _geom_bond_atom_site_label_1
 _geom_bond_atom_site_label_2
 _geom_bond_distance
 _geom_bond_site_symmetry_2
 _geom_bond_publ_flag
S1A S2A 1.95(2) . ?
S2A S3A 1.91(2) . ?
S1B S2B 1.89(3) . ?
S1C S2C 1.94(2) . ?
S2C S3C 1.92(2) . ?
S4A S5A 1.90(3) . ?
S4B S5B 1.90(3) . ?
S4C S5C 1.90(3) . ?
S4D S5D 1.95(3) . ?
S5D S6D 1.92(3) . ?
Cu1 N11 1.99(2) . ?
Cu1 N31A 2.033(17) . ?
Cu1 I2 2.644(3) . ?
Cu1 I1 2.692(4) . ?
Cu2 N51A 1.97(2) . ?
Cu2 N71 2.017(19) . ?
Cu2 I1 2.649(3) . ?
Cu2 I2 2.666(4) 1_556 ?
I2 Cu2 2.666(4) 1_554 ?
C91 C84A 1.556(15) . ?
C91 C84A 1.556(15) 2_775 ?
C91 C84A 1.556(15) 4_755 ?
C91 C84A 1.556(15) 3_575 ?
C92 C64B 1.49(2) 4_758 ?
C92 C64A 1.49(2) 4_758 ?
C92 C64B 1.49(2) 3_568 ?
C92 C64A 1.49(2) 3_568 ?
C92 C44A 1.57(2) 2_765 ?
C92 C44A 1.57(2) . ?
C93 C24B 1.543(13) 3_564 ?
C93 C24B 1.543(13) 2_665 ?
C93 C24B 1.543(13) 4_654 ?
C93 C24B 1.543(13) . ?
N11 C12 1.31(2) . ?
N11 C16 1.32(2) . ?
C12 C13 1.40(2) . ?
C13 C14 1.399(19) . ?
C14 C15 1.34(2) . ?
C14 C21B 1.47(3) . ?
C15 C16 1.47(2) . ?
N31A C36A 1.30(2) . ?
N31A C32A 1.31(3) . ?
C32A C33A 1.39(3) . ?
C33A C34A 1.40(3) . ?
C34A C35A 1.36(3) . ?
C34A C41A 1.45(3) . ?
C35A C36A 1.46(3) . ?
C32B C33B 1.38(3) . ?
C35B C36B 1.45(3) . ?
N51A C56A 1.31(3) . ?
N51A C52A 1.34(3) . ?
C52A C53A 1.42(3) . ?
C53A C54A 1.41(2) . ?
C54A C55A 1.35(3) . ?
C54A C61A 1.51(3) . ?
C55A C56A 1.48(3) . ?
C52B C53B 1.41(3) . ?
C55B C56B 1.46(2) . ?
N71 C76 1.309(19) . ?
N71 C72 1.33(2) . ?
C72 C73 1.38(2) . ?
C73 C74 1.393(19) . ?
C74 C75 1.37(2) . ?
C74 C81A 1.40(2) . ?
C75 C76 1.46(2) . ?
C41A C46A 1.39(2) . ?
C41A C42A 1.41(2) . ?
C42A C43A 1.40(2) . ?
C43A C44A 1.38(2) . ?
C44A C45A 1.39(2) . ?
C45A C46A 1.41(2) . ?
C61A C66A 1.40(2) . ?
C61A C62A 1.41(3) . ?
C62A C63A 1.41(3) . ?
C63A C64A 1.37(2) . ?
C64A C65A 1.41(2) . ?
C64A C92 1.49(2) 3_578 ?
C65A C66A 1.41(3) . ?
C81A C86A 1.400(17) . ?
C81A C82A 1.412(19) . ?
C82A C83A 1.401(19) . ?
C83A C84A 1.394(17) . ?
C84A C85A 1.419(18) . ?
C85A C86A 1.39(2) . ?
C21B C26B 1.383(18) . ?
C21B C22B 1.41(2) . ?
C22B C23B 1.402(19) . ?
C23B C24B 1.362(16) . ?
C24B C25B 1.419(17) . ?
C25B C26B 1.418(18) . ?
C62B C63B 1.40(3) . ?
C65B C66B 1.44(3) . ?

loop_
 _geom_angle_atom_site_label_1
 _geom_angle_atom_site_label_2
 _geom_angle_atom_site_label_3
 _geom_angle
 _geom_angle_site_symmetry_1
 _geom_angle_site_symmetry_3
 _geom_angle_publ_flag
S3A S2A S1A 112(3) . . ?
S3C S2C S1C 113(3) . . ?
S6D S5D S4D 110(3) . . ?
N11 Cu1 N31A 118.0(8) . . ?
N11 Cu1 I2 106.2(6) . . ?
N31A Cu1 I2 104.5(5) . . ?
N11 Cu1 I1 103.8(7) . . ?
N31A Cu1 I1 103.5(5) . . ?
I2 Cu1 I1 121.75(12) . . ?
N51A Cu2 N71 112.8(8) . . ?
N51A Cu2 I1 104.3(6) . . ?
N71 Cu2 I1 107.9(4) . . ?
N51A Cu2 I2 103.5(6) . 1_556 ?
N71 Cu2 I2 105.6(5) . 1_556 ?
I1 Cu2 I2 122.91(12) . 1_556 ?
Cu2 I1 Cu1 111.77(9) . . ?
Cu1 I2 Cu2 112.42(9) . 1_554 ?
C84A C91 C84A 108.8(12) . 2_775 ?
C84A C91 C84A 109.8(6) . 4_755 ?
C84A C91 C84A 109.8(6) 2_775 4_755 ?
C84A C91 C84A 109.8(6) . 3_575 ?
C84A C91 C84A 109.8(6) 2_775 3_575 ?
C84A C91 C84A 108.8(12) 4_755 3_575 ?
C64B C92 C64B 118(2) 4_758 3_568 ?
C64A C92 C64A 118(2) 4_758 3_568 ?
C64A C92 C44A 112.1(10) 4_758 2_765 ?
C64A C92 C44A 105.1(12) 3_568 2_765 ?
C64A C92 C44A 105.2(12) 4_758 . ?
C64A C92 C44A 112.1(10) 3_568 . ?
C44A C92 C44A 104(2) 2_765 . ?
C24B C93 C24B 109.0(6) 3_564 2_665 ?
C24B C93 C24B 110.4(12) 3_564 4_654 ?
C24B C93 C24B 109.0(6) 2_665 4_654 ?
C24B C93 C24B 109.0(6) 3_564 . ?
C24B C93 C24B 110.4(12) 2_665 . ?
C24B C93 C24B 109.0(6) 4_654 . ?
C12 N11 C16 115(2) . . ?
C12 N11 Cu1 122.1(17) . . ?
C16 N11 Cu1 123.1(17) . . ?
N11 C12 C13 127(2) . . ?
C14 C13 C12 116.7(16) . . ?
C15 C14 C13 120.3(19) . . ?
C15 C14 C21B 122.2(16) . . ?
C13 C14 C21B 117.5(16) . . ?
C14 C15 C16 116.7(16) . . ?
N11 C16 C15 124.5(17) . . ?
C36A N31A C32A 115(2) . . ?
C36A N31A Cu1 121.1(18) . . ?
C32A N31A Cu1 123.1(17) . . ?
N31A C32A C33A 120(3) . . ?
C32A C33A C34A 123(3) . . ?
C35A C34A C33A 116(2) . . ?
C35A C34A C41A 117.7(18) . . ?
C33A C34A C41A 125(2) . . ?
C34A C35A C36A 113(2) . . ?
N31A C36A C35A 127(2) . . ?
C56A N51A C52A 112(2) . . ?
C56A N51A Cu2 128.9(19) . . ?
C52A N51A Cu2 117.9(18) . . ?
N51A C52A C53A 122(2) . . ?
C54A C53A C52A 120(3) . . ?
C55A C54A C53A 117(2) . . ?
C55A C54A C61A 117(2) . . ?
C53A C54A C61A 124(2) . . ?
C54A C55A C56A 112(3) . . ?
N51A C56A C55A 125(3) . . ?
C76 N71 C72 113(2) . . ?
C76 N71 Cu2 119.0(15) . . ?
C72 N71 Cu2 125.5(12) . . ?
N71 C72 C73 124.2(19) . . ?
C72 C73 C74 121.1(16) . . ?
C75 C74 C81A 122.1(15) . . ?
C75 C74 C73 116.4(18) . . ?
C81A C74 C73 121.4(16) . . ?
C74 C75 C76 116.4(16) . . ?
N71 C76 C75 126.7(19) . . ?
C46A C41A C42A 116.5(18) . . ?
C46A C41A C34A 120.2(19) . . ?
C42A C41A C34A 123.2(18) . . ?
C43A C42A C41A 119.4(17) . . ?
C44A C43A C42A 123.5(19) . . ?
C45A C44A C43A 117.5(19) . . ?
C45A C44A C92 125.3(16) . . ?
C43A C44A C92 117.0(18) . . ?
C44A C45A C46A 119.3(17) . . ?
C41A C46A C45A 124(2) . . ?
C66A C61A C62A 120(2) . . ?
C66A C61A C54A 118.7(19) . . ?
C62A C61A C54A 120.9(19) . . ?
C63A C62A C61A 118(2) . . ?
C64A C63A C62A 122(3) . . ?
C63A C64A C65A 119(2) . . ?
C63A C64A C92 121.2(19) . 3_578 ?
C65A C64A C92 117(2) . 3_578 ?
C64A C65A C66A 120(3) . . ?
C61A C66A C65A 120(3) . . ?
C74 C81A C86A 121.4(15) . . ?
C74 C81A C82A 120.5(15) . . ?
C86A C81A C82A 117.8(15) . . ?
C83A C82A C81A 119.8(15) . . ?
C82A C83A C84A 121.9(15) . . ?
C83A C84A C85A 117.6(15) . . ?
C83A C84A C91 118.6(12) . . ?
C85A C84A C91 122.9(12) . . ?
C86A C85A C84A 119.3(16) . . ?
C85A C86A C81A 122.2(15) . . ?
C26B C21B C22B 118.2(16) . . ?
C26B C21B C14 118.4(17) . . ?
C22B C21B C14 123.3(15) . . ?
C23B C22B C21B 120.9(15) . . ?
C24B C23B C22B 121.9(14) . . ?
C23B C24B C25B 117.6(13) . . ?
C23B C24B C93 126.7(12) . . ?
C25B C24B C93 115.7(11) . . ?
C26B C25B C24B 121.2(14) . . ?
C21B C26B C25B 120.1(14) . . ?

_refine_diff_density_max    0.322
_refine_diff_density_min   -0.483
_refine_diff_density_rms    0.066

_shelxl_version_number 2014-3

_shelx_res_file
;
TITL output_abs in P -4
CELL  0.80000  26.7176  26.7176   7.1942   90.000   90.000   90.000
ZERR     4.00   0.0005   0.0005   0.0002    0.000    0.000    0.000
LATT  -1
SYMM  - X, - Y,   Z
SYMM    Y, - X, - Z
SYMM  - Y,   X, - Z
SFAC  C    H    CU   I    N    S
DISP  C      0.00434     0.00210        9.49
DISP  Cu     0.26546     1.56103     7038.11
DISP  I     -0.26979     2.23660    10084.01
DISP  N      0.00825     0.00429       19.35
DISP  S      0.15056     0.15699      707.80
UNIT  180  128  7.48   7.48   16   12.50
MERG   2
rem  eadp  c21a c21b
rem  exyz  c21a c21b
rem  eadp  c24a c24b
rem  exyz  c24a c24b
eadp  n31a n31b
exyz  n31a n31b
eadp  c34a c34b
exyz  c34a c34b
rem   eadp  c41a c41b
rem   exyz  c41a c41b
rem   eadp  c44a c44b
rem   exyz  c44a c44b
eadp  n51a n51b
exyz  n51a n51b
eadp  c54a c54b
exyz  c54a c54b
eadp  c61a c61b
exyz  c61a c61b
eadp  c64a c64b
exyz  c64a c64b
rem  flat  c21b > c26b
rem   flat  c41a > c46a
rem   flat  c41b > c46b
rem   flat  c61a > c66a
rem   flat  c61b > c66b
rem  flat  c81a > c86a
rem   flat  n11 > c16
rem   flat  n31a > c36a
rem   flat  n31b > c36b
rem   flat  n51a > c56a
rem  flat  n51b > c56b
rem   flat  n71 > c76
FMAP   2
PLAN   10
SIZE     0.05   0.05   0.76
twin  0 -1 0 -1 0 0 0 0 -1 2
ACTA
BOND
OMIT    -1   2   0
OMIT     1   2   0
L.S.  64
TEMP   -23.00
SIMU $S $C $N
dfix  1.89 .02 s4c s5c s4a s5a s1b s2b s4b s5b
dfix  1.92 .02 s1a s2a s2a s3a s1c s2c s2c s3c
sump  0.56 .001 1.0 3 1.0 4 1.0 6
sump  0.56 .02 1.0 8 1.0 9 1.0 10 1.0 11
WGHT    0.177300
BASF   0.41869
FVAR       1.47853   0.44153   0.25220   0.15550   0.14949   0.15294   0.08839
FVAR       0.08671   0.19719   0.19126   0.17164
PART   1
S1A   6    0.592642    0.730225    1.078792    31.00000    0.28266    0.36612 =
         0.15230   -0.00917    0.05873    0.02431
S2A   6    0.564520    0.714918    1.323141    31.00000    0.42357    0.32678 =
         0.09036    0.01843    0.01490   -0.06275
S3A   6    0.557124    0.773594    1.473052    31.00000    0.51446    0.43843 =
         0.19996    0.05757    0.07999   -0.05199
PART   2
rem   same  s1a > s3a
rem   S1B   6    0.605480    0.772102    1.048149    41.00000    0.23712    0.29
rem            0.11265    0.04072    0.07779    0.01960
rem   S2B   6    0.567705    0.792036    0.826106    41.00000    0.35487    0.32
rem            0.08160   -0.01553    0.03622    0.01270
rem   S3B   6    0.503661    0.756845    0.844431    41.00000    0.33922    0.29
rem            0.11803   -0.01852   -0.01151    0.02555
S1B   6    0.531298    0.754718    1.117493    41.00000    0.35885    0.30148 =
         0.11552    0.01352    0.13773   -0.00990
S2B   6    0.513734    0.752151    0.862835    41.00000    0.41604    0.30187 =
         0.09506   -0.08384    0.04017   -0.08605
PART   3
same  s1a > s3a
S1C   6    0.544980    0.727899    0.527509    61.00000    0.44315    0.44400 =
         0.14194   -0.08315    0.20614   -0.21335
S2C   6    0.521680    0.775785    0.710521    61.00000    0.45872    0.29760 =
         0.27301   -0.04036    0.03234   -0.08685
S3C   6    0.573169    0.797990    0.876672    61.00000    0.56437    0.22772 =
         0.25528   -0.13930   -0.12296    0.02172
PART   1
S4A   6    0.958296    0.779731    1.344145    81.00000    0.43071    0.21702 =
         0.03859   -0.05798    0.02968    0.02966
S5A   6    0.904300    0.785186    1.514127    81.00000    0.46541    0.29889 =
         0.08616    0.03307    0.14955   -0.03532
PART   2
S4B   6    0.961244    0.776914    1.956038    91.00000    0.57417    0.25657 =
         0.05458   -0.05740   -0.00604   -0.12438
S5B   6    0.935179    0.782391    1.710756    91.00000    0.49479    0.24552 =
         0.14849    0.01498    0.13137   -0.06779
PART   3
S4C   6    0.955993    0.722827    0.949161   101.00000    0.35100    0.37868 =
         0.12603    0.02670   -0.07053    0.11490
S5C   6    0.979050    0.734767    1.194313   101.00000    0.35200    0.26489 =
         0.07231   -0.04305    0.06029    0.00812
PART   4
same  s1a > s3a
S4D   6    0.915820    0.754882    1.742535   111.00000    0.38909    0.34405 =
         0.24890    0.00152    0.22594    0.04544
S5D   6    0.928382    0.724347    1.500555   111.00000    0.41470    0.37237 =
         0.19002    0.05176    0.13831    0.04493
S6D   6    0.995809    0.738082    1.424248   111.00000    0.34740    0.26168 =
         0.13234    0.06324    0.08419    0.00025
PART   0
rem   0.93470
CU1   3    0.754934    0.699458    0.365529    10.93809    0.16467    0.16108 =
         0.11202    0.00168   -0.01980   -0.04379
CU2   3    0.749861    0.795271    0.866300    10.93809    0.17859    0.15133 =
         0.11342    0.00649    0.00756   -0.04393
I1    4    0.696655    0.742139    0.626300    10.93809    0.16948    0.16057 =
         0.10877   -0.00033   -0.00909   -0.04682
I2    4    0.807220    0.753608    0.127037    10.93809    0.16267    0.16905 =
         0.12196    0.01483   -0.00924   -0.05057
C91   1    1.000000    1.000000    0.000000    10.25000    0.10548    0.10548 =
         0.07931    0.00000    0.00000    0.00000
C92   1    1.000000    0.500000    1.279285    10.50000    0.20250    0.12587 =
         0.06521    0.00000    0.00000    0.03522
C93   1    0.500000    0.500000   -0.500000    10.25000    0.12584    0.12584 =
         0.06745    0.00000    0.00000    0.00000
N11   5    0.707189    0.659261    0.214249    11.00000    0.19522    0.13643 =
         0.18109    0.02978   -0.03236   -0.04351
C12   1    0.716095    0.647836    0.039783    11.00000    0.15921    0.17412 =
         0.16088   -0.01449    0.00825   -0.06168
AFIX  43
H12   2    0.747073    0.658084   -0.009092    11.00000   -1.20000
AFIX   0
C13   1    0.684080    0.621900   -0.080973    11.00000    0.16604    0.15003 =
         0.09452   -0.02105    0.02606   -0.03069
AFIX  43
H13   2    0.692107    0.617159   -0.206964    11.00000   -1.20000
AFIX   0
C14   1    0.639601    0.603431   -0.004631    11.00000    0.10743    0.12861 =
         0.14660   -0.00720    0.02177   -0.01252
C15   1    0.628399    0.612177    0.173336    11.00000    0.17198    0.21193 =
         0.09455   -0.01975    0.03365   -0.08707
AFIX  43
H15   2    0.599368    0.598994    0.228577    11.00000   -1.20000
AFIX   0
C16   1    0.663678    0.643409    0.278479    11.00000    0.23382    0.19654 =
         0.08197    0.01201    0.02871   -0.09531
AFIX  43
H16   2    0.654666    0.652765    0.399907    11.00000   -1.20000
AFIX   0
part  1
same  n11 > c16
N31A  5    0.807348    0.662228    0.516562    21.00000    0.15553    0.17840 =
         0.06730    0.01140   -0.00480   -0.04429
C32A  1    0.828113    0.620604    0.460879    21.00000    0.15868    0.18058 =
         0.12485   -0.00356    0.00113   -0.01303
AFIX  43
H32A  2    0.819664    0.607140    0.344313    21.00000   -1.20000
AFIX   0
C33A  1    0.862546    0.596183    0.572798    21.00000    0.15769    0.17520 =
         0.14834    0.01065   -0.02566    0.00555
AFIX  43
H33A  2    0.880596    0.569241    0.522136    21.00000   -1.20000
AFIX   0
C34A  1    0.871724    0.609671    0.757255    21.00000    0.13730    0.15861 =
         0.08208   -0.00324   -0.02558   -0.00649
C35A  1    0.854212    0.655309    0.812237    21.00000    0.14028    0.16790 =
         0.08549    0.03402   -0.01856   -0.00026
AFIX  43
H35A  2    0.859856    0.668700    0.931232    21.00000   -1.20000
AFIX   0
C36A  1    0.825814    0.681330    0.667917    21.00000    0.16875    0.11368 =
         0.07846    0.03473   -0.05210   -0.00462
AFIX  43
H36A  2    0.820292    0.715708    0.686662    21.00000   -1.20000
AFIX   0
part  2
same  n11 > c16
N31B  5    0.807348    0.662228    0.516562   -21.00000    0.15553    0.17840 =
         0.06730    0.01140   -0.00480   -0.04429
C32B  1    0.799745    0.615300    0.559212   -21.00000    0.17520    0.18005 =
         0.08256   -0.04046   -0.01438   -0.00449
AFIX  43
H32B  2    0.769999    0.599964    0.518898   -21.00000   -1.20000
AFIX   0
C33B  1    0.833513    0.587129    0.661100   -21.00000    0.16854    0.17671 =
         0.10918   -0.02069    0.01308   -0.01135
AFIX  43
H33B  2    0.830220    0.552112    0.664444   -21.00000   -1.20000
AFIX   0
C34B  1    0.871724    0.609671    0.757255   -21.00000    0.13730    0.15861 =
         0.08208   -0.00324   -0.02558   -0.00649
C35B  1    0.876912    0.659397    0.738534   -21.00000    0.14219    0.18297 =
         0.10310    0.03317   -0.03009   -0.01575
AFIX  43
H35B  2    0.896402    0.679094    0.819047   -21.00000   -1.20000
AFIX   0
C36B  1    0.849512    0.679696    0.582031   -21.00000    0.16250    0.18550 =
         0.08447    0.01229    0.01525   -0.01097
AFIX  43
H36B  2    0.863225    0.707843    0.522432   -21.00000   -1.20000
AFIX   0
part  0
same  n11 > c16
part  1
N51A  5    0.699506    0.832379    1.010476    21.00000    0.21631    0.15410 =
         0.10410    0.02833   -0.01613   -0.04705
C52A  1    0.706279    0.881784    1.033548    21.00000    0.18988    0.18207 =
         0.05109    0.01065    0.03348   -0.05285
AFIX  43
H52A  2    0.732149    0.897791    0.967915    21.00000   -1.20000
AFIX   0
C53A  1    0.675651    0.910558    1.153742    21.00000    0.15355    0.19987 =
         0.11112   -0.00200    0.03278   -0.05277
AFIX  43
H53A  2    0.684093    0.943994    1.179624    21.00000   -1.20000
AFIX   0
C54A  1    0.632571    0.889250    1.234667    21.00000    0.18520    0.15072 =
         0.09473    0.00028    0.01522    0.00833
C55A  1    0.628048    0.838910    1.228058    21.00000    0.21261    0.11493 =
         0.07197    0.00880    0.00210    0.02003
AFIX  43
H55A  2    0.609747    0.819872    1.314394    21.00000   -1.20000
AFIX   0
C56A  1    0.655473    0.817459    1.068074    21.00000    0.21391    0.15677 =
         0.08116    0.02068    0.03832   -0.00189
AFIX  43
H56A  2    0.640117    0.791124    1.002849    21.00000   -1.20000
AFIX   0
part  2
same  n11 > c16
N51B  5    0.699506    0.832379    1.010476   -21.00000    0.21631    0.15410 =
         0.10410    0.02833   -0.01613   -0.04705
C52B  1    0.676694    0.873098    0.952007   -21.00000    0.22477    0.20358 =
         0.03538    0.06119    0.02424   -0.03226
AFIX  43
H52B  2    0.683648    0.882890    0.829195   -21.00000   -1.20000
AFIX   0
C53B  1    0.643141    0.903788    1.050964   -21.00000    0.20447    0.17824 =
         0.05425    0.07732    0.00121    0.01071
AFIX  43
H53B  2    0.628625    0.932386    0.997241   -21.00000   -1.20000
AFIX   0
C54B  1    0.632571    0.889250    1.234667   -21.00000    0.18520    0.15072 =
         0.09473    0.00028    0.01522    0.00833
C55B  1    0.650613    0.844300    1.290364   -21.00000    0.20198    0.11417 =
         0.04792    0.04669   -0.00119    0.00673
AFIX  43
H55B  2    0.642323    0.832082    1.408962   -21.00000   -1.20000
AFIX   0
C56B  1    0.682753    0.814535    1.168897   -21.00000    0.15670    0.12591 =
         0.10602   -0.01175   -0.00482    0.05895
AFIX  43
H56B  2    0.691647    0.781900    1.204843   -21.00000   -1.20000
AFIX   0
part  0

same  n11 > c16
N71   5    0.795617    0.840587    0.719943    11.00000    0.20141    0.15642 =
         0.08540    0.00309   -0.05501   -0.02599
C72   1    0.840478    0.856027    0.774281    11.00000    0.18583    0.18010 =
         0.08939   -0.03262    0.05542   -0.07369
AFIX  43
H72   2    0.852192    0.845196    0.890734    11.00000   -1.20000
AFIX   0
C73   1    0.871065    0.886973    0.670845    11.00000    0.16899    0.13841 =
         0.08756   -0.00298   -0.00750   -0.04686
AFIX  43
H73   2    0.898800    0.902251    0.727795    11.00000   -1.20000
AFIX   0
C74   1    0.861499    0.895932    0.483417    11.00000    0.15308    0.14510 =
         0.09406   -0.00736    0.01153   -0.01150
C75   1    0.819509    0.873774    0.410774    11.00000    0.15072    0.17912 =
         0.10143   -0.02337    0.01715   -0.04597
AFIX  43
H75   2    0.811420    0.876287    0.283957    11.00000   -1.20000
AFIX   0
C76   1    0.788010    0.846032    0.541271    11.00000    0.21687    0.15605 =
         0.10575   -0.00894   -0.00735   -0.07454
AFIX  43
H76   2    0.759374    0.830523    0.491824    11.00000   -1.20000
AFIX   0
PART    1
rem  C21A  1    0.606645    0.573720   -0.131599    91.00000    0.14425    0.120
rem           0.11740    0.00512   -0.00217   -0.02144
rem  C22A  1    0.555895    0.583699   -0.119198    91.00000    0.14638    0.096
rem           0.06858   -0.00327   -0.00420   -0.00865
rem  AFIX  43
rem  H22A  2    0.543396    0.606386   -0.030773    91.00000   -1.20000
rem  AFIX   0
rem  C23A  1    0.523853    0.559000   -0.242184    91.00000    0.14025    0.098
rem           0.04848    0.01075   -0.01716    0.02218
rem  AFIX  43
rem  H23A  2    0.489376    0.565736   -0.234945    91.00000   -1.20000
rem  AFIX   0
rem  C24A  1    0.540438    0.524894   -0.375001    91.00000    0.12839    0.095
rem           0.08551   -0.00926   -0.02258    0.00484
rem  C25A  1    0.590692    0.516708   -0.385088    91.00000    0.12130    0.079
rem           0.07497    0.02633    0.00655    0.00020
rem  AFIX  43
rem  H25A  2    0.603292    0.494609   -0.475347    91.00000   -1.20000
rem  AFIX   0
rem  C26A  1    0.623598    0.540361   -0.264730    91.00000    0.11832    0.098
rem           0.08654    0.03144   -0.01220   -0.01052
rem  AFIX  43
rem  H26A  2    0.658047    0.533626   -0.273675    91.00000   -1.20000
rem  AFIX   0
rem  same  c41a > c46a
C41A  1    0.903121    0.582267    0.885771    11.00000    0.13248    0.19705 =
         0.11896    0.04142    0.00170   -0.00569
C42A  1    0.909323    0.529945    0.878981    11.00000    0.14714    0.15714 =
         0.12900   -0.02944   -0.03096    0.02958
AFIX  43
H42A  2    0.893106    0.511003    0.786807    11.00000   -1.20000
AFIX   0
C43A  1    0.939904    0.506379    1.010948    11.00000    0.15919    0.14527 =
         0.14645    0.01964    0.01140    0.04351
AFIX  43
H43A  2    0.942331    0.471288    1.008118    11.00000   -1.20000
AFIX   0
C44A  1    0.966641    0.531976    1.144835    11.00000    0.13468    0.21195 =
         0.10061   -0.03203    0.00383   -0.01555
C45A  1    0.959931    0.583553    1.155524    11.00000    0.18618    0.17350 =
         0.05837   -0.01721   -0.01054   -0.01838
AFIX  43
H45A  2    0.976537    0.602292    1.247313    11.00000   -1.20000
AFIX   0
C46A  1    0.928056    0.607318    1.027588    11.00000    0.17631    0.23381 =
         0.13554   -0.02127   -0.09493   -0.01463
AFIX  43
H46A  2    0.923338    0.642059    1.038519    11.00000   -1.20000
AFIX   0
same  c41a > c46a
C61A  1    0.597266    0.916939    1.361658    21.00000    0.18098    0.14485 =
         0.10176    0.03189    0.01725   -0.01362
C62A  1    0.564409    0.890869    1.479802    21.00000    0.18397    0.09999 =
         0.10037    0.00519   -0.03111   -0.01521
AFIX  43
H62A  2    0.564371    0.855707    1.484284    21.00000   -1.20000
AFIX   0
C63A  1    0.531438    0.919279    1.591609    21.00000    0.19139    0.14318 =
         0.05750    0.01350    0.00466   -0.00383
AFIX  43
H63A  2    0.504908    0.902982    1.652450    21.00000   -1.20000
AFIX   0
C64A  1    0.537097    0.970075    1.613826    21.00000    0.17457    0.14528 =
         0.12036   -0.01178    0.03456    0.02322
C65A  1    0.569367    0.996213    1.493747    21.00000    0.16352    0.17932 =
         0.12021    0.01866    0.03967    0.00531
AFIX  43
H65A  2    0.571248    1.031316    1.499052    21.00000   -1.20000
AFIX   0
C66A  1    0.598976    0.969330    1.364929    21.00000    0.18588    0.17340 =
         0.08603    0.02906    0.03752    0.00365
AFIX  43
H66A  2    0.619806    0.986627    1.281493    21.00000   -1.20000
AFIX   0
same  c41a > c46a
C81A  1    0.894345    0.924115    0.374147    11.00000    0.11285    0.13864 =
         0.08578    0.02554   -0.01558   -0.02338
C82A  1    0.946616    0.919148    0.396007    11.00000    0.14173    0.14600 =
         0.07655   -0.00477   -0.00616   -0.01727
AFIX  43
H82A  2    0.959624    0.898616    0.490475    11.00000   -1.20000
AFIX   0
C83A  1    0.979053    0.944888    0.276582    11.00000    0.11035    0.15730 =
         0.09013    0.03182   -0.00183   -0.00371
AFIX  43
H83A  2    1.013703    0.943454    0.298603    11.00000   -1.20000
AFIX   0
C84A  1    0.961391    0.972574    0.125979    11.00000    0.13082    0.15499 =
         0.06184    0.01639   -0.01156   -0.01375
C85A  1    0.909098    0.981428    0.115515    11.00000    0.11987    0.15550 =
         0.09865    0.01067   -0.00345   -0.00649
AFIX  43
H85A  2    0.896345    1.005650    0.033436    11.00000   -1.20000
AFIX   0
C86A  1    0.876944    0.953944    0.227768    11.00000    0.12847    0.17255 =
         0.07271    0.02140   -0.00796   -0.01008
AFIX  43
H86A  2    0.842346    0.955421    0.204686    11.00000   -1.20000
AFIX   0
PART    2
same  c41a > c46a
C21B  1    0.606387    0.574522   -0.127508    11.00000    0.13328    0.14026 =
         0.11394    0.04272   -0.02906   -0.03315
C22B  1    0.624083    0.543442   -0.271399    11.00000    0.11909    0.13315 =
         0.11413    0.00279   -0.01470   -0.00788
AFIX  43
H22B  2    0.658703    0.538426   -0.285372    11.00000   -1.20000
AFIX   0
C23B  1    0.590808    0.519893   -0.394017    11.00000    0.12471    0.12352 =
         0.05976   -0.00287    0.01480   -0.00621
AFIX  43
H23B  2    0.603738    0.499951   -0.490358    11.00000   -1.20000
AFIX   0
C24B  1    0.540267    0.525062   -0.377650    11.00000    0.13252    0.09991 =
         0.07733    0.01025   -0.02635   -0.01092
C25B  1    0.522021    0.555091   -0.229808    11.00000    0.13982    0.12263 =
         0.06247   -0.00186   -0.00177    0.00682
AFIX  43
H25B  2    0.487302    0.558458   -0.212751    11.00000   -1.20000
AFIX   0
C26B  1    0.555227    0.580118   -0.107301    11.00000    0.13968    0.12757 =
         0.07176   -0.02105    0.00304   -0.02205
AFIX  43
H26B  2    0.542430    0.600556   -0.012156    11.00000   -1.20000
rem   same  c41a > c46a
rem   C41B  1    0.902758    0.581329    0.895477   -21.00000    0.12211    0.18
rem            0.07514   -0.01017   -0.00530   -0.00025
rem   C42B  1    0.922740    0.605304    1.055757   -21.00000    0.14509    0.16
rem            0.06551   -0.01949    0.00330   -0.02274
rem   AFIX  43
rem   H42B  2    0.914425    0.638809    1.080973   -21.00000   -1.20000
rem   AFIX   0
rem   C43B  1    0.953969    0.579940    1.173426   -21.00000    0.14509    0.16
rem            0.06551   -0.01949    0.00330   -0.02274
rem   AFIX  43
rem   H43B  2    0.968004    0.596395    1.276483   -21.00000   -1.20000
rem   AFIX   0
rem   C44B  1    0.964994    0.529683    1.140577   -21.00000    0.14716    0.16
rem            0.09305   -0.00050    0.00333    0.00587
rem   C45B  1    0.944433    0.505778    0.976541   -21.00000    0.14977    0.16
rem            0.06894   -0.02010    0.01907    0.01131
rem   AFIX  43
rem   H45B  2    0.951076    0.471782    0.953653   -21.00000   -1.20000
rem   AFIX   0
rem   C46B  1    0.915210    0.532572    0.853937   -21.00000    0.12928    0.14
rem            0.09681   -0.01034    0.03394    0.01357
rem   AFIX  43
rem   H46B  2    0.903902    0.517727    0.743169   -21.00000   -1.20000
AFIX   0
same  c41a > c46a
C61B  1    0.597266    0.916939    1.361658   -21.00000    0.18098    0.14485 =
         0.10176    0.03189    0.01725   -0.01362
C62B  1    0.587990    0.968675    1.334655   -21.00000    0.16254    0.15759 =
         0.10232    0.02993    0.00759   -0.01080
AFIX  43
H62B  2    0.602615    0.986029    1.234812   -21.00000   -1.20000
AFIX   0
C63B  1    0.556487    0.993246    1.460527   -21.00000    0.15473    0.15369 =
         0.10373    0.02740    0.02012    0.01082
AFIX  43
H63B  2    0.548357    1.026972    1.438787   -21.00000   -1.20000
AFIX   0
C64B  1    0.537097    0.970075    1.613826   -21.00000    0.17457    0.14528 =
         0.12036   -0.01178    0.03456    0.02322
C65B  1    0.544994    0.918099    1.640690   -21.00000    0.18125    0.14604 =
         0.11588   -0.02442    0.00946    0.01586
AFIX  43
H65B  2    0.527395    0.900385    1.732741   -21.00000   -1.20000
AFIX   0
C66B  1    0.580720    0.893276    1.522960   -21.00000    0.22275    0.11082 =
         0.05886    0.00435    0.00723    0.00105
AFIX  43
H66B  2    0.592811    0.861351    1.554563   -21.00000   -1.20000
rem  same  c41a > c46a
rem  C81B  1    0.894566    0.923742    0.372033  -101.00000    0.13168    0.132
rem           0.07844   -0.00349   -0.00251   -0.02091
rem  C82B  1    0.905201    0.904938    0.199273  -101.00000    0.13271    0.135
rem           0.07502   -0.00320   -0.01509   -0.01886
rem  AFIX  43
rem  H82B  2    0.889801    0.874858    0.162913  -101.00000   -1.20000
rem  AFIX   0
rem  C83B  1    0.936898    0.927608    0.077907  -101.00000    0.12628    0.137
rem           0.07063   -0.00097   -0.01050   -0.01643
rem  AFIX  43
rem  H83B  2    0.942358    0.912847   -0.038952  -101.00000   -1.20000
rem  AFIX   0
rem  C84B  1    0.961518    0.971978    0.121208  -101.00000    0.12749    0.137
rem           0.05145   -0.00465    0.00023   -0.00825
rem  C85B  1    0.949229    0.990042    0.296032  -101.00000    0.12786    0.134
rem           0.06127   -0.00183   -0.00563   -0.01303
rem  AFIX  43
rem  H85B  2    0.964568    1.020239    0.331404  -101.00000   -1.20000
rem  AFIX   0
rem  C86B  1    0.918321    0.969697    0.419476  -101.00000    0.12911    0.134
rem           0.06179   -0.00460    0.00113   -0.00887
rem  AFIX  43
rem  H86B  2    0.912323    0.985184    0.534662  -101.00000   -1.20000
rem  AFIX   0
AFIX   0
HKLF 4

REM  output_abs in P -4
REM R1 =  0.0675 for    4892 Fo > 4sig(Fo)  and  0.0866 for all    7133 data
REM    750 parameters refined using   1237 restraints

END

WGHT      0.1764      0.0000

REM Highest difference peak  0.322,  deepest hole -0.483,  1-sigma level  0.066
Q1    1   0.7179  0.8052  0.6552  11.00000  0.05    0.32
Q2    1   0.5194  0.7568  1.2280  11.00000  0.05    0.27
Q3    1   0.9810  0.7465  1.7187  11.00000  0.05    0.27
Q4    1   0.9782  0.7553  1.5243  11.00000  0.05    0.24
Q5    1   0.8511  0.7875  1.3200  11.00000  0.05    0.24
Q6    1   0.5005  0.7542  0.6191  11.00000  0.05    0.24
Q7    1   0.5178  0.7438  1.0283  11.00000  0.05    0.24
Q8    1   0.5084  0.7411  0.7787  11.00000  0.05    0.24
Q9    1   0.6490  0.7215  0.6233  11.00000  0.05    0.24
Q10   1   0.9982  0.7293  1.1217  11.00000  0.05    0.24
;
_shelx_res_checksum   78215

_shelx_hkl_file
;
  20  21  -1   29.22   60.96
  21 -20   1   21.80   57.19
 -20 -21  -1   22.81   52.15
 -21  20   1   57.48   64.51
 -20 -21  -1   91.95   95.86
  20  21  -1  132.75   56.33
 -20 -21  -1  121.02   97.03
 -21  20   1   90.17   54.26
  20  21  -1   68.08   46.05
 -21  20   1  -32.26   87.56
 -20 -21  -1   61.97   53.10
  20  21  -1   91.13  101.98
 -21  20   1   54.23   38.12
 -21  20   0  -25.15   39.59
 -21  20   0   -5.04   46.64
 -20 -21   0   59.73   55.96
 -21  20   0    5.69   84.21
 -21  20   0   11.55   97.43
 -20 -21   0   17.99   92.63
 -20 -21   0  100.83  107.09
 -20 -21   0  -49.35   50.05
  20  20  -2  -11.42   75.35
 -20  20   2    9.12   89.99
  20 -20   2  -15.27   82.21
 -20  20   2   22.92   31.86
 -20 -20  -2  -34.38   43.17
 -20 -20  -2  -24.32   95.04
  20  20  -2   31.90   41.90
 -20  20   2  -13.71   70.11
 -20 -20  -2   12.68   51.86
 -20 -20  -2   -6.98   71.07
 -20  20   2   20.76   43.51
  20 -20   2  -29.08   95.03
  20  20  -2   -4.67   43.26
  20 -20   2   13.03   51.32
 -20  20   1   -4.35   49.67
 -20  20   1  -16.12   36.26
  20 -20   1   -0.09   94.77
  20  20  -1  -27.84   53.02
  20 -20   1   69.65   69.22
 -20 -20  -1    4.38   38.04
  20  20  -1   -4.95   39.77
 -20 -20  -1  -14.35   48.96
  20  20  -1   15.37   71.20
 -20  20   1  -24.01   92.81
 -20 -20  -1   57.57  105.84
  20 -20   1   -5.08   75.12
  20 -20   1  -14.90   53.89
  20  20  -1   19.48  114.30
 -20 -20  -1   36.13  101.43
 -20  20   1   10.80   77.59
 -20  20   0    2.64   95.41
 -20 -20   0   36.36   49.58
 -20 -20   0   25.32   54.32
 -20 -20   0   94.37   96.98
 -20  20   0    2.35   96.13
 -20  20   0   40.42   46.68
 -20 -20   0   16.07  102.49
 -20  20   0   39.80   38.86
 -20  21   0  -15.80   44.89
 -20  21   0   23.62  106.19
  21  20   0   -8.96   49.04
 -20  21   0  -44.85   84.69
  21  20   0   -0.09   52.16
  21  20   0  -16.87   87.22
 -20  21   0  -30.66   40.68
  21  20   0   15.55   90.31
 -20  21   1   40.37   77.14
 -20  21   1   55.28   43.98
 -20  21   1  -20.51   91.01
  20 -21   1   43.03   50.22
  21  20  -1   67.47   67.56
  21  20  -1   56.90   56.22
 -21 -20  -1  118.50   54.86
 -20  21   1   85.08   38.21
 -21 -20  -1   95.38   96.51
  21  20  -1   99.68   42.98
  21  20  -1   22.55   99.87
 -21 -20  -1   46.61   50.13
 -21 -20  -1  100.72   88.54
 -22  19   1   49.30   39.46
 -19 -22  -1   47.12   49.45
  19  22  -1   75.90   55.60
  19  22  -1   20.77   59.72
 -19 -22  -1   72.20   77.37
 -22  19   1   64.46   48.28
 -22  19   1   98.59   70.86
  19  22  -1   39.90   37.74
  22 -19   1   90.73   82.17
  22 -19   1   25.95   58.40
 -19 -22  -1   32.38   27.86
  19  22  -1   84.86  124.78
 -19 -22  -1   16.41   72.39
 -22  19   1   51.76  103.08
 -19 -22   0  -28.28   98.63
 -19 -22   0   22.81  108.46
 -19 -22   0  -33.57   49.10
 -22  19   0  -15.38   37.38
 -22  19   0  -19.03   78.00
 -22  19   0   24.50   45.01
 -22  19   0  -10.60  101.03
 -19 -22   0  -35.41   58.08
  21 -19   2   92.51   96.82
  21 -19   2    1.72   52.71
 -21  19   2   61.51   98.52
 -21  19   2   18.96   37.15
 -21  19   2    6.69   45.08
 -21  19   2   29.43   57.90
  21 -19   2   19.81   78.29
  21 -19   2   -6.29   61.75
  19  21  -2   30.91   44.47
 -19 -21  -2   70.52   51.06
  19  21  -2  -32.47   62.78
  19  21  -2   26.13   49.19
 -19 -21  -2   47.33   81.89
 -19 -21  -2    6.82   39.72
 -19 -21  -1   -4.08   96.64
  19  21  -1  -27.20   53.62
 -21  19   1    3.00   37.86
 -21  19   1  -52.58   80.42
  21 -19   1  -60.31   74.57
 -21  19   1   33.06   44.03
 -21  19   1   81.36   95.80
 -19 -21  -1   -2.75   47.52
  21 -19   1  -19.22   94.73
  19  21  -1   16.82   37.03
  19  21  -1   57.32   71.54
 -19 -21  -1  -51.10   45.89
  19  21  -1   58.89  108.64
  21 -19   1  -22.95   54.13
 -19 -21  -1   30.11   97.83
  21 -19   1   38.59   64.12
 -19 -21   0   71.33   92.10
 -21  19   0   27.21   44.60
 -19 -21   0  -16.38  108.34
 -21  19   0  -28.95   97.10
 -21  19   0   84.34   95.56
 -21  19   0   62.66   40.90
 -19 -21   0   23.78   56.41
 -19 -21   0   83.93   49.70
  20 -19   2   29.93   82.70
 -19 -20  -2   30.07   41.54
 -20  19   2  -30.14   46.47
  20 -19   2    4.32   61.83
 -19 -20  -2   -6.20   78.34
  19  20  -2  -53.72   70.50
  20 -19   2  -42.61   54.42
  19  20  -2  -14.28   53.71
 -20  19   2   -8.31   54.21
 -20  19   2   28.41   97.21
  19  20  -2   17.91   43.25
 -20  19   2   46.62   32.15
  20 -19   2  -46.81  108.24
 -19 -20  -2   28.07   80.21
 -19 -20  -2   18.62   43.88
  20 -19   1  143.74   99.53
  19  20  -1  257.12  126.89
 -20  19   1  113.48   97.91
  20 -19   1   24.26  109.10
 -19 -20  -1  150.48   52.02
  20 -19   1  161.65   61.98
  19  20  -1   88.05   70.34
 -20  19   1  184.17   79.87
 -20  19   1  155.16   46.21
 -19 -20  -1  227.72  100.20
 -20  19   1  191.98   36.86
 -19 -20  -1  138.03   97.86
  20 -19   1  124.00   55.84
 -19 -20  -1  130.11   47.41
  19  20  -1  232.17   52.91
  19  20  -1   65.21   49.23
 -20  19   0   -0.60   37.27
 -19 -20   0   24.48   43.99
 -20  19   0   37.09   81.08
 -19 -20   0  -31.57   45.93
 -19 -20   0  -66.78  104.32
 -20  19   0  -41.15   91.60
 -20  19   0   17.31   41.67
 -19 -20   0   80.54   99.33
 -19 -19  -3  -19.80   54.01
 -19 -19  -3  -37.82   83.23
  19 -19   3  -26.58   55.20
 -19 -19  -3   43.08   40.67
 -19 -19  -3  -80.15   95.60
  19  19  -3   32.65  114.98
  19  19  -3   18.19   46.11
 -19  19   3    1.39   33.11
  19 -19   3   23.73   66.45
 -19  19   3   23.03   82.60
 -19  19   3  -28.13   44.75
  19  19  -3   -1.83   56.77
 -19  19   3    4.69   70.59
  19  19  -3   21.55   84.64
  19 -19   3   -0.69   48.64
  19 -19   2  -98.23  117.91
 -19 -19  -2   -4.22   41.93
 -19 -19  -2   30.60   52.86
  19  19  -2    6.93   37.94
 -19 -19  -2  -27.63   84.52
  19  19  -2  -49.38   73.29
  19 -19   2  -11.30   56.96
 -19  19   2   24.84   43.94
  19 -19   2   47.85   56.58
 -19 -19  -2   -1.74  104.15
  19  19  -2  -24.13   52.94
 -19  19   2  -14.91   32.86
 -19  19   2   93.80   96.15
  19 -19   2  -73.77   90.87
 -19  19   2    0.17   68.21
 -19  19   1   -3.00   26.50
  19  19  -1   72.88  107.31
 -19  19   1   46.31   90.09
  19 -19   1  -21.20  119.35
  19 -19   1  -30.73   55.82
  19  19  -1   59.01   70.31
 -19 -19  -1  -23.06   47.95
  19 -19   1  -37.06  100.78
  19  19  -1  -16.25   39.02
 -19 -19  -1    7.05   98.51
 -19 -19  -1  -32.72   86.52
 -19  19   1  -16.36   40.99
  19 -19   1  -38.10   52.59
 -19 -19  -1  -29.65   37.28
 -19  19   1  -11.92   68.44
  19  19  -1  -27.26   57.96
 -19 -19   0   94.87   94.69
 -19 -19   0   52.36  104.55
 -19  19   0  161.95   39.51
 -19  19   0  167.39   41.35
 -19  19   0  130.39   83.91
 -19 -19   0  172.89   53.85
 -19 -19   0  145.51   48.39
 -19  19   0   92.03   75.34
 -19  20   0  -42.13   36.59
  20  19   0  -27.13   50.25
 -19  20   0 -134.75  103.34
  20  19   0   32.48   86.35
 -19  20   0   88.16   79.56
  20  19   0  -12.79   81.43
  20  19   0   35.67   42.54
 -19  20   0   -1.65   42.45
  19 -20   1  127.10   55.96
 -20 -19  -1  314.03   52.11
  19 -20   1  149.48  101.42
  19 -20   1   65.33   73.44
  20  19  -1  213.86   56.70
 -20 -19  -1  281.85  105.26
 -19  20   1  136.52   53.08
 -19  20   1  160.28   76.20
 -19  20   1  105.46   92.50
  20  19  -1  220.97  109.16
  20  19  -1  141.81   43.10
  19 -20   1  145.74   71.84
 -20 -19  -1  222.42   49.78
 -19  20   1  198.03   37.07
 -20 -19  -1  180.61   98.74
  20  19  -1  126.61   75.95
 -20 -19  -2   25.11   49.44
 -20 -19  -2   13.77   33.91
 -19  20   2   40.13   94.42
  20  19  -2  -49.63   39.50
  20  19  -2  -16.20   53.90
 -20 -19  -2  -33.19  100.80
  19 -20   2   -8.73   52.37
  19 -20   2   26.54  122.34
 -20 -19  -2   75.80   84.23
  20  19  -2    5.46   70.86
 -19  20   2   16.68   32.75
 -19  20   2  -19.37   45.85
  19 -20   2    0.17   91.01
  19 -20   2   10.49   65.93
 -19  20   2   -0.52   68.00
  21  19   0   40.61   43.57
  21  19   0  118.03   53.56
  21  19   0   53.52   84.36
 -19  21   0    7.74   38.85
 -19  21   0   33.41   93.94
 -19  21   0   -7.82  107.00
  21  19   0   28.27   78.19
 -19  21   0   55.20   49.81
 -21 -19  -1  -20.04   97.18
  21  19  -1  -15.81   51.60
 -21 -19  -1   95.73  101.91
  19 -21   1  -32.87   50.47
 -21 -19  -1  -12.78   50.00
  19 -21   1   30.95   76.77
 -19  21   1   85.76  105.76
  19 -21   1   10.32  103.29
 -19  21   1  -21.70   35.59
 -19  21   1   -0.26   71.54
  21  19  -1  -40.85  102.98
  19 -21   1  -13.58   70.17
 -19  21   1   15.92   43.57
 -21 -19  -1    9.34   44.97
  21  19  -1   60.38   86.28
  21  19  -1    2.05   51.33
 -19  21   2  -11.47   74.26
 -19  21   2    7.83   71.32
 -19  21   2   24.19   32.02
 -21 -19  -2   -5.82   50.89
  19 -21   2   35.29   99.81
  19 -21   2   -3.98   50.96
 -21 -19  -2   43.71   44.65
  21  19  -2   38.76   51.99
  21  19  -2   -1.65   69.99
 -21 -19  -2   10.07   96.31
 -21 -19  -2   75.52   91.52
  19 -21   2    2.25   73.13
  19 -21   2    1.16   69.24
  21  19  -2   12.13   39.33
 -19  21   2    0.09   50.54
 -19  22   0   45.66   45.66
  22  19   0   20.87   75.29
 -19  22   0   -5.30   48.55
 -19  22   0   11.46   73.25
 -19  22   0 -108.31  101.71
  22  19   0   47.02   90.04
  22  19   0   46.98   51.75
  22  19   0   25.65   46.16
 -22 -19  -1  -43.80   98.99
  19 -22   1  -15.00   57.83
 -19  22   1   66.18   35.62
  22  19  -1   73.92   55.29
  22  19  -1   70.35  100.06
  22  19  -1   93.04   79.83
  22  19  -1   90.68   45.43
 -22 -19  -1   49.54   51.79
 -22 -19  -1   48.47   41.53
 -19  22   1   39.11   44.07
 -22 -19  -1   23.88  102.97
 -19  22   1   77.36   77.96
 -19  22   1   27.47   77.79
  19 -22   1  107.16  102.66
 -18 -23  -1   39.73   48.74
  23 -18   1  -20.85   86.70
  23 -18   1   70.62   63.44
 -18 -23  -1  -17.13   99.57
  18  23  -1  -13.00   61.09
 -18 -23  -1   -8.40   37.00
 -23  18   1  -37.76   95.88
 -23  18   1   37.86   72.99
 -23  18   1   30.34   32.48
  18  23  -1   46.21   72.82
  18  23  -1   56.45  117.52
 -23  18   1   -3.22   46.20
  18  23  -1   40.95   42.93
 -18 -23   0  -78.93  127.34
 -18 -23   0   31.08   43.20
 -18 -23   0   -9.00   57.47
 -23  18   0  -30.91   39.66
 -18 -23   0 -119.56   92.46
 -23  18   0  -28.33   45.63
 -23  18   0  -12.43   89.34
 -23  18   0   12.65   78.81
  18  22  -2   10.89   43.03
 -18 -22  -2   -1.65   72.96
  18  22  -2  -18.01   41.71
 -22  18   2   29.88   46.56
 -18 -22  -2    9.78   43.60
 -22  18   2   40.05   59.21
 -22  18   2   27.81   28.93
  22 -18   2   10.59   60.76
 -22  18   2  -49.70   96.96
  18  22  -2   26.37   66.79
 -18 -22  -2   14.57   51.96
 -22  18   1  -13.00   37.46
 -18 -22  -1   18.40   42.09
 -22  18   1  -21.12   54.81
 -22  18   1  114.35   98.86
 -22  18   1   17.93   45.86
 -18 -22  -1   20.74   99.89
  22 -18   1   23.66   84.44
  18  22  -1   -9.78   41.29
 -18 -22  -1   50.91   97.85
  18  22  -1   53.75  129.70
 -18 -22  -1   18.56   48.00
  18  22  -1  -17.80   53.58
  22 -18   1   89.73   69.98
  18  22  -1    3.29   68.29
  22 -18   1   53.71   57.95
 -22  18   0  164.36   48.53
 -18 -22   0  225.34   50.05
 -22  18   0  144.31   44.71
 -18 -22   0  182.74  118.84
 -18 -22   0  188.39   95.58
 -22  18   0   95.13   96.09
 -22  18   0   40.71   85.66
 -18 -22   0  273.00   61.38
 -18 -21  -2   -1.38   80.99
 -21  18   2   10.77   45.52
  18  21  -2   -5.79   39.98
  18  21  -2    9.24   71.49
  21 -18   2   -3.16   68.57
 -18 -21  -2  -28.93   34.46
 -21  18   2    8.72   57.95
  21 -18   2  -20.69   49.48
 -21  18   2   17.03  101.47
  21 -18   2  -28.04  119.01
 -21  18   2   -8.38   28.08
 -18 -21  -2   20.67   53.06
 -18 -21  -2  -66.18   93.71
  21 -18   2   21.98   67.48
  18  21  -2    5.86   58.78
  21 -18   1  144.98   52.38
 -18 -21  -1  187.39   48.66
  18  21  -1  236.93   64.32
  21 -18   1   14.39  103.25
  21 -18   1  137.39   76.43
  21 -18   1  148.86  114.26
 -18 -21  -1   59.44  103.06
  18  21  -1  292.21  114.64
 -21  18   1  146.82   50.22
 -21  18   1  141.18   83.00
  18  21  -1  139.43   40.50
 -18 -21  -1  217.59   53.01
  18  21  -1   67.98   69.36
 -21  18   1  126.82  100.10
 -18 -21  -1  223.09   95.37
 -21  18   1  192.90   38.60
 -21  18   0    5.44   73.47
 -18 -21   0  -11.03   89.74
 -18 -21   0    7.89  109.41
 -18 -21   0    3.61   53.77
 -18 -21   0  -50.82   47.61
 -21  18   0   38.95   40.23
 -21  18   0  -15.05   41.59
 -21  18   0   62.12  106.67
 -20  18   3   49.96   81.47
 -20  18   3   -9.71   35.19
 -20  18   3   10.73   47.00
  18  20  -3  -27.44   71.81
  20 -18   3    5.96   56.36
  18  20  -3   20.21   43.26
  18  20  -3   27.27   54.20
  18  20  -3   -6.29  115.98
 -18 -20  -3   40.90   50.97
 -18 -20  -3   -5.00   40.01
 -18 -20  -3   99.51   97.60
 -20  18   3   23.21   75.78
 -18 -20  -3    8.45   70.53
  20 -18   3   -3.43   48.10
  18  20  -2    9.41   55.35
  20 -18   2    2.93   51.00
 -20  18   2  -14.53   24.21
  20 -18   2    8.60  125.66
 -18 -20  -2   -2.24   83.72
  20 -18   2  -22.43   95.08
 -20  18   2  -73.66   97.89
 -18 -20  -2   10.52   39.15
  18  20  -2    5.66  121.83
 -20  18   2  -20.23   45.94
 -20  18   2   34.31   67.50
 -18 -20  -2   20.77   40.59
  20 -18   2   13.87   63.57
  18  20  -2  -92.21   76.90
 -18 -20  -2  -23.90   83.10
  18  20  -2  -25.17   42.21
 -20  18   1   -2.83   68.67
 -18 -20  -1   82.35   91.11
 -18 -20  -1  -50.08   45.19
 -18 -20  -1   26.79   39.23
  18  20  -1  -39.33   76.06
  20 -18   1  -37.06   62.69
  20 -18   1   48.83  109.44
 -20  18   1  -11.49   97.06
  18  20  -1    7.03   36.64
 -18 -20  -1  -14.27   75.50
 -20  18   1   38.64   43.69
  20 -18   1  -31.42   54.33
  18  20  -1   24.17  125.57
  18  20  -1   13.35   47.96
 -20  18   1  -27.66   32.54
  20 -18   1   59.01   89.90
 -18 -20   0  317.77  107.35
 -20  18   0  364.89   93.32
 -20  18   0  244.51   45.88
 -20  18   0  303.81   41.88
 -18 -20   0  371.98   60.88
 -18 -20   0  384.71   54.28
 -18 -20   0  428.72   82.81
 -20  18   0  316.77   82.37
 -18 -19  -3   33.10   95.48
  19 -18   3   52.53   51.33
 -19  18   3   -6.68   34.68
 -18 -19  -3   88.71   53.35
 -19  18   3   90.54   92.10
 -18 -19  -3   51.11   82.31
  19 -18   3   41.44   53.08
 -19  18   3   30.93   72.51
  18  19  -3    8.53   41.80
 -18 -19  -3   36.03   39.64
  18  19  -3   20.25   63.10
  18  19  -3   55.84  101.56
  19 -18   3   20.90   99.05
 -19  18   3   90.87   47.42
  19 -18   3  -77.34   79.32
  18  19  -3   23.96   82.47
 -19  18   2   26.64   69.01
  18  19  -2   20.70   37.59
 -18 -19  -2  -32.72   65.27
 -19  18   2  -14.41   40.20
 -18 -19  -2  -10.96   49.32
  19 -18   2  -36.89   93.13
 -18 -19  -2   23.17   37.20
  19 -18   2   22.24   55.90
  18  19  -2    6.95  101.32
  19 -18   2  -25.03  111.72
  19 -18   2  -19.27   47.35
 -18 -19  -2  129.07  102.46
 -19  18   2   10.64   24.49
  18  19  -2   -0.17   77.18
  18  19  -2   81.86   63.27
 -19  18   2  -52.71   85.71
  18  19  -1  292.88   48.50
 -19  18   1  371.84   75.49
 -19  18   1  387.22   49.88
 -19  18   1  399.43   41.24
  19 -18   1  389.69   72.27
 -18 -19  -1  295.22   48.78
  18  19  -1  402.47   58.64
 -19  18   1  334.97  108.90
  19 -18   1  256.60   57.77
 -18 -19  -1  318.50   94.86
 -18 -19  -1  365.41   86.70
  19 -18   1  159.85  109.49
  18  19  -1  343.39  112.07
 -18 -19  -1  376.29   57.98
  19 -18   1  267.95  110.22
  18  19  -1  261.44   77.79
 -18 -19   0  -43.76   81.72
 -19  18   0   -1.19   35.68
 -18 -19   0  -32.03   94.27
 -19  18   0    3.75   70.15
 -18 -19   0   10.24   48.74
 -19  18   0   27.34   86.39
 -19  18   0  -66.27   40.41
 -18 -19   0   49.09   48.40
 -18 -18  -4  192.87   58.50
 -18 -18  -4  151.81   42.88
  18  18  -4  154.38   49.66
 -18 -18  -4  107.40   77.60
 -18  18   4   86.27   51.76
 -18  18   4  138.28   40.22
  18 -18   4  152.68   62.33
  18 -18   4   73.83   38.93
  18  18  -4   17.58   65.20
 -18  18   4  116.54   71.51
 -18 -18  -4  177.07   85.33
 -18  18   4  126.10   50.54
 -18  18   3  -12.63   99.17
 -18  18   3   -1.82   33.21
  18 -18   3  -69.63   90.09
 -18 -18  -3   18.52   38.86
 -18 -18  -3   52.73   76.69
  18  18  -3   36.52   81.58
 -18 -18  -3   25.55   51.28
  18 -18   3   37.80  113.58
  18 -18   3    9.80   42.55
  18  18  -3  -38.77  123.02
 -18 -18  -3  103.78   94.39
  18 -18   3    5.07   54.52
 -18  18   3    1.39   69.23
  18  18  -3   -4.53   53.60
 -18  18   3   -4.07   45.16
  18  18  -3   18.56   36.86
 -18 -18  -2  149.05   52.64
 -18 -18  -2  101.85   39.40
 -18  18   2    6.16   88.73
 -18 -18  -2  128.86  100.50
  18 -18   2  125.85   52.51
  18 -18   2  168.69   99.31
  18  18  -2  152.17   53.93
 -18  18   2   95.71   65.94
  18  18  -2   21.50   79.07
  18  18  -2  126.74  102.48
 -18 -18  -2  115.95   79.31
  18  18  -2   98.05   44.13
  18 -18   2   64.28   45.60
  18 -18   2   97.03  102.92
 -18  18   2   89.58   41.84
 -18  18   2  145.89   31.00
 -18  18   1   10.01   84.26
  18 -18   1  -14.48   96.89
  18 -18   1  -21.39   45.47
 -18  18   1   17.84   38.73
 -18  18   1  -14.75   63.53
 -18  18   1   16.04   31.39
  18 -18   1   11.73   53.81
 -18 -18  -1  -39.69   80.75
  18  18  -1   16.60   37.56
  18  18  -1   87.67  104.26
 -18 -18  -1   10.87   40.90
  18  18  -1   11.04   67.47
  18  18  -1   -7.71   47.69
 -18 -18  -1  -13.41   73.31
  18 -18   1   -4.17   97.20
 -18 -18  -1  -51.54   46.32
 -18 -18   0  181.31   49.82
 -18  18   0  208.19   40.68
 -18 -18   0  153.49   49.28
 -18  18   0  142.73   37.50
 -18  18   0  168.92   72.15
 -18  18   0  290.97   82.77
 -18 -18   0  182.15   89.33
 -18 -18   0  254.81   96.26
 -18  19   0   26.65   91.02
 -18  19   0   25.73   71.55
 -18  19   0  -12.27   35.87
 -18  19   0   12.28   38.58
  19  18   0   45.33   41.50
  19  18   0   -7.83   47.17
  19  18   0   31.50   77.71
  19  18   0 -103.88  100.14
  19  18  -1  272.04   52.94
  19  18  -1  458.69   57.05
  18 -19   1  323.76   54.34
 -19 -18  -1  446.61   50.05
  19  18  -1  593.33  110.39
  18 -19   1  281.33  102.21
 -18  19   1  441.65   39.59
  18 -19   1  394.34   58.99
  19  18  -1  266.79   88.59
 -19 -18  -1  341.92   50.91
  18 -19   1  395.64  127.46
 -18  19   1  465.74   47.54
 -18  19   1  360.65   75.62
 -18  19   1  291.27   94.54
 -19 -18  -1  465.46   90.57
 -19 -18  -1  351.59   87.29
  19  18  -2   75.42  105.43
  18 -19   2  -25.18   87.04
  18 -19   2    0.00   50.44
 -19 -18  -2  -27.95   36.89
 -19 -18  -2    7.65   99.83
  18 -19   2  -20.23  106.36
  19  18  -2    6.49   52.80
 -18  19   2  -15.98   89.96
 -18  19   2   15.89   40.20
  18 -19   2   -6.36   58.96
 -18  19   2   11.01   67.22
 -19 -18  -2  -17.97   79.45
  19  18  -2    9.62   36.58
 -19 -18  -2   84.70   46.35
  19  18  -2  -23.15   81.85
 -18  19   2    8.85   25.08
  19  18  -3  -45.60   65.56
  18 -19   3   85.63   58.25
  18 -19   3  -26.23   84.92
  18 -19   3   16.02   79.92
  19  18  -3   49.73   45.76
 -18  19   3   74.77   69.04
 -19 -18  -3   53.41  100.66
 -19 -18  -3   65.66   53.94
 -19 -18  -3   22.74   82.01
 -19 -18  -3   19.21   39.54
  18 -19   3   29.53   46.23
  19  18  -3  163.15  102.41
 -18  19   3   14.89   80.67
 -18  19   3   41.02   48.46
  19  18  -3   29.96   91.26
 -18  19   3   67.79   33.46
 -18  20   0  190.58   49.37
  20  18   0  237.66   48.61
 -18  20   0  225.01   43.78
  20  18   0  121.94   47.31
  20  18   0  163.44   81.77
 -18  20   0  202.83   74.77
  20  18   0  276.53  111.00
 -18  20   0  229.77  102.83
 -18  20   1   -2.79   42.47
 -18  20   1    2.52   92.09
  20  18  -1   41.19   80.91
 -18  20   1  -52.13   69.99
  18 -20   1   66.76   65.90
  18 -20   1  -40.45   91.61
  20  18  -1   18.86   41.71
  18 -20   1  -46.49   96.10
  20  18  -1  -76.37   50.23
 -20 -18  -1    7.92  102.03
 -20 -18  -1  -15.66   46.36
  18 -20   1   11.12   54.05
 -18  20   1  -31.60   33.49
  20  18  -1  -31.23  109.83
 -20 -18  -1  -31.21   88.75
 -20 -18  -1   -3.85   46.36
 -18  20   2  -32.33   81.52
  20  18  -2   26.61   39.70
  18 -20   2   -2.34   95.09
  20  18  -2   66.15  105.35
 -20 -18  -2   13.21   49.44
 -18  20   2    6.51   72.44
 -20 -18  -2   13.32   83.98
  18 -20   2  -44.83   62.08
 -18  20   2   24.84   44.12
  18 -20   2   37.40   47.62
 -20 -18  -2   17.28   40.49
 -20 -18  -2  -46.66  101.15
 -18  20   2  -16.69   32.00
  18 -20   2  -94.21  116.08
  20  18  -2   70.22   92.33
  20  18  -2   16.94   54.53
 -18  20   3   11.34   68.22
 -18  20   3   27.35   45.79
 -20 -18  -3   76.99   82.33
  18 -20   3   -6.49   59.56
 -18  20   3   18.65   35.20
  20  18  -3  -31.47   66.78
 -20 -18  -3   16.57   43.65
 -18  20   3    2.52   75.75
  20  18  -3   18.39   93.06
  20  18  -3    1.30   45.24
  18 -20   3   32.04   47.68
 -20 -18  -3  -18.26   40.22
 -20 -18  -3  -49.12   74.20
  20  18  -3   19.08   65.62
 -18  21   0    5.11   37.95
 -18  21   0   28.02   48.47
 -18  21   0  100.91   90.27
 -18  21   0  115.83   89.55
  21  18   0  -59.65   79.04
  21  18   0   -8.95   44.60
  21  18   0  -44.05   78.32
  21  18   0  -11.57   51.65
 -18  21   1  149.06   53.95
  18 -21   1  198.50   70.74
 -18  21   1  251.07   93.29
 -18  21   1  223.62   36.32
  18 -21   1  211.79   82.12
  21  18  -1  197.36   45.52
  18 -21   1  183.99   97.82
 -21 -18  -1  230.95   45.90
  21  18  -1  231.02  111.25
  18 -21   1   99.38   55.77
  21  18  -1  206.25   60.42
 -21 -18  -1  210.95   48.57
  21  18  -1  191.32   80.80
 -18  21   1  224.28   80.29
 -21 -18  -1  197.41   85.45
 -21 -18  -1  209.09   85.57
  21  18  -2   75.42   89.03
  18 -21   2   26.32  121.36
 -21 -18  -2  -17.10   42.89
 -21 -18  -2  -16.50   41.59
 -21 -18  -2  -12.29   91.69
 -18  21   2  -29.26   32.30
 -18  21   2  -37.69   67.29
  21  18  -2   49.84   42.64
 -21 -18  -2   78.67   89.17
  18 -21   2   33.87   61.53
  18 -21   2   34.34   86.27
  21  18  -2  -54.18   49.95
 -18  21   2   79.48   87.82
 -18  21   2   -8.77   44.38
  18 -21   2  -75.50   52.62
  22  18   0   92.81   83.86
  22  18   0  161.89   54.53
 -18  22   0  116.45   48.10
  22  18   0  141.80   90.62
 -18  22   0  142.54   98.80
 -18  22   0   96.51   88.95
  22  18   0  138.33   46.84
 -18  22   0  125.90   40.61
  18 -22   1   -2.52   54.80
  22  18  -1   76.54   55.58
 -18  22   1   -9.69   79.07
  18 -22   1   14.16   74.36
  22  18  -1  -19.80   76.61
  22  18  -1  -21.71   39.43
 -22 -18  -1  -16.16   48.47
 -18  22   1  -34.80   35.06
 -22 -18  -1   48.13   98.77
 -18  22   1  -42.02   48.19
 -22 -18  -1  -15.22   46.42
 -22 -18  -1   56.15   98.88
  22  18  -1   30.49   91.13
 -18  22   1   38.63   88.21
  18 -22   2  -21.77   76.43
  22  18  -2   22.88   38.39
 -18  22   2   12.59   45.60
 -18  22   2  -19.37   70.11
 -22 -18  -2   28.53   42.71
  22  18  -2   13.35   51.59
  22  18  -2   14.91   83.03
  18 -22   2   17.69   56.61
 -18  22   2   21.43   31.19
  18 -22   2   14.67   78.54
 -22 -18  -2  -44.85   82.65
 -22 -18  -2   25.25   48.06
 -22 -18  -2    2.95   94.39
 -18  22   2  -26.92   68.22
  18 -22   2  -28.11   54.41
  23  18   0  -27.44   43.25
 -18  23   0   -9.12   48.40
  23  18   0  -10.20   88.39
 -18  23   0   -8.31   42.90
 -18  23   0  -17.55   81.77
  23  18   0   35.55   43.37
  23  18   0   -4.69   74.79
  18 -23   1    1.39   55.19
  23  18  -1    7.99   46.27
  23  18  -1   55.74   81.01
  23  18  -1   -6.22   56.20
 -18  23   1   28.03   42.73
 -23 -18  -1   53.58   77.59
 -18  23   1  -38.23   85.19
 -23 -18  -1   21.63   48.21
  23  18  -1   62.28  101.85
 -23 -18  -1    3.82   98.27
 -18  23   1   60.51   89.55
 -23 -18  -1   33.94   40.80
 -18  23   1  127.55   52.43
 -24  17   1   15.62   38.41
 -17 -24  -1  -14.44   53.71
 -17 -24  -1   -3.65   52.78
  24 -17   1   -2.42   50.48
 -24  17   1   15.57  100.56
  17  24  -1   31.82   66.66
 -24  17   1   15.27   64.25
  17  24  -1   15.69   41.65
 -17 -24  -1   22.56  104.11
 -17 -24   0    3.72   26.61
 -24  17   0    2.72   40.06
 -24  17   0  -17.99   48.24
 -17 -24   0  -50.03   55.47
 -17 -24   0  -31.83   64.52
 -24  17   0  -44.59   86.48
 -17 -24   0  -88.85  127.25
  17  23  -2   15.88   47.90
 -23  17   2   33.26   41.51
  17  23  -2   37.87   35.20
  23 -17   2   -1.83   44.61
 -17 -23  -2  -11.17   44.17
 -23  17   2   50.28   77.39
 -17 -23  -2   47.93   40.22
 -23  17   2   46.34   29.97
 -23  17   2   16.42   99.89
 -23  17   1    4.27   31.94
 -23  17   1  -13.22   44.81
  17  23  -1   46.39   69.89
 -23  17   1  -60.21  101.46
 -17 -23  -1    3.55   87.15
  17  23  -1  -12.82  129.62
  23 -17   1   13.34   58.84
 -17 -23  -1   43.83   48.34
 -23  17   1    1.28   70.78
 -17 -23  -1  -83.77  100.56
  17  23  -1  -16.95   49.46
  17  23  -1  -21.08   42.42
 -17 -23  -1  -30.91   49.44
 -23  17   0  151.57   39.92
 -23  17   0  177.07   85.35
 -23  17   0  175.72   44.25
 -17 -23   0  103.79   45.79
 -17 -23   0  109.67   88.73
 -17 -23   0   93.50  126.02
 -23  17   0  105.57   93.05
 -17 -23   0  240.12   59.67
 -22  17   2   -9.55   48.37
 -22  17   2  -36.13   99.89
  17  22  -2    3.88   38.19
 -17 -22  -2  -61.49   86.21
  17  22  -2   51.72   68.44
 -22  17   2    3.96   27.49
  17  22  -2  145.27  112.44
  22 -17   2  -13.96   61.09
 -17 -22  -2  -10.75   50.22
  17  22  -2   -7.73   55.71
 -17 -22  -2  -27.26   39.55
  22 -17   2  -19.66   44.06
  22 -17   2  -37.68   92.64
 -22  17   2  -56.77   73.31
 -17 -22  -1   43.73  105.07
  22 -17   1  141.15   65.73
  17  22  -1  191.15   53.29
 -17 -22  -1  119.74   95.31
  22 -17   1  150.03  136.75
 -22  17   1   91.02   44.12
 -22  17   1  142.60   37.68
 -17 -22  -1  110.44   48.67
  17  22  -1   37.99   66.99
  17  22  -1   91.92   42.15
  22 -17   1  101.55   62.35
  17  22  -1  -32.29  134.37
  22 -17   1  106.56   91.82
 -22  17   1  102.96  100.61
 -22  17   1  159.05   65.26
 -17 -22  -1  154.00   50.27
 -22  17   0  -70.78   80.22
 -17 -22   0  -11.10  114.38
 -22  17   0   55.58   40.71
 -22  17   0   13.75   92.66
 -22  17   0   36.63   45.33
 -17 -22   0   21.42   57.75
 -17 -22   0   -9.82  112.43
 -17 -22   0   99.01   56.40
  17  21  -3   36.60  110.23
  21 -17   3   51.02   60.35
 -17 -21  -3   63.96   75.18
 -17 -21  -3   35.93   94.07
  17  21  -3   34.32   58.16
  17  21  -3   -3.43   38.89
 -21  17   3   10.03   35.02
 -17 -21  -3   26.93   41.69
 -21  17   3   24.67   44.32
  21 -17   3  -17.57   53.58
  17  21  -3    0.60   66.01
 -21  17   3  -15.73   74.93
 -17 -21  -3  -37.83   52.67
 -21  17   2   25.71   98.66
 -17 -21  -2  -19.52   85.78
  21 -17   2  -83.69   91.03
  17  21  -2  -53.28   73.65
 -17 -21  -2   11.98   48.63
  21 -17   2 -110.79   66.41
 -21  17   2    5.69   27.60
 -17 -21  -2    1.91   97.34
  21 -17   2   21.75   45.40
 -21  17   2   -9.99   44.89
  17  21  -2  -22.83   97.43
  17  21  -2   -2.07   32.47
  17  21  -2   -5.87   61.72
  21 -17   2   83.50  112.76
 -17 -21  -2    7.60   38.10
 -21  17   2   20.08   75.94
  21 -17   1   -9.37   48.86
 -17 -21  -1   -2.87   48.22
  17  21  -1  -58.61   35.29
  17  21  -1  -58.08  105.96
 -21  17   1   66.76   94.44
  21 -17   1    1.37  130.50
 -21  17   1   23.58   42.29
 -21  17   1   19.49   32.49
  21 -17   1   -6.61   57.07
  17  21  -1  -10.47   56.51
 -17 -21  -1   72.68   96.36
  21 -17   1  -80.79   95.80
 -21  17   1   56.41   59.15
  17  21  -1  -37.19   65.46
 -17 -21  -1   34.14   93.66
 -17 -21  -1    4.82   43.94
 -17 -21   0  429.49   58.19
 -21  17   0  211.25  102.97
 -17 -21   0  376.69  102.58
 -21  17   0  288.27   49.27
 -21  17   0  384.47   44.07
 -21  17   0  230.08   78.31
 -17 -21   0  443.83   54.30
 -17 -21   0  477.90  111.69
  17  20  -3    9.77   61.51
 -17 -20  -3    4.00   50.55
 -20  17   3   25.08   34.68
 -17 -20  -3  -28.84   95.71
  17  20  -3   46.95   76.79
  20 -17   3   47.36   50.79
 -17 -20  -3  -12.77   64.26
  20 -17   3   42.72  101.56
  20 -17   3   57.40  108.05
  17  20  -3   44.12   38.61
 -20  17   3   25.70   47.51
 -20  17   3   17.03   74.43
  20 -17   3   23.92   56.37
 -20  17   3   -0.95   95.73
  17  20  -3  146.41  112.12
 -17 -20  -3   25.19   39.59
 -20  17   2   27.78   43.41
 -17 -20  -2   19.04   41.98
  20 -17   2  -37.57   94.66
  17  20  -2   32.00   38.58
 -17 -20  -2   12.94   36.75
 -17 -20  -2  -67.45   82.46
 -20  17   2   -2.59   24.33
  20 -17   2  -81.00   63.15
  17  20  -2  -15.22   64.87
  17  20  -2  -37.17   54.97
 -20  17   2 -117.58   96.65
 -20  17   2   21.05   66.41
  20 -17   2  -24.10   50.10
  17  20  -2  -21.44  101.12
 -17 -20  -2  -29.12   78.06
  20 -17   2   99.85  121.71
 -17 -20  -1  403.92   92.27
 -17 -20  -1  206.06  100.99
  17  20  -1  265.55  128.04
  17  20  -1  265.17   68.25
  20 -17   1  261.61   58.72
 -20  17   1  270.51   76.21
  20 -17   1  282.97   58.87
  20 -17   1  220.28  132.48
 -17 -20  -1  310.61   54.11
  17  20  -1  370.02   54.15
 -20  17   1  323.01   94.79
 -17 -20  -1  272.08   51.91
 -20  17   1  322.17   46.48
 -20  17   1  352.53   37.22
  20 -17   1  167.78  112.03
  17  20  -1  253.36   40.73
 -20  17   0  -23.14   73.85
 -17 -20   0   -4.79   97.03
 -17 -20   0    1.04   43.49
 -20  17   0   87.16   84.90
 -17 -20   0   26.96   92.10
 -20  17   0   51.82   37.44
 -20  17   0    2.79   39.35
 -17 -20   0  -24.67   50.19
 -17 -19  -4  125.29   41.85
 -19  17   4   75.33   67.57
  17  19  -4  -10.18   97.02
  17  19  -4   78.21   42.32
 -17 -19  -4   70.45   79.15
 -17 -19  -4   -3.99   70.16
  19 -17   4   84.55   46.64
  19 -17   4   99.80   59.73
 -19  17   4   61.48   36.82
 -19  17   4   22.43   74.80
  17  19  -4  116.19   64.39
 -19  17   4   94.72   49.26
 -17 -19  -4   96.90   46.19
  17  19  -3  -82.97   61.71
 -17 -19  -3  -40.16  102.22
  17  19  -3   -2.24   84.18
 -19  17   3   -8.91   33.31
  17  19  -3  -65.10  117.48
 -17 -19  -3  -11.21   51.37
  19 -17   3   70.18  118.24
 -19  17   3    1.04   45.77
 -17 -19  -3   29.75   77.77
 -19  17   3   81.61  101.94
 -19  17   3   49.98   57.15
 -17 -19  -3   15.69   39.66
  17  19  -3   22.06   40.67
  19 -17   3  -17.34   98.22
  19 -17   3   16.23   46.80
  19 -17   3   -2.40   58.75
  17  19  -2  142.89   54.74
 -19  17   2  119.46   92.03
 -17 -19  -2   91.50   39.46
  19 -17   2  131.49   79.88
  19 -17   2   91.49   50.07
  19 -17   2  168.60   60.93
 -17 -19  -2  123.45   69.87
  17  19  -2  148.63   77.44
  17  19  -2  140.22   41.66
 -19  17   2  115.18   43.14
  17  19  -2  116.76  105.90
 -17 -19  -2  236.29  102.92
 -17 -19  -2  234.81   51.59
  19 -17   2   62.65  118.31
 -19  17   2   57.31   68.87
 -19  17   2  177.62   31.00
  19 -17   1   36.82  123.78
 -19  17   1    8.64   67.01
 -17 -19  -1   15.06   45.97
  17  19  -1   80.31   73.01
  17  19  -1  -53.80   45.46
  19 -17   1   40.36   50.94
  19 -17   1   -3.48   49.72
 -19  17   1   -9.16   30.13
  17  19  -1    0.87   35.98
 -19  17   1   14.10   39.25
 -17 -19  -1   44.06   85.46
 -17 -19  -1  -42.87   40.99
 -17 -19  -1  -27.51   91.41
  17  19  -1  136.06  101.47
  19 -17   1   70.57   96.12
 -19  17   1  -42.21   88.08
 -17 -19   0   42.13   43.52
 -17 -19   0   77.57   90.28
 -19  17   0   62.89   81.09
 -19  17   0  130.38   37.28
 -19  17   0  124.66   36.45
 -17 -19   0  119.29   45.86
 -17 -19   0   95.49   91.14
 -19  17   0  128.29   69.55
 -18  17   4   12.25   48.31
  18 -17   4  -18.89   46.84
  17  18  -4   40.54   44.83
  18 -17   4   -9.60   60.54
 -17 -18  -4   31.10   57.16
  17  18  -4   44.82   73.08
 -17 -18  -4    5.43   39.45
 -18  17   4  -17.69   79.20
 -18  17   4   18.11   36.99
 -17 -18  -4   47.13   77.89
 -18  17   4   -0.69   57.83
  17  18  -4  -19.42   62.22
  17  18  -4 -141.59   93.07
 -17 -18  -4   24.84   97.12
 -17 -18  -3   68.78   38.87
  18 -17   3  -62.50  105.65
 -17 -18  -3   14.83   76.46
  17  18  -3   65.12   58.85
 -18  17   3   71.74   26.13
  18 -17   3   20.46   44.45
  17  18  -3   31.34  113.34
  17  18  -3   46.26   82.09
 -17 -18  -3  159.07   55.49
  18 -17   3   87.93   82.77
  18 -17   3  102.95   53.48
  17  18  -3   53.00   36.51
 -18  17   3  104.21   65.99
 -18  17   3  -55.03   89.81
 -18  17   3   54.32   43.86
 -17 -18  -3    1.83  104.62
  17  18  -2  -60.09   66.16
  18 -17   2  -11.64  103.04
 -18  17   2  115.26   87.92
  17  18  -2   16.31  113.05
 -18  17   2  -14.51   60.80
  18 -17   2  -20.00   45.36
 -17 -18  -2  -19.15   47.88
  18 -17   2   70.01   91.04
  17  18  -2   42.31   40.23
 -18  17   2  -19.79   30.93
 -17 -18  -2   -4.87   95.23
 -17 -18  -2  -24.35   72.03
 -17 -18  -2  -26.16   36.23
  17  18  -2  -35.95   47.67
 -18  17   2   15.01   47.64
  18 -17   2    7.53   52.55
 -18  17   1  227.66   83.29
  18 -17   1   92.10   49.71
  17  18  -1  234.62   46.04
  18 -17   1   53.05   83.75
 -17 -18  -1  188.42   80.52
  17  18  -1  119.97   95.14
 -17 -18  -1  165.53   42.71
  17  18  -1  111.31   73.92
 -18  17   1  148.79   39.50
 -18  17   1  102.08   67.65
 -17 -18  -1  189.09   90.59
  17  18  -1  100.42   43.47
 -17 -18  -1  139.18   47.38
 -18  17   1  190.86   31.79
  18 -17   1  164.25  114.30
  18 -17   1   94.54   50.97
 -17 -18   0    5.28   90.07
 -18  17   0   -8.36   75.45
 -18  17   0    2.30   38.43
 -17 -18   0   -4.70   34.31
 -17 -18   0   12.95   42.08
 -18  17   0  -62.69   65.33
 -18  17   0   19.34   35.11
 -17 -18   0   29.96   68.63
  17  17  -4   -7.86   84.91
 -17  17   4  112.49   89.55
  17 -17   4   91.26   80.65
 -17 -17  -4   88.10   62.59
 -17  17   4  167.60   32.42
 -17  17   4  129.96   72.48
  17  17  -4  114.25   61.83
  17 -17   4   75.41   58.61
 -17 -17  -4  132.68   56.13
 -17  17   4  151.04   48.57
 -17 -17  -4  116.52   33.87
  17 -17   4   33.08   68.56
 -17 -17  -4   67.25  101.22
  17  17  -4  115.55   38.66
  17 -17   4   49.44   44.99
  17  17  -4   53.89   91.60
 -17  17   3   -2.59   87.79
 -17 -17  -3   36.54   42.28
  17  17  -3   15.73   35.70
  17 -17   3   28.92   95.09
 -17 -17  -3  -27.76   60.26
  17  17  -3    2.09   46.36
 -17 -17  -3  -16.98   30.17
  17 -17   3   -1.55   87.86
 -17  17   3  -31.40   63.14
  17  17  -3   54.55   69.59
  17  17  -3   52.19  111.42
 -17  17   3   35.72   42.03
 -17 -17  -3   16.10   78.48
  17 -17   3  -16.69   53.07
  17 -17   3   13.08   44.15
 -17  17   3   10.13   28.73
 -17  17   2  291.47   45.98
  17 -17   2  288.24  105.60
  17 -17   2  284.24   58.52
  17  17  -2  277.09   46.41
 -17  17   2  389.40   88.68
  17 -17   2  253.33   80.93
 -17  17   2  299.10   63.09
  17  17  -2  299.80   73.05
 -17  17   2  400.93   35.29
 -17 -17  -2  300.08   96.92
  17  17  -2  297.43   54.10
 -17 -17  -2  320.84   41.02
 -17 -17  -2  410.41   52.34
 -17 -17  -2  333.67   76.45
  17 -17   2  319.04   48.45
  17  17  -2  322.37  103.45
  17  17  -1   65.48   85.57
 -17 -17  -1   -1.03   74.93
  17 -17   1  -12.85   42.88
 -17  17   1   61.55   29.32
 -17 -17  -1  -49.13   43.29
  17 -17   1   36.12   91.91
 -17  17   1   48.02   38.28
  17  17  -1    5.91   69.04
  17  17  -1   59.21   45.26
 -17 -17  -1  -31.53   82.93
  17 -17   1    8.36   46.21
 -17  17   1  -14.83   44.56
 -17  17   1   85.19   75.70
  17  17  -1    1.30   39.64
 -17 -17  -1   -8.63   38.54
  17 -17   1    3.45  100.82
 -17 -17   0  677.20   47.56
 -17  17   0  578.68   41.81
 -17 -17   0  471.73   89.24
 -17  17   0  584.03   81.92
 -17 -17   0  497.51   93.71
 -17  17   0  577.71   45.33
 -17 -17   0  633.39   53.23
 -17  17   0  526.30   78.44
 -17  18   0   13.59   33.72
  18  17   0    2.00   69.19
  18  17   0   54.91   34.34
 -17  18   0  -15.08   81.57
  18  17   0   41.07   43.68
  18  17   0   38.65   94.55
 -17  18   0  -21.31   33.76
 -17  18   0   17.56   69.55
  17 -18   1   98.52  104.61
 -18 -17  -1  217.36   38.28
  18  17  -1  242.71   83.02
 -17  18   1  173.99   86.35
 -18 -17  -1  204.67   48.67
  17 -18   1  207.24  115.40
  18  17  -1  255.24   41.03
  18  17  -1  248.23   49.05
  18  17  -1  180.40   96.22
 -18 -17  -1  257.04   80.90
 -18 -17  -1  200.76   76.35
 -17  18   1  237.22   32.02
  17 -18   1   96.95   47.34
 -17  18   1  188.77   61.70
 -17  18   1  179.01   48.30
  17 -18   1  214.23   58.81
 -17  18   2    9.62   29.63
 -18 -17  -2  -15.84   47.34
 -18 -17  -2   13.24   36.45
  17 -18   2  -10.12   54.19
  17 -18   2  -25.30   41.41
 -17  18   2   16.40   82.19
 -17  18   2   -0.43   37.92
 -18 -17  -2    5.40   89.55
  18  17  -2  -16.70   48.82
 -18 -17  -2    3.44   75.04
  18  17  -2  -30.01   70.87
  17 -18   2  -23.39   99.18
  18  17  -2   26.45   43.19
  17 -18   2  -10.66   92.10
 -17  18   2  -11.95   60.01
  18  17  -2   18.94  102.14
  18  17  -3   24.38   82.99
 -18 -17  -3   75.73   38.43
  18  17  -3   76.24   39.33
 -18 -17  -3  129.71   44.17
  17 -18   3   26.34   98.40
 -18 -17  -3   52.16   85.11
  17 -18   3   43.24   51.34
 -17  18   3   41.78   88.58
  17 -18   3   49.76   86.01
  18  17  -3    4.35  100.86
  17 -18   3   35.81   42.10
  18  17  -3  136.05   60.41
 -17  18   3   70.07   32.00
 -17  18   3   99.47   40.31
 -17  18   3   72.27   64.47
 -18 -17  -3  -47.74   60.15
  18  17  -4    2.24   47.54
  18  17  -4   19.63   73.79
 -17  18   4   -0.26   47.69
  17 -18   4   -8.89   49.61
 -17  18   4    2.59   56.07
  17 -18   4   19.70   47.11
 -18 -17  -4    0.52   61.01
 -18 -17  -4   11.98   86.64
  18  17  -4   21.82   53.35
 -18 -17  -4   42.54   56.43
 -17  18   4   -6.73   31.76
  17 -18   4   16.03   68.82
 -17  18   4  -38.55   76.07
 -18 -17  -4   25.59   33.77
 -17  19   0  115.49   69.38
  19  17   0   65.57   42.87
 -17  19   0   67.88   42.61
  19  17   0  -79.84   98.70
  19  17   0  100.96   47.17
  19  17   0   -8.44   72.89
 -17  19   0   86.19   33.51
 -17  19   0  103.28   93.08
 -19 -17  -1  -27.24   82.24
  17 -19   1    6.61   46.65
  19  17  -1   -8.95   39.88
  17 -19   1  -62.91  115.45
 -19 -17  -1   -2.87   90.31
  19  17  -1   13.91   47.62
  17 -19   1   -9.83  101.21
 -19 -17  -1  -14.96   34.54
  19  17  -1  -27.03   74.91
 -17  19   1  -22.81   80.88
 -17  19   1    7.13   60.82
 -17  19   1  -24.55   44.04
 -19 -17  -1   40.23   39.04
  19  17  -1   85.11  100.89
 -17  19   1   10.31   28.87
  17 -19   1    3.46   60.00
  19  17  -2  132.90   57.03
  19  17  -2   78.99   46.56
 -17  19   2  154.58   66.49
 -19 -17  -2  199.64   97.04
  19  17  -2  172.50  106.02
 -19 -17  -2   51.90   82.23
 -17  19   2  111.72   42.27
 -17  19   2  113.15   31.18
  17 -19   2   75.42   94.15
 -17  19   2   58.17   87.61
 -19 -17  -2  169.46   40.22
  19  17  -2   93.58   75.63
 -19 -17  -2  108.60   49.48
  17 -19   2  103.68  108.10
  17 -19   2  147.01   47.25
  17 -19   2  122.31   56.61
  17 -19   3  -40.91   52.21
 -19 -17  -3   -7.38   50.90
 -19 -17  -3   42.29   38.85
  19  17  -3  -38.29   43.65
  19  17  -3   22.29   57.89
 -17  19   3   -2.26   67.92
  19  17  -3   11.32   86.02
  17 -19   3   15.78   46.32
  17 -19   3   15.02   80.26
 -17  19   3    3.22   27.21
 -19 -17  -3  -67.75  101.98
  17 -19   3 -112.69   97.75
 -17  19   3   41.27   43.34
 -19 -17  -3    1.38   67.11
 -17  19   3  133.43   88.70
  19  17  -3   -0.17  102.78
  19  17  -4   31.78   41.43
  19  17  -4   41.15   62.77
  17 -19   4  102.16   42.36
 -19 -17  -4   38.33   53.08
  17 -19   4   10.71   39.20
 -17  19   4   68.56   36.05
 -17  19   4   64.19   53.73
 -17  19   4   40.02   40.02
 -17  19   4   48.82   62.97
 -19 -17  -4   68.75   61.16
 -19 -17  -4   62.44   33.68
  20  17   0   20.65   48.69
  20  17   0   20.86   76.94
 -17  20   0    3.57   43.40
  20  17   0   22.08  100.71
 -17  20   0   -0.85   34.69
 -17  20   0   51.38   81.97
  20  17   0    4.17   42.41
 -17  20   0    5.66   78.61
 -17  20   1  326.56   72.56
  20  17  -1  450.24   57.31
 -20 -17  -1  383.31   94.70
  17 -20   1  164.22  105.09
  20  17  -1  394.54   46.13
 -17  20   1  401.52   46.33
  17 -20   1  221.06  101.83
 -20 -17  -1  449.28   53.13
  17 -20   1  339.68   67.93
 -17  20   1  245.81   86.12
  17 -20   1  258.47   56.32
 -17  20   1  393.08   37.07
  20  17  -1  361.35  114.24
  20  17  -1  316.73   75.76
 -20 -17  -1  378.03   49.03
 -20 -17  -1  401.49  109.20
  17 -20   2   48.83  106.29
  17 -20   2   69.13   61.30
 -20 -17  -2  -24.57   39.78
  20  17  -2   -9.48  112.12
  20  17  -2   88.88   77.17
 -17  20   2   11.14   30.89
  17 -20   2    4.17   86.69
 -17  20   2   10.51   40.38
 -20 -17  -2  -41.15   82.90
  17 -20   2   -1.56   51.28
 -17  20   2   55.23   69.50
 -17  20   2  -92.85   84.77
  20  17  -2    0.09   45.60
  20  17  -2  -35.02   54.34
 -20 -17  -2   -7.65   81.23
 -20 -17  -2  -14.16   39.36
 -17  20   3   95.18   68.10
  20  17  -3   59.48   76.59
 -17  20   3    6.32   80.33
 -17  20   3  110.59   34.68
 -17  20   3   50.54   46.73
  20  17  -3   63.71   57.09
  17 -20   3   12.80   54.42
  20  17  -3   54.45   40.45
  17 -20   3   38.14   65.80
 -20 -17  -3   40.30   39.36
 -20 -17  -3   16.62   65.11
  17 -20   3    9.09   45.36
  20  17  -3   92.04  106.65
 -20 -17  -3  -14.84  102.40
  17 -20   3   28.50   78.65
 -20 -17  -3  102.05   51.46
  21  17   0  218.54   47.34
 -17  21   0  247.62   45.23
 -17  21   0  142.19   77.65
 -17  21   0  306.16  100.11
  21  17   0  162.81   83.58
  21  17   0  279.98   45.20
  21  17   0  175.66   86.94
 -17  21   0  278.27   41.83
 -21 -17  -1   10.76   36.21
 -21 -17  -1   20.59   78.45
  17 -21   1   11.38   61.40
  21  17  -1  -10.47  114.45
  17 -21   1   -8.76   81.90
 -17  21   1    1.89   65.93
 -21 -17  -1  -19.20   37.79
  21  17  -1   -1.30   42.62
  21  17  -1  -74.01   55.78
 -17  21   1   18.55   89.43
  21  17  -1   62.35   78.94
  17 -21   1    7.05   97.46
 -17  21   1   -6.36   32.57
 -17  21   1   32.13   42.05
  17 -21   1  -47.60   52.39
 -21 -17  -1   41.15   75.99
  21  17  -2  -38.97  105.56
 -21 -17  -2   -1.65   50.95
  17 -21   2  125.13  101.83
  21  17  -2   22.30   57.68
 -21 -17  -2   19.84   89.49
 -17  21   2  -31.64   30.94
 -17  21   2    5.65   41.26
  17 -21   2   20.99   61.28
 -17  21   2   47.31   68.05
 -21 -17  -2   -9.71   41.75
  17 -21   2  107.71   94.51
  21  17  -2  -43.42   41.08
  21  17  -2   -0.69   82.27
 -21 -17  -2   16.84   99.90
 -17  21   2   11.38   86.37
  17 -21   2  -28.14   48.38
  17 -21   3   39.82   49.78
 -21 -17  -3  -21.59   97.27
 -21 -17  -3   -8.35   31.69
 -21 -17  -3    5.42   66.65
 -17  21   3   -3.06   66.71
  21  17  -3   10.87   83.88
  21  17  -3   33.27   42.17
 -17  21   3   17.48   34.34
 -17  21   3    1.13   81.93
  21  17  -3  -30.18   56.79
  21  17  -3   50.91   65.43
 -21 -17  -3   -4.33   51.23
  17 -21   3   17.54   41.95
 -17  21   3   36.11   44.42
 -17  22   0   61.22   89.62
 -17  22   0    0.00   44.50
  22  17   0   23.52   51.72
 -17  22   0    8.59   37.58
  22  17   0  114.41   95.74
 -17  22   0    7.66   81.08
  22  17   0  -33.69   84.92
  22  17   0   11.11   43.23
  17 -22   1  181.50   99.84
 -17  22   1  153.50   37.33
  22  17  -1  170.05   82.12
  22  17  -1  117.23  119.69
 -22 -17  -1  241.58   51.22
 -17  22   1  261.80   45.89
 -22 -17  -1  258.13   51.75
 -22 -17  -1  125.62   99.05
  17 -22   1   37.78   64.68
  22  17  -1  308.38   61.00
  17 -22   1  208.71   69.99
  22  17  -1  109.33   47.73
 -22 -17  -1  210.68   99.19
 -17  22   1  165.61   87.25
 -17  22   1  193.77   73.15
  17 -22   1  165.16   54.89
 -22 -17  -2    1.80   33.49
 -17  22   2   -6.89   70.56
 -17  22   2  -33.54   49.97
  22  17  -2  -59.90   54.23
  22  17  -2   10.83   42.97
 -22 -17  -2   39.37   39.80
 -22 -17  -2 -111.61   87.07
  22  17  -2  -36.66   82.07
  17 -22   2   43.33   75.28
  22  17  -2   21.21   77.54
 -17  22   2   31.72   94.99
 -22 -17  -2   15.63   70.24
  17 -22   2    2.95   47.15
 -17  22   2   -3.75   31.58
  23  17   0  139.43   93.94
  23  17   0   82.16   48.84
  23  17   0   84.26   84.69
  23  17   0  116.23   44.40
 -17  23   0   91.40   38.70
 -17  23   0  177.07   49.95
 -17  23   0   52.78   78.67
 -17  23   0   95.01   86.05
  17 -23   1   11.46   46.64
 -17  23   1   35.63   75.28
  23  17  -1  -46.42   80.86
  23  17  -1    2.72   57.02
  23  17  -1   21.51   38.42
 -23 -17  -1  -15.11   80.92
 -23 -17  -1   81.63   80.67
 -17  23   1  -25.41   35.59
 -17  23   1  -19.50   50.13
 -17  23   1   -5.05   79.99
  23  17  -1  -26.84  100.13
 -23 -17  -1    1.71   45.85
 -23 -17  -1   55.08   49.79
 -17  23   2   24.77   40.85
 -23 -17  -2   39.16   49.21
 -23 -17  -2   32.37   35.29
  23  17  -2   19.82   54.39
 -17  23   2   20.15   66.37
 -23 -17  -2  108.30   87.94
 -17  23   2   89.28   69.63
 -23 -17  -2   31.85   85.94
  17 -23   2   17.93   41.83
 -17  23   2   53.36   34.27
  23  17  -2   39.58   38.89
  24  17   0   31.82   45.78
 -17  24   0   -5.25   76.44
  24  17   0   63.12   77.55
  24  17   0   17.40   43.12
  24  17   0   -0.61   68.08
 -17  24   0   -1.91   73.85
 -17  24   0  -15.73   52.48
  24  17  -1   30.79   83.25
 -24 -17  -1   54.17   41.86
 -17  24   1   37.73   36.20
  24  17  -1   51.16   91.81
  17 -24   1   14.20   40.54
  24  17  -1  -23.84   46.12
 -24 -17  -1   44.90   58.94
 -24 -17  -1   41.73   95.33
 -17  24   1   39.49   48.80
  24  17  -1   68.27   55.70
 -17  24   1   57.22   78.37
 -24 -17  -1   24.76   48.06
 -17  24   1  -25.75   77.33
 -25  16   0   -4.50   38.68
 -16 -25   0  -68.01  135.49
 -16 -25   0  -50.18   75.27
 -16 -25   0   65.15   59.71
 -24  16   1    9.80   35.72
 -16 -24  -1   19.98   49.94
 -24  16   1   30.69   72.20
 -16 -24  -1   64.93  101.13
 -16 -24  -1   25.85   51.02
 -24  16   1  -57.23   88.79
 -16 -24  -1   21.10   83.10
 -24  16   1  -28.26   40.17
  16  24  -1  -14.24   37.01
  16  24  -1   56.25   71.43
  24 -16   1    7.89   54.86
 -16 -24   0  154.78  133.67
 -24  16   0  102.32   48.07
 -16 -24   0  173.51   68.05
 -16 -24   0   68.61   66.63
 -16 -24   0   88.40   39.84
 -24  16   0  120.34   36.49
 -24  16   0  200.91  100.67
 -23  16   2    1.55   30.70
  16  23  -2  -18.17   58.99
 -16 -23  -2   45.46   89.45
 -23  16   2   -7.03   38.62
 -23  16   2  -24.84   79.50
 -23  16   2   50.53   91.16
  16  23  -2   27.55   39.70
 -16 -23  -2   -1.56   41.36
 -16 -23  -2  -61.91   50.91
  23 -16   2  -11.56   55.20
  23 -16   2   23.47   46.59
 -16 -23  -1   48.67   90.32
  23 -16   1   -4.08   94.61
  23 -16   1   24.89   60.28
  16  23  -1   21.26   72.49
 -16 -23  -1   84.03   50.50
 -16 -23  -1  128.83   98.70
 -23  16   1   76.27   46.70
  16  23  -1   71.46   44.24
  16  23  -1  125.15  139.21
  16  23  -1   95.60   52.40
 -16 -23  -1   86.08   48.93
 -23  16   1   85.47   33.95
 -23  16   1   16.09  101.78
 -23  16   1   20.21   78.38
 -16 -23   0   52.88   97.81
 -23  16   0  -67.50   80.15
 -23  16   0   29.75  100.11
 -23  16   0  -26.35   43.66
 -16 -23   0   27.21   55.11
 -23  16   0   -1.78   39.49
 -16 -23   0  -34.53  113.88
  16  22  -3    3.26   40.23
 -16 -22  -3    8.67   55.03
 -22  16   3   39.42   62.54
  16  22  -3  -21.67  104.10
  22 -16   3   -1.72   46.59
 -16 -22  -3    6.31   48.14
  22 -16   3   11.14   62.58
 -22  16   3   -7.08   34.52
 -16 -22  -3   -9.33   39.15
 -22  16   3    9.69   43.09
  16  22  -3    4.96   64.01
  16  22  -2   63.49  120.39
  16  22  -2   -7.50   36.47
 -16 -22  -2   47.43  101.18
 -16 -22  -2  -33.51   42.60
  22 -16   2  -37.07   96.08
 -22  16   2    8.26   71.46
 -16 -22  -2   14.74   51.33
  16  22  -2  -23.11   67.43
  22 -16   2  -68.88   72.16
  22 -16   2    8.62   58.41
 -16 -22  -2   50.21   90.20
 -22  16   2  -14.58   47.13
 -22  16   2   14.45   27.62
 -22  16   2   -9.38  100.19
  16  22  -2  -71.97   55.80
  22 -16   2   53.02   55.61
  16  22  -1   13.59   40.42
 -22  16   1   30.97   42.97
 -16 -22  -1   93.09   90.50
 -16 -22  -1   -5.79   44.24
  16  22  -1   15.41   71.92
  22 -16   1    8.51   55.72
  22 -16   1  -70.38   87.74
 -22  16   1   57.60   79.43
  22 -16   1   25.02   68.36
 -22  16   1  -16.55   78.42
  16  22  -1  -21.99  123.75
 -22  16   1   16.64   26.71
  22 -16   1    0.86  127.03
 -16 -22  -1  -53.16   47.70
 -16 -22  -1  -22.72   94.79
  16  22  -1  -18.97   50.39
 -16 -22   0  397.41  102.48
 -22  16   0  370.25   80.38
 -22  16   0  200.22   97.63
 -22  16   0  374.99   49.60
 -16 -22   0  429.67   54.46
 -22  16   0  386.45   46.41
 -16 -22   0  382.57   56.36
 -16 -22   0  428.77  107.93
  16  21  -3   38.14  106.75
  21 -16   3   14.94   43.80
 -16 -21  -3    2.76   74.61
 -16 -21  -3   56.40  100.31
 -21  16   3    9.23   77.84
  16  21  -3   19.83   42.93
 -16 -21  -3   38.18   53.27
  21 -16   3   56.04   64.26
 -16 -21  -3   60.19   40.16
 -21  16   3   60.66   48.89
  21 -16   3   85.17  112.38
  21 -16   3   50.47   95.88
 -21  16   3   37.21   79.45
  16  21  -3  -41.38   67.49
  16  21  -3   91.13   58.58
 -21  16   3   11.40   34.02
 -16 -21  -2    9.94   39.42
 -21  16   2  -34.19   42.44
  16  21  -2  -29.49  124.37
 -21  16   2  -39.24   93.85
 -16 -21  -2  -41.32   50.52
  21 -16   2   73.88  119.89
  16  21  -2  -37.31   53.25
  21 -16   2   25.15   53.75
 -21  16   2   77.01   70.99
 -16 -21  -2   59.73   79.00
  16  21  -2  -20.81   68.57
  21 -16   2   39.31   87.86
 -21  16   2   11.36   26.51
  21 -16   2  -66.75   58.74
  16  21  -2   15.72   37.65
 -16 -21  -2   13.48   79.17
  21 -16   1  103.87   49.59
 -16 -21  -1  125.68   88.64
  16  21  -1  148.60   55.63
 -21  16   1  152.69   34.25
 -16 -21  -1  151.29   49.16
  21 -16   1   92.05   96.22
  16  21  -1   93.71   63.20
 -16 -21  -1  145.47   43.44
 -21  16   1  147.57   93.80
 -21  16   1  139.36   44.45
  21 -16   1   32.33  114.59
  16  21  -1  119.73   35.03
 -21  16   1   98.10   64.46
  21 -16   1   55.07   65.45
  16  21  -1  145.55  101.42
 -16 -21  -1  172.75   98.06
 -16 -21   0    0.17   43.16
 -21  16   0   -4.09   40.12
 -21  16   0  -40.74   88.61
 -16 -21   0   87.96   94.04
 -21  16   0   12.58   40.22
 -21  16   0   29.92   73.28
 -16 -21   0  -17.00   96.35
 -16 -21   0   -5.50   48.14
  20 -16   4   61.11   51.03
  16  20  -4  103.06   34.02
  16  20  -4   63.79   59.26
 -20  16   4  122.59   70.38
 -20  16   4  151.50   38.00
 -20  16   4  101.64   43.40
 -16 -20  -4   81.49   66.16
 -16 -20  -4   75.02   34.80
  20 -16   4  149.65   62.31
 -16 -20  -4  113.89   54.69
 -20  16   4   86.03   81.37
 -16 -20  -4   58.34   87.42
 -16 -20  -3  -24.75   42.30
 -16 -20  -3  -26.41   83.39
 -20  16   3  -13.82   31.69
  16  20  -3   -5.25   38.87
  16  20  -3  -70.25   71.03
  20 -16   3   15.72   86.68
 -20  16   3   31.25   70.09
 -16 -20  -3   19.16   31.24
 -20  16   3  -16.36   96.23
  16  20  -3   19.84   48.99
  20 -16   3  -25.44  128.69
 -20  16   3    7.09   43.69
  20 -16   3   33.67   60.27
  16  20  -3    0.17  112.20
  20 -16   3  -11.69   48.90
 -16 -20  -3    5.35   75.34
 -20  16   2   95.37   45.47
  16  20  -2   84.15   71.35
 -16 -20  -2  124.37   49.02
  16  20  -2   85.67   58.16
 -20  16   2  179.25   80.99
 -16 -20  -2  135.00   40.22
 -20  16   2  114.39   26.53
  16  20  -2  263.60  105.85
  20 -16   2   52.42   62.36
  20 -16   2   76.89   51.38
  20 -16   2  113.54  122.96
 -16 -20  -2  103.48   82.34
 -20  16   2   49.42   64.92
 -16 -20  -2  100.65  101.61
  16  20  -2   88.65   40.13
  20 -16   2   59.83   84.47
  16  20  -1   -0.78   46.36
  16  20  -1  -75.26   96.13
 -16 -20  -1  -46.87   91.49
 -16 -20  -1    9.11   38.43
 -20  16   1  -74.65   85.97
  16  20  -1   19.10   34.38
  16  20  -1   34.03   61.73
 -20  16   1   -2.56   29.91
  20 -16   1    9.62   63.22
  20 -16   1   17.12   99.58
  20 -16   1    6.10  128.64
  20 -16   1   22.85   44.32
 -16 -20  -1   -3.95   80.18
 -20  16   1  -30.58   52.97
 -16 -20  -1   -6.00   46.61
 -20  16   1  -37.14   31.84
 -16 -20   0  494.66   56.30
 -16 -20   0  567.23  103.32
 -16 -20   0  603.56   59.76
 -20  16   0  442.66   94.91
 -20  16   0  466.18   44.86
 -16 -20   0  484.51  109.14
 -20  16   0  434.77   49.03
 -20  16   0  455.11   82.27
 -16 -19  -4  -12.84   40.06
 -19  16   4   -3.11   41.07
 -19  16   4   28.13   75.59
 -19  16   4   54.19   70.81
  16  19  -4   20.89   42.39
  19 -16   4   53.69   56.54
 -16 -19  -4   88.26   78.27
  16  19  -4   74.37  111.13
  16  19  -4   -4.20   66.36
 -16 -19  -4   64.80   80.65
  19 -16   4   26.26   48.15
 -19  16   4   23.70   35.93
 -16 -19  -4  -21.28   46.48
  16  19  -4  -39.90   61.02
  16  19  -3   70.38   39.37
 -19  16   3   76.93   53.79
 -19  16   3  121.20   27.04
 -19  16   3   70.26   93.79
  19 -16   3   60.81   45.24
 -16 -19  -3   91.51   37.61
  19 -16   3   65.19   63.07
 -16 -19  -3   72.60   99.29
 -16 -19  -3   79.71   77.12
  19 -16   3  101.53  106.21
  16  19  -3   -2.15   68.31
 -16 -19  -3   76.07   49.03
  16  19  -3   51.23   54.36
 -19  16   3   79.07   44.73
  19 -16   3   -6.02   92.08
  16  19  -3  126.92  106.91
  16  19  -2  -42.56  112.55
  16  19  -2   -0.17   38.89
  19 -16   2   28.18  102.27
 -19  16   2    8.62   27.07
 -16 -19  -2   -9.48   36.89
 -16 -19  -2   15.05  101.36
 -19  16   2   -2.58   61.26
 -19  16   2   68.98   41.21
  19 -16   2   25.35   94.84
 -16 -19  -2   -3.31   48.03
  16  19  -2  -29.19   69.29
 -19  16   2  184.25   88.52
  19 -16   2  -29.50   58.12
  16  19  -2   21.87   46.08
  19 -16   2   11.77   47.78
 -16 -19  -2  -72.15   61.72
 -19  16   1   54.03   68.30
 -16 -19  -1   43.40   38.69
  19 -16   1   88.76   62.96
  19 -16   1   55.21   89.21
 -19  16   1  139.21   32.92
  16  19  -1   66.84   61.54
 -16 -19  -1   58.06   81.12
  16  19  -1  175.88   46.90
  19 -16   1   42.08   51.73
  16  19  -1   56.67   33.98
 -16 -19  -1   49.53   73.30
 -19  16   1  115.95   37.75
  16  19  -1   71.33  107.60
 -19  16   1   71.17   78.22
 -16 -19  -1  135.46   37.35
  19 -16   1   12.64  120.73
 -19  16   0   -3.22   37.62
 -16 -19   0  -28.36   42.71
 -19  16   0 -135.00   66.82
 -19  16   0   35.36   79.60
 -16 -19   0    2.18   41.78
 -16 -19   0   95.14   81.13
 -19  16   0   -8.34   36.27
 -16 -19   0  147.57   86.80
 -16 -18  -4  111.54   76.63
  16  18  -4  140.55   43.88
 -18  16   4  147.64   44.70
 -16 -18  -4  198.79   56.85
  16  18  -4   71.34   86.53
 -18  16   4  120.30   74.21
 -16 -18  -4  154.43   40.59
  16  18  -4   93.35   98.52
  18 -16   4  151.79   63.68
  16  18  -4  185.67   61.84
 -18  16   4  184.71   61.77
 -18  16   4  173.21   33.35
 -16 -18  -4   45.11  106.83
  18 -16   4   31.06   49.72
  16  18  -3   43.24   76.55
  18 -16   3    4.04   88.28
  18 -16   3  -45.00   94.59
 -18  16   3   35.72   43.16
  16  18  -3    8.17   54.50
  18 -16   3  -74.51   58.26
 -18  16   3   42.22   96.03
  16  18  -3  -17.60   39.44
 -16 -18  -3   14.06   36.22
 -16 -18  -3   44.67   59.16
  16  18  -3  -29.90  107.27
 -18  16   3  -19.79   24.02
 -16 -18  -3    2.70   52.73
 -18  16   3   29.36   65.64
  18 -16   3   21.78   42.61
 -16 -18  -3   14.79  104.76
  18 -16   2  219.96  112.95
  16  18  -2  340.11   52.69
 -18  16   2  262.46   87.81
  18 -16   2  226.39   92.93
  18 -16   2  268.01   58.24
 -18  16   2  321.27   34.25
 -16 -18  -2  281.23   43.14
 -18  16   2  209.07   65.01
  16  18  -2  204.70   75.26
 -18  16   2  338.31   44.07
  16  18  -2  274.90  100.01
 -16 -18  -2  361.10   51.73
 -16 -18  -2  215.69   95.26
  18 -16   2  305.01   50.17
 -16 -18  -2  195.03   73.37
  16  18  -2  234.16   39.45
  16  18  -1  -14.00   60.97
 -18  16   1   15.39   34.96
  18 -16   1  129.15  119.07
 -18  16   1  -28.45   77.07
 -16 -18  -1    2.44   43.82
 -16 -18  -1   53.67   86.42
  16  18  -1  -12.35   36.26
 -16 -18  -1  -12.41   73.87
 -16 -18  -1    6.16   37.16
 -18  16   1  -35.50   61.08
  18 -16   1   48.19   48.54
  18 -16   1   25.92   54.08
 -18  16   1   13.35   29.61
  16  18  -1  -36.82   33.47
  16  18  -1   70.99   83.16
  18 -16   1   97.17   89.34
 -18  16   0  260.18   35.02
 -18  16   0  219.84   74.47
 -16 -18   0  267.64   89.25
 -18  16   0  246.02   38.06
 -16 -18   0  305.65   68.38
 -16 -18   0  256.29   44.65
 -18  16   0  299.96   71.04
 -16 -18   0  247.63   44.34
 -16 -17  -4   24.49   31.30
  17 -16   4   24.63   90.16
 -17  16   4    4.14   37.54
  16  17  -4  -19.64  104.30
 -17  16   4  -34.95   78.19
  17 -16   4  -10.94   51.40
  16  17  -4   -3.87   58.12
 -17  16   4  -35.75   69.18
  16  17  -4  -29.27   44.08
 -16 -17  -4   35.19   72.10
 -16 -17  -4  -25.13   53.13
 -16 -17  -4   24.35  103.56
  16  17  -4   32.28   71.18
  17 -16   4   56.74   90.72
  17 -16   4   24.58   43.93
 -17  16   4   -6.55   27.23
 -16 -17  -3  117.27   38.20
  17 -16   3  117.33   52.58
 -17  16   3  158.86   61.68
  16  17  -3  180.00   54.13
  16  17  -3   53.34   89.57
  17 -16   3   89.94   97.79
 -16 -17  -3   99.42   53.37
 -16 -17  -3  227.66  106.39
 -17  16   3  154.86   32.24
  17 -16   3  114.15   40.75
  17 -16   3   49.95   88.28
 -16 -17  -3   83.57   71.50
  16  17  -3  174.08   63.97
 -17  16   3   98.60   88.66
  16  17  -3  155.67   40.19
 -17  16   3  145.55   40.73
  16  17  -2  -93.44   91.53
 -17  16   2  -40.41   38.07
 -16 -17  -2  120.84   90.96
  17 -16   2   90.69  104.48
 -16 -17  -2   32.67   47.14
 -16 -17  -2   56.78   37.00
 -17  16   2   27.01   27.10
 -17  16   2  -38.17   81.97
  16  17  -2   24.46   61.07
 -16 -17  -2   -9.21   67.20
  17 -16   2  -18.03   78.19
  16  17  -2  -49.83   50.09
  17 -16   2   45.69   40.92
  17 -16   2   12.40   46.01
  16  17  -2  -13.53   34.52
 -17  16   2   22.00   46.76
  16  17  -1  488.50   87.39
  17 -16   1  426.33  109.56
 -17  16   1  293.28   77.85
 -17  16   1  337.12   44.44
  17 -16   1  385.68   56.92
  17 -16   1  283.22   93.31
  16  17  -1  507.58   50.48
  17 -16   1  306.01   45.79
 -16 -17  -1  365.44   44.37
  16  17  -1  369.39   45.84
 -17  16   1  432.52   55.39
 -16 -17  -1  423.73   50.04
 -16 -17  -1  435.48   78.90
  16  17  -1  341.11   83.93
 -17  16   1  398.05   35.46
 -16 -17  -1  415.03   94.22
 -17  16   0   18.38   72.04
 -16 -17   0  100.81   78.20
 -17  16   0  -13.67   31.87
 -16 -17   0  -49.83   42.68
 -17  16   0   11.25   30.69
 -16 -17   0  -15.33   79.37
 -17  16   0    3.15   61.87
 -16 -17   0    1.02   32.06
  16  16  -5   36.22  106.78
 -16  16   5    3.62   48.53
  16 -16   5  -13.49   89.22
 -16 -16  -5   17.62   54.15
 -16 -16  -5  -24.04  110.73
 -16  16   5   43.61  101.53
 -16  16   5  -19.60   32.66
  16 -16   5   -8.84  101.23
 -16  16   5   28.28   68.59
  16 -16   5    2.48   43.38
  16  16  -5  -36.20   56.01
 -16 -16  -5  -31.93   58.16
  16  16  -5    8.78   38.58
  16 -16   5  -42.05   55.54
 -16 -16  -5   16.39   30.63
 -16 -16  -4  319.25   55.92
 -16  16   4  288.75   47.21
  16 -16   4  298.90   91.74
  16 -16   4  202.62  105.18
 -16 -16  -4  348.07   76.04
 -16  16   4  385.85   37.92
  16 -16   4  361.09   58.86
 -16 -16  -4  378.64  101.40
  16  16  -4  189.43   44.10
 -16  16   4  432.74   68.75
 -16 -16  -4  293.08   44.35
  16  16  -4  271.28   60.31
  16  16  -4  326.32   90.35
  16  16  -4  267.48   98.84
  16 -16   4  273.69   49.12
 -16  16   4  234.74   95.36
  16  16  -3    8.60   44.55
  16  16  -3    8.74   40.84
 -16  16   3    3.28   28.95
 -16  16   3   -1.47   64.17
  16  16  -3   45.61   64.91
  16  16  -3  -16.15   98.22
  16 -16   3  -33.22   83.89
 -16 -16  -3    5.66   49.64
  16 -16   3   27.84   80.00
 -16  16   3   21.51   48.56
  16 -16   3   -8.73   41.34
 -16 -16  -3  -76.09   66.60
 -16 -16  -3 -121.23   94.84
 -16 -16  -3    6.04   35.27
  16 -16   3  -20.95   37.60
 -16  16   3   56.12   39.34
 -16  16   2  622.14   51.95
  16 -16   2  495.24   89.01
 -16 -16  -2  448.69   78.96
  16 -16   2  590.71   59.81
  16 -16   2  460.71   50.00
  16  16  -2  453.68   56.30
  16 -16   2  375.73   79.74
 -16  16   2  500.53   59.58
 -16 -16  -2  433.86   85.24
 -16 -16  -2  604.50   57.89
  16  16  -2  344.49   95.27
  16  16  -2  471.41   40.78
 -16  16   2  546.23   37.50
 -16  16   2  426.02   85.94
  16  16  -2  547.36   73.93
 -16 -16  -2  583.73   43.70
  16 -16   1   82.67   96.40
  16  16  -1   17.91   66.15
 -16  16   1   20.22   21.76
 -16  16   1   64.17   66.17
 -16 -16  -1   -5.12   28.86
  16 -16   1   25.08   44.67
 -16  16   1   37.99   34.60
  16  16  -1   15.40   40.56
 -16 -16  -1    8.71   69.93
 -16 -16  -1  122.98   88.38
  16 -16   1   43.80   77.59
  16 -16   1  -53.44   48.26
 -16  16   1  -21.24   54.74
 -16 -16  -1  -33.73   44.71
  16  16  -1   -7.27   76.17
  16  16  -1   -6.69   44.50
 -16  16   0 2989.88  140.16
 -16  16   0 2907.98  161.16
 -16 -16   0 3260.49  160.38
 -16 -16   0 3340.22  161.76
 -16  17   0   27.20   70.85
 -16  17   0   21.52   30.32
 -16  17   0  -29.60   28.06
 -16  17   0   20.74   74.25
  17  16   0    2.96   67.43
  17  16   0   14.44   41.76
  17  16   0  -16.22   39.31
  17  16   0   68.75   79.44
 -17 -16  -1  344.53   40.04
 -16  17   1  389.14   81.00
 -16  17   1  308.24   31.84
 -17 -16  -1  355.69   80.75
  16 -17   1  303.71   84.14
  16 -17   1  235.96  107.32
 -16  17   1  311.00   57.56
 -16  17   1  307.20   39.15
  17  16  -1  261.56   70.82
 -17 -16  -1  243.76   52.26
  17  16  -1  329.41   44.66
  17  16  -1  309.87   88.21
 -17 -16  -1  198.31   89.71
  16 -17   1  327.61   58.14
  16 -17   1  355.34   52.44
  17  16  -1  371.12   49.06
 -16  17   2   27.59   52.24
 -16  17   2    6.25   82.66
  17  16  -2  -41.89   36.60
 -17 -16  -2    9.58   45.81
  17  16  -2   56.95   95.03
 -16  17   2    7.37   37.03
 -16  17   2    0.69   27.25
  16 -17   2    6.42   76.51
  16 -17   2  -36.78   42.74
 -17 -16  -2    3.18   68.43
 -17 -16  -2   46.68   74.98
  16 -17   2   20.31   94.46
  16 -17   2  -10.58   41.90
  17  16  -2  -14.63   43.64
  17  16  -2   23.94   66.36
 -17 -16  -2   58.36   35.67
 -17 -16  -3  165.26   99.29
 -16  17   3   48.86   70.39
 -16  17   3  117.93   42.80
 -16  17   3   90.49   50.70
  17  16  -3  -33.29   91.53
 -17 -16  -3  112.78   50.65
 -16  17   3   99.28   31.25
 -17 -16  -3   51.91   71.14
  17  16  -3  110.94   74.68
  16 -17   3  130.46   45.77
  17  16  -3  126.74   55.72
  16 -17   3   79.26   83.87
  17  16  -3   90.59   38.85
  16 -17   3   69.11   40.93
 -17 -16  -3   94.91   36.29
  16 -17   3   33.86   69.88
  16 -17   4   23.71   80.30
 -17 -16  -4  -44.75   84.02
 -16  17   4   10.18   44.51
  17  16  -4   13.74   82.94
 -17 -16  -4  -11.73   72.46
  16 -17   4  -14.89   50.43
 -16  17   4   23.46   70.05
  16 -17   4  -23.71   39.21
  17  16  -4  -76.44   56.66
 -16  17   4    2.67   67.39
 -16  17   4   -2.76   31.98
 -17 -16  -4  -35.63   45.10
  17  16  -4   22.87   79.64
 -17 -16  -4  -15.52   38.98
  17  16  -4   -9.67   41.42
  18  16   0  200.95   40.50
  18  16   0  135.45   43.65
  18  16   0  118.35   73.13
  18  16   0  188.97   91.56
 -16  18   0  187.97   70.88
 -16  18   0  159.60   31.91
 -16  18   0  203.29   63.11
 -16  18   0  185.06   39.93
 -18 -16  -1    6.79   35.42
 -16  18   1   22.08   27.57
  18  16  -1  -43.08   68.36
 -16  18   1   38.29   33.59
 -16  18   1   22.37   75.81
 -18 -16  -1  -58.30   39.69
  16 -18   1   21.69  106.20
  16 -18   1   58.19   47.13
 -18 -16  -1  -22.36   79.54
  18  16  -1   51.17   90.06
  18  16  -1  -10.07   42.24
 -16  18   1   -0.94   54.45
  16 -18   1  -11.67   52.31
  16 -18   1   50.97   81.63
 -18 -16  -1  -14.27   73.19
  18  16  -1  -26.22   40.46
  18  16  -2  326.14  104.80
 -18 -16  -2  356.76   50.04
 -18 -16  -2  318.19   82.32
  18  16  -2  371.51   46.05
  18  16  -2  339.10   81.35
  18  16  -2  344.08   53.17
 -16  18   2  278.88   84.26
  16 -18   2  251.28   99.88
  16 -18   2  347.16   59.84
 -16  18   2  362.88   47.72
  16 -18   2  320.56   49.31
 -16  18   2  384.91   36.78
 -18 -16  -2  420.71   87.02
 -18 -16  -2  376.08   40.74
  16 -18   2  150.48   78.71
 -16  18   2  354.04   63.53
  16 -18   3  -27.23   47.97
  16 -18   3  -53.39   83.15
  18  16  -3   77.91   94.95
 -16  18   3   47.57   75.15
 -16  18   3    2.34   64.31
 -16  18   3   -4.42   30.01
  18  16  -3   40.70   48.00
 -18 -16  -3   -0.78   75.16
  16 -18   3   24.03   84.99
  18  16  -3    8.13   87.22
 -18 -16  -3  -31.91   50.78
 -18 -16  -3    7.48  107.46
  18  16  -3   21.97   37.72
  16 -18   3   36.30   43.89
 -18 -16  -3   -2.15   30.07
 -16  18   3   10.55   40.73
  16 -18   4   87.02   43.17
  18  16  -4   69.81   46.34
  18  16  -4  129.43   79.12
 -16  18   4  111.00   68.91
 -16  18   4   58.99   93.23
 -16  18   4  103.48   46.91
 -18 -16  -4  146.54   45.23
 -18 -16  -4   79.26   78.22
 -16  18   4  129.43   37.10
 -18 -16  -4   37.25   80.46
  16 -18   4   67.03   78.53
  18  16  -4  104.17   62.18
  16 -18   4   59.09   41.08
 -18 -16  -4  109.66   32.16
 -16  19   0    3.24   36.17
 -16  19   0  -21.02   80.93
 -16  19   0  -15.26   67.20
  19  16   0    3.39   43.18
  19  16   0   -2.63   74.58
 -16  19   0  -29.12   34.36
  19  16   0   56.66   76.47
  19  16   0   -7.13   46.43
  19  16  -1  176.71   51.30
  19  16  -1  173.18   93.62
  19  16  -1   32.47   70.42
 -16  19   1   67.41   71.28
  16 -19   1   46.54   47.93
  16 -19   1   99.48   54.12
 -19 -16  -1  125.12   41.04
 -16  19   1  135.22   80.46
 -19 -16  -1  100.01   84.13
  16 -19   1  122.88  109.12
  16 -19   1  145.11   93.52
 -16  19   1  130.67   39.09
 -16  19   1  162.18   28.55
 -19 -16  -1   76.69   86.96
  19  16  -1  170.91   45.69
 -19 -16  -1  156.09   40.62
 -16  19   2    9.65   28.51
  16 -19   2  -37.09   42.39
 -19 -16  -2   35.74   78.69
 -19 -16  -2    2.26   81.11
  16 -19   2    2.12   95.39
  16 -19   2   42.05   81.40
  19  16  -2    8.93   41.00
  19  16  -2   33.37  109.78
 -19 -16  -2   -6.87   38.05
  19  16  -2  -31.24   50.66
 -16  19   2   34.63   39.75
  19  16  -2   64.42   77.08
 -16  19   2    2.43   67.23
  16 -19   2   23.18   47.59
 -16  19   2   26.22   82.21
 -19 -16  -2  -26.25   39.38
  19  16  -3   87.90   77.17
 -16  19   3  138.39   43.59
 -19 -16  -3   64.88   85.64
  16 -19   3   46.02   76.99
  16 -19   3  103.20   50.99
  16 -19   3   59.23   47.82
  19  16  -3   95.37  104.42
  19  16  -3   30.70   52.44
 -16  19   3  143.42   67.50
 -16  19   3   53.72   91.44
 -19 -16  -3  116.75   66.18
 -16  19   3  123.43   32.25
 -19 -16  -3   84.51   53.77
  19  16  -3  114.52   47.06
  16 -19   3   91.10   88.08
 -19 -16  -3   89.69   32.83
  19  16  -4   22.09   91.80
 -19 -16  -4   -0.34   33.53
 -16  19   4   14.60   26.01
  16 -19   4    0.34   41.05
  16 -19   4  -19.84   44.93
 -16  19   4   40.94   71.08
 -19 -16  -4   40.33   52.21
 -19 -16  -4  -26.03   65.35
  19  16  -4   59.53   52.50
 -16  19   4  -19.49   45.96
  19  16  -4   25.20   42.45
 -16  19   4   55.97   85.55
 -16  20   0  403.18   37.81
 -16  20   0  388.29   47.64
  20  16   0  219.21   49.40
  20  16   0  446.28  105.28
 -16  20   0  337.49   87.41
  20  16   0  384.71   53.99
 -16  20   0  342.04   84.67
  20  16   0   98.31   80.07
 -16  20   1  -32.44   61.95
 -16  20   1  -16.35   30.29
  16 -20   1   15.70   59.42
  20  16  -1   38.10   74.38
  20  16  -1   83.21  108.23
 -16  20   1  -23.78   41.98
  16 -20   1  -90.68   97.18
 -20 -16  -1   61.00   70.56
  16 -20   1  -59.19   94.76
  20  16  -1  -16.60   46.40
 -20 -16  -1   -5.97   40.53
 -20 -16  -1   33.88   88.96
  20  16  -1  -11.63   43.81
 -20 -16  -1   -5.30   46.21
  16 -20   1   57.88   49.77
 -16  20   1  -39.03   74.91
  20  16  -2  126.60   45.15
 -16  20   2  140.65   31.53
 -16  20   2   51.07   85.21
  16 -20   2  166.89   89.24
 -16  20   2   93.35   41.16
 -20 -16  -2   -4.95   94.84
 -16  20   2   23.07   65.12
  20  16  -2  153.32   56.25
  16 -20   2   76.70   46.52
  16 -20   2  156.98   54.74
 -20 -16  -2  124.97   48.55
  16 -20   2  138.10   98.24
 -20 -16  -2  102.72   81.50
  20  16  -2   84.25   78.88
 -20 -16  -2  112.76   39.94
  20  16  -2   39.17  110.35
  16 -20   3    0.53   43.76
 -20 -16  -3    0.34   66.16
  20  16  -3  -22.66   42.03
 -16  20   3  -67.06   69.15
  16 -20   3   33.23   40.95
 -20 -16  -3   -4.22   33.34
 -16  20   3    9.06   27.28
 -20 -16  -3   -5.81   82.34
 -20 -16  -3  -14.84   41.65
  16 -20   3  -83.94   76.91
  20  16  -3  -21.56   54.15
  20  16  -3  -79.76  116.61
 -16  20   3  -10.73   41.45
  20  16  -3  109.16   87.27
 -16  20   3  -44.05   87.94
  16 -20   3   35.58   81.47
 -16  20   4   48.46   69.05
  20  16  -4   84.46   43.31
 -20 -16  -4   58.91   48.08
 -16  20   4   55.90   50.03
 -16  20   4   83.40   36.31
  20  16  -4   13.30   60.94
 -20 -16  -4   81.00   34.98
 -16  20   4   73.94   36.54
  20  16  -4  -62.72   82.22
 -20 -16  -4   61.28   57.49
  16 -20   4   43.75   40.92
  21  16   0   45.82   40.39
 -16  21   0  -42.48   86.88
 -16  21   0   25.30   72.08
  21  16   0  -63.78   86.68
 -16  21   0  -11.59   36.38
  21  16   0   30.72   81.15
 -16  21   0  -10.47   41.69
  21  16   0  -24.81   45.38
  16 -21   1   97.62   67.52
 -21 -16  -1  258.59   96.87
 -16  21   1   48.88   81.91
  21  16  -1  177.42   55.20
  21  16  -1  112.02  113.55
  16 -21   1   78.00   84.28
  21  16  -1  119.88   83.10
  21  16  -1  136.07   45.10
 -16  21   1  163.27   47.66
 -16  21   1  187.36   33.90
  16 -21   1  168.56   48.73
  16 -21   1   64.75   92.65
 -16  21   1  134.06   75.38
 -21 -16  -1  193.53   41.98
 -21 -16  -1  124.22   91.80
 -21 -16  -1  178.19   44.09
  16 -21   2  -56.13  111.11
 -16  21   2   12.08   44.92
 -21 -16  -2   21.04   41.65
  21  16  -2  -21.23   83.62
  21  16  -2   14.95  112.13
 -16  21   2   17.53   66.02
  16 -21   2   32.36   77.06
  16 -21   2    3.57   43.23
 -16  21   2   -6.89   30.97
  21  16  -2  -19.40   41.58
 -21 -16  -2   27.22   68.95
  21  16  -2  -54.76   54.68
 -21 -16  -2   33.49   39.56
  16 -21   2   49.73   51.78
 -21 -16  -2   35.40   78.08
 -16  21   2   26.59   88.04
 -16  21   3   28.56   66.54
 -16  21   3   87.63   43.99
  21  16  -3   71.99   58.53
  16 -21   3   27.27   41.60
  21  16  -3   11.76   84.05
  21  16  -3   30.78   47.81
 -21 -16  -3   40.91   34.97
 -16  21   3   60.37   82.88
  16 -21   3   77.36   66.43
  16 -21   3   82.24   46.34
 -21 -16  -3   25.15   67.19
  16 -21   3   30.23   60.28
  21  16  -3  -31.08  100.09
 -16  21   3   53.84   35.13
 -21 -16  -3  102.97   99.77
 -21 -16  -3   35.88   51.40
  22  16   0  383.18   54.05
 -16  22   0  262.88   43.93
  22  16   0  225.08   48.64
 -16  22   0  324.97   75.87
  22  16   0  222.83   77.25
 -16  22   0  230.68   79.65
 -16  22   0  311.45   47.88
  22  16   0  205.81   87.77
  16 -22   1  -50.64   60.95
  16 -22   1   -1.65   47.19
 -16  22   1   54.90   80.61
  16 -22   1  -17.97   85.83
  16 -22   1   92.80   89.14
 -22 -16  -1   48.37   97.85
  22  16  -1  -44.24  113.44
 -22 -16  -1    7.25   44.54
  22  16  -1  -62.95   52.93
 -16  22   1  -20.03   69.63
 -16  22   1   13.40   37.80
 -22 -16  -1  -31.92   80.31
  22  16  -1   88.70   84.28
 -22 -16  -1   -2.08   39.98
 -16  22   1  -12.90   47.06
  22  16  -1  -14.30   44.72
  22  16  -2   -4.89  105.91
  16 -22   2  -25.34   54.78
  22  16  -2  -17.06   83.50
 -16  22   2   -7.68   29.60
 -16  22   2    7.56   41.47
  16 -22   2   -7.99   44.96
  22  16  -2   63.76   57.23
 -22 -16  -2   37.10   50.62
 -22 -16  -2  -12.19   33.83
  16 -22   2   47.55   85.46
  16 -22   2  -17.34  100.93
  22  16  -2  -16.45   43.56
 -16  22   2   50.73   73.17
 -22 -16  -2   30.65   71.26
 -22 -16  -2   34.06  105.74
 -16  22   2   66.26   87.21
  16 -22   3    8.27   35.05
 -22 -16  -3  -55.50   48.84
 -22 -16  -3   91.78   88.15
 -16  22   3   21.73   35.83
  22  16  -3  -13.31   63.89
 -16  22   3    4.59   42.46
 -22 -16  -3   24.37   34.79
  22  16  -3  -24.03   59.41
 -22 -16  -3   42.89   80.44
  22  16  -3   -2.33   45.63
  16 -22   3  -18.58   33.04
 -16  22   3  -13.26   68.64
 -16  22   3   31.34   61.20
  22  16  -3  -42.22   91.98
  23  16   0  -17.68   83.73
  23  16   0 -161.33   95.12
  23  16   0  -27.03   45.84
 -16  23   0  -16.98   87.54
 -16  23   0   -5.66   43.55
  23  16   0  -26.63   50.46
 -16  23   0  -31.09   40.94
 -16  23   0    3.40   83.32
  16 -23   1   88.91   91.60
 -16  23   1  141.77   86.79
 -23 -16  -1  165.06   83.00
 -16  23   1  109.08   71.43
 -16  23   1  138.53   52.28
 -23 -16  -1  158.93  101.74
  16 -23   1  -15.78   71.43
 -23 -16  -1  127.72   43.00
  23  16  -1  223.12   60.09
  23  16  -1   77.36  112.81
  16 -23   1   81.12   51.94
 -16  23   1  106.58   34.19
  23  16  -1   37.51   44.96
  23  16  -1  144.46   86.23
 -23 -16  -1  110.13   51.73
 -23 -16  -2  -32.13   82.35
 -23 -16  -2  -47.39   43.01
  16 -23   2   33.02   71.05
 -16  23   2  -23.22   49.06
 -16  23   2  -43.83   75.79
 -23 -16  -2  -35.11   87.91
 -23 -16  -2    3.46   42.17
 -16  23   2    3.32   32.39
 -16  23   2   -8.79   93.00
  23  16  -2   36.83   53.02
  23  16  -2   21.39   71.52
  16 -23   2   19.15   46.25
  16 -23   2  -15.38   47.29
  23  16  -2  -18.96   44.58
 -16  24   0  135.73   50.96
  24  16   0   -6.44   81.63
  24  16   0   62.02   80.73
  24  16   0  104.04   47.40
 -16  24   0   99.76   46.62
 -16  24   0  147.87   86.78
 -16  24   0  175.43   87.03
  24  16   0  111.79   50.31
  24  16  -1   17.49   39.39
  24  16  -1   35.61   55.79
 -24 -16  -1   -5.37   97.15
 -16  24   1  -21.16   84.73
 -24 -16  -1   -3.58   47.52
 -24 -16  -1   -6.41   74.64
 -16  24   1  -55.60   82.33
  24  16  -1  -14.55   78.99
 -16  24   1   -6.14   33.69
 -24 -16  -1  -50.65   51.86
  16 -24   1   37.00   83.16
  16 -24   1    5.88   46.70
 -16  24   1   40.49   45.11
  24  16  -1  -18.47   85.59
  25  16   0  -26.28   54.42
 -16  25   0    9.98   81.75
  25  16   0   13.90   58.56
  25  16   0  -29.69   71.41
 -16  25   0   33.15   43.05
  25  16   0    7.70   45.95
  15  25  -1   13.97   35.96
  15  25  -1    0.00   61.82
 -15 -25  -1   59.04   49.55
 -15 -25  -1  -50.10   97.87
 -15 -25  -1   91.39  103.14
 -25  15   1   15.24   22.39
 -15 -25  -1  -34.29   55.88
 -25  15   1  -28.75   49.43
  25 -15   1   31.89   49.31
 -25  15   1  -13.90   71.51
 -25  15   0  111.84   41.21
 -15 -25   0  165.99  125.80
 -25  15   0  154.20   41.27
 -15 -25   0  110.43   57.16
 -15 -25   0  208.15   62.83
 -25  15   0   60.56   90.88
 -24  15   2    4.51   89.09
  24 -15   2  -32.76   51.22
 -15 -24  -2   18.33   44.52
 -24  15   2    2.49   34.66
 -15 -24  -2    8.43   39.78
 -24  15   2  -11.49   70.51
 -24  15   2    8.15   48.74
  15  24  -2    1.12   33.32
  24 -15   2  -28.49   44.28
  15  24  -1   73.58  135.21
 -15 -24  -1   55.51   50.24
 -24  15   1   -6.78   85.00
 -15 -24  -1   83.61   97.33
  15  24  -1   79.61   54.25
  24 -15   1   31.35   54.93
  15  24  -1   22.45   68.98
  24 -15   1   44.14   79.60
  24 -15   1   64.35   49.95
 -24  15   1   60.38   79.03
 -24  15   1   18.99   37.31
  15  24  -1   66.39   37.81
 -24  15   1   61.17   38.67
 -15 -24  -1   77.56   88.02
 -15 -24  -1   47.61   50.13
 -15 -24   0   43.45   63.64
 -24  15   0   27.58   42.25
 -15 -24   0   44.01  115.49
 -24  15   0   52.85   95.53
 -15 -24   0   36.56   89.73
 -24  15   0   33.46   35.81
 -15 -24   0   12.36   52.04
  15  23  -3   21.21   61.72
  23 -15   3    9.28   43.56
 -15 -23  -3  -12.98   76.33
 -15 -23  -3   44.91   51.31
 -23  15   3   16.37   34.73
 -23  15   3   16.00   65.14
  23 -15   3  -27.43  113.50
  23 -15   3  -24.18   70.35
  15  23  -3  -10.36   95.58
 -23  15   3  -42.29   55.13
  15  23  -3   -6.95   35.19
 -15 -23  -3  -16.27   39.72
 -23  15   3   18.16   47.83
 -23  15   2   15.70   35.99
 -15 -23  -2   22.55   91.33
 -15 -23  -2    0.95   42.33
 -15 -23  -2   52.79   51.93
  23 -15   2  -10.50   55.80
  15  23  -2   -1.64   64.03
  15  23  -2  103.65  116.68
 -15 -23  -2   29.77  100.92
  23 -15   2    0.35   90.08
  15  23  -2    6.38   34.99
 -23  15   2  -31.93  104.71
 -23  15   2    3.09   28.33
  15  23  -2  -18.06   61.23
  23 -15   2   28.81   79.83
 -23  15   2  -67.37   78.36
  23 -15   2   -1.30   52.61
 -15 -23  -1  -48.96   52.77
  23 -15   1   42.52   50.76
  23 -15   1   18.90   57.14
 -23  15   1   53.77   81.88
 -15 -23  -1   37.24   93.72
 -23  15   1   -8.17   99.45
  15  23  -1  -16.16   77.10
  15  23  -1  -15.85   52.02
 -23  15   1    5.45   30.42
  15  23  -1    5.27   37.43
  23 -15   1  -18.65  121.63
 -23  15   1    6.52   37.37
 -15 -23  -1   34.46   91.08
  23 -15   1    5.03   94.14
  15  23  -1 -120.23  128.01
 -15 -23  -1   35.67   48.83
 -23  15   0  221.10   47.30
 -23  15   0  307.16   85.24
 -23  15   0  294.62   45.94
 -23  15   0  260.18   96.18
 -15 -23   0  298.61  102.14
 -15 -23   0  226.48  106.93
 -15 -23   0  348.55   51.16
 -15 -23   0  298.87   65.54
 -22  15   3    8.91   49.22
 -15 -22  -3  -11.50   70.21
 -22  15   3   23.70   92.05
  15  22  -3    1.72   38.37
  22 -15   3   -1.29   38.35
 -22  15   3   67.31   72.82
  22 -15   3   31.76   66.68
  15  22  -3   43.01   57.43
  22 -15   3  -12.84  120.91
 -15 -22  -3   65.11   35.10
 -15 -22  -3   94.18   55.36
 -15 -22  -3   12.22   91.67
  15  22  -3   75.52  103.06
  15  22  -3   50.09   61.17
 -22  15   3   18.02   36.38
  22 -15   2  -29.02  125.19
 -22  15   2   20.62   25.43
 -22  15   2   -9.02  103.24
 -15 -22  -2  -66.60   86.52
  15  22  -2  -54.26  114.58
  22 -15   2   36.22   55.94
  15  22  -2   -6.81   35.37
 -15 -22  -2   -4.07   50.78
 -15 -22  -2  -17.77  105.99
  15  22  -2  -13.62   52.62
  22 -15   2   -8.64   93.43
  22 -15   2   -6.08   63.77
  15  22  -2   -6.56   63.66
 -22  15   2  -65.36   57.03
 -15 -22  -2   29.97   39.59
 -22  15   2   52.13   45.02
  22 -15   1   12.94   94.55
 -15 -22  -1  152.66   99.87
  22 -15   1   19.01   50.10
 -22  15   1   64.34   97.47
  15  22  -1   54.88   70.98
  15  22  -1   68.31  108.25
 -15 -22  -1   -1.04  101.09
 -22  15   1   58.67   28.48
 -22  15   1   89.96   45.55
 -15 -22  -1   73.60   59.82
 -22  15   1  121.40   66.58
  15  22  -1   -0.70   55.60
 -15 -22  -1   94.47   43.91
  15  22  -1   56.01   37.66
  22 -15   1   78.37   61.67
  22 -15   1   64.83  117.25
 -15 -22   0    1.82   41.87
 -15 -22   0  -27.25  111.41
 -22  15   0   80.03   91.95
 -22  15   0  -10.96   73.40
 -15 -22   0   45.42   89.36
 -15 -22   0  -67.16   48.25
 -22  15   0    0.17   31.27
 -22  15   0    2.00   38.96
 -15 -21  -3   -2.76   38.53
  15  21  -3   -9.36   38.99
 -15 -21  -3   31.54   76.29
  21 -15   3    8.88   61.83
  15  21  -3  -93.50  103.91
 -21  15   3   23.01   45.50
  15  21  -3   -7.56   62.79
  21 -15   3   51.87  118.78
 -21  15   3   18.08   98.37
  15  21  -3   12.05   51.57
 -21  15   3  -10.35   32.08
  21 -15   3  -20.91   49.30
  21 -15   3   17.29   78.26
 -21  15   3  -17.76   72.68
 -15 -21  -3   -7.72  104.10
 -15 -21  -3  -15.96   50.23
  21 -15   2  107.49  106.79
 -15 -21  -2   92.59   50.50
 -21  15   2   77.45   44.41
  15  21  -2  120.12  115.30
 -21  15   2   76.91   55.51
  21 -15   2   11.85   90.13
 -21  15   2   77.56   95.35
  15  21  -2  105.89   67.55
 -15 -21  -2  128.60   81.90
  15  21  -2  101.23   38.96
 -15 -21  -2   96.53   40.05
  21 -15   2   65.23   61.49
 -15 -21  -2  158.02   98.49
  15  21  -2   68.07   48.80
 -21  15   2  107.12   25.62
  21 -15   2   82.02   53.73
 -21  15   1   12.37   32.76
 -15 -21  -1   76.62   80.32
 -21  15   1   16.26   33.73
  15  21  -1   12.66   69.70
  21 -15   1   24.53  116.46
  21 -15   1    9.56   94.95
  21 -15   1   17.55   50.13
  15  21  -1  -16.56   37.88
 -21  15   1  -53.47   93.65
  21 -15   1  -33.53   50.94
 -15 -21  -1 -172.76   97.32
 -15 -21  -1  -11.04   39.23
 -21  15   1  -19.28   57.07
 -15 -21  -1  -14.50   47.57
  15  21  -1   14.06   45.81
  15  21  -1   40.37  102.83
 -21  15   0  200.39   89.63
 -15 -21   0  266.50   52.00
 -15 -21   0  236.90  106.43
 -15 -21   0  288.93   51.43
 -21  15   0  307.80   44.03
 -21  15   0  275.73   40.56
 -21  15   0  161.86   76.00
 -15 -21   0  223.48   90.39
 -20  15   4   25.33   76.24
 -15 -20  -4  -88.30   98.11
  15  20  -4   36.82   56.21
  20 -15   4   19.36   85.72
  15  20  -4   48.88   65.03
 -15 -20  -4   12.67   66.63
 -20  15   4  -23.09   36.53
 -20  15   4   85.88   76.21
 -20  15   4   11.05   46.52
 -15 -20  -4   14.65   31.28
 -15 -20  -4   -5.12   55.22
  15  20  -4  -11.88   41.10
  20 -15   4  -30.03   57.75
  20 -15   4   17.04   82.88
  20 -15   4    2.06   55.17
  15  20  -3  173.74   53.61
  15  20  -3  120.30   69.91
 -15 -20  -3  192.19   51.85
  15  20  -3   81.14  100.23
 -15 -20  -3  137.72   76.42
 -20  15   3   67.47   44.81
  20 -15   3   75.05   92.35
  20 -15   3   95.15   41.85
  15  20  -3   89.00   43.00
 -20  15   3  149.16   33.04
 -15 -20  -3  124.59   40.58
 -15 -20  -3  155.12  103.01
  20 -15   3   82.61  106.78
 -20  15   3   67.05   82.02
 -20  15   3  131.00   67.96
  20 -15   3  161.33   58.38
 -15 -20  -2    5.96   36.36
  20 -15   2  -54.31  111.75
  15  20  -2   10.57   55.22
 -15 -20  -2   22.42   98.80
 -20  15   2   15.91   67.50
  20 -15   2   31.86   44.68
  15  20  -2   38.14   36.41
 -20  15   2    2.52   42.59
 -15 -20  -2   42.40   74.44
  15  20  -2    0.43   65.22
  20 -15   2    8.31  100.58
  15  20  -2   36.50   97.71
  20 -15   2   12.27   50.40
 -20  15   2   29.94   23.74
 -15 -20  -2    4.78   48.74
 -20  15   2   17.09   75.04
 -15 -20  -1  173.08   94.15
 -20  15   1  105.39   88.08
 -20  15   1  145.19   72.81
 -15 -20  -1   90.20   90.20
  15  20  -1  122.14   34.29
 -15 -20  -1  180.65   50.94
 -20  15   1  159.17   40.86
  20 -15   1  153.47   63.64
 -20  15   1  195.34   34.24
  15  20  -1  183.41   45.64
  20 -15   1  175.49   50.50
  20 -15   1   73.16  115.32
  15  20  -1  126.31   70.14
 -15 -20  -1  206.35   42.49
  15  20  -1  337.13   90.37
  20 -15   1  176.10   94.92
 -15 -20   0   88.84   82.93
 -20  15   0  -16.97   83.90
 -20  15   0   -5.10   67.54
 -15 -20   0  -34.94   88.80
 -20  15   0   15.14   28.67
 -15 -20   0   47.73   43.19
 -15 -20   0   -9.56   40.08
 -20  15   0  -16.88   36.46
  15  19  -4   52.04   71.39
 -15 -19  -4   33.36   78.71
  19 -15   4   39.35   52.29
  19 -15   4   22.10   83.87
 -15 -19  -4  141.99   53.88
 -15 -19  -4  138.09  102.63
  15  19  -4   88.77   43.32
  19 -15   4   84.41   58.50
 -19  15   4  132.33   98.92
 -15 -19  -4   58.78   39.05
  19 -15   4    5.65   80.95
 -19  15   4  108.76   51.96
  15  19  -4   97.41   57.51
 -19  15   4   83.48   78.14
 -19  15   4   83.06   34.90
 -15 -19  -3  -37.13   99.90
  15  19  -3   58.66   98.58
 -15 -19  -3   13.03   75.26
 -19  15   3  -11.74   26.24
  19 -15   3   -3.34  101.61
 -19  15   3  -50.78   41.61
 -15 -19  -3   48.50   37.37
  19 -15   3   11.20   76.83
  15  19  -3  -32.88   51.01
 -19  15   3  -30.37   95.17
  19 -15   3  -58.42   49.29
  19 -15   3  -11.03   44.98
 -15 -19  -3   79.64   51.64
  15  19  -3   11.11   36.17
  15  19  -3   -7.32   75.36
 -19  15   3   53.74   55.82
  15  19  -2  246.99   47.70
 -19  15   2  166.11   85.88
  19 -15   2  173.02   44.19
 -15 -19  -2  252.04   75.22
  19 -15   2  222.56  112.41
  15  19  -2  187.59   67.82
  15  19  -2  217.63   39.67
  19 -15   2  187.71   95.29
 -15 -19  -2  258.11  101.44
  15  19  -2  278.53  107.77
 -19  15   2  222.97   43.02
 -19  15   2  212.70   61.44
 -15 -19  -2  207.45   41.66
 -19  15   2  206.75   32.28
  19 -15   2  179.65   57.04
 -15 -19  -2  267.24   49.42
 -19  15   1   20.93   31.10
 -15 -19  -1   26.35   37.08
 -19  15   1   37.39   78.86
  15  19  -1   14.99   42.13
 -15 -19  -1  -32.20   44.83
  15  19  -1   54.06   57.19
 -19  15   1   44.77   34.86
  19 -15   1   24.33  101.63
  15  19  -1  -38.38   96.29
  19 -15   1  -52.09   93.66
  15  19  -1  -23.90   32.59
  19 -15   1  -67.24   58.56
  19 -15   1   12.78   40.96
 -15 -19  -1   19.31   70.53
 -19  15   1   50.31   65.59
 -15 -19  -1   95.83   92.09
 -19  15   0  553.33   42.34
 -19  15   0  472.50   85.93
 -15 -19   0  545.21   55.05
 -15 -19   0  418.55   87.13
 -19  15   0  571.95   46.06
 -15 -19   0  566.43   52.33
 -15 -19   0  554.90   91.12
 -19  15   0  535.42   74.75
 -15 -18  -4    2.96   82.96
  18 -15   4  -45.93   83.79
 -15 -18  -4    0.00   30.70
  15  18  -4  -56.77   98.01
 -18  15   4   50.67   46.27
  15  18  -4  -51.66   84.70
  15  18  -4    1.37   58.27
 -18  15   4   -1.72   28.44
  18 -15   4   23.83  102.77
  15  18  -4    7.38   38.88
 -15 -18  -4    4.17   43.48
 -18  15   4    2.85   95.83
 -18  15   4  -13.27   57.73
 -15 -18  -4   51.32   55.63
  18 -15   4   16.49   58.62
  18 -15   4   14.67   45.71
 -15 -18  -3  141.32   34.17
 -18  15   3  126.13   89.88
  15  18  -3  178.86   72.74
 -15 -18  -3  177.88   89.55
  18 -15   3  167.23   52.41
  15  18  -3  167.40   54.47
 -18  15   3  217.20   45.41
  18 -15   3  145.75   85.08
 -15 -18  -3  231.61   77.49
 -18  15   3  253.35   63.68
  15  18  -3  252.89   86.76
  18 -15   3   65.11   90.38
 -18  15   3  163.75   26.42
  15  18  -3  193.44   40.30
  18 -15   3  163.42   40.19
 -15 -18  -3  209.38   43.34
 -18  15   2    5.03   38.24
 -18  15   2   23.94   28.94
  15  18  -2  -10.84   37.88
  15  18  -2   -9.40   48.56
 -18  15   2  -94.45   54.59
  18 -15   2   15.07   48.86
 -18  15   2   94.88   85.78
 -15 -18  -2  -69.11   65.32
  18 -15   2   68.37   96.23
  15  18  -2  -29.56   64.24
  15  18  -2  -53.67   89.68
 -15 -18  -2   29.43   49.46
 -15 -18  -2   -5.23  100.76
  18 -15   2    1.30   45.00
 -15 -18  -2   11.12   34.29
  18 -15   2  -59.29   84.60
  15  18  -1  819.66   61.57
 -18  15   1  684.21   92.00
  18 -15   1  444.64   87.00
 -15 -18  -1  764.34   63.11
 -18  15   1  731.14   70.36
  15  18  -1  676.36   45.69
 -15 -18  -1  712.50  100.90
 -18  15   1  689.69   53.05
  18 -15   1  749.13  113.14
  18 -15   1  737.71   75.28
 -18  15   1  696.55   42.44
  15  18  -1  526.72   75.59
  18 -15   1  599.80   64.92
 -15 -18  -1  633.49   81.80
  15  18  -1  803.38   95.13
 -15 -18  -1  702.56   50.39
 -15 -18   0   16.87   39.12
 -18  15   0   22.90   69.47
 -18  15   0   17.97   58.51
 -18  15   0   22.45   32.55
 -18  15   0  -13.55   28.54
 -15 -18   0   53.31   34.32
 -15 -18   0  -30.05   73.78
 -15 -18   0  -20.53   77.93
  15  17  -5  -31.64   74.09
 -17  15   5  -25.61   49.59
 -15 -17  -5   -4.74   37.87
 -17  15   5    5.50   34.06
 -17  15   5   49.20   74.58
  15  17  -5   21.82   52.38
  17 -15   5  -72.72   58.40
  15  17  -5   23.51   44.10
 -15 -17  -5   50.65   58.59
  15  17  -5   54.72  115.14
  17 -15   5  -86.96  103.33
 -15 -17  -5   33.44   53.16
 -17  15   5    1.98   86.15
  15  17  -4  209.80   58.81
  15  17  -4  106.38   43.04
  17 -15   4  184.26   46.01
 -17  15   4  213.01   32.92
 -15 -17  -4  174.35   53.42
  17 -15   4  123.45   98.92
 -15 -17  -4  177.89   39.86
 -15 -17  -4  185.14   99.01
  17 -15   4  130.02   54.65
 -17  15   4  285.02   89.88
 -15 -17  -4  210.14   70.08
 -17  15   4  222.58   46.37
  15  17  -4   92.32  101.08
 -17  15   4  206.10   70.31
  15  17  -4  126.15   83.73
  17 -15   4  143.57   89.80
  15  17  -3   -7.17   61.62
 -17  15   3    0.43   28.75
  17 -15   3  -10.35   50.88
  15  17  -3  -30.77   37.33
  17 -15   3   95.66   84.88
 -17  15   3  -53.20   88.58
 -17  15   3    3.89   37.62
  17 -15   3  -46.34   40.56
 -15 -17  -3   50.51   97.20
 -15 -17  -3   45.99   67.83
 -15 -17  -3   22.78   35.37
  17 -15   3   11.21   78.67
 -15 -17  -3   15.42   46.68
  15  17  -3    9.28   92.63
 -17  15   3    7.16   56.19
  15  17  -3  -17.69   42.40
  15  17  -2  442.69   92.96
  15  17  -2  531.18   47.29
  15  17  -2  471.42   58.77
 -17  15   2  554.57   64.71
 -15 -17  -2  584.03   87.43
  17 -15   2  424.06   98.41
 -17  15   2  588.01   39.15
  17 -15   2  384.57   56.23
  17 -15   2  505.43   74.96
 -17  15   2  632.97   54.12
  17 -15   2  556.38   61.68
 -15 -17  -2  640.76   56.58
 -15 -17  -2  524.72   77.24
  15  17  -2  465.09   79.13
 -15 -17  -2  587.23   44.96
 -17  15   2  473.55   88.37
 -17  15   1   10.43   33.54
 -15 -17  -1   72.53   44.55
 -15 -17  -1  -19.15   69.01
  17 -15   1   40.55   44.99
  15  17  -1  -29.51   38.08
 -17  15   1   44.04   48.66
  15  17  -1   70.28   35.84
 -17  15   1   37.64   29.34
  17 -15   1  -69.64   83.77
 -15 -17  -1  -22.06   69.66
 -17  15   1   52.94   70.50
  15  17  -1  -45.42   74.29
  15  17  -1   12.96   59.24
  17 -15   1   77.76   48.02
 -15 -17  -1   34.81   35.41
  17 -15   1  -22.45   66.92
 -17  15   0  682.03   46.69
 -17  15   0  587.55   79.24
 -15 -17   0  582.21   81.93
 -17  15   0  642.35   44.28
 -15 -17   0  652.70   47.15
 -17  15   0  534.60   69.81
 -15 -17   0  603.52   52.57
 -15 -17   0  674.38   88.43
 -16  15   5   31.31   33.72
 -15 -16  -5  -23.19  106.56
 -15 -16  -5   12.34   33.67
  16 -15   5    6.16   94.88
  16 -15   5   96.75   54.85
  15  16  -5   -2.32   35.73
 -15 -16  -5  -28.76   58.98
  15  16  -5   48.52   98.50
  15  16  -5   30.34   53.52
 -16  15   5   43.48   37.87
 -16  15   5    7.76   68.93
 -15 -16  -5  -11.73   50.55
 -16  15   5   45.77   58.85
 -16  15   4  -52.68   92.92
  16 -15   4  -29.02   48.75
  16 -15   4   69.01   92.72
 -15 -16  -4   -5.01   36.86
  15  16  -4   34.51   70.06
 -15 -16  -4    1.64   66.50
 -15 -16  -4  -39.68   97.64
 -16  15   4  -29.01   42.23
 -16  15   4   20.94   58.16
  15  16  -4  -16.33   50.18
  15  16  -4   17.17   39.09
  15  16  -4  -32.23  100.38
  16 -15   4   32.10   77.24
  16 -15   4   29.63   44.49
 -16  15   4   10.08   31.28
 -15 -16  -4   14.36   49.52
 -15 -16  -3  214.31   71.90
 -15 -16  -3  212.97   46.36
  16 -15   3  225.99   51.29
  15  16  -3  226.64   40.16
  16 -15   3  276.45   90.17
 -16  15   3  264.39   39.44
 -15 -16  -3  269.56   39.09
 -15 -16  -3  239.20   79.04
 -16  15   3  255.97   53.36
  15  16  -3  199.36   96.34
  15  16  -3  271.48   75.64
 -16  15   3  224.08   30.66
  16 -15   3  145.63   71.48
  15  16  -3  232.09   54.19
  16 -15   3  145.09   41.72
 -16  15   3  305.42   74.30
  16 -15   2  -34.80   72.04
  15  16  -2  -24.38   31.75
 -15 -16  -2   24.61   33.30
  15  16  -2   59.03   79.42
  15  16  -2  -15.80   40.12
 -16  15   2   61.81   71.52
 -16  15   2  -31.73   49.40
 -16  15   2  -19.83   26.82
 -16  15   2  -33.63   33.81
  15  16  -2  -37.05   59.09
  16 -15   2   16.84   32.46
 -15 -16  -2   -1.05   93.48
 -15 -16  -2   -9.68   48.31
 -15 -16  -2  -13.86   47.68
  16 -15   2  -97.82   86.60
  16 -15   2  -43.08   43.95
  15  16  -1  994.63   66.52
 -16  15   1  901.76   42.85
  16 -15   1  702.27   99.00
 -15 -16  -1  909.81   63.96
  16 -15   1  934.27  109.44
 -15 -16  -1  971.54   98.42
 -16  15   1  961.88   89.54
 -16  15   1  958.69   58.43
  16 -15   1  828.58   56.19
  15  16  -1  983.24   92.05
  15  16  -1  917.17   90.38
 -16  15   1 1005.30   70.90
 -15 -16  -1  907.39  105.89
  16 -15   1  957.79   72.46
  15  16  -1  926.96   58.82
 -15 -16   0  -40.34   32.50
 -15 -16   0  -21.66   33.80
 -16  15   0    5.05   64.68
 -16  15   0   28.23   29.43
 -15 -16   0  -15.20   57.13
 -16  15   0    8.62   31.07
 -15 -16   0  -38.77   61.17
 -16  15   0   -4.95   41.18
 -15  15   5 -104.85   98.72
  15 -15   5  -35.44   91.62
 -15  15   5   32.28   46.86
  15 -15   5    3.24   48.93
  15  15  -5    7.34   38.53
 -15  15   5  -19.02   26.59
  15 -15   5   43.06   38.09
  15  15  -5   33.76  105.63
  15  15  -5   -4.78   51.34
 -15 -15  -5   15.71   55.13
 -15 -15  -5   62.07  103.74
 -15  15   5   -2.84   53.70
 -15 -15  -5    5.01   70.86
 -15 -15  -5  -12.27   39.39
  15 -15   4   64.58   80.98
 -15  15   4  150.21   26.98
 -15 -15  -4  175.17   57.12
 -15  15   4  180.93   46.29
  15 -15   4  142.58   47.71
  15 -15   4  128.35   80.48
  15  15  -4  158.29   89.85
  15  15  -4  109.04   84.13
 -15  15   4  173.82   49.38
  15  15  -4  168.13   41.95
  15  15  -4  210.01   52.10
 -15 -15  -4  153.60   52.57
 -15  15   4   91.98   77.38
  15 -15   4  106.65   42.28
 -15 -15  -4  125.61   38.53
 -15 -15  -4  238.63   97.91
  15 -15   3   -3.42   80.16
 -15  15   3   12.78   28.50
 -15 -15  -3   -5.35   52.07
  15  15  -3   10.31   66.96
 -15 -15  -3   22.49   91.35
  15  15  -3  -14.03   33.00
  15  15  -3   26.35   49.33
 -15  15   3   15.89   53.88
 -15  15   3   -4.06   39.26
  15 -15   3   -4.47   43.12
 -15 -15  -3   37.81   33.92
  15  15  -3  -30.52   79.60
  15 -15   3  -14.77   67.99
 -15  15   3   65.82   81.91
 -15 -15  -3   12.12   47.68
  15 -15   3   43.99   36.82
 -15  15   2 1546.60  111.00
 -15  15   2 1702.27   78.87
 -15  15   2 1606.49   67.39
  15 -15   2 1671.80   90.06
  15  15  -2 1218.85  114.14
  15 -15   2 1566.47  127.56
 -15 -15  -2 1533.33  117.20
 -15 -15  -2 1797.18   81.13
  15 -15   2 1356.73   86.00
  15  15  -2 1526.51   92.82
  15 -15   2 1294.86   99.61
  15  15  -2 1622.44   75.21
 -15  15   2 1614.99   94.35
 -15 -15  -2 1593.47  118.53
 -15  15   1   64.07   24.58
  15 -15   1   16.33   82.50
 -15  15   1   54.90   49.67
  15 -15   1   22.38   42.17
  15  15  -1   16.18   33.74
  15 -15   1  152.12   73.67
 -15 -15  -1   59.47   41.94
 -15  15   1   58.63   31.88
  15  15  -1   39.10   74.90
 -15  15   1   88.02   60.65
 -15 -15  -1  -22.79   60.78
 -15 -15  -1   46.65   75.34
  15  15  -1  -10.52   66.31
  15  15  -1   32.14   37.35
  15 -15   1   77.84   42.40
 -15 -15   0 1223.12  101.59
 -15  15   0 1464.16   66.85
 -15  15   0 1317.59   58.05
 -15  15   0 1239.08   82.29
 -15 -15   0 1321.19   61.10
 -15  15   0 1159.17   89.88
 -15 -15   0 1515.59   71.23
 -15 -15   0 1360.01   98.11
  16  15   0  -22.87   33.40
 -15  16   0   43.56   60.98
  16  15   0   -3.48   77.36
 -15  16   0  -12.71   25.94
 -15  16   0   27.46   58.08
  16  15   0  -16.09   61.16
 -15  16   0    4.01   31.61
  16  15   0  -33.26   30.38
  16  15  -1 1094.18   89.50
 -16 -15  -1 1084.42  106.07
  16  15  -1 1050.63   71.79
 -15  16   1  905.45   49.27
 -16 -15  -1 1028.23   62.60
  15 -16   1 1074.29  118.66
  15 -16   1  851.26   90.29
  15 -16   1 1015.49   71.01
  15 -16   1  813.34   64.42
  16  15  -1  954.95   57.95
 -16 -15  -1  966.47   92.10
 -15  16   1  964.41   69.14
 -15  16   1  866.40   82.96
 -15  16   1  933.86   58.01
  16  15  -1  945.05   84.01
 -15  16   2  -37.36   73.86
 -15  16   2   -3.03   35.54
 -15  16   2   -5.44   25.49
 -15  16   2   -1.64   49.24
  15 -16   2  -37.50   45.26
 -16 -15  -2  -49.68   88.21
  16  15  -2  -14.91   42.48
  15 -16   2  -23.27   33.52
 -16 -15  -2  -16.42   31.98
  16  15  -2  -82.67   87.69
 -16 -15  -2   43.94   52.46
  16  15  -2   10.14   35.63
 -16 -15  -2  -22.92   46.11
  15 -16   2  -75.85   81.43
  16  15  -2  -28.79   59.15
  15 -16   2  -20.06   73.81
  15 -16   3  292.86   81.60
  16  15  -3  122.55   83.05
 -15  16   3  253.54   59.63
 -16 -15  -3  235.35   51.39
 -16 -15  -3  188.35   37.53
  15 -16   3  181.73   75.25
  15 -16   3  191.87   40.66
 -16 -15  -3  302.76   72.41
  15 -16   3  235.94   47.34
  16  15  -3  301.47  102.98
 -16 -15  -3  221.76   99.73
  16  15  -3  193.43   46.54
 -15  16   3  177.25   84.05
 -15  16   3  270.22   30.78
  16  15  -3  219.69   39.14
 -15  16   3  185.45   41.85
  15 -16   4  -43.38   81.28
 -16 -15  -4   27.13   40.09
  16  15  -4   -9.65  100.93
  16  15  -4    3.62   44.81
  15 -16   4   37.22   39.27
  16  15  -4  -56.89   82.65
 -15  16   4  -59.55   42.55
  15 -16   4   80.66   82.03
 -15  16   4  -22.87   85.62
 -16 -15  -4   -8.20   65.29
  15 -16   4   39.41   42.68
 -16 -15  -4  -38.96   80.52
  16  15  -4    8.47   36.49
 -15  16   4   22.06   23.52
 -16 -15  -4   33.76   37.13
 -15  16   4   12.66   47.90
  15 -16   5   14.77   95.76
  15 -16   5   48.08   51.48
 -16 -15  -5   72.25  101.56
 -16 -15  -5   47.22   40.40
 -16 -15  -5   38.86   52.82
 -15  16   5   52.85   92.60
  16  15  -5    8.98   57.65
  16  15  -5   38.43   28.33
 -15  16   5   19.57   47.42
 -15  16   5   19.08   29.14
 -15  16   5  108.42   57.35
 -16 -15  -5   62.34   76.07
  16  15  -5    8.04  107.64
  15 -16   5   32.72   41.52
  17  15   0  901.37   99.35
  17  15   0  897.61   55.45
 -15  17   0  846.02   70.32
 -15  17   0  755.23   76.30
 -15  17   0  789.91   44.01
  17  15   0  692.92   64.67
 -15  17   0  776.93   54.68
  17  15   0  685.83   89.72
  17  15  -1   38.96   44.34
  15 -17   1   11.77   42.01
  17  15  -1  -26.82   69.27
  17  15  -1  -15.96   83.90
  15 -17   1   35.37   45.31
  17  15  -1   18.19   41.76
 -15  17   1   51.42   51.42
  15 -17   1   -5.23   83.68
 -17 -15  -1   41.21   31.22
 -17 -15  -1    7.59   72.94
 -15  17   1   13.91   25.50
 -15  17   1   65.59   67.33
 -15  17   1   81.66   34.00
 -17 -15  -1   54.66   44.48
 -17 -15  -1   59.54   85.48
  15 -17   1   52.38   86.18
  17  15  -2  613.10   47.95
  17  15  -2  593.41   78.31
 -15  17   2  637.87   62.94
  15 -17   2  497.71   80.02
  17  15  -2  449.26  103.47
 -15  17   2  611.86   88.98
 -17 -15  -2  433.66   78.57
  15 -17   2  430.11   47.27
 -15  17   2  641.51   39.34
  15 -17   2  650.43   94.00
 -17 -15  -2  577.53   47.54
 -17 -15  -2  471.79  104.41
 -15  17   2  636.09   53.86
  17  15  -2  475.07   65.09
 -17 -15  -2  736.77   58.54
  15 -17   2  619.65   58.78
 -17 -15  -3   19.15   46.91
 -15  17   3   15.06   26.92
 -15  17   3  -25.93   37.69
  17  15  -3   -9.61   35.15
  17  15  -3   -1.30   53.35
  17  15  -3   73.42   74.72
 -17 -15  -3   -4.92   70.05
 -15  17   3   38.56   80.92
  15 -17   3   21.14   36.50
 -15  17   3  -25.61   56.76
 -17 -15  -3   39.42   99.29
  17  15  -3 -101.49   92.63
  15 -17   3  -46.69   83.28
 -17 -15  -3   31.22   34.93
  15 -17   3  -48.49   76.62
  15 -17   3   12.14   44.58
  15 -17   4  103.73   82.34
 -17 -15  -4  171.91   39.27
  17  15  -4  170.90   42.02
 -17 -15  -4  175.58   85.84
 -15  17   4  171.75   90.84
 -17 -15  -4  163.51   47.18
  17  15  -4  191.11   82.81
  15 -17   4  130.67   37.37
  17  15  -4  116.13   98.76
 -17 -15  -4  132.08   72.08
 -15  17   4  230.05   45.98
 -15  17   4  246.63   51.88
  17  15  -4  186.42   51.66
  15 -17   4  110.63   68.99
 -15  17   4  223.59   33.53
  15 -17   4  120.12   47.04
  15 -17   5    0.00   40.85
  15 -17   5   -5.00   50.33
 -17 -15  -5    4.06   55.84
  15 -17   5   -5.51   94.88
 -17 -15  -5  -31.49   33.47
 -17 -15  -5   41.25   54.51
  17  15  -5   11.14   57.77
 -15  17   5    4.39   39.28
 -17 -15  -5    7.11  102.59
 -15  17   5   16.15   27.32
 -15  17   5   -7.22   50.26
 -15  17   5   79.34   78.65
 -15  18   0  -82.23   55.02
 -15  18   0  -40.37   26.88
  18  15   0   -3.47   40.64
  18  15   0   61.32   89.73
  18  15   0   26.05   34.02
  18  15   0  -48.99   69.40
 -15  18   0   -6.02   37.41
 -15  18   0   27.48   77.02
  18  15  -1  625.15   57.44
  15 -18   1  752.93  115.70
 -15  18   1  624.22   80.44
 -15  18   1  699.33   69.31
 -15  18   1  759.98   59.81
 -18 -15  -1  811.54   63.24
  15 -18   1  734.98   65.83
 -18 -15  -1  740.87   58.71
  18  15  -1  795.72   96.77
  15 -18   1  525.19   89.68
 -18 -15  -1  719.27   87.96
  15 -18   1  556.17   57.24
 -15  18   1  722.49   43.03
  18  15  -1  785.37   60.84
 -18 -15  -1  763.54   92.20
  18  15  -1  502.67   92.58
  15 -18   2  -23.99   39.03
 -15  18   2   17.27   27.94
 -18 -15  -2   51.15   44.10
 -18 -15  -2   31.10   34.97
  18  15  -2  -53.22   68.82
  18  15  -2  -18.31   94.73
  18  15  -2  -51.72   37.86
  18  15  -2  -14.26   46.40
 -15  18   2  -16.91   52.91
  15 -18   2  -35.60   87.55
 -18 -15  -2  -64.03   89.60
 -18 -15  -2  -14.95   66.51
  15 -18   2  -14.86   45.46
  15 -18   2   11.91   74.77
 -15  18   2   -7.03   37.04
 -15  18   2  -60.64   74.70
  18  15  -3  200.17   41.72
 -15  18   3  188.13   42.80
 -15  18   3  234.87   26.98
  18  15  -3  137.07   52.07
 -18 -15  -3  174.28   73.73
 -18 -15  -3  204.65  106.15
 -18 -15  -3  188.14   53.47
 -15  18   3  181.15   85.17
  18  15  -3   96.82  100.73
 -18 -15  -3  179.49   39.92
 -15  18   3  233.09   63.71
  15 -18   3  166.10   82.88
  15 -18   3  228.77   50.59
  15 -18   3  118.82   41.48
  18  15  -3  120.67   89.07
  15 -18   3  182.05   77.98
 -18 -15  -4  -14.06   42.27
 -18 -15  -4    2.76   78.96
 -15  18   4  -43.03   45.79
 -18 -15  -4   34.85   37.44
  18  15  -4  -48.22   84.78
  18  15  -4   -7.71   88.33
  18  15  -4  -20.74   49.26
 -15  18   4  -13.54   63.90
 -15  18   4    3.71   31.75
  15 -18   4  -11.52   68.28
 -15  18   4   39.15   73.48
 -18 -15  -4   -5.38   82.54
  18  15  -4  -17.40   60.18
  15 -18   4  -20.36   42.90
  15 -18   4  -30.67   34.53
 -15  19   0  375.50   40.98
  19  15   0  249.43   82.63
  19  15   0  279.03   56.05
  19  15   0  443.48   47.85
 -15  19   0  343.61   81.35
  19  15   0  412.54   80.39
 -15  19   0  389.35   42.34
 -15  19   0  409.07   68.01
 -15  19   1  -52.42   52.16
  19  15  -1  -13.11   88.80
 -19 -15  -1  -36.75   46.21
 -15  19   1   41.62   40.14
  19  15  -1    0.09   74.05
  19  15  -1  -24.36   43.45
  19  15  -1  -15.00   40.48
  15 -19   1  -46.21   48.55
 -19 -15  -1   16.38   78.30
 -15  19   1  -22.12   26.34
  15 -19   1    3.49   85.80
  15 -19   1   -5.28  100.06
 -15  19   1  -47.55   70.89
  15 -19   1   -0.09   42.42
 -19 -15  -1  -23.63   82.01
 -19 -15  -1   14.50   39.07
 -15  19   2  246.97   82.82
  15 -19   2  154.77   88.57
 -19 -15  -2  259.52   81.61
  15 -19   2  223.15   79.50
 -19 -15  -2  252.88   94.11
 -19 -15  -2  269.71   43.38
  19  15  -2  157.30  102.82
  15 -19   2  257.48   52.56
 -19 -15  -2  260.69   49.53
 -15  19   2  291.77   42.88
 -15  19   2  266.33   32.88
  19  15  -2  212.11   44.35
  15 -19   2  176.71   45.19
  19  15  -2  265.36   58.04
  19  15  -2  253.27   79.03
 -15  19   2  164.75   57.12
 -15  19   3   45.73   32.08
 -19 -15  -3    6.98   31.12
  19  15  -3   10.47   38.67
 -15  19   3  -14.10   40.91
  15 -19   3  -10.41   44.41
  15 -19   3   23.49   42.39
 -15  19   3   31.97   52.04
 -15  19   3   72.05   88.49
 -19 -15  -3   52.72  102.13
  19  15  -3  -43.63   50.06
  19  15  -3  -11.42   79.27
  15 -19   3   18.22   77.29
 -19 -15  -3  -14.85   53.50
  15 -19   3  -13.79   83.74
  19  15  -3  -20.16   98.70
 -19 -15  -3  -17.41   72.50
 -15  19   4   84.76   46.13
  15 -19   4  103.87   75.13
  15 -19   4   47.14   35.47
  19  15  -4   61.94   64.89
  15 -19   4   66.55   42.26
 -19 -15  -4   75.81   33.55
  19  15  -4   22.64   80.61
 -15  19   4   29.20   35.08
 -15  19   4   31.00   64.50
 -19 -15  -4   99.02   43.53
 -15  19   4  -10.18   87.79
 -19 -15  -4   -4.57   78.85
  19  15  -4   56.76   48.73
 -15  20   0  -21.74   36.67
  20  15   0   29.92   75.28
  20  15   0  -13.57   93.69
  20  15   0  -30.03   45.55
  20  15   0  220.48   93.98
 -15  20   0   93.14   73.70
 -15  20   0   15.27   30.29
 -15  20   0   41.56   75.70
 -20 -15  -1  286.13   51.56
  20  15  -1  170.51  105.37
  15 -20   1  223.90  107.74
 -20 -15  -1  199.24   72.76
  20  15  -1  247.45   50.69
 -15  20   1  308.46   33.18
 -20 -15  -1  285.15   44.96
  20  15  -1  222.43   50.80
 -15  20   1  257.38   49.67
 -15  20   1  211.43   77.74
  15 -20   1  335.03   88.98
  20  15  -1  275.35   86.15
 -20 -15  -1  305.44   71.18
  15 -20   1  247.70   59.96
 -15  20   1  255.50   70.90
  15 -20   1  218.45   46.72
 -20 -15  -2   51.71   77.13
  15 -20   2  -90.89   79.38
 -20 -15  -2    2.86   45.14
  20  15  -2 -103.49  100.91
 -20 -15  -2   -7.73   37.53
 -15  20   2   20.15   40.82
  15 -20   2    3.11   96.64
 -15  20   2   22.75   30.25
 -20 -15  -2  -23.79   77.95
  20  15  -2   12.47   80.98
  20  15  -2   -3.44   49.75
  15 -20   2   10.33   48.96
 -15  20   2  -12.63   60.47
  15 -20   2   24.83   40.34
 -15  20   2   41.26   83.39
  20  15  -2   57.83   49.70
 -15  20   3   71.75   81.70
  15 -20   3  165.04   43.71
  20  15  -3  138.31  115.13
 -20 -15  -3  152.37   34.56
 -15  20   3  161.98   46.73
  15 -20   3  160.82   40.45
 -15  20   3  254.23   71.51
  20  15  -3   98.96   86.24
 -20 -15  -3  262.70  103.59
 -20 -15  -3  188.26   55.70
  20  15  -3   98.66   55.32
  15 -20   3   81.72   74.86
 -20 -15  -3  132.14   64.22
 -15  20   3  206.93   35.22
  20  15  -3  104.47   49.64
  15 -20   3  164.53   83.36
 -15  20   4    7.27   27.53
 -20 -15  -4  -23.81   64.34
 -20 -15  -4    3.12   52.06
 -15  20   4  -28.89   44.50
  20  15  -4   68.24   91.82
 -20 -15  -4   22.42   34.41
  20  15  -4   49.09   56.21
 -15  20   4    0.78   83.76
  15 -20   4   15.41   24.78
  20  15  -4  -32.99   43.79
 -15  20   4   13.49   66.78
 -15  21   0  160.21   31.64
 -15  21   0  203.56   79.36
  21  15   0  133.63   77.91
  21  15   0  158.40   41.04
  21  15   0  131.95   45.40
  21  15   0  124.79   84.77
 -15  21   0  220.57   36.07
 -15  21   0  123.48   85.76
  21  15  -1  -62.98   49.04
 -21 -15  -1  -37.29   88.80
  15 -21   1   55.28  115.60
  21  15  -1   17.58  108.82
 -21 -15  -1  -35.12   44.65
 -15  21   1  -39.53   34.37
  15 -21   1  -71.62   59.77
 -21 -15  -1    1.45   34.89
 -15  21   1   30.25   40.80
  15 -21   1   28.62   84.12
 -21 -15  -1  -19.53   71.99
  21  15  -1  -39.07   82.90
 -15  21   1   11.11   61.08
  21  15  -1  -27.62   43.56
  15 -21   1    9.77   44.42
 -15  21   1  -14.30   76.13
  15 -21   2   44.55   79.09
 -15  21   2   69.34   30.04
 -15  21   2   82.92   39.98
 -21 -15  -2  101.80   47.17
  21  15  -2   82.34  107.07
  21  15  -2   -7.96   88.39
 -21 -15  -2   32.12   41.48
 -15  21   2   -7.91   87.29
 -21 -15  -2   47.41   73.68
  15 -21   2   27.58   49.30
  21  15  -2   47.86   44.14
 -15  21   2   97.69   58.49
 -21 -15  -2  158.69   95.65
  15 -21   2  160.17   95.13
  21  15  -2   35.82   53.26
  15 -21   2   43.96   42.04
  15 -21   3    5.44   34.55
  15 -21   3  -20.08   35.66
  21  15  -3   10.12   87.25
  15 -21   3  -33.96   64.21
 -15  21   3 -104.89   82.20
 -21 -15  -3    4.39   29.99
 -15  21   3   16.42   66.20
 -15  21   3  -19.84   26.31
  21  15  -3   22.56   58.74
 -21 -15  -3  -13.36   82.82
  21  15  -3    3.46   42.71
  21  15  -3  -20.90  114.05
 -21 -15  -3   41.86   85.02
 -15  21   3   -6.32   43.39
 -21 -15  -3   -6.07   40.47
  22  15   0    5.34   49.34
 -15  22   0   -7.24   35.43
 -15  22   0  -40.36   69.05
  22  15   0  123.24   86.52
 -15  22   0   40.94   84.67
 -15  22   0   13.35   41.29
  22  15   0   76.20  102.05
  22  15   0   61.04   44.50
 -15  22   1   59.56   73.67
 -15  22   1   69.77   44.92
 -22 -15  -1   41.85   85.86
  22  15  -1   72.84   51.19
 -22 -15  -1   87.08   89.30
 -15  22   1   90.37   91.50
 -22 -15  -1   97.66   43.25
  22  15  -1  105.31  120.33
  22  15  -1   37.91   46.22
 -22 -15  -1  117.82   43.40
  15 -22   1   40.54  110.69
  15 -22   1   29.26   85.34
  15 -22   1   51.83   49.39
  22  15  -1   -9.26   87.80
 -15  22   1   88.34   31.05
  15 -22   1  105.01   64.06
 -15  22   2   23.40   84.92
  15 -22   2   -1.21   42.52
 -15  22   2  -16.17   30.68
 -15  22   2  -40.12   79.81
 -15  22   2   27.23   46.54
  22  15  -2  -24.74   47.66
 -22 -15  -2  -19.32   33.75
  15 -22   2   -9.61   47.77
  22  15  -2   -4.54  112.34
  22  15  -2   53.22   89.39
  15 -22   2    9.78   73.71
  22  15  -2  -24.01   56.24
 -22 -15  -2   -1.56   80.31
 -22 -15  -2   28.15   47.30
  15 -22   2  -48.74   91.89
 -22 -15  -2  -32.37   71.27
 -22 -15  -3   41.53   34.55
 -15  22   3    8.84   42.90
  22  15  -3   30.25   71.83
 -15  22   3   34.42   85.91
  22  15  -3   46.87   61.43
 -22 -15  -3   75.75   84.45
 -22 -15  -3   25.02  101.64
 -22 -15  -3  114.80   51.86
 -15  22   3   79.74   39.70
  22  15  -3  -18.27  100.21
  22  15  -3    1.73   46.92
 -15  22   3   37.48   61.83
 -15  23   0  235.23   43.97
  23  15   0  244.25   49.84
 -15  23   0  209.09   83.39
  23  15   0  268.38   99.07
 -15  23   0  256.12   45.78
  23  15   0  205.64   88.71
  23  15   0  318.88   51.88
 -15  23   0  148.01   98.50
  23  15  -1   22.73   56.91
 -23 -15  -1   16.55   78.72
 -23 -15  -1   42.93   41.20
  15 -23   1   -8.41   89.32
  23  15  -1  -65.68   86.89
  15 -23   1  -11.80   46.86
  23  15  -1   38.67   43.17
  15 -23   1   38.80   61.85
 -23 -15  -1   -0.43   36.51
 -15  23   1    9.95   31.57
  23  15  -1  -33.06  117.83
 -15  23   1  -59.76   77.79
 -15  23   1  -16.05   98.38
 -23 -15  -1  -72.72   78.17
 -15  23   1   -1.05   46.05
  15 -23   1   35.93  104.27
  23  15  -2   12.36   46.17
 -23 -15  -2  -10.13  100.40
 -15  23   2   27.51   84.28
  23  15  -2  -55.42   94.67
 -15  23   2  -12.85   31.12
  23  15  -2   78.27   83.63
 -23 -15  -2   15.97   90.33
  15 -23   2   23.92   36.01
  15 -23   2   33.50   66.74
 -15  23   2  -42.23   70.82
 -23 -15  -2   17.86   44.14
 -15  23   2   84.17   42.13
  15 -23   2   -1.63   39.61
 -23 -15  -2   12.98   47.86
  23  15  -2  -55.53   57.33
 -15  23   3    5.80   35.47
 -15  23   3   25.95   73.76
 -15  23   3   40.69   41.64
 -23 -15  -3    5.69   40.76
 -23 -15  -3   31.40   71.18
  23  15  -3   17.88   51.90
  23  15  -3 -105.93   92.52
 -15  23   3  -25.19   62.58
  23  15  -3   -6.31   67.21
 -23 -15  -3   13.15   40.74
  23  15  -3   -0.09   61.94
 -15  24   0  -18.78   43.05
 -15  24   0  -16.12   39.53
  24  15   0   16.34   46.00
  24  15   0   32.03   40.93
  24  15   0   -6.92   89.00
 -15  24   0    6.79   83.63
 -15  24   0  -41.91   95.20
  24  15   0   75.07   83.12
  15 -24   1   35.53   46.40
  15 -24   1   37.93   77.92
 -24 -15  -1   43.07   48.02
 -15  24   1   14.37   68.58
 -24 -15  -1   87.45   77.25
  24  15  -1   31.22   87.27
  24  15  -1   70.92   56.68
 -15  24   1   54.65   45.85
 -24 -15  -1   38.40   42.73
  24  15  -1   67.61   49.02
  15 -24   1   27.84   63.21
  24  15  -1   70.80  117.72
 -15  24   1   85.66   32.88
 -15  24   1   65.80   78.79
 -24 -15  -1   12.54   96.80
 -15  24   2    2.00   56.61
 -24 -15  -2   43.79   91.61
 -24 -15  -2  -15.46   43.45
  24  15  -2   76.52   49.88
 -15  24   2  -16.81   44.50
  15 -24   2   27.14   30.80
 -24 -15  -2   22.13   38.30
 -24 -15  -2   -6.31   99.96
 -15  24   2  -29.23   32.11
  24  15  -2   21.52   45.11
  24  15  -2   -1.73   60.68
 -15  25   0  100.91   69.56
  25  15   0   85.98   44.42
 -15  25   0  114.64   47.00
 -15  25   0  109.69   49.74
  25  15   0   60.48   77.43
  25  15   0  149.29   56.51
 -15  25   0   31.48   74.38
  25  15   0  -13.92   84.36
  25  15  -1  -28.26   85.80
 -25 -15  -1   13.48   61.89
 -15  25   1   11.05   47.87
  15 -25   1   16.61   46.41
  25  15  -1   10.29   81.51
 -15  25   1   19.94   32.67
 -25 -15  -1   -0.77   31.22
  15 -25   1   64.53   69.25
 -15  25   1   10.20   71.84
 -25 -15  -1   44.35   54.15
 -25 -15  -1   -7.43   48.31
  25  15  -1   35.86   47.52
 -26  14   0   66.09   39.57
 -26  14   0   82.10   37.93
 -14 -26   0  134.40   64.87
 -14 -26   0  116.38   51.80
 -14 -26   0  -17.66  138.48
  14  25  -2   -5.77   32.87
  25 -14   2   35.41   47.67
 -14 -25  -2   33.05   44.79
 -25  14   2  -36.23   35.63
 -14 -25  -2   20.12   45.51
  14  25  -1   71.90   40.91
 -25  14   1   18.58   87.51
  25 -14   1   13.91   51.11
  25 -14   1   32.86   52.71
  14  25  -1   29.48  116.15
 -25  14   1   39.64   36.15
 -14 -25  -1   18.81   54.53
 -14 -25  -1   57.64   54.09
 -25  14   1   29.86   47.65
  14  25  -1   15.36   55.50
 -14 -25   0   23.02   59.00
 -25  14   0  -20.23   73.82
 -14 -25   0  -45.28   88.92
 -14 -25   0    6.31   54.26
 -25  14   0   23.82   39.60
 -25  14   0   -8.51   40.81
 -14 -25   0   60.77  129.84
  14  24  -2   48.61   36.72
 -14 -24  -2  -67.07   47.62
 -24  14   2   54.76   78.41
  14  24  -2  -18.07  112.09
 -14 -24  -2  -13.73   41.01
 -14 -24  -2   41.57   88.07
 -24  14   2   14.73   41.33
  24 -14   2 -113.19   99.20
  14  24  -2    2.50   56.45
  24 -14   2  -12.90   48.04
 -24  14   2 -101.57   91.87
  24 -14   2   12.70   62.40
  14  24  -2   21.59   54.89
 -24  14   2   -6.09   28.37
 -14 -24  -2   -6.26   89.49
  24 -14   1  -33.57   52.39
 -24  14   1    8.07   45.75
  14  24  -1   45.53   37.07
 -24  14   1  -30.81   36.85
  24 -14   1   53.69  109.21
 -14 -24  -1   52.06   50.41
 -24  14   1   63.47   77.19
 -14 -24  -1  -29.57   94.26
  14  24  -1  -39.41   57.75
  24 -14   1  -64.76   52.88
  14  24  -1    7.13  128.24
 -14 -24  -1   20.86   54.57
 -14 -24  -1  -27.97   88.34
 -24  14   1  -17.36   79.49
  14  24  -1   50.11   71.80
 -24  14   0  245.34   76.80
 -14 -24   0  340.37   55.25
 -14 -24   0  157.40   90.37
 -24  14   0  277.78   42.77
 -14 -24   0  297.14   60.11
 -24  14   0  250.58   45.17
 -14 -24   0  164.09  133.72
 -24  14   0  254.44   84.25
  14  23  -3  -63.24  107.11
  14  23  -3   19.76   55.60
  14  23  -3   91.85   55.43
 -23  14   3   58.18   51.18
 -14 -23  -3  -89.86   70.99
 -14 -23  -3    1.82   50.25
  14  23  -3   32.22   36.52
 -23  14   3   18.86   67.93
  23 -14   3  -10.50   48.98
  23 -14   3  -88.30  120.80
 -14 -23  -3   63.37   40.43
 -23  14   3   -4.93   98.66
  23 -14   3  -18.58   64.84
 -23  14   3   42.20   34.80
 -14 -23  -3   19.64   92.82
 -23  14   2   50.69   46.19
  23 -14   2   16.34  105.40
  23 -14   2  -22.23   51.03
 -23  14   2  -56.08   62.60
  14  23  -2  -61.93   55.77
 -23  14   2  -20.59   28.99
 -23  14   2  117.79  103.06
  14  23  -2   22.00   36.83
 -14 -23  -2  -14.54  101.92
  23 -14   2   26.78   65.87
  14  23  -2   -0.43   63.05
  14  23  -2    0.88  117.33
 -14 -23  -2   11.37   81.40
  23 -14   2   23.40  112.67
 -14 -23  -2   23.96   48.79
 -14 -23  -2    9.11   40.18
 -14 -23  -1  102.48  121.96
  14  23  -1   86.83   36.15
 -23  14   1   41.14   30.15
  14  23  -1   57.09   54.72
  23 -14   1   30.11   60.14
 -23  14   1   38.06   80.39
 -14 -23  -1  105.51   43.96
  14  23  -1   12.34  104.09
 -14 -23  -1  113.35  101.04
  14  23  -1   20.58   69.10
 -23  14   1   41.34   96.40
  23 -14   1   18.83  103.71
 -23  14   1   40.46   36.47
 -14 -23  -1   79.28   56.26
  23 -14   1  173.57  119.85
  23 -14   1   48.08   51.55
 -14 -23   0    9.71   49.08
 -14 -23   0  -22.27  100.50
 -23  14   0  -33.88   38.04
 -14 -23   0   16.01  108.12
 -14 -23   0   16.79   53.84
 -23  14   0   -4.87   41.10
 -23  14   0   95.51   72.57
 -23  14   0    0.42   82.78
  14  22  -3   68.61   51.84
  22 -14   3  -20.42   46.26
 -22  14   3  -32.78  101.27
  22 -14   3    3.10   76.38
 -14 -22  -3   25.38   93.54
 -22  14   3   35.06   71.50
 -14 -22  -3   -4.15   77.68
 -14 -22  -3   -9.09   48.58
  14  22  -3   19.93   36.60
  22 -14   3   27.43   58.53
 -22  14   3   -2.85   45.22
 -14 -22  -3    2.60   39.27
  14  22  -3   39.53   64.27
  22 -14   3  -33.03  122.91
  14  22  -3  -29.45  100.56
 -22  14   3   13.70   34.12
  14  22  -2   37.64   33.84
  22 -14   2   23.43   59.44
  22 -14   2   11.42   45.26
  14  22  -2   62.32   51.62
  22 -14   2   27.16  106.47
 -22  14   2  -99.95  100.21
 -22  14   2   78.26   46.80
  14  22  -2   25.90   63.28
 -14 -22  -2  106.88   47.73
 -22  14   2   47.38   26.61
 -22  14   2  -31.84   56.98
  22 -14   2  -23.62   99.25
 -14 -22  -2   -5.03   79.73
 -14 -22  -2   76.31   97.97
  14  22  -2   93.80  107.67
 -14 -22  -2   52.00   40.39
  22 -14   1  -24.49   97.95
  14  22  -1   -9.52   39.65
 -14 -22  -1  -11.58   84.80
  22 -14   1   -5.91   58.51
 -22  14   1  -11.25   27.44
  14  22  -1    6.93   68.92
  14  22  -1   -6.27   92.78
 -14 -22  -1   16.20   48.87
 -14 -22  -1   58.63   41.68
  14  22  -1  -28.53   53.57
 -22  14   1   24.92   40.90
 -22  14   1   27.44   63.39
  22 -14   1   23.98  123.69
  22 -14   1  -28.39   49.58
 -14 -22  -1   65.08   92.63
 -22  14   1  -61.50   89.47
 -14 -22   0   94.57   52.34
 -22  14   0  228.22   41.02
 -22  14   0  187.69   73.72
 -14 -22   0   89.47   94.65
 -22  14   0  207.33   34.76
 -22  14   0  127.19   76.13
 -14 -22   0  181.65   44.81
 -14 -22   0  183.99   94.03
  21 -14   4  -30.28   76.77
  14  21  -4   38.58   52.67
 -14 -21  -4   -7.67   40.52
  14  21  -4   -0.26   35.04
 -21  14   4   -7.67   37.40
 -21  14   4   30.59   73.76
 -14 -21  -4  -22.98   55.76
 -14 -21  -4   56.29   82.31
 -21  14   4   49.88   46.52
 -14 -21  -4   14.66   71.84
  14  21  -4   38.89   62.99
  21 -14   4   23.69   56.74
  21 -14   4  -50.04   55.71
 -21  14   3  135.17   48.77
  21 -14   3  107.28  109.61
 -21  14   3  172.83   35.34
 -14 -21  -3  121.22   54.45
 -14 -21  -3  167.44   40.98
  14  21  -3   96.94   39.28
 -21  14   3  194.68   73.43
 -14 -21  -3   90.77   77.46
  14  21  -3  172.16   54.61
  21 -14   3  125.61   61.84
  21 -14   3   98.96  107.45
  14  21  -3  190.55   95.75
 -14 -21  -3  151.41  100.76
  21 -14   3   93.63   49.83
  14  21  -3   76.06   59.30
 -21  14   3   98.17   99.03
 -14 -21  -2    5.11   73.82
 -21  14   2   10.31   41.43
 -21  14   2   40.18   54.52
 -21  14   2   20.29   94.58
  14  21  -2   21.63   53.07
  21 -14   2   50.72   55.15
  21 -14   2   69.72   47.37
  21 -14   2   29.35  104.25
  14  21  -2   44.50   34.22
 -14 -21  -2    8.65   31.24
  21 -14   2 -120.20  109.00
  14  21  -2   83.34  107.94
 -14 -21  -2    2.78   97.14
  14  21  -2   73.96   63.85
 -21  14   2  -14.00   25.08
 -14 -21  -2    1.73   48.05
  14  21  -1  160.29   39.45
 -14 -21  -1  148.98   47.12
  14  21  -1  128.13   68.31
  21 -14   1  132.26   56.61
 -21  14   1  134.80   61.90
  21 -14   1   32.16  107.47
 -14 -21  -1  117.55   78.91
 -14 -21  -1  144.84   43.48
  21 -14   1  141.34   48.65
 -14 -21  -1  204.69   99.44
 -21  14   1  189.99   34.71
 -21  14   1   72.10   89.30
  14  21  -1  201.46   43.27
 -21  14   1  161.35   41.95
  21 -14   1   91.66   95.13
  14  21  -1   87.87  104.27
 -21  14   0  -39.71   35.20
 -14 -21   0   56.47   84.40
 -21  14   0  -22.86   29.47
 -14 -21   0  -28.39   39.66
 -14 -21   0   44.61   39.66
 -21  14   0    9.22   84.69
 -21  14   0   12.67   69.55
 -14 -21   0  -87.56   86.87
 -14 -20  -4   75.10   38.54
  20 -14   4   54.28   51.70
 -20  14   4   17.18   40.58
  14  20  -4   45.52   52.37
  14  20  -4   95.45   38.63
  20 -14   4    9.89   93.40
  20 -14   4   67.97   77.59
 -20  14   4  106.95   75.41
 -14 -20  -4  120.14   68.39
 -14 -20  -4  127.88   44.02
  20 -14   4   36.47   61.46
 -14 -20  -4  115.83   84.57
 -20  14   4  106.10   34.82
 -20  14   4   52.23   71.57
  14  20  -4   62.39   73.07
  14  20  -3  -29.50   71.30
 -14 -20  -3  -48.64   74.91
 -14 -20  -3  -90.29   50.44
  20 -14   3   12.93  100.20
 -20  14   3   22.23  102.42
  20 -14   3   37.90  119.02
 -14 -20  -3  -31.79   37.75
  14  20  -3   11.58   52.36
 -20  14   3   -3.97   32.16
  20 -14   3  -48.06   59.27
  14  20  -3   18.83   39.22
 -20  14   3    6.49   43.59
 -14 -20  -3  -18.84   99.07
  20 -14   3  -62.98   50.13
  14  20  -3  -41.41   92.94
 -20  14   3    9.83   65.43
  20 -14   2   94.01   95.31
 -14 -20  -2  190.92   38.81
 -20  14   2  173.87   44.12
  14  20  -2  111.62   88.22
  14  20  -2  191.78   64.97
  14  20  -2  139.79   37.63
  20 -14   2  135.06  116.29
 -14 -20  -2  271.57  100.40
  20 -14   2  137.36   47.32
  20 -14   2  147.32   59.01
 -20  14   2  191.34   79.76
 -14 -20  -2  155.02   54.45
 -14 -20  -2  113.31   72.69
  14  20  -2  180.45   51.56
 -20  14   2  158.22   25.01
 -20  14   2  147.70   55.59
  20 -14   1  -12.20  104.17
  20 -14   1    4.78   87.78
  14  20  -1  -24.66   41.37
 -20  14   1   -2.73   66.29
 -14 -20  -1  -61.18   81.40
  20 -14   1    2.52   44.67
  14  20  -1  -29.25   62.85
 -14 -20  -1  -58.48   91.15
 -20  14   1    8.28   30.38
 -20  14   1   55.24   37.52
 -14 -20  -1   36.49   54.31
  14  20  -1   35.42   35.68
 -20  14   1  -15.90   80.01
  14  20  -1   12.79   84.95
 -14 -20  -1   24.44   36.15
  20 -14   1  -31.69   51.45
 -14 -20   0  366.99   45.45
 -20  14   0  377.76   41.05
 -14 -20   0  324.06   45.28
 -20  14   0  286.48   86.62
 -20  14   0  334.78   34.05
 -20  14   0  363.15   74.46
 -14 -20   0  243.35   91.31
 -14 -20   0  274.00   81.26
  14  19  -4   -4.88   39.62
 -14 -19  -4   45.98   99.60
 -19  14   4  -40.33   71.24
 -19  14   4   29.53   37.65
 -19  14   4   38.70   69.04
  19 -14   4   24.18   57.97
  19 -14   4   18.29  108.21
 -14 -19  -4   28.12   37.26
  14  19  -4  -44.16   69.66
 -14 -19  -4    0.26   53.62
  19 -14   4  -16.59  101.10
 -19  14   4  -17.41   33.19
  19 -14   4    3.78   48.21
  14  19  -4    0.77   53.28
 -14 -19  -4   54.95   73.58
  14  19  -3  240.94   92.06
  19 -14   3  320.56   57.13
  14  19  -3  295.14   48.61
  19 -14   3  148.76   49.73
 -14 -19  -3   93.97   81.02
  19 -14   3  182.09   89.49
 -19  14   3  197.39   40.31
 -19  14   3  231.42   82.10
 -19  14   3  277.34   64.16
  14  19  -3  188.78   74.41
 -14 -19  -3  189.19   37.65
 -19  14   3  215.90   33.82
 -14 -19  -3  235.84   47.29
 -14 -19  -3  215.13   74.36
  14  19  -3  147.61   35.83
  19 -14   3  218.95   94.87
 -14 -19  -2   11.57   34.96
  14  19  -2   42.02   96.68
  14  19  -2  -31.70   60.54
 -14 -19  -2   48.86   68.20
 -19  14   2   21.06   38.14
 -14 -19  -2   15.39   77.75
  19 -14   2   31.04   42.32
  19 -14   2  119.03   79.85
  19 -14   2   33.13   49.56
 -19  14   2  110.19   83.49
  14  19  -2   10.65   36.11
  19 -14   2  113.20  105.46
 -19  14   2   20.81   23.56
 -19  14   2   -1.38   57.26
  14  19  -2   18.32   41.78
 -14 -19  -2   55.40   39.39
  19 -14   1  241.46  103.12
 -14 -19  -1  385.14   45.52
  14  19  -1  405.92   43.90
  19 -14   1  402.44   54.09
 -14 -19  -1  549.79   56.75
  14  19  -1  362.16   97.95
  19 -14   1  429.97  109.65
 -19  14   1  465.52   48.82
  19 -14   1  392.86   58.92
 -19  14   1  411.89   71.37
 -14 -19  -1  399.84   75.13
 -14 -19  -1  357.42   96.41
 -19  14   1  439.60   78.28
  14  19  -1  579.41   46.61
 -19  14   1  484.72   39.46
  14  19  -1  366.04   71.79
 -19  14   0  -38.92   31.00
 -14 -19   0   11.83   75.27
 -19  14   0   19.65   33.83
 -19  14   0  -80.72   60.11
 -19  14   0  -58.10   55.67
 -14 -19   0   -1.03   38.29
 -14 -19   0   -6.32   78.14
 -14 -19   0   16.45   43.59
 -14 -18  -5   14.15   37.79
  14  18  -5  -22.97   47.03
  18 -14   5  -26.26   83.91
  18 -14   5  -39.56   50.65
  14  18  -5   28.71   74.93
  14  18  -5  -42.37   82.55
 -18  14   5    4.05   71.38
 -14 -18  -5  -45.19   92.65
 -14 -18  -5   -1.55   69.38
 -18  14   5   -3.28   50.04
 -18  14   5    2.24   97.67
 -18  14   5    1.12   30.91
 -14 -18  -5   20.08   47.71
  14  18  -5   -6.49   40.34
  14  18  -4   75.57   76.86
 -14 -18  -4  217.88   55.06
 -14 -18  -4  140.31   99.86
  14  18  -4  196.83   55.37
 -18  14   4  198.58   39.65
 -14 -18  -4  204.36   71.80
  18 -14   4   58.82   47.13
  14  18  -4  167.91   43.42
  18 -14   4  195.92  113.13
 -18  14   4  235.42   30.78
 -18  14   4  160.66   84.56
 -18  14   4  196.54   58.45
  18 -14   4  241.90  113.35
  18 -14   4  223.99   60.33
 -14 -18  -4  201.81   40.12
  18 -14   3   12.09   90.33
 -14 -18  -3   83.41   69.60
 -18  14   3   -3.63   38.41
 -18  14   3   42.87   60.38
  18 -14   3    5.87   43.20
 -14 -18  -3    4.75   34.10
 -18  14   3   13.89   24.59
  18 -14   3 -150.58   99.57
 -14 -18  -3   18.88   48.99
  14  18  -3   -7.94   35.28
  14  18  -3   32.28   87.83
  14  18  -3  -30.28   66.08
  18 -14   3    5.50   53.12
 -14 -18  -3   80.07   96.52
 -18  14   3   43.35   71.46
  14  18  -3  -11.42   44.03
 -18  14   2  553.24   69.00
  14  18  -2  566.23   63.16
  18 -14   2  457.73   61.14
  18 -14   2  563.00   59.28
  14  18  -2  493.11   72.84
 -18  14   2  591.47   40.29
  18 -14   2  417.03   85.66
 -14 -18  -2  530.54   77.19
  14  18  -2  495.13   92.63
  18 -14   2  571.58   86.16
 -18  14   2  636.89   51.85
 -14 -18  -2  681.32   72.46
 -18  14   2  568.97   96.33
  14  18  -2  491.68   48.91
 -14 -18  -2  561.09  114.94
  14  18  -1    4.82   34.24
 -18  14   1   33.06   58.60
  14  18  -1   76.53   34.44
  14  18  -1    7.82   68.66
  18 -14   1    3.70   52.96
 -14 -18  -1   31.88   64.62
 -14 -18  -1  -45.56   84.67
  18 -14   1  -36.61   47.31
  14  18  -1  104.20   70.80
 -14 -18  -1    3.83   42.77
 -18  14   1   87.22   74.97
 -18  14   1   29.39   28.45
 -14 -18  -1   -7.97   32.91
  18 -14   1  -41.24   90.58
  18 -14   1   59.41   73.50
 -18  14   1  -12.07   36.22
 -14 -18   0 2985.20  157.06
 -18  14   0 3020.02  158.15
 -18  14   0 3061.73  146.69
 -14 -18   0 3376.51  145.69
  14  17  -5   81.39   41.26
  14  17  -5   80.59  102.73
 -17  14   5   15.02   48.85
  14  17  -5  -33.35   67.90
  17 -14   5    1.77   86.79
 -14 -17  -5   21.24   57.34
 -17  14   5   -6.03   72.86
 -14 -17  -5   46.16   99.79
 -14 -17  -5   30.30   32.20
 -17  14   5   26.35   36.08
 -14 -17  -5  -37.90   51.55
 -17  14   5  -98.31   97.27
  14  17  -5   -5.00   48.82
  17 -14   5   25.92   54.32
  14  17  -4  -33.47   37.00
 -17  14   4   -8.45   26.90
 -17  14   4    7.86   72.31
  14  17  -4  -23.89   53.17
 -14 -17  -4   -3.37   35.65
 -17  14   4    1.03   63.02
  17 -14   4   63.90   89.73
  17 -14   4    9.43   45.93
 -14 -17  -4   -0.52   41.34
 -17  14   4  -12.70   35.34
  17 -14   4  -39.75   43.28
  17 -14   4   14.01   99.48
 -14 -17  -4  -68.13   72.02
  14  17  -4  109.99   96.28
  14  17  -4   78.80   72.44
 -14 -17  -4   -8.53   78.60
  14  17  -3  299.57   43.44
 -14 -17  -3  215.25   99.66
 -17  14   3  192.34   74.67
  17 -14   3  125.39   81.15
  14  17  -3  296.56   75.79
  14  17  -3  342.09   40.45
  17 -14   3  273.88   51.16
  14  17  -3  410.43   92.86
  17 -14   3  169.62   45.56
 -17  14   3  272.02   34.35
 -14 -17  -3  229.55   40.23
  17 -14   3  239.51   98.34
 -17  14   3  264.73   45.42
 -17  14   3  269.65   60.92
 -14 -17  -3  241.38   52.09
 -14 -17  -3  173.31   68.56
  14  17  -2   78.17   78.87
 -17  14   2  -86.25   74.98
 -17  14   2    9.82   27.29
 -17  14   2   74.46   52.51
  14  17  -2   27.50   35.91
 -14 -17  -2   58.43   49.81
 -17  14   2   70.38   37.79
 -14 -17  -2   20.33   27.57
  14  17  -2   29.76   59.77
 -14 -17  -2   52.65   48.29
  17 -14   2   68.22   66.23
 -14 -17  -2   -0.52   92.31
  17 -14   2   18.17   45.12
  17 -14   2  -39.64   89.45
  17 -14   2   -7.73   41.06
  14  17  -2   35.14   45.06
 -14 -17  -1  732.03   52.82
  14  17  -1  828.56   47.64
 -17  14   1  682.71   42.43
  17 -14   1  652.61   93.21
 -14 -17  -1  851.51   64.82
 -17  14   1  713.95   69.25
  17 -14   1  626.06   87.02
  14  17  -1  736.46   54.47
 -17  14   1  704.11   54.74
 -14 -17  -1  741.21   92.61
 -17  14   1  617.94   88.79
  17 -14   1  598.74   59.87
 -14 -17  -1  692.14   81.39
  14  17  -1  712.12   82.72
  17 -14   1  734.70   67.28
  14  17  -1  740.02   68.24
 -14 -17   0  -46.44   34.96
 -14 -17   0  -14.96   71.33
 -14 -17   0    8.02   68.86
 -17  14   0  -54.73   44.84
 -17  14   0   -3.07   27.97
 -17  14   0   10.18   67.07
 -14 -17   0   11.24   36.00
 -17  14   0  -44.00   28.52
 -16  14   5    4.65   67.88
 -14 -16  -5  -43.89   51.80
  16 -14   5    6.86   39.98
  14  16  -5  -27.25   47.94
  16 -14   5  -13.85   56.54
  14  16  -5   27.44  106.42
 -14 -16  -5   38.24  100.91
 -14 -16  -5   26.88   74.84
 -14 -16  -5   59.27   38.27
  14  16  -5   30.22   41.24
 -16  14   5  -26.60   48.53
 -16  14   5   47.54   35.23
 -16  14   5  -29.53  102.93
  16 -14   5   29.81   96.67
 -16  14   4   86.33   35.17
  16 -14   4   65.17   38.57
 -14 -16  -4   35.79   48.24
 -14 -16  -4  198.35   99.53
 -16  14   4   99.12   72.50
  16 -14   4   96.84   47.76
  16 -14   4   62.97   88.70
  14  16  -4   95.33   46.72
  14  16  -4   -0.69   73.16
  14  16  -4   69.63   92.01
  16 -14   4   86.43   88.46
 -16  14   4   82.34   30.69
 -16  14   4   89.84   59.66
  14  16  -4   89.75   32.79
 -14 -16  -4   47.17   28.77
 -14 -16  -4   73.36   56.68
  14  16  -3   36.08   37.04
  16 -14   3   -9.08   38.15
 -14 -16  -3  -15.26   47.07
  14  16  -3   53.22   72.78
  16 -14   3  -40.99   45.44
 -16  14   3   -9.52   39.28
  16 -14   3  -48.60   74.54
 -16  14   3   59.04   46.78
 -14 -16  -3   35.23   27.63
  16 -14   3   46.47   85.17
  14  16  -3   -2.34   46.20
 -14 -16  -3 -102.08   90.75
 -16  14   3  -82.20   79.00
  14  16  -3   94.58   78.31
 -14 -16  -3  -29.88   53.29
 -16  14   3   69.74   29.26
 -16  14   2 1818.51  107.13
 -16  14   2 1724.29  127.04
  16 -14   2 1890.65   93.61
 -16  14   2 2070.63  100.98
 -14 -16  -2 1849.72  117.89
  16 -14   2 1747.57  121.16
 -16  14   2 1897.30   77.46
 -14 -16  -2 1894.73  134.06
 -14 -16  -2 1993.99   91.45
 -16  14   1   14.76   49.07
 -14 -16  -1   66.32   60.42
  16 -14   1  -67.59   41.44
  16 -14   1   -6.99   69.22
  14  16  -1   44.70   31.92
 -16  14   1    0.52   31.87
 -16  14   1   -9.41   29.17
  14  16  -1   96.30   59.59
 -14 -16  -1   38.21   35.51
  14  16  -1 -105.58   61.02
  14  16  -1   13.04   30.62
 -14 -16  -1  -24.95   75.90
  16 -14   1   47.34   67.61
  16 -14   1   94.31   45.85
 -16  14   1   28.99   50.03
 -16  14   0 1078.85   83.04
 -16  14   0 1064.25   52.89
 -16  14   0 1155.60   85.64
 -14 -16   0 1313.86   68.68
 -16  14   0 1185.01   63.46
 -14 -16   0 1163.16   93.32
 -14 -16   0 1267.33   69.04
 -14 -16   0 1184.61   88.17
 -14 -15  -5  111.44   42.36
 -15  14   5  142.66   30.41
 -15  14   5  101.33   46.30
  14  15  -5   88.81   45.01
  14  15  -5   69.28   93.80
 -14 -15  -5  169.24   75.06
  15 -14   5   16.63   59.94
  15 -14   5  146.25   53.27
  15 -14   5   85.99   42.57
  15 -14   5   97.01   94.47
 -14 -15  -5  169.60   51.70
 -14 -15  -5   60.30  107.04
 -15  14   5  180.11   70.75
  14  15  -5   84.20   52.95
 -15  14   5  178.12   58.94
 -14 -15  -4  -30.69   33.54
  15 -14   4    5.64   43.61
 -15  14   4   15.99   39.59
 -14 -15  -4  -29.17   97.71
 -15  14   4   15.52   21.99
  14  15  -4   16.39   91.29
 -15  14   4  -59.73   85.31
 -15  14   4   -5.69   44.15
  15 -14   4   14.04   36.35
  14  15  -4   10.04   46.58
  14  15  -4   19.98   37.63
  15 -14   4   28.72   80.80
 -14 -15  -4    1.22   47.81
  14  15  -4  -28.54   73.60
  15 -14   4    0.43   79.37
 -14 -15  -4    8.73   63.12
 -14 -15  -3  718.58   65.60
  14  15  -3  649.33   50.01
  15 -14   3  613.05   53.20
  14  15  -3  774.13   79.04
  15 -14   3  821.16   62.31
 -15  14   3  684.93   90.95
  14  15  -3  707.91   90.28
 -15  14   3  832.68   49.78
 -15  14   3  836.03   72.54
 -15  14   3  750.45   42.33
  15 -14   3  740.42   94.24
 -14 -15  -3  770.39   99.79
 -14 -15  -3  653.81   46.75
 -14 -15  -3  774.79   75.01
  14  15  -3  803.39   67.43
  15 -14   3  455.77   81.62
 -15  14   2   25.39   32.24
  15 -14   2    7.21   64.90
  14  15  -2    4.95   37.80
  15 -14   2  -42.96   72.20
 -14 -15  -2   71.65   59.16
 -15  14   2   43.36   47.84
  15 -14   2    2.09   28.85
 -14 -15  -2   33.15   29.36
 -14 -15  -2   -8.29   43.38
  15 -14   2  -38.27   37.23
 -14 -15  -2  -58.57   85.89
  14  15  -2   22.33   74.97
  14  15  -2   -8.76   28.28
 -15  14   2   25.65   67.25
  14  15  -2   23.51   55.01
 -15  14   2   22.59   23.71
 -14 -15  -1  758.57   80.04
  14  15  -1  823.80   76.00
  15 -14   1  532.10   58.66
  15 -14   1  619.50   89.80
 -15  14   1  713.72   44.97
  14  15  -1  859.68   46.37
 -15  14   1  735.93   77.13
 -15  14   1  695.49   64.21
  14  15  -1  742.83   54.21
 -14 -15  -1  657.50   71.07
 -14 -15  -1  861.60   57.54
  14  15  -1  855.38   73.23
 -14 -15  -1  703.27   53.99
 -15  14   1  748.09   53.07
  15 -14   1  591.47   89.05
  15 -14   1  723.48   59.49
 -14 -15   0   28.93   34.68
 -15  14   0  -15.22   56.80
 -14 -15   0   24.26   59.30
 -15  14   0    9.81   42.07
 -14 -15   0    4.84   28.94
 -15  14   0   -3.67   21.68
 -15  14   0    2.87   24.95
 -14 -15   0  -32.33   65.97
 -14  14   5   -6.91   45.46
  14 -14   5  -33.96   47.79
  14 -14   5    7.29   79.26
  14  14  -5  -15.74   43.27
  14  14  -5  -40.46   97.25
 -14 -14  -5   40.41   54.60
  14  14  -5   42.53   47.13
 -14 -14  -5    2.95   52.18
  14  14  -5   24.07   77.84
 -14  14   5   67.41   66.12
 -14  14   5  -54.10   94.02
 -14 -14  -5   42.39   34.08
 -14 -14  -5  -65.81   87.17
  14 -14   5   -3.43   40.52
  14 -14   5   11.99   87.14
 -14  14   5   48.61   33.44
 -14 -14  -4   70.44   94.82
 -14  14   4   57.18   27.34
 -14 -14  -4   52.25   31.14
  14  14  -4   35.52   77.79
 -14  14   4  -35.62   79.63
  14  14  -4   62.91   36.57
  14 -14   4   42.98   77.26
 -14  14   4   30.52   38.56
 -14  14   4   30.02   52.10
  14 -14   4   48.09   42.45
 -14 -14  -4   74.51   62.13
  14 -14   4    6.29   31.98
 -14 -14  -4   71.66   48.67
  14 -14   4   44.92   67.38
  14  14  -4  161.91   46.85
  14  14  -4   57.50   76.55
 -14  14   3   66.80   39.11
  14  14  -3   29.64   77.84
 -14  14   3   12.35   22.63
 -14  14   3   15.49   61.44
  14  14  -3  -49.43   79.03
 -14  14   3   72.19   44.73
  14 -14   3   27.98   32.31
 -14 -14  -3    9.86   60.69
  14 -14   3   74.47   72.13
 -14 -14  -3  -43.44   48.50
  14 -14   3   28.33   66.42
 -14 -14  -3   68.36   33.02
  14  14  -3   78.96   39.00
  14 -14   3   42.20   38.54
  14  14  -3  -28.30   47.25
 -14 -14  -3  116.55   96.57
  14 -14   2  934.15   58.20
  14  14  -2  723.84   71.30
 -14  14   2  984.64   55.50
  14  14  -2  613.60   87.85
 -14  14   2  653.56   83.98
  14 -14   2  613.96   72.51
 -14 -14  -2  715.13   68.83
 -14 -14  -2  748.19   95.00
  14  14  -2  676.38   58.50
  14 -14   2  794.79   54.37
  14 -14   2  722.30   83.47
 -14  14   2  800.21   62.90
 -14  14   2  868.53   42.74
 -14 -14  -2  999.71   69.44
  14  14  -2  800.62   51.70
 -14 -14  -2  818.78   50.22
 -14  14   1   40.69   23.04
  14 -14   1  -24.57   33.31
  14  14  -1    7.72   30.70
  14  14  -1   40.27   29.51
 -14  14   1   72.93   54.52
 -14 -14  -1   28.44   40.13
 -14 -14  -1   29.62   50.97
 -14  14   1   68.83   31.16
  14  14  -1   56.35   58.35
 -14 -14  -1  -38.65   68.75
  14 -14   1   78.49   34.20
  14 -14   1    8.91   67.30
  14 -14   1   44.91   57.10
  14  14  -1   33.16   56.72
 -14  14   1   68.69   50.79
 -14 -14   0  -15.93   33.34
 -14 -14   0  -20.28   26.04
 -14  14   0    5.22   22.43
 -14 -14   0   38.85   51.06
 -14 -14   0   -5.49   52.07
 -14  14   0  -24.50   40.37
 -14  14   0    1.96   20.24
 -14  14   0   -1.39   61.48
  15  14   0   36.82   31.81
 -14  15   0  -19.23   24.28
 -14  15   0    1.11   19.89
  15  14   0 -117.13   67.60
  15  14   0   27.91   62.18
 -14  15   0   49.35   51.53
 -14  15   0   60.83   46.33
  15  14   0   -1.22   32.77
 -14  15   1  573.70   41.88
 -15 -14  -1  558.64   70.25
 -15 -14  -1  564.10   51.55
  15  14  -1  650.87   45.92
 -14  15   1  471.33   70.11
  14 -15   1  481.01   77.15
  14 -15   1  587.13   46.62
  15  14  -1  631.28   80.37
 -15 -14  -1  372.53   78.28
 -15 -14  -1  530.17   50.13
  14 -15   1  512.87   75.79
  14 -15   1  566.10   48.21
 -14  15   1  546.43   53.59
  15  14  -1  440.12   54.31
 -14  15   1  550.54   33.29
  15  14  -1  528.01   79.76
  15  14  -2   21.01   39.32
 -15 -14  -2  -16.78   55.51
 -14  15   2   32.58   67.76
 -14  15   2   57.59   45.15
  15  14  -2   13.60   36.48
 -14  15   2    4.77   33.79
 -14  15   2  -13.47   23.75
  14 -15   2   -0.78   33.11
 -15 -14  -2   46.06   46.49
 -15 -14  -2   68.04   82.96
  14 -15   2  -45.77   63.05
  15  14  -2   81.23   81.23
  14 -15   2   35.02   56.57
  15  14  -2   62.50   62.76
 -15 -14  -2    9.29   25.30
  14 -15   2    1.39   37.43
 -15 -14  -3  638.11   96.95
  14 -15   3  619.90   75.26
  15  14  -3  640.71   88.12
 -15 -14  -3  626.60   50.54
 -14  15   3  665.16   83.12
 -15 -14  -3  645.98   71.20
  15  14  -3  562.40   54.52
  15  14  -3  644.26   66.69
  14 -15   3  686.23   51.63
 -14  15   3  728.80   58.75
  14 -15   3  762.98   82.70
  14 -15   3  581.74   48.48
  15  14  -3  725.98   84.51
 -15 -14  -3  639.34   62.17
 -14  15   3  631.13   54.41
  14 -15   4  -47.24   75.80
 -14  15   4   17.88   82.32
  15  14  -4  -68.97   95.89
 -14  15   4  -51.31   40.69
  14 -15   4   -2.92   35.34
 -14  15   4    1.55   27.92
  15  14  -4   32.31   37.42
  14 -15   4    9.78   44.60
 -15 -14  -4    4.15   52.92
  15  14  -4    5.76   42.56
  14 -15   4   18.91   74.68
 -15 -14  -4   69.26   82.66
 -15 -14  -4   10.44   39.76
 -15 -14  -4   25.07   26.37
  15  14  -4  -17.58   70.41
 -14  15   4    8.36   56.46
 -15 -14  -5   67.69   74.52
 -14  15   5  161.39   36.58
 -15 -14  -5  144.08   42.96
 -14  15   5   96.95   45.84
  14 -15   5   95.50   95.42
 -14  15   5  137.01   87.71
  15  14  -5  147.12   53.12
 -15 -14  -5  183.73   97.85
  14 -15   5   63.63   40.76
 -15 -14  -5  117.98   50.84
 -14  15   5  139.73   68.45
  15  14  -5  127.91   51.36
  14 -15   5  118.52   45.87
  15  14  -5  142.49   84.75
  15  14  -5   97.61  104.63
 -14  16   0 1180.17   77.53
 -14  16   0 1068.19   48.82
  16  14   0 1235.03   60.39
  16  14   0 1079.50   96.30
 -14  16   0 1031.80   87.16
  16  14   0  929.23   85.86
  16  14   0 1017.67   69.78
 -14  16   0 1142.58   54.08
 -14  16   1   72.05   57.37
  16  14  -1   86.99   65.91
  16  14  -1  -35.92   29.16
 -16 -14  -1  108.36   64.42
  16  14  -1   28.09   39.27
 -16 -14  -1   32.39   72.27
 -14  16   1   12.01   45.05
 -16 -14  -1   -2.09   40.05
 -14  16   1    2.49   23.35
  14 -16   1  -57.77   72.48
  14 -16   1   18.43   37.98
 -14  16   1   62.13   30.94
  14 -16   1   32.42   42.01
  16  14  -1   24.61   71.96
 -16 -14  -1   63.81   29.60
  14 -16   1  155.34   68.95
 -14  16   2 2380.15  141.20
  14 -16   2 2409.37  156.02
 -16 -14  -2 2524.63  156.43
  16  14  -2 2202.15  137.42
 -14  16   2 2791.34  127.89
 -14  16   3  -24.37   41.57
 -16 -14  -3   60.36   71.25
 -16 -14  -3   96.20   63.47
 -14  16   3   16.17   21.10
  16  14  -3  -34.13   84.03
 -14  16   3  -33.63   65.62
 -16 -14  -3   29.18   33.84
  14 -16   3   -1.12   70.57
  14 -16   3   11.19   40.11
 -16 -14  -3  -27.61   43.46
  16  14  -3   -1.13   43.23
 -14  16   3   13.57   36.05
  16  14  -3   34.13  100.03
  14 -16   3   -2.82   72.97
  16  14  -3   31.44   37.33
  14 -16   3   10.80   34.99
  16  14  -4    9.40   98.54
  16  14  -4   62.31   43.61
 -16 -14  -4   37.34   66.90
  16  14  -4   63.37   78.86
  16  14  -4   91.34   42.86
  14 -16   4   40.00   76.31
  14 -16   4  137.25   78.92
 -16 -14  -4   85.72   51.20
 -16 -14  -4   76.67   82.06
  14 -16   4  111.58   42.30
 -14  16   4   64.20   29.73
 -14  16   4   71.64   39.10
 -14  16   4  150.11   72.42
 -16 -14  -4   90.55   35.86
 -14  16   4  137.43   56.61
  14 -16   4   64.71   36.39
 -14  16   5   17.80   28.72
  14 -16   5    0.85   38.89
 -14  16   5   22.51   36.31
  16  14  -5   27.88   44.67
 -16 -14  -5   47.69   72.74
 -16 -14  -5   94.90  111.89
 -14  16   5   48.82   72.19
 -16 -14  -5   15.25   54.86
  16  14  -5  -59.77   57.46
 -14  16   5   38.53   65.79
 -16 -14  -5    7.60   37.05
  16  14  -5   66.03  106.29
  14 -16   5   27.42   91.58
  14 -16   5   16.66   47.04
  17  14   0    5.26   37.33
  17  14   0  -59.12   77.35
 -14  17   0  -30.26   52.23
  17  14   0  -30.12   62.24
 -14  17   0   17.78   32.25
  17  14   0  -32.19   37.92
 -14  17   0   33.79   57.16
 -14  17   0  -22.45   24.07
  17  14  -1  524.22   56.72
  17  14  -1  609.97   90.15
  14 -17   1  584.10   89.75
  17  14  -1  462.94   49.14
 -14  17   1  615.28   48.46
  14 -17   1  527.07   46.35
 -14  17   1  533.22   34.75
 -17 -14  -1  471.68   88.13
  17  14  -1  527.28   76.55
 -17 -14  -1  443.76   84.98
 -17 -14  -1  515.27   54.45
  14 -17   1  540.00   82.73
  14 -17   1  544.11   57.16
 -14  17   1  564.40   67.73
 -14  17   1  450.71   69.16
 -17 -14  -1  546.27   50.85
  17  14  -2   43.47   38.96
  17  14  -2   35.08   68.17
  14 -17   2   -5.05   66.64
 -17 -14  -2   31.12   60.62
 -17 -14  -2   36.10   33.61
 -14  17   2   15.08   33.28
 -14  17   2   12.91   26.34
 -14  17   2   22.63   71.96
 -17 -14  -2   68.60   89.93
  14 -17   2    8.57   79.55
 -14  17   2   55.44   53.10
  17  14  -2    8.05   92.22
  14 -17   2   18.02   40.40
  17  14  -2   33.06   45.87
  14 -17   2   65.50   36.36
 -17 -14  -2   17.50   45.18
  17  14  -3  128.76   55.09
 -14  17   3  151.95   39.16
  17  14  -3  170.28   39.91
 -17 -14  -3  182.42   38.57
 -17 -14  -3  170.11   79.44
  14 -17   3  181.76   33.03
 -14  17   3  160.70   45.35
  14 -17   3  200.98   63.80
 -17 -14  -3  168.89   45.25
 -14  17   3  173.49   30.65
  17  14  -3  100.45   76.37
 -14  17   3  185.78   82.73
  17  14  -3   59.87   92.80
  14 -17   3  217.19   79.17
 -17 -14  -3  194.65   70.52
  14 -17   3  162.33   42.43
  17  14  -4   16.53   41.63
  14 -17   4   67.32   76.32
  14 -17   4    2.57   35.09
 -17 -14  -4   11.75   36.53
 -14  17   4  -75.14   83.86
 -17 -14  -4    6.77   52.29
  17  14  -4   21.43   48.90
  17  14  -4  -18.43   82.90
  14 -17   4  -75.85   74.57
 -14  17   4  -12.24   24.22
  17  14  -4   65.67   98.68
 -17 -14  -4   -3.71   67.64
 -14  17   4   58.43   56.79
 -14  17   4   -1.04   41.06
  14 -17   4   -6.46   41.15
 -17 -14  -4    7.82  100.83
  14 -17   5  -11.72   46.01
  17  14  -5  -18.78   40.76
 -17 -14  -5   46.07   55.76
 -14  17   5   27.33   29.90
 -17 -14  -5   50.84   40.05
  17  14  -5   89.22   57.22
  14 -17   5    0.43   40.10
 -14  17   5    6.55   89.19
 -14  17   5   10.66   55.94
 -17 -14  -5   -0.17  107.89
  14 -17   5    2.39   71.96
 -14  17   5   42.74   44.81
 -17 -14  -5  -33.50   77.10
  18  14   0 3421.72  203.28
 -14  18   0 2915.54  164.80
  18  14   0 3481.20  154.02
 -14  18   0 3369.74  135.40
 -14  18   1   12.39   25.65
  18  14  -1   43.99   84.40
  18  14  -1   -2.95   71.30
  14 -18   1   81.13   41.57
 -18 -14  -1   65.25   66.12
 -14  18   1   14.10   38.55
 -14  18   1   41.31   58.69
  18  14  -1   17.93   39.32
 -18 -14  -1   16.33   39.87
  14 -18   1  -22.61   97.87
 -14  18   1  115.51   67.20
  14 -18   1    0.00   81.75
 -18 -14  -1  -27.64   36.42
 -18 -14  -1   11.86   69.61
  18  14  -1    6.06   43.33
  14 -18   1  -60.05   46.19
 -14  18   2  857.23   98.05
 -18 -14  -2  970.13   68.98
 -14  18   2  850.51   72.86
 -18 -14  -2  820.61   86.49
  18  14  -2  800.93   63.99
  18  14  -2  561.10  121.76
 -18 -14  -2  804.16  109.06
  14 -18   2  771.93  101.24
  14 -18   2  600.60   84.64
  18  14  -2  859.91   63.61
 -14  18   2  929.42   71.58
 -14  18   2  871.52   47.63
  18  14  -2  741.91  108.95
 -18 -14  -2  813.91   55.37
 -18 -14  -3   20.45   71.02
 -14  18   3   14.56   54.18
  18  14  -3    7.70   44.05
  14 -18   3   98.13   64.15
 -14  18   3   14.57   27.06
  14 -18   3  -46.52   71.55
 -18 -14  -3    4.95   78.75
  18  14  -3  -44.15   92.55
  18  14  -3    1.82   78.76
  18  14  -3  -17.99   48.67
 -14  18   3    3.28   36.74
  14 -18   3  -50.43   38.71
 -18 -14  -3  -24.59   35.02
 -18 -14  -3    0.61   39.29
 -14  18   3   67.79   79.55
  14 -18   3   20.10   32.75
 -14  18   4  201.28   43.47
  18  14  -4  125.30  103.74
 -14  18   4  157.35   28.90
 -14  18   4  193.80   88.66
  18  14  -4  191.69   53.16
 -18 -14  -4  141.00  103.95
 -18 -14  -4  117.31   52.58
  14 -18   4  149.79   73.02
  14 -18   4  152.52   42.54
  18  14  -4  144.72   85.46
  18  14  -4  204.49   44.03
  14 -18   4  107.28   35.48
 -14  18   4  116.33   50.02
 -18 -14  -4  187.66   82.04
 -18 -14  -4  175.43   37.56
  14 -18   4   89.22   66.04
 -14  18   5   -2.75   28.26
 -18 -14  -5 -118.86  100.52
 -14  18   5   -9.79   50.16
 -14  18   5   33.76   84.57
 -18 -14  -5  -12.51   32.52
 -18 -14  -5   48.27   51.82
  14 -18   5    1.19   38.83
 -18 -14  -5   56.78   58.16
 -14  18   5   32.21   43.32
  18  14  -5  -25.88   56.23
 -14  19   0  -27.65   54.19
  19  14   0  -18.92   40.38
  19  14   0   28.85   43.83
  19  14   0  -11.79   74.44
  19  14   0   48.08   85.57
 -14  19   0   22.27   68.66
 -14  19   0  -26.98   35.80
 -14  19   0  -26.21   31.50
  14 -19   1  290.33   83.41
  19  14  -1  383.69   47.09
 -19 -14  -1  298.91   80.79
 -14  19   1  328.02   73.54
  14 -19   1  362.98   57.13
 -19 -14  -1  389.82   52.08
  14 -19   1  395.43   44.77
 -14  19   1  364.72   33.20
  19  14  -1  481.90   54.62
  19  14  -1  292.76   77.93
 -19 -14  -1  427.03   94.61
  14 -19   1  378.07  109.90
 -19 -14  -1  366.28   44.53
  19  14  -1  397.30   91.45
 -14  19   1  394.86   57.40
 -14  19   1  402.74   47.22
 -19 -14  -2  -55.93   34.05
 -19 -14  -2   24.66   73.39
 -19 -14  -2    8.34   72.44
  19  14  -2   36.89  101.78
  19  14  -2  -22.76   49.15
 -14  19   2   -8.18   52.47
 -14  19   2    6.79   27.08
 -19 -14  -2   13.40   37.81
  14 -19   2   10.73   37.87
  19  14  -2  -29.43   80.15
 -14  19   2   50.25   35.76
  19  14  -2   23.62   42.31
  14 -19   2   27.94   42.53
  14 -19   2   24.21   75.90
  14 -19   2   74.87   78.45
 -14  19   2   40.28   75.70
  14 -19   3  255.05   44.03
 -19 -14  -3  166.80   46.02
  14 -19   3  156.95   39.58
  19  14  -3  173.93   53.52
 -14  19   3  213.47   56.74
  19  14  -3  127.52  103.55
 -19 -14  -3  168.31   77.04
 -14  19   3  219.14   43.07
 -19 -14  -3  153.86   86.74
 -14  19   3  221.34   31.56
  14 -19   3  202.52   77.31
  14 -19   3  206.08   71.70
  19  14  -3  184.23   43.25
  19  14  -3   67.48   94.82
 -14  19   3   64.70   82.69
 -19 -14  -3  225.11   35.62
  14 -19   4   20.72   31.47
  19  14  -4    3.98   43.14
 -19 -14  -4  -14.48   43.95
 -14  19   4  -23.57   50.42
 -14  19   4   -4.48   67.18
 -14  19   4   35.53   36.13
  19  14  -4  -38.30   87.07
  14 -19   4   24.37   54.53
 -14  19   4    0.95   31.10
 -19 -14  -4   26.33   73.21
 -19 -14  -4   -6.21   39.36
  14 -19   4    6.25   30.45
  19  14  -4   24.55   61.84
 -19 -14  -4   25.05   76.98
  19  14  -4   -9.54   92.38
  14 -19   4    0.61   48.80
 -14  20   0  354.83   33.23
  20  14   0  193.63   80.02
 -14  20   0  368.69   41.44
  20  14   0  415.49   95.82
 -14  20   0  228.09   72.54
  20  14   0  294.05   42.67
  20  14   0  222.21   46.32
 -14  20   0  415.35   68.97
  20  14  -1  -16.52   40.57
 -14  20   1   -8.54   31.39
 -20 -14  -1    8.36   75.75
  14 -20   1   34.54   54.63
 -20 -14  -1   -2.77   38.23
  20  14  -1  -67.25   74.60
 -20 -14  -1  -18.00   40.43
  20  14  -1    5.36   45.44
  14 -20   1   17.84   78.69
  20  14  -1  -80.54   89.89
 -14  20   1  -31.74   53.65
  14 -20   1  -34.50  106.47
 -20 -14  -1   -6.50   76.48
 -14  20   1   36.89   68.71
  14 -20   1   32.70   41.79
 -14  20   1   -4.79   40.19
 -14  20   2  266.46   66.20
  20  14  -2  161.00   84.53
 -20 -14  -2  222.47   83.26
 -14  20   2  184.24   40.48
  20  14  -2  230.17   96.08
  20  14  -2  216.85   55.51
  14 -20   2  156.67   84.97
 -20 -14  -2  242.67   39.91
  20  14  -2  315.02   46.44
 -14  20   2  278.26   32.90
  14 -20   2  216.15   41.90
 -20 -14  -2  246.75   41.59
 -14  20   2  192.81   90.89
  14 -20   2  262.47   48.64
 -20 -14  -2  257.08   94.23
  14 -20   2  190.73   78.01
 -20 -14  -3  -17.77   31.39
  14 -20   3  -30.13   63.04
  20  14  -3   24.21   42.36
 -20 -14  -3   54.82  107.56
  20  14  -3  -37.42   51.13
  20  14  -3    1.04  108.93
 -14  20   3   65.24   56.97
 -14  20   3   23.11   39.72
  14 -20   3  -12.80   63.28
 -20 -14  -3   33.38   60.47
  14 -20   3   31.12   33.12
 -14  20   3    5.84   32.25
 -14  20   3    6.06   83.96
  20  14  -3   27.15   85.96
  14 -20   3  -11.48   33.93
 -20 -14  -3   30.36   50.40
  20  14  -4   70.52   46.67
 -14  20   4   95.02   34.44
 -20 -14  -4   -1.21   84.07
 -14  20   4  109.90   89.37
  20  14  -4   38.56   54.54
  20  14  -4   55.66   92.39
 -14  20   4   98.42   45.37
 -20 -14  -4   39.41   40.36
  20  14  -4   40.99  106.13
 -20 -14  -4   96.91   34.60
 -14  20   4   40.47   66.25
 -14  21   0   21.94   35.66
  21  14   0  -47.99   78.34
 -14  21   0  -62.60   70.95
  21  14   0   12.63   43.51
  21  14   0  -35.95   47.74
 -14  21   0  -18.25   31.73
 -14  21   0   36.45   79.11
  21  14   0    8.74   79.53
  14 -21   1  243.16  106.46
 -21 -14  -1  111.92   73.11
 -14  21   1  265.39   91.72
 -21 -14  -1  242.96   37.03
  21  14  -1  216.62  110.95
 -21 -14  -1  195.58   50.24
  14 -21   1  183.85   44.64
 -14  21   1  255.20   32.52
 -14  21   1  190.03   43.89
  14 -21   1  233.76   80.34
 -14  21   1  202.48   71.87
 -21 -14  -1  271.41   94.34
  21  14  -1  194.20   46.35
  21  14  -1  110.46   83.13
  21  14  -1  274.76   53.38
  14 -21   1  203.86   56.12
 -21 -14  -2   34.97   39.61
 -14  21   2   43.40   80.11
 -21 -14  -2   51.38   65.30
  14 -21   2   59.68   69.67
  14 -21   2   20.92   44.50
 -21 -14  -2   13.95   92.92
  14 -21   2   43.73   38.86
 -14  21   2  -25.13   40.26
  14 -21   2   16.20   80.01
 -14  21   2   -0.96   28.24
 -21 -14  -2  -15.95   47.76
  21  14  -2   12.96  107.91
  21  14  -2    2.94   44.60
  21  14  -2  -24.30   53.93
  21  14  -2  -69.78   84.57
 -14  21   2   36.01   60.30
 -21 -14  -3   48.61  112.39
  21  14  -3   37.28  113.40
 -14  21   3  188.04   65.94
  21  14  -3  163.21   45.02
 -14  21   3  143.64   87.85
  21  14  -3  168.45   97.32
 -14  21   3  238.46   46.34
 -21 -14  -3  123.25   67.10
 -21 -14  -3  233.96   56.41
  21  14  -3  172.05   56.71
 -14  21   3  246.40   35.49
 -21 -14  -3  175.40   36.56
 -14  21   4   54.90   81.31
 -14  21   4  -37.97   43.93
  21  14  -4   11.75   86.56
  21  14  -4  -10.69   66.32
 -14  21   4  -27.13   62.14
 -21 -14  -4  -11.51   50.79
  21  14  -4   25.74   46.47
 -21 -14  -4    6.30   35.81
 -14  21   4   10.24   27.76
 -21 -14  -4   17.00   60.58
 -14  22   0  160.01   36.05
  22  14   0   51.37   83.63
  22  14   0  126.90  101.81
  22  14   0  192.03   49.94
  22  14   0  152.49   47.46
 -14  22   0  107.62   81.15
 -14  22   0  126.92   67.38
 -14  22   0  144.40   39.66
  14 -22   1   -0.96   39.87
 -14  22   1    2.76   71.63
 -22 -14  -1   11.52   43.42
  22  14  -1  -99.03  106.41
 -22 -14  -1  -38.05   87.02
 -14  22   1   52.11   41.38
  14 -22   1    6.96   88.33
  14 -22   1  -11.31   54.96
  14 -22   1   79.65  104.60
 -22 -14  -1   -9.26   45.78
  22  14  -1   34.13   46.84
 -22 -14  -1  -50.03   94.95
 -14  22   1   22.40   30.67
 -14  22   1  -66.09   85.04
  22  14  -1  -93.71   73.48
  22  14  -1   46.18   50.68
  14 -22   2   39.15   40.93
 -14  22   2   54.52   62.31
 -22 -14  -2   49.18   99.15
 -14  22   2   34.57   31.77
 -22 -14  -2   32.12   47.45
 -22 -14  -2   35.05   71.23
 -14  22   2   63.21   95.51
 -14  22   2   64.50   39.61
  22  14  -2   46.11   53.57
  22  14  -2   78.39   91.07
  14 -22   2   38.55   69.35
  22  14  -2   22.29   44.84
  14 -22   2   36.27   35.93
  22  14  -2   28.69   85.99
 -22 -14  -2   56.10   33.94
 -22 -14  -3   29.69   88.65
  22  14  -3   68.07   88.46
  22  14  -3   65.64   57.41
 -22 -14  -3  -18.37   33.20
 -14  22   3   17.95   77.54
 -22 -14  -3   27.53   43.63
  22  14  -3  -18.83   53.37
 -14  22   3   39.96   32.25
  22  14  -3  -36.97  110.64
 -22 -14  -3  -78.48   81.41
 -14  22   3  -20.46   43.79
 -14  22   3   15.59   65.94
  23  14   0   76.75   89.02
  23  14   0  -14.24   41.70
 -14  23   0  108.63   81.26
  23  14   0   44.58  103.06
 -14  23   0    0.34   37.60
 -14  23   0   14.30   38.02
  23  14   0    2.68   45.53
 -14  23   0   42.35   81.13
 -14  23   1  116.53   42.69
  23  14  -1   76.00   46.46
  23  14  -1   92.80   95.57
 -23 -14  -1  126.62  100.93
 -14  23   1   43.69   69.23
  14 -23   1    4.07   80.29
  23  14  -1   74.45   54.95
 -23 -14  -1   59.46   44.96
  23  14  -1   67.22  116.22
 -23 -14  -1    7.59   80.11
  14 -23   1   87.27   61.45
 -23 -14  -1   35.54   37.96
 -14  23   1   83.63   75.42
  14 -23   1  125.43  117.87
  14 -23   1   64.57   42.76
 -14  23   1   75.17   34.97
 -14  23   2  -11.85   82.16
  23  14  -2   83.79  109.96
 -23 -14  -2   23.97   34.19
 -23 -14  -2   43.25   39.88
  23  14  -2    4.32   44.38
  14 -23   2   27.07   31.41
  23  14  -2  -26.35   88.37
 -23 -14  -2   15.57   80.89
 -14  23   2  -33.18   74.32
  14 -23   2   28.02   34.24
  14 -23   2   13.61   54.54
 -23 -14  -2   -4.98   88.75
  23  14  -2  -16.34   54.91
 -14  23   2   21.62   29.76
 -14  23   2   -4.01   39.72
 -14  23   3    7.02   62.06
 -14  23   3   43.49   49.74
  23  14  -3    4.49  106.04
 -14  23   3   72.41   76.06
 -14  23   3   46.28   36.01
  23  14  -3  -18.56   75.89
 -23 -14  -3   41.40   84.60
  23  14  -3  -20.75   61.12
 -23 -14  -3   65.39   51.03
  23  14  -3    3.54   45.57
 -23 -14  -3   13.58  103.79
 -23 -14  -3   57.43   43.20
  24  14   0  188.12   91.94
 -14  24   0  225.49   87.68
  24  14   0  183.56   49.74
 -14  24   0  237.12   42.65
  24  14   0  153.57   96.83
  24  14   0  244.42   49.41
 -14  24   0  231.30   80.91
 -14  24   0  281.12   44.27
 -14  24   1  -22.87   76.32
  24  14  -1   22.80   91.80
  14 -24   1   -9.87   80.11
 -14  24   1   19.80   44.31
 -24 -14  -1    0.51   40.35
  14 -24   1    9.86   60.79
 -24 -14  -1  -10.37   40.35
 -24 -14  -1  -90.77   99.22
  24  14  -1  -10.93   55.49
  24  14  -1  -80.03  116.02
 -14  24   1   26.17   37.21
 -14  24   1   51.20   79.02
  14 -24   1   25.17   44.16
  24  14  -1   26.15   46.35
 -24 -14  -1   44.59   77.95
 -24 -14  -2   17.11   49.01
  24  14  -2  -14.50   46.51
 -14  24   2   45.50   48.03
 -14  24   2  -14.12   91.35
  24  14  -2  -47.23   88.93
 -24 -14  -2   32.39   41.15
 -24 -14  -2    0.69   82.98
 -14  24   2   66.46   67.94
 -24 -14  -2  -30.59   87.63
  24  14  -2   -1.88   59.25
 -14  24   2   32.24   37.75
  24  14  -2   -6.91   99.93
  25  14   0   18.81   78.20
  25  14   0   58.80   54.40
 -14  25   0    1.47   45.77
  25  14   0   38.67   72.60
 -14  25   0  -21.76   76.98
 -14  25   0  101.62   83.72
  25  14   0  -23.39   40.99
 -14  25   0    3.30   39.57
 -25 -14  -1   47.92   40.93
  25  14  -1   60.68   53.66
 -25 -14  -1   55.70   75.74
 -14  25   1   -0.42   37.05
 -14  25   1   27.60   77.48
 -25 -14  -1   66.97   48.37
  25  14  -1   30.97   99.84
 -14  25   1   52.42   50.50
 -14  25   1   30.56   73.47
  25  14  -1   90.10   69.05
  25  14  -1   58.32   46.67
 -25 -14  -1   37.88   68.00
 -25 -14  -2    0.52   42.01
 -25 -14  -2  -35.05   65.89
 -25 -14  -2    2.16   48.71
  25  14  -2   23.37   45.88
  25  14  -2   -6.99   38.68
 -14  25   2   35.44   36.39
 -25 -14  -2    6.39   71.34
 -14  25   2  -24.58   39.05
  26  14   0  132.83   56.17
  26  14   0   60.06   74.63
  26  14   0   63.15   70.83
 -14  26   0   50.70   42.66
  26  14   0   37.95   49.33
  13  26  -1   13.28   37.42
 -26  13   1   34.67   52.01
 -26  13   1   56.53   58.87
  26 -13   1   15.68   52.77
  13  26  -1   25.01   62.00
 -26  13   1   34.25   30.00
 -13 -26  -1   63.05   55.36
 -13 -26  -1   45.56   49.45
  26 -13   1  -15.09   42.96
 -13 -26   0  -26.73  106.57
 -26  13   0   -7.29   41.69
 -13 -26   0  -25.58   49.01
 -13 -26   0   64.47   69.14
 -26  13   0  -41.04   75.04
 -26  13   0    1.82   35.04
 -25  13   2   22.00   29.36
  13  25  -2   24.64   37.10
  25 -13   2   54.81   50.66
 -13 -25  -2    0.52   49.84
 -13 -25  -2   13.40   70.54
 -25  13   2   16.18   34.79
  13  25  -2   27.19   35.97
 -25  13   2   -4.28   68.74
 -13 -25  -2  -11.48   48.89
  25 -13   1    8.84   54.36
  13  25  -1    2.07   35.08
 -25  13   1   58.63   82.56
 -13 -25  -1  -22.48   55.94
  25 -13   1  -62.56   52.49
  13  25  -1  133.46  129.92
  13  25  -1   -5.59   55.92
 -25  13   1   48.38   69.56
 -25  13   1   31.38   48.20
 -13 -25  -1   -2.85   78.77
  13  25  -1   -0.69   60.48
 -13 -25  -1   32.51   47.56
 -25  13   1  -15.48   35.46
 -25  13   0  105.23   40.96
 -13 -25   0  102.54  108.23
 -25  13   0  122.77   44.16
 -13 -25   0  100.39   64.83
 -25  13   0  108.91   94.94
 -13 -25   0  133.99   55.10
 -13 -25   0   87.02   97.92
  13  24  -3   -5.15   27.74
 -13 -24  -3   59.00   78.18
  24 -13   3  -21.14  104.55
  24 -13   3   15.90   73.64
 -13 -24  -3   28.60   42.98
 -24  13   3   54.91   27.28
 -24  13   3   92.94   64.71
 -13 -24  -3   17.51   81.46
 -24  13   3   15.21   80.27
 -24  13   3   30.58   50.19
  13  24  -3  -20.69  101.93
 -13 -24  -3   30.32   50.27
  13  24  -3   44.81   50.68
 -13 -24  -2  -42.09   46.06
  24 -13   2   13.32   50.43
 -13 -24  -2  -14.17   39.90
 -13 -24  -2    2.51  100.77
  13  24  -2    0.88   57.41
  24 -13   2  -14.10   52.94
 -24  13   2  -37.13   35.06
 -13 -24  -2  -59.71   84.92
  13  24  -2  -27.52   64.62
 -24  13   2   -4.63   65.87
  24 -13   2  -26.47   91.01
  13  24  -2    1.81   33.91
  24 -13   2   50.85   76.63
 -24  13   2  -21.04  102.78
  13  24  -2   23.02  114.99
 -24  13   2  -13.19   29.39
  24 -13   1  -27.58   54.99
 -24  13   1   47.65   35.65
  24 -13   1  -32.27  105.22
  13  24  -1   58.60  123.28
  13  24  -1    9.25   68.59
  13  24  -1   -5.88   37.62
 -13 -24  -1   41.63   85.86
 -13 -24  -1   40.08   50.60
 -24  13   1   23.68   81.36
 -13 -24  -1   29.49   48.44
  24 -13   1  -15.98   51.87
 -24  13   1   -7.63   44.57
  13  24  -1   57.81   55.34
 -13 -24  -1   16.17  110.45
 -24  13   1   -1.53   75.13
 -24  13   0   30.89   77.06
 -13 -24   0  -24.92   95.63
 -13 -24   0   26.06   60.06
 -13 -24   0  -28.73   53.31
 -24  13   0   16.84   38.27
 -24  13   0   13.02   86.98
 -24  13   0  -10.10   29.02
 -13 -24   0  -81.41  104.31
 -13 -23  -3    9.87   40.19
  13  23  -3  -14.49   47.28
 -23  13   3   19.27   50.03
  13  23  -3   22.97   33.21
  23 -13   3   25.61   62.18
  23 -13   3   76.70  110.51
  13  23  -3   38.33   95.28
 -23  13   3   57.39  106.39
 -23  13   3   -1.98   27.90
 -13 -23  -3   19.49   81.07
 -13 -23  -3   20.23   82.40
 -23  13   3   21.61   69.74
 -13 -23  -3  -13.40   40.03
  23 -13   3    9.17   67.28
  13  23  -3  -44.22   47.49
  23 -13   3   48.02   96.12
 -23  13   2   20.06   28.21
  13  23  -2   59.42  114.11
 -13 -23  -2   21.71   47.13
  13  23  -2   68.66   67.62
  23 -13   2   26.42   64.79
  13  23  -2   89.86   52.13
  23 -13   2   26.57   51.07
  23 -13   2  -29.36  110.09
  23 -13   2  -18.26   99.35
 -13 -23  -2   15.02   39.25
 -13 -23  -2   21.02   99.89
 -23  13   2   29.40   61.63
 -23  13   2   25.02   44.24
 -13 -23  -2   14.24   94.47
 -23  13   2   68.24  103.75
  13  23  -2    5.18   38.52
 -13 -23  -1    8.13   44.83
 -13 -23  -1    0.69  101.69
 -23  13   1   77.73   76.60
  23 -13   1   33.58   54.84
  13  23  -1  -13.78   53.73
 -13 -23  -1  -42.14   99.19
 -23  13   1   -3.58   27.25
 -13 -23  -1   16.65   39.90
  13  23  -1   30.55   34.36
 -23  13   1   55.34   61.05
  23 -13   1   65.69  107.78
  23 -13   1  -24.05   58.10
 -23  13   1   -8.24   34.26
  13  23  -1   35.32  108.94
  13  23  -1   32.72   64.91
  23 -13   1 -140.34  119.29
 -23  13   0  143.62   94.39
 -13 -23   0  260.31   57.97
 -13 -23   0  213.38  101.93
 -13 -23   0  242.36   55.60
 -23  13   0  232.03   42.89
 -23  13   0  219.89   80.77
 -13 -23   0  168.51   97.42
 -23  13   0  221.93   43.32
 -13 -22  -4    0.35   43.64
  13  22  -4  -45.66   34.69
 -13 -22  -4   64.52   69.28
 -13 -22  -4  -14.76   32.36
  22 -13   4    7.82   70.38
 -22  13   4   21.64   77.59
  22 -13   4    0.34   55.11
 -13 -22  -4  -10.96   63.43
  22 -13   4  -43.01   54.36
 -22  13   4   -2.85   29.49
 -22  13   4  -11.13   34.87
 -13 -22  -3  104.21   77.21
 -22  13   3  123.00   40.63
  22 -13   3  108.30   53.59
  22 -13   3  172.35  104.03
  13  22  -3  118.73   62.38
  13  22  -3  165.34   98.54
  13  22  -3  171.73   49.21
  22 -13   3  155.64  121.76
 -13 -22  -3  134.59   51.67
 -22  13   3  136.39   29.73
 -22  13   3  126.03   73.05
  22 -13   3   94.87   64.91
 -13 -22  -3  134.93   43.45
 -13 -22  -3  117.03  104.65
  13  22  -3  107.96   38.46
 -22  13   3  146.10  104.43
 -13 -22  -2  -11.69   49.95
  13  22  -2   -9.82   47.50
 -13 -22  -2   77.70   75.71
  22 -13   2  -57.05   56.01
  13  22  -2    2.37   96.05
 -22  13   2  -48.12   55.76
 -22  13   2   41.18   31.92
  22 -13   2   22.26   98.20
  13  22  -2   29.38   34.73
  22 -13   2  -38.72   46.95
  22 -13   2  108.82  109.60
 -22  13   2   -1.47   42.26
 -13 -22  -2   12.55   95.06
  13  22  -2   15.90   59.97
 -13 -22  -2   -5.90   38.77
 -22  13   2   -5.02   77.09
 -22  13   1   91.80   91.54
  22 -13   1  127.94  114.66
 -22  13   1  174.74   61.94
  13  22  -1   66.55  104.15
 -13 -22  -1  148.73   97.62
  13  22  -1  144.74   39.59
 -22  13   1  114.00   35.87
 -22  13   1  111.45   42.50
  13  22  -1  175.08   44.39
 -13 -22  -1  136.60   45.65
  22 -13   1   87.08  101.93
 -13 -22  -1  114.62   77.25
  13  22  -1   69.29   77.09
  22 -13   1  158.87   61.61
 -13 -22  -1   96.57   40.06
  22 -13   1   87.51   51.83
 -13 -22   0   13.52   97.32
 -22  13   0   79.73   85.46
 -22  13   0  -10.33   36.90
 -13 -22   0   -8.80   96.41
 -22  13   0  -14.62   58.90
 -13 -22   0  -17.19   42.77
 -13 -22   0    9.19   50.18
 -22  13   0   14.54   38.59
 -13 -21  -4    9.71   93.99
  21 -13   4   18.02   53.61
  13  21  -4   37.01   49.01
 -21  13   4   86.50   35.79
  13  21  -4  -25.32   60.39
  21 -13   4   57.73   55.15
 -21  13   4   85.65   47.75
 -21  13   4  104.08   78.99
 -13 -21  -4   47.37   38.05
  13  21  -4   53.02   37.29
 -13 -21  -4   73.52   72.57
  13  21  -4   32.09   75.96
 -13 -21  -4   68.75   56.18
 -21  13   3    1.47   45.56
  13  21  -3    7.83   67.61
 -13 -21  -3  -38.66   39.79
  21 -13   3  -19.08   91.84
 -13 -21  -3   11.70   52.17
 -13 -21  -3   26.38   62.11
 -21  13   3  -22.84   68.95
  13  21  -3  -19.41   99.37
  13  21  -3   43.09   33.03
 -21  13   3  -85.52  101.52
  13  21  -3   33.80   48.12
  21 -13   3   92.36  119.34
  21 -13   3   12.66   63.39
 -21  13   3   19.91   32.84
  21 -13   3  -23.23   49.57
 -13 -21  -3   38.13   99.15
 -21  13   2   86.69   40.70
  21 -13   2   17.33   46.45
 -13 -21  -2   11.44   95.08
  21 -13   2   60.48   86.57
  13  21  -2   -3.33   45.59
 -13 -21  -2   -3.29   75.35
 -21  13   2   69.13   94.16
  13  21  -2  -22.40   94.83
  21 -13   2 -129.04  123.75
  13  21  -2   12.88   57.67
 -21  13   2   -0.43   28.93
 -21  13   2   26.09   52.02
 -13 -21  -2   40.10   36.55
  13  21  -2   21.96   33.89
 -13 -21  -2   -6.76   50.01
  21 -13   2   35.84   61.44
 -13 -21  -1    2.16   35.82
 -21  13   1   10.85   85.82
  21 -13   1   20.59   50.54
  13  21  -1  -60.18   92.32
 -13 -21  -1   36.86   51.16
  13  21  -1  -48.45   39.49
 -21  13   1   76.64   69.65
  21 -13   1    5.41  106.14
  13  21  -1   51.07   60.52
  13  21  -1   22.80   34.77
 -21  13   1   16.65   39.90
  21 -13   1   19.80   48.03
 -21  13   1   -8.70   31.97
 -13 -21  -1  -12.69   70.51
 -13 -21  -1  -59.14  102.85
  21 -13   1   45.60   91.55
 -21  13   0  103.69   38.38
 -21  13   0  163.31   79.22
 -13 -21   0   90.45   41.40
 -21  13   0   59.80   70.18
 -13 -21   0  103.58   42.16
 -13 -21   0   65.50   86.41
 -13 -21   0   98.88   82.97
 -21  13   0   65.00   35.73
  13  20  -4  -58.39   49.46
 -13 -20  -4   33.16   97.31
 -13 -20  -4   10.96   75.60
  20 -13   4  -67.45  101.60
 -20  13   4   16.15   95.79
 -20  13   4   -1.12   33.29
  20 -13   4  -42.23   58.22
  20 -13   4  -13.52   51.31
 -13 -20  -4    4.49   36.07
  13  20  -4   22.48   34.11
  13  20  -4   10.86   67.54
 -20  13   4  -26.48   74.18
  20 -13   4  -28.44   96.74
  13  20  -4  -37.81   81.70
 -20  13   4   -0.60   44.65
 -13 -20  -4   -5.64   54.08
  13  20  -3  242.38   66.87
 -20  13   3  325.44   50.51
 -13 -20  -3  339.31   40.03
  20 -13   3  245.09   48.83
 -20  13   3  290.88   99.90
  13  20  -3  374.45   89.30
 -13 -20  -3  329.66   77.47
  20 -13   3  295.21   54.27
  20 -13   3  226.96  100.49
 -13 -20  -3  284.19   51.90
  20 -13   3  173.19  105.99
 -20  13   3  400.40   71.57
 -13 -20  -3  391.14   84.01
  13  20  -3  356.48   45.54
  13  20  -3  256.65   37.70
 -20  13   3  331.73   37.69
 -13 -20  -2   -1.99   35.98
 -20  13   2   36.68   47.67
  13  20  -2  -48.05   43.24
 -20  13   2   27.75   28.61
  20 -13   2  -11.03   95.69
  20 -13   2  -14.07   56.18
  20 -13   2    8.85   43.01
 -20  13   2   42.45   68.70
  20 -13   2  -61.21   82.54
 -20  13   2   18.36   34.47
  13  20  -2  -57.63   58.67
 -13 -20  -2   -3.65   46.00
  13  20  -2   -9.17   91.69
 -13 -20  -2  -65.74   67.65
  13  20  -2    7.96   35.48
 -13 -20  -2  -48.43  102.94
  13  20  -1  817.92   60.52
  20 -13   1  687.46   62.32
 -13 -20  -1  731.67  105.35
 -20  13   1  738.94   53.73
 -20  13   1  636.88   91.31
 -20  13   1  743.02   43.46
  13  20  -1  624.94   73.89
  20 -13   1  384.56  101.75
 -13 -20  -1  717.17   53.52
  13  20  -1  853.31   90.36
 -13 -20  -1  834.99   61.26
  20 -13   1  734.23   73.32
 -13 -20  -1  516.47  100.41
  13  20  -1  702.28   47.52
 -20  13   1  787.47   78.25
  20 -13   1  617.44  117.30
 -13 -20   0   39.35   39.18
 -13 -20   0  -64.54   71.40
 -20  13   0   10.47   31.42
 -20  13   0   41.52   35.09
 -13 -20   0    4.37   44.85
 -13 -20   0   33.42   78.66
 -20  13   0  -65.77   64.03
 -20  13   0  -24.94   52.53
 -19  13   5  -40.92   92.71
 -13 -19  -5   22.43   37.18
 -13 -19  -5   46.75   52.13
  13  19  -5   18.41   40.31
 -19  13   5    7.60   49.63
  19 -13   5   18.90   32.47
 -13 -19  -5   -2.33   63.25
  13  19  -5  -34.09   44.62
 -19  13   5  -29.83   51.03
  19 -13   5  -36.46   54.95
 -19  13   5    3.19   31.46
  19 -13   5   -3.45   81.95
 -13 -19  -5   33.02   92.63
  13  19  -5  -20.36   81.95
  13  19  -4   77.98   81.80
 -13 -19  -4   60.92   43.36
 -19  13   4   61.69   43.89
 -19  13   4   86.61   34.42
  19 -13   4   80.36   41.52
 -13 -19  -4   21.24   57.41
  19 -13   4   13.51  102.52
  13  19  -4  104.03   47.86
  13  19  -4   76.24   32.69
 -13 -19  -4   35.37   78.48
 -19  13   4   -3.36   69.87
  13  19  -4   70.85   70.59
 -19  13   4  -24.63  101.87
  19 -13   4   26.24   56.07
  19 -13   4    1.84  102.81
 -13 -19  -4   89.84   29.69
 -19  13   3   12.42   62.96
 -19  13   3  -26.47   89.80
 -13 -19  -3   22.42   50.05
  13  19  -3    2.58   31.52
 -13 -19  -3   25.90   95.50
  13  19  -3   11.90   81.64
  19 -13   3   40.61   51.15
 -19  13   3   21.57   29.24
  13  19  -3  -17.15   39.11
  19 -13   3   21.43   99.24
  19 -13   3   11.06   91.71
 -13 -19  -3    1.04   34.74
 -13 -19  -3  -32.67   66.38
 -19  13   3   39.19   42.30
  13  19  -3    6.63   63.82
  19 -13   3  -27.15   43.41
 -19  13   2  319.51   30.95
 -13 -19  -2  309.05   36.98
 -13 -19  -2  293.24   53.89
  13  19  -2  338.64   92.25
  19 -13   2  269.54   87.62
 -13 -19  -2  205.38   98.48
 -19  13   2  322.41   90.29
 -13 -19  -2  304.92   68.61
  13  19  -2  319.23   49.99
 -19  13   2  304.51   54.75
  13  19  -2  250.31   62.54
  19 -13   2  243.90   55.79
  13  19  -2  302.69   39.33
  19 -13   2  268.83   50.90
 -19  13   2  345.13   48.95
  19 -13   2  250.17   92.16
 -13 -19  -1  -23.74   43.91
  13  19  -1   85.89   78.82
  13  19  -1   14.94   32.82
  13  19  -1   29.63   35.71
  19 -13   1   16.25   44.15
  19 -13   1   44.74   93.01
  19 -13   1   26.24   47.58
  19 -13   1   41.98   85.00
 -19  13   1    8.02   57.19
  13  19  -1   27.20   53.27
 -13 -19  -1    4.64   35.66
 -19  13   1  -75.33   78.54
 -19  13   1    7.29   33.40
 -13 -19  -1  -33.30   86.96
 -13 -19  -1  -26.64   64.70
 -19  13   1   12.81   22.96
 -19  13   0  458.54   70.30
 -13 -19   0  378.70   84.38
 -19  13   0  481.78   38.88
 -13 -19   0  567.62   49.95
 -19  13   0  499.18   82.38
 -13 -19   0  456.42   80.82
 -19  13   0  558.08   38.68
 -13 -19   0  510.05   46.55
  13  18  -5  -40.79   92.01
 -13 -18  -5  -12.52   68.31
  18 -13   5   39.10   44.26
  13  18  -5   52.06   50.22
  18 -13   5   22.28   60.91
 -18  13   5   52.77   54.66
 -18  13   5   48.97   48.62
 -18  13   5   61.83  107.60
  18 -13   5   31.34   63.11
  13  18  -5    8.63   75.84
 -13 -18  -5   39.56   42.08
  18 -13   5    4.51   93.27
 -13 -18  -5   65.00   36.52
  13  18  -5   11.62   42.97
 -13 -18  -5   48.78   82.86
 -18  13   5   54.40   33.19
  13  18  -4   35.85   36.45
 -18  13   4  -42.35   91.96
 -18  13   4   15.30   43.22
  18 -13   4    9.38   53.41
  18 -13   4  -11.46   46.11
 -13 -18  -4   31.31   49.93
 -13 -18  -4   16.06   36.18
  13  18  -4   -8.10   47.48
 -18  13   4  -23.21   30.71
  18 -13   4  -71.37  104.86
 -13 -18  -4   74.11   96.99
  13  18  -4   -8.92   66.20
  18 -13   4  -71.40   94.23
 -18  13   4   56.25   63.07
 -13 -18  -4   59.76   66.07
  13  18  -4   42.57   81.80
  13  18  -3  228.22   66.42
 -18  13   3  312.95   48.11
  18 -13   3  226.04   49.07
  18 -13   3  346.32   81.89
 -18  13   3  319.23   54.36
  13  18  -3  354.91   38.23
  13  18  -3  322.99   83.00
 -13 -18  -3  292.94   70.69
  18 -13   3  299.75   55.19
 -18  13   3  316.92   34.52
  18 -13   3  156.90   77.50
  13  18  -3  324.39   47.53
 -13 -18  -3  244.23   39.74
 -13 -18  -3  344.12   83.53
 -13 -18  -3  308.26   47.25
 -18  13   3  206.29   93.11
 -18  13   2    3.44   55.73
  18 -13   2    0.87   42.45
  13  18  -2  -72.30   44.51
 -13 -18  -2  -19.06   86.86
 -13 -18  -2   11.83   61.20
 -13 -18  -2   10.79   33.83
 -18  13   2   -4.39   23.48
  18 -13   2  -65.10   88.01
  13  18  -2  -59.22   85.43
  18 -13   2  -22.67   45.34
 -18  13   2   -6.85   80.59
  13  18  -2   28.95   34.07
 -13 -18  -2   23.15   49.35
 -18  13   2   12.82   37.77
  18 -13   2   77.48   84.35
  13  18  -2    1.47   58.69
 -18  13   1 1077.77   66.42
  18 -13   1  811.96   65.66
  18 -13   1 1077.70   84.22
 -18  13   1  962.70   75.45
  13  18  -1 1099.39   63.29
 -13 -18  -1 1085.13  109.57
 -18  13   1  987.08   52.24
 -13 -18  -1  990.84   60.60
  13  18  -1 1002.64   78.76
  13  18  -1 1031.64   61.12
  18 -13   1  602.48  113.99
 -13 -18  -1  934.10   91.71
 -18  13   1  999.84   95.33
  18 -13   1  976.60  104.70
  13  18  -1 1129.36   92.52
 -13 -18  -1 1177.43   81.03
 -18  13   0   16.46   28.91
 -18  13   0  -10.51   68.65
 -13 -18   0  -14.40   69.53
 -18  13   0  -54.23   58.06
 -18  13   0  -27.45   33.01
 -13 -18   0  -21.31   37.26
 -13 -18   0   15.33   72.37
 -13 -18   0    8.80   36.05
  17 -13   5   12.81   43.93
  17 -13   5  -44.33  101.37
  13  17  -5  -36.12   87.00
 -17  13   5  -44.76   73.13
 -13 -17  -5    7.48   80.88
  13  17  -5   42.01   48.62
 -13 -17  -5   43.37   31.62
 -13 -17  -5   13.31   44.70
 -17  13   5   50.28  102.38
  13  17  -5   -0.34   39.44
 -17  13   5  -34.73   47.78
  17 -13   5   80.84   71.47
  17 -13   5   31.70   58.98
 -13 -17  -5    3.63   72.16
 -17  13   5   11.04   36.82
 -13 -17  -4   27.83   53.84
 -13 -17  -4   48.84   52.06
  13  17  -4   38.72   48.29
 -13 -17  -4  -63.73   96.37
 -17  13   4   63.85   25.80
  17 -13   4   52.86   40.71
  17 -13   4  -77.24   90.13
  13  17  -4   51.36   33.81
 -13 -17  -4   60.39   35.85
 -17  13   4   81.63   51.08
 -17  13   4   87.24   90.35
  13  17  -4   51.51   74.82
  17 -13   4   35.51   82.39
 -17  13   4   43.14   39.60
  17 -13   4   45.51   47.44
  13  17  -4   66.45   84.15
 -17  13   3   25.89   23.30
 -17  13   3   28.57   54.54
  13  17  -3   45.10   62.46
 -13 -17  -3   17.51   47.47
 -13 -17  -3   20.38   84.93
 -13 -17  -3   55.55   30.06
  13  17  -3   21.22   38.73
  17 -13   3  -18.88   44.25
  13  17  -3   57.47   80.52
  17 -13   3   71.34   87.76
  17 -13   3  -73.05   80.58
  17 -13   3   25.38   47.54
 -17  13   3   19.38   40.24
 -17  13   3   91.39   86.29
  13  17  -3   14.34   33.95
 -13 -17  -3   29.73   64.55
  13  17  -2  845.85   75.34
  17 -13   2  916.63   55.03
 -13 -17  -2  854.03  102.94
  13  17  -2  731.54   67.65
 -17  13   2  982.39   50.73
 -17  13   2 1048.33   58.27
  17 -13   2  771.50   99.54
  13  17  -2  756.03   54.17
  17 -13   2  572.68   95.96
 -13 -17  -2  922.79   60.92
 -13 -17  -2 1081.47   80.91
  13  17  -2  662.53   88.06
 -13 -17  -2  816.68   78.60
 -17  13   2  731.23   89.36
 -17  13   2  849.68   72.74
 -17  13   1    4.36   28.12
 -13 -17  -1   56.32   80.47
  17 -13   1    4.83   78.15
  17 -13   1   41.84   43.05
 -13 -17  -1   19.44   43.94
  13  17  -1  -31.09   62.43
  17 -13   1  -31.74   72.52
  17 -13   1   75.29   44.25
  13  17  -1   62.39   64.92
 -17  13   1   30.12   69.00
 -13 -17  -1   39.22   56.43
 -17  13   1   -5.38   25.86
  13  17  -1   -0.52   33.71
 -13 -17  -1   27.92   30.23
  13  17  -1   45.07   36.98
 -17  13   1    0.51   52.22
 -13 -17   0 1335.49   78.09
 -13 -17   0 1280.65   94.70
 -13 -17   0 1205.17   98.28
 -13 -17   0 1286.21   71.37
 -17  13   0 1059.72   81.01
 -17  13   0 1095.47   85.99
 -17  13   0 1130.33   55.80
 -17  13   0 1229.19   58.63
 -13 -16  -5  111.89   37.44
  13  16  -5   60.74   44.72
  16 -13   5   75.59   38.87
 -16  13   5   74.59   48.49
  13  16  -5  152.72   88.45
 -16  13   5  143.10   68.92
 -16  13   5   31.46   93.00
  16 -13   5   75.21  101.66
  13  16  -5   95.48   41.24
  16 -13   5   -7.41   52.99
 -13 -16  -5  129.73   71.01
 -13 -16  -5   58.88   80.97
  13  16  -5   57.79   89.58
  16 -13   5   -7.99   87.31
 -13 -16  -5  112.54   49.31
 -16  13   5  107.71   34.15
  16 -13   4   64.72   95.68
  16 -13   4  -21.75   49.55
 -13 -16  -4   21.95   51.91
 -13 -16  -4  -18.25   61.22
 -16  13   4  -35.12   58.51
 -13 -16  -4   -8.73   32.76
  16 -13   4   31.75   38.91
 -16  13   4   24.65   39.87
 -16  13   4  -44.11   85.53
 -13 -16  -4  -64.20   96.77
  13  16  -4  -11.47   69.01
  13  16  -4    7.70   44.77
  13  16  -4   12.59   82.37
  13  16  -4   22.87   35.46
 -16  13   4    1.47   27.96
  16 -13   4  -45.44   79.50
 -13 -16  -3  751.21  101.41
  16 -13   3  715.19   99.06
  13  16  -3  780.47   90.49
  16 -13   3  435.47   93.89
  13  16  -3  799.34   82.50
 -13 -16  -3  653.69   72.87
 -13 -16  -3  855.37   70.47
  16 -13   3  763.31   68.55
  13  16  -3  794.65   46.26
 -13 -16  -3  723.52   47.20
 -16  13   3  681.13   93.67
  16 -13   3  569.98   48.90
 -16  13   3  850.06   72.53
 -16  13   3  772.33   58.79
  13  16  -3  832.30   62.61
 -16  13   2    8.15   32.15
  16 -13   2  -49.63   41.82
 -16  13   2   -5.86   41.68
 -16  13   2   15.67   25.06
 -16  13   2  -35.10   68.98
  13  16  -2  -12.44   39.66
 -13 -16  -2  -30.60   30.94
  13  16  -2  -39.65   74.44
  13  16  -2   -5.38   62.22
  16 -13   2  -20.85   34.93
  13  16  -2    6.25   28.63
 -13 -16  -2   -9.66   56.04
  16 -13   2   -0.35   72.54
  16 -13   2   10.34   74.80
 -13 -16  -2   26.78   73.11
 -13 -16  -2    9.51   38.73
  13  16  -1 1307.36   63.25
 -16  13   1 1252.77   55.49
  16 -13   1  825.17   95.08
  13  16  -1 1285.54   69.03
  16 -13   1 1159.87   76.75
  13  16  -1 1201.50   80.81
  16 -13   1 1061.39   72.91
 -13 -16  -1 1138.38   64.28
 -13 -16  -1 1325.71   67.61
  13  16  -1 1209.88   85.06
  16 -13   1 1244.07  113.43
 -16  13   1 1326.27   73.12
 -13 -16  -1 1198.72   85.74
 -16  13   1 1246.60   77.36
 -13 -16  -1 1199.71   98.64
 -16  13   1 1314.15   98.20
 -13 -16   0   -3.31   30.87
 -16  13   0    2.87   55.79
 -13 -16   0   -4.25   60.28
 -13 -16   0  -21.97   59.91
 -16  13   0   16.82   22.80
 -13 -16   0   15.71   31.68
 -16  13   0  -13.64   23.11
 -16  13   0   13.23   41.49
 -13 -15  -5    0.61   56.34
 -13 -15  -5   50.69   43.91
  13  15  -5   15.20   84.20
 -15  13   5   38.13   45.40
 -15  13   5   -4.40   53.50
  15 -13   5  -17.51   88.18
  13  15  -5   18.58   46.66
 -15  13   5  104.02  100.82
 -15  13   5   -6.12   27.35
  15 -13   5   63.09   90.85
  15 -13   5  -23.40   43.44
  15 -13   5   19.10   52.89
 -13 -15  -5  -45.82   82.51
 -13 -15  -5   54.86   37.72
  13  15  -5   33.50   45.21
  13  15  -5  -23.77   97.20
  13  15  -4   86.34   37.81
 -15  13   4  175.97   70.16
 -13 -15  -4  100.63   81.03
  13  15  -4  119.01   60.28
  13  15  -4   97.31   44.12
  15 -13   4  132.77   74.28
 -13 -15  -4   72.23   43.91
  15 -13   4  107.68   45.37
 -15  13   4  112.38   31.23
  15 -13   4  115.05   77.49
  15 -13   4   83.65   30.73
 -13 -15  -4  134.78   35.38
 -13 -15  -4   86.02   58.59
  13  15  -4  145.04   78.56
 -15  13   4  134.05   46.61
 -15  13   4   91.83   28.48
  13  15  -3   15.36   42.20
  15 -13   3   37.13   36.01
 -15  13   3   39.39   40.77
 -15  13   3   14.63   74.10
 -13 -15  -3    7.00   60.61
  15 -13   3    9.01   65.95
  15 -13   3    3.12   67.13
 -15  13   3   24.70   54.40
  13  15  -3  -42.48   71.05
 -13 -15  -3   47.11   49.82
  13  15  -3   29.89   38.20
  15 -13   3    9.88   38.76
  13  15  -3  -32.06   70.09
 -13 -15  -3   -3.75   96.06
 -13 -15  -2 1113.26   86.66
  15 -13   2  927.27  100.30
  15 -13   2 1091.20   63.78
  13  15  -2 1029.61   62.43
  15 -13   2  978.39   72.92
  13  15  -2  838.23   86.70
  15 -13   2  960.57   86.43
 -13 -15  -2 1170.68  102.10
 -15  13   2 1130.57   52.87
 -13 -15  -2 1155.39   73.12
 -15  13   2 1026.02   72.32
  13  15  -2 1034.67   85.17
 -15  13   2 1105.49   89.04
 -13 -15  -2 1140.02   62.86
 -15  13   2 1139.93   70.23
  15 -13   1   61.82   69.35
  13  15  -1   93.75   55.40
 -13 -15  -1   40.51   39.37
  15 -13   1   -5.45   36.92
 -15  13   1   46.24   31.23
  15 -13   1  -40.44   55.23
  13  15  -1   65.29   30.52
 -13 -15  -1   22.35   68.88
 -15  13   1   42.70   20.37
  15 -13   1   42.00   36.70
 -15  13   1   66.82   65.26
 -15  13   1   42.36   45.78
 -13 -15  -1   10.60   28.88
  13  15  -1   21.87   54.37
  13  15  -1    3.09   27.90
 -13 -15  -1   25.21   55.38
 -15  13   0  325.64   50.31
 -15  13   0  381.46   58.92
 -15  13   0  310.96   28.29
 -15  13   0  403.31   32.41
 -13 -15   0  387.08   56.42
 -13 -15   0  285.13   67.58
 -13 -15   0  310.14   37.85
 -13 -15   0  390.25   41.60
 -14  13   6  -21.61   44.43
  13  14  -6   12.52   48.13
  14 -13   6   45.96  103.59
  13  14  -6  -14.06   78.59
 -13 -14  -6   37.29   75.87
 -14  13   6   -3.89   91.46
  13  14  -6   41.74   98.03
  14 -13   6   16.82   45.49
  13  14  -6   14.90   49.82
  14 -13   6   17.75   95.46
 -14  13   6   45.15   54.99
 -14  13   6   27.62   30.29
 -13 -14  -6   -5.45   38.84
  14 -13   6    0.17   55.13
 -14  13   5  369.53   71.22
  13  14  -5  272.65   53.60
  13  14  -5  297.05   42.99
 -13 -14  -5  333.09   57.97
  13  14  -5  298.88   91.46
 -13 -14  -5  295.55   38.44
 -14  13   5  259.43   87.81
 -13 -14  -5  359.23  106.71
  14 -13   5  215.60   45.09
  14 -13   5  241.24   94.38
 -14  13   5  328.90   53.64
  14 -13   5  214.43   88.91
 -13 -14  -5  301.43   65.29
  14 -13   5  305.44   53.76
  13  14  -5  334.16   92.39
 -14  13   5  299.10   40.22
 -14  13   4   -2.86   36.61
  14 -13   4   -1.84   41.45
  14 -13   4  -37.02   65.42
  13  14  -4   22.53   39.41
  14 -13   4   13.30   32.56
  14 -13   4  -26.09   75.45
 -13 -14  -4    4.42   52.65
 -14  13   4   -3.71   54.22
  13  14  -4   82.24   73.14
 -14  13   4   25.70   74.77
 -13 -14  -4  -23.26   39.73
 -13 -14  -4   -2.77   32.64
  13  14  -4  -12.48   34.76
  13  14  -4    5.40   74.81
 -14  13   4    9.67   27.36
 -13 -14  -4  -34.42   78.50
  13  14  -3 1715.14   82.06
 -14  13   3 1811.25   89.64
 -13 -14  -3 1691.32  115.37
  13  14  -3 1585.19   94.95
  13  14  -3 1841.98  105.56
  14 -13   3 1361.86  105.01
  14 -13   3 1883.48   94.68
  14 -13   3 1708.08  120.50
 -13 -14  -3 1666.40  140.82
  13  14  -3 1882.72  101.21
 -14  13   3 1865.20  111.93
 -14  13   3 1810.21   93.58
 -13 -14  -2  -11.03   22.58
 -14  13   2   -2.16   18.02
  13  14  -2  -17.65   38.35
  13  14  -2  -83.48   70.09
  13  14  -2   -3.21   31.82
 -14  13   2  -19.74   44.06
  14 -13   2  -42.00   26.17
 -14  13   2 -107.20   59.45
  14 -13   2  -26.69   59.12
  14 -13   2  -60.57   70.26
  13  14  -2   49.70   56.20
  14 -13   2   -7.79   35.39
 -13 -14  -2   28.30   74.78
 -13 -14  -2  -61.20   49.22
 -14  13   2   -3.47   28.42
 -13 -14  -2  -65.69   36.34
 -14  13   1 3359.86  162.62
  14 -13   1 3368.60  178.82
  14 -13   1 3500.41  142.97
  13  14  -1 3383.22  179.00
  13  14  -1 3559.89  137.06
 -14  13   0    5.73   45.18
 -14  13   0  -12.13   43.82
 -13 -14   0   18.57   45.20
 -14  13   0   32.66   23.37
 -14  13   0   40.42   21.28
 -13 -14   0   92.63   52.64
 -13 -14   0   -0.34   25.45
 -13 -14   0   19.52   26.58
  13  13  -6   10.94  109.48
  13 -13   6   36.31  100.88
 -13 -13  -6   46.10   75.95
 -13  13   6   17.04   95.06
 -13  13   6   -5.18   55.28
 -13 -13  -6   16.26   36.76
  13  13  -6   26.33   48.14
 -13  13   6   -1.38   28.15
  13 -13   6  -14.33   40.60
 -13 -13  -6   86.12  100.56
  13  13  -6   -7.78   95.62
  13  13  -6    9.82   46.13
 -13  13   6   32.18   45.15
  13 -13   6   38.07   50.99
  13 -13   6    0.43   91.53
  13 -13   5   57.79   89.69
  13 -13   5   22.14   78.50
 -13 -13  -5   16.06   99.67
 -13  13   5   40.49   34.79
 -13  13   5  -41.02   88.88
 -13 -13  -5   29.19   36.98
  13  13  -5   26.04   40.63
 -13 -13  -5   16.46   71.55
  13  13  -5   23.26   78.45
 -13  13   5   34.54   63.30
  13  13  -5   95.93   89.16
  13  13  -5    9.08   45.82
 -13 -13  -5   31.34   49.66
  13 -13   5  -10.86   43.51
  13 -13   5    3.96   39.06
 -13  13   5   23.37   44.57
  13  13  -4  116.27   41.22
 -13  13   4  135.30   24.61
 -13  13   4  112.54   37.75
  13 -13   4  153.16   67.23
 -13 -13  -4  107.45   48.09
  13 -13   4  146.39   34.36
 -13 -13  -4  122.67   29.72
 -13  13   4  116.50   44.82
 -13 -13  -4  109.13   82.13
  13  13  -4    3.99   80.77
  13  13  -4  119.36   41.73
 -13 -13  -4  126.56   45.29
  13  13  -4  138.05   78.75
  13 -13   4  117.07   31.45
  13 -13   4  111.81   62.43
 -13  13   4  104.75   75.31
 -13 -13  -3   59.13   47.36
  13  13  -3  -14.77   40.76
  13  13  -3   41.11   34.08
  13 -13   3   -5.56   33.69
  13 -13   3  -91.86   64.25
 -13 -13  -3   56.39   86.51
 -13  13   3   47.63   35.77
  13 -13   3   -4.77   29.69
  13 -13   3  -28.11   65.07
 -13 -13  -3  -47.75   44.69
 -13  13   3  -61.69   46.49
  13  13  -3   40.15   69.04
  13  13  -3   35.25   70.67
 -13  13   3   20.70   68.24
 -13 -13  -2 1752.54   86.48
  13  13  -2 1573.87   91.05
 -13 -13  -2 1717.69  116.26
 -13 -13  -2 1621.96  106.11
  13  13  -2 1616.53  100.45
 -13  13   2 1636.16   67.29
  13 -13   2 1487.22   84.54
  13 -13   2 1512.56   93.14
 -13  13   2 1674.23   81.17
  13 -13   2 1782.05   79.13
 -13  13   2 1732.33   82.75
  13  13  -2 1627.85   75.65
  13  13  -2 1618.78  115.31
  13 -13   2 1770.39  102.34
 -13  13   2 1606.34   97.47
  13  13  -1   -9.79   54.43
  13  13  -1   50.05   53.61
 -13 -13  -1   19.14   53.74
  13 -13   1  103.59   52.97
 -13  13   1   77.14   50.50
 -13  13   1   65.50   29.41
  13  13  -1   -3.35   28.61
 -13 -13  -1  145.09   57.01
  13 -13   1   27.21   30.50
 -13 -13  -1   43.56   34.65
  13 -13   1   -0.87   55.54
 -13 -13   0   40.55   33.07
 -13 -13   0   31.95   61.45
 -13  13   0   22.58   22.32
 -13  13   0  -28.11   38.28
 -13 -13   0    8.99   25.20
 -13  13   0   15.30   18.29
 -13 -13   0   27.49   35.72
 -13  13   0   18.24   40.83
 -13  14   0   20.32   37.73
 -13  14   0   63.90   25.38
  14  13   0   42.41   29.46
 -13  14   0   11.48   49.04
 -13  14   0   22.80   20.41
  14  13   0  -10.87   55.29
  14  13   0   -2.21   24.95
  14  13   0  -56.93   63.64
  14  13  -1 3460.86  120.36
  13 -14   1 3027.82  157.84
  13 -14   1 3121.77  133.40
 -13  14   1 2912.58  155.95
  14  13  -1 3340.84  163.69
 -13  14   2  -25.90   39.62
  13 -14   2  -23.70   31.05
  14  13  -2  -27.12   71.80
  14  13  -2  -12.82   34.47
  13 -14   2 -128.71   67.99
 -13  14   2    0.17   15.19
  14  13  -2   17.42   64.12
  13 -14   2  -14.95   29.56
  13 -14   2   24.34   60.60
 -14 -13  -2   13.53   74.55
 -13  14   2  -17.67   30.58
 -14 -13  -2    3.49   38.76
  14  13  -2  -23.56   36.17
 -14 -13  -2  -23.51   28.25
 -13  14   2  -92.97   58.92
 -14 -13  -2   -3.27   48.94
  13 -14   3 1326.61   94.46
 -13  14   3 1680.77   83.68
 -13  14   3 1664.43  112.81
  14  13  -3 1525.46   94.40
 -13  14   3 1587.70   67.53
 -14 -13  -3 1580.92   97.28
  13 -14   3 1664.18   82.03
  13 -14   3 1689.38  105.87
 -13  14   3 1667.78   74.33
 -14 -13  -3 1512.79  105.50
  14  13  -3 1756.21   97.30
  13 -14   3 1362.84   77.28
  14  13  -3 1700.20  111.34
 -14 -13  -3 1560.59  131.93
  13 -14   4   35.81   64.75
 -13  14   4    1.12   21.05
  14  13  -4   30.52   65.90
 -13  14   4  -11.16   74.98
  13 -14   4   26.89   69.98
  14  13  -4  -11.76   45.57
 -14 -13  -4  -40.82   46.74
 -13  14   4    0.86   37.10
 -14 -13  -4   14.46   34.45
  14  13  -4  -44.72   77.76
  13 -14   4   -8.11   27.60
 -14 -13  -4  -89.02   59.75
  13 -14   4    2.38   35.19
 -14 -13  -4   51.35   94.95
 -13  14   4   36.06   42.79
  14  13  -4   59.93   40.67
 -13  14   5  303.23   40.01
  14  13  -5  245.76   43.83
 -13  14   5  290.04   67.62
 -14 -13  -5  199.16   85.53
  13 -14   5  293.72   83.27
  13 -14   5  230.89   52.91
 -14 -13  -5  269.35   48.41
  13 -14   5  218.36   42.78
 -14 -13  -5  234.08   37.38
  13 -14   5  197.61   90.70
 -13  14   5  153.90   95.54
 -13  14   5  344.29   49.55
  14  13  -5  238.48   95.41
  14  13  -5  219.91   97.60
  14  13  -5  210.15   54.51
 -14 -13  -5  224.18   57.13
  14  13  -6  -33.09   46.72
 -14 -13  -6  -42.93   44.23
  14  13  -6    2.95   94.96
 -14 -13  -6  -20.31   73.71
  14  13  -6  -51.55   49.58
  13 -14   6   65.39   87.56
 -13  14   6   -4.14   29.67
  13 -14   6    3.08   41.88
 -13  14   6   -3.19   54.10
 -13  14   6   -0.86   45.12
 -14 -13  -6    1.73   37.59
 -13  14   6   80.38   86.09
 -14 -13  -6  -82.48   80.41
 -13  15   0  353.82   51.36
 -13  15   0  434.95   47.89
 -13  15   0  432.66   29.48
  15  13   0  484.71   76.29
  15  13   0  509.91   42.54
  15  13   0  446.86   40.46
 -13  15   0  428.64   36.74
  15  13   0  479.93   58.97
 -13  15   1   48.48   22.74
 -13  15   1   54.27   26.48
  15  13  -1  122.85   66.28
 -13  15   1  158.59   54.72
 -15 -13  -1   13.06   43.45
  13 -15   1   59.77   66.91
  13 -15   1   -9.35   63.54
  15  13  -1   12.42   31.27
 -15 -13  -1  -19.77   66.80
 -15 -13  -1   33.62   38.41
  13 -15   1   90.42   32.75
  13 -15   1   16.37   33.77
 -15 -13  -1   66.57   33.20
  15  13  -1   34.64   32.56
  15  13  -1   15.50   49.50
 -13  15   1  -13.39   41.70
 -15 -13  -2 1214.54   98.44
 -13  15   2 1394.26   63.32
  15  13  -2 1224.78   87.48
  13 -15   2 1440.05   76.44
  15  13  -2 1210.89   89.17
  13 -15   2 1340.25  101.96
  15  13  -2 1200.67  113.41
  15  13  -2 1258.53   68.81
 -13  15   2 1414.17  101.68
 -13  15   2 1479.81   72.93
 -15 -13  -2 1544.82   89.96
 -13  15   2 1331.69   78.24
  13 -15   2  987.65   87.35
 -15 -13  -2 1392.76  113.15
 -15 -13  -2 1261.95   77.50
  13 -15   2 1121.75   69.20
 -13  15   3   53.88   37.79
 -15 -13  -3   67.64   51.60
  13 -15   3  112.74   61.26
 -13  15   3   -0.69   53.39
 -15 -13  -3   70.29   58.62
  15  13  -3   86.38   43.92
  13 -15   3   44.06   32.89
  15  13  -3  -29.57   50.13
  13 -15   3  -15.80   69.85
  15  13  -3  126.25   69.75
 -15 -13  -3   74.26   91.17
  15  13  -3 -121.80   84.76
 -13  15   3   69.79   77.58
  13 -15   3  -31.77   36.86
 -13  15   3   26.35   23.93
 -15 -13  -4  142.52   53.48
 -13  15   4  112.23   66.79
  13 -15   4  110.06   39.88
 -13  15   4  157.77   41.04
  13 -15   4  128.30   34.25
 -15 -13  -4  125.92   76.70
  13 -15   4   40.59   66.39
  15  13  -4  155.49   46.53
 -13  15   4  189.49   41.90
 -15 -13  -4  129.32   42.01
 -15 -13  -4  159.09   29.16
  13 -15   4  181.27   70.18
  15  13  -4   18.75   95.74
  15  13  -4  168.85   38.05
 -13  15   4  175.77   27.42
  15  13  -4   72.97   73.41
 -13  15   5   13.30   73.16
 -15 -13  -5  -26.69   49.40
  13 -15   5   29.74   82.38
 -13  15   5   54.59   33.67
 -13  15   5   40.25   36.54
 -15 -13  -5   47.21   41.68
  13 -15   5  -60.47   46.37
  13 -15   5    2.31   36.75
  13 -15   5   20.03   73.71
 -13  15   5   10.08   64.77
 -15 -13  -5   22.18  103.21
  15  13  -5   34.66   51.09
 -15 -13  -5   12.19   73.60
  15  13  -5   33.92   43.20
  15  13  -5  -38.50   84.12
  15  13  -5   38.43  101.25
 -13  16   0   30.55   43.00
  16  13   0  -11.46   31.40
 -13  16   0  -10.24   20.83
  16  13   0  -12.32   58.64
 -13  16   0   16.20   22.47
  16  13   0    0.00   33.91
 -13  16   0   18.73   54.98
  16  13   0   22.40   59.32
  16  13  -1  800.72   67.19
  13 -16   1  955.19   89.12
  13 -16   1  894.41   55.69
 -13  16   1  972.59   50.01
 -16 -13  -1  872.71   92.93
  13 -16   1  924.87   79.07
 -13  16   1  839.78   77.29
  16  13  -1 1062.64   93.25
 -16 -13  -1  858.68   63.09
 -13  16   1  882.62   69.27
  16  13  -1 1015.69   64.65
 -16 -13  -1  972.98   76.67
  16  13  -1  900.99   85.66
 -13  16   1  895.46   43.35
  13 -16   1  958.49   63.28
 -13  16   2   12.74   65.95
  16  13  -2   -9.69   35.39
 -16 -13  -2   -2.09   43.03
  13 -16   2   15.57   32.10
 -13  16   2   12.90   19.48
 -16 -13  -2  -48.78   32.86
 -13  16   2  -18.11   33.88
  16  13  -2  -71.54   41.28
  13 -16   2  -22.27   36.28
  16  13  -2   26.88   84.87
 -16 -13  -2   22.65   63.85
  16  13  -2  -45.11   65.97
  13 -16   2  -92.28   66.19
  13 -16   2   52.82   58.47
 -13  16   2    0.26   48.54
 -16 -13  -2   18.50   47.33
  16  13  -3  541.47   99.43
  16  13  -3  552.54   53.68
 -13  16   3  579.02   40.14
  13 -16   3  595.19   48.94
 -16 -13  -3  609.09   56.61
  13 -16   3  521.69   71.30
 -13  16   3  558.41   86.90
 -13  16   3  503.04   61.39
  16  13  -3  485.16   48.25
  13 -16   3  584.44   41.93
 -16 -13  -3  578.66   82.54
 -13  16   3  635.29   47.48
  16  13  -3  475.02  112.22
  13 -16   3  525.88   81.15
 -16 -13  -3  407.51   98.66
 -16 -13  -4   42.99   69.62
  16  13  -4    3.45   98.90
 -16 -13  -4  -61.52   94.45
 -13  16   4   -8.62   45.50
  13 -16   4  -10.66   70.49
  13 -16   4   -4.38   68.85
 -16 -13  -4  -28.53   33.29
  16  13  -4   -0.09   48.36
  16  13  -4   48.43   42.10
 -13  16   4   46.10   40.92
 -13  16   4  -21.11   28.10
  13 -16   4   -6.55   41.42
 -13  16   4   14.85   82.79
  16  13  -4    9.79   76.32
  13 -16   4  -10.05   34.78
 -16 -13  -4  -25.28   49.79
 -13  16   5  104.92   47.37
  13 -16   5   61.88   83.25
 -13  16   5   44.56   35.27
  13 -16   5   71.30   73.62
  13 -16   5   42.54   44.51
  13 -16   5   48.05   38.48
 -16 -13  -5   22.82   68.71
  16  13  -5  107.09   54.74
  16  13  -5   83.03   92.11
 -13  16   5   50.82   89.39
  16  13  -5   14.56  103.76
 -13  16   5   84.32   65.13
 -16 -13  -5   55.90   37.50
 -16 -13  -5   84.08   51.00
  16  13  -5   94.33   45.17
  17  13   0 1071.87   59.14
 -13  17   0  986.95   48.41
 -13  17   0 1045.05   74.56
 -13  17   0  903.53   83.60
  17  13   0  878.42   84.35
  17  13   0 1155.53  107.64
 -13  17   0 1049.18   55.87
  17  13   0 1157.40   69.23
 -17 -13  -1  -20.42   64.47
  13 -17   1   40.12   39.60
  17  13  -1   33.99   36.68
 -17 -13  -1    4.69   32.60
 -13  17   1   47.30   32.95
  13 -17   1   19.58   64.36
 -17 -13  -1   33.37   54.96
  17  13  -1   41.68   76.88
 -13  17   1   36.57   45.34
 -13  17   1  109.94   59.23
  13 -17   1   64.79   37.64
  17  13  -1    9.83   29.31
  13 -17   1   46.29   63.50
  17  13  -1  130.32   57.46
 -13  17   1   30.03   21.34
 -17 -13  -1    5.30   40.14
  17  13  -2  990.52  112.95
 -13  17   2 1197.53   79.37
 -17 -13  -2 1057.20   88.46
  17  13  -2 1310.02   80.64
  13 -17   2  984.17   93.23
  17  13  -2 1171.62   75.48
 -13  17   2 1470.80   71.24
  13 -17   2 1230.05  108.30
 -17 -13  -2 1488.03   85.15
 -13  17   2 1286.13   63.20
  13 -17   2 1376.86   76.90
  17  13  -2 1113.58  129.14
  13 -17   2 1039.37   69.53
 -13  17   2 1229.97   98.95
 -17 -13  -2 1260.56  109.49
 -17 -13  -2 1216.69   61.19
 -17 -13  -3   40.71   48.63
  13 -17   3   66.19   62.81
  13 -17   3    6.63   34.67
 -13  17   3   21.00   33.97
  17  13  -3   61.78   51.88
 -13  17   3   75.56   71.58
  17  13  -3  -92.12   89.60
  13 -17   3  -76.85   64.20
 -17 -13  -3  -16.41   65.48
  17  13  -3   51.94   76.17
  17  13  -3   69.67   41.54
 -13  17   3   28.30   49.94
 -17 -13  -3  125.17   97.51
  13 -17   3   36.37   34.73
 -17 -13  -3   19.69   34.28
 -13  17   3    5.37   26.76
 -13  17   4   62.56   84.65
 -13  17   4   36.12   28.45
  13 -17   4   50.80   37.05
  17  13  -4  119.74   86.75
  13 -17   4   44.42   33.42
 -17 -13  -4    4.60   52.00
  17  13  -4   46.06   42.51
 -13  17   4   71.87   33.82
 -17 -13  -4  108.07   96.79
 -13  17   4   43.95   53.43
  13 -17   4   48.82   60.77
  13 -17   4  -29.67   69.54
  17  13  -4  -12.36  108.20
 -17 -13  -4   77.87   33.79
 -17 -13  -4   18.93   69.07
  17  13  -4   18.92   56.51
  13 -17   5   26.83   68.57
  13 -17   5    2.65   36.27
 -17 -13  -5  -22.20   75.83
 -17 -13  -5   60.56   53.64
 -13  17   5   17.79   34.47
  17  13  -5   -1.89   50.72
 -13  17   5   20.98   64.65
  17  13  -5   20.10   86.82
  13 -17   5   43.88   39.11
 -13  17   5  -65.86   92.41
 -13  17   5   -7.07   45.17
  17  13  -5    5.81   52.95
 -17 -13  -5   -1.21   41.28
  18  13   0   61.57   64.34
 -13  18   0    7.34   51.09
  18  13   0   34.37   65.26
 -13  18   0   66.26   29.33
  18  13   0  -10.73   35.23
 -13  18   0   15.71   25.62
  18  13   0   22.58   39.55
 -13  18   0    4.27   59.49
  18  13  -1  640.97   65.29
 -13  18   1  797.61   77.25
  13 -18   1  790.66   87.94
  13 -18   1  904.15   55.69
  18  13  -1  902.48   65.07
 -18 -13  -1  776.20   85.68
 -13  18   1  803.40   64.06
 -13  18   1  945.14   54.88
  18  13  -1  876.62  110.24
  13 -18   1  999.55   98.71
 -18 -13  -1  897.67   66.33
  18  13  -1  834.55   96.20
 -13  18   1  853.73   46.59
  13 -18   1  917.44   60.89
 -18 -13  -1  830.65   85.02
 -18 -13  -1  902.51   61.90
 -13  18   2   10.86   52.92
  18  13  -2  -16.17   39.60
 -18 -13  -2  -30.61   34.39
 -18 -13  -2   15.82   37.63
  13 -18   2   35.55   66.73
  18  13  -2   -1.47   47.62
 -18 -13  -2   -9.47   74.40
  18  13  -2   34.25   73.52
  13 -18   2    6.50   40.76
  18  13  -2   18.31   92.09
 -13  18   2  120.23   68.27
 -13  18   2  -10.06   35.21
  13 -18   2  -66.36   79.61
  13 -18   2   44.36   38.24
 -13  18   2   24.34   27.38
 -18 -13  -2  -19.27   67.86
  13 -18   3  274.40   35.06
 -18 -13  -3  268.14   73.67
 -13  18   3  310.57   76.78
  13 -18   3  292.21   38.76
 -18 -13  -3  302.41   41.01
 -18 -13  -3  289.54  100.19
  13 -18   3  272.72   66.20
 -13  18   3  228.66   39.51
 -13  18   3  270.47   32.71
  18  13  -3  230.84   50.32
  18  13  -3  251.92   85.73
  13 -18   3  212.96   65.06
 -13  18   3  294.42   53.76
 -18 -13  -3  273.98   52.14
  18  13  -3  242.43   46.45
  18  13  -3  173.92   99.17
 -13  18   4    4.49   40.37
  18  13  -4  -52.96   41.88
 -13  18   4   31.91   53.47
  13 -18   4   18.14   29.37
 -18 -13  -4  -23.33   35.85
  13 -18   4  -12.39   56.16
 -18 -13  -4   34.17   50.74
  18  13  -4    3.37   97.70
 -18 -13  -4  -18.73   99.65
 -13  18   4   17.08   29.24
  13 -18   4   33.99   58.12
 -13  18   4  -67.45   82.38
  18  13  -4   55.77  111.98
  18  13  -4   16.62   51.61
 -18 -13  -4   16.51   71.38
  13 -18   4   23.61   32.07
 -13  18   5   65.73   74.95
 -13  18   5    6.36   66.16
 -13  18   5   56.08   37.73
  18  13  -5  -34.21   87.99
  18  13  -5    7.10   44.95
 -13  18   5   28.44   27.67
  18  13  -5   18.15   49.80
 -18 -13  -5   32.80   30.38
 -18 -13  -5   56.54   61.03
 -13  19   0  677.27   52.13
  19  13   0  541.66   90.86
  19  13   0  756.85   58.25
  19  13   0  602.26   65.32
  19  13   0  732.74   97.09
 -13  19   0  736.99   79.15
 -13  19   0  771.46   66.12
 -13  19   0  615.74   42.41
  13 -19   1  -16.25   41.89
 -13  19   1    0.52   46.17
 -19 -13  -1   -9.80   86.44
  19  13  -1   49.51   33.70
  13 -19   1   72.07   89.53
  19  13  -1  -29.31   73.91
 -13  19   1   28.68   64.15
 -13  19   1    8.20   29.43
  13 -19   1   54.02   73.19
 -19 -13  -1   13.52   47.51
 -19 -13  -1   50.10   71.52
  19  13  -1   99.43   82.31
  19  13  -1  -10.14   36.91
 -13  19   1   63.09   38.17
 -19 -13  -1  -11.01   38.32
  13 -19   1   13.13   39.22
  13 -19   2  348.77   74.33
  13 -19   2  401.42   46.27
 -13  19   2  405.63   44.63
 -13  19   2  340.73   75.55
 -13  19   2  466.14   61.50
  19  13  -2  320.72   85.67
 -19 -13  -2  473.64   51.23
  19  13  -2  382.12  104.33
 -19 -13  -2  287.14   80.32
  19  13  -2  356.20   46.50
 -19 -13  -2  369.53   41.70
  13 -19   2  325.16   44.44
  13 -19   2  353.20   78.54
 -13  19   2  432.48   35.57
  19  13  -2  337.31   50.80
 -19 -13  -2  350.73   90.12
 -19 -13  -3   35.68   99.92
 -19 -13  -3   15.71   50.44
  13 -19   3    9.67   55.77
  19  13  -3   52.30   48.05
  19  13  -3  -19.98   96.09
 -13  19   3   39.71   51.35
  19  13  -3   47.81   81.45
 -19 -13  -3   94.62   61.04
 -13  19   3   30.34   28.34
  13 -19   3   22.69   59.31
 -19 -13  -3   -2.07   28.92
 -13  19   3   12.54   81.49
  19  13  -3  -38.38   41.49
  13 -19   3  -15.95   30.33
 -13  19   3  -14.70   36.76
  13 -19   3    2.72   31.98
 -13  19   4   60.72   25.13
  19  13  -4   31.66   54.90
 -19 -13  -4   45.79   78.53
 -13  19   4   69.93   57.32
 -19 -13  -4   69.01   34.20
 -19 -13  -4   49.48   82.41
 -13  19   4   53.47   44.07
  19  13  -4   44.28   46.61
 -13  19   4   87.81   78.15
  19  13  -4   89.25  105.69
 -19 -13  -4   49.74   52.17
  19  13  -4   42.68   98.28
 -13  19   5  -28.33   41.93
 -19 -13  -5  -41.33   51.60
 -13  19   5  -17.82   65.96
 -19 -13  -5  -13.46   29.76
  19  13  -5   27.07   43.96
 -13  19   5   18.73   48.71
 -13  19   5   33.42   35.40
 -13  20   0   37.27   69.55
 -13  20   0   17.07   61.37
  20  13   0  -12.39   74.24
 -13  20   0  -38.42   27.58
  20  13   0   30.68   44.95
  20  13   0  -20.84   76.09
  20  13   0  -22.15   34.45
 -13  20   0    5.07   34.99
 -20 -13  -1  721.46  101.96
 -20 -13  -1  776.76   87.08
  13 -20   1  801.15   63.93
  13 -20   1  618.11   85.45
 -13  20   1  774.45   76.40
 -20 -13  -1  697.71   54.24
  20  13  -1  709.90  103.92
 -20 -13  -1  727.01   51.75
 -13  20   1  646.13   77.68
  13 -20   1  630.23   51.16
 -13  20   1  716.10   41.25
  20  13  -1  638.83   60.73
  13 -20   1  730.43  107.33
  20  13  -1  724.37   70.68
 -13  20   1  691.32   56.12
  20  13  -1  661.41   90.74
  20  13  -2  -16.67   44.91
 -20 -13  -2  -10.32   82.81
 -13  20   2   46.07   72.06
  13 -20   2  -52.11   70.42
 -13  20   2   39.28   35.37
  13 -20   2   55.15   34.21
 -20 -13  -2   -7.89   44.14
 -20 -13  -2   12.92   86.72
  20  13  -2   77.50   86.92
  20  13  -2    1.81   99.82
 -13  20   2    2.88   28.65
  13 -20   2   13.34   62.35
 -13  20   2  -19.47   58.23
 -20 -13  -2  -10.66   39.46
  20  13  -2  -21.60   52.16
  13 -20   2   14.77   38.79
 -13  20   3  339.14   46.40
  20  13  -3  171.98   56.78
 -20 -13  -3  316.06   39.62
 -20 -13  -3  413.50   91.67
  20  13  -3  192.55   45.70
 -13  20   3  331.01   63.42
 -13  20   3  325.15   33.57
 -13  20   3  219.73   82.77
  20  13  -3  283.97   90.22
 -20 -13  -3  307.69   49.00
 -20 -13  -3  315.01   69.76
  20  13  -3  237.59  106.77
 -13  20   4   26.04   31.67
 -20 -13  -4    6.48   64.53
 -20 -13  -4   65.11   75.85
 -13  20   4    9.49   44.26
  20  13  -4   40.62  108.82
 -20 -13  -4  -32.47   40.96
 -13  20   4   -5.95   80.50
 -13  20   4   10.55   49.29
  20  13  -4   47.19   46.41
  20  13  -4   23.97  104.13
  20  13  -4   12.50   53.58
 -20 -13  -4  -24.35   29.02
  21  13   0   76.95   44.54
 -13  21   0   70.72   56.73
 -13  21   0  129.39   66.49
  21  13   0   36.31   93.83
  21  13   0   53.23   80.27
  21  13   0   53.21   45.09
 -13  21   0   71.29   36.83
 -13  21   0   55.04   31.74
  21  13  -1  -41.23  102.51
  13 -21   1  -23.13   71.93
 -21 -13  -1  -13.50   40.15
  13 -21   1    8.99   38.68
 -21 -13  -1  -34.62   75.12
  13 -21   1  -41.51   52.96
 -13  21   1   77.64   66.81
  13 -21   1   48.27  102.03
  21  13  -1   17.35   46.43
  21  13  -1  -60.19   81.00
 -13  21   1   13.01   36.50
 -21 -13  -1  -38.50   40.03
 -21 -13  -1  -33.80   65.47
 -13  21   1  -15.55   32.04
  21  13  -1  -12.00   44.63
 -13  21   1  -22.64   53.23
 -13  21   2   25.64   30.11
  21  13  -2  -86.13  102.96
  21  13  -2  -27.29   88.95
  13 -21   2   22.61   35.79
  13 -21   2   54.66   68.46
  13 -21   2  -13.68   35.58
 -21 -13  -2   58.04   78.94
 -21 -13  -2   54.68   38.09
  21  13  -2   42.69   53.26
 -13  21   2   26.28   77.28
 -21 -13  -2   40.02   39.42
  13 -21   2   31.83   63.13
 -21 -13  -2   46.61   91.14
  21  13  -2   95.38   46.09
 -13  21   2   57.60   38.02
 -13  21   2   37.01   58.71
 -21 -13  -3 -106.57  103.63
 -21 -13  -3   14.59   33.06
 -21 -13  -3  -16.49   63.36
  21  13  -3   -3.63   44.72
 -13  21   3  -27.38   37.52
  21  13  -3  123.20  108.64
  21  13  -3   -9.15   94.31
 -13  21   3  -22.45   83.55
 -13  21   3   27.10   23.60
  21  13  -3  -54.54   55.32
 -13  21   3   37.65   57.39
 -21 -13  -3    3.90   52.68
 -13  21   4   44.22   33.65
  21  13  -4   57.61   46.47
  21  13  -4   68.04   56.05
 -21 -13  -4   69.77   37.48
 -13  21   4   40.99   59.79
 -21 -13  -4   89.39   66.15
  21  13  -4  -23.93   88.72
  21  13  -4   90.81   95.07
 -13  21   4   65.52   41.70
 -21 -13  -4   52.69   50.53
 -13  21   4   -5.61   69.07
  22  13   0    1.81   85.23
  22  13   0   14.85   38.26
 -13  22   0    9.96   36.35
  22  13   0   56.83   98.57
 -13  22   0   55.40   74.62
 -13  22   0    5.20   31.62
  22  13   0  -32.37   45.58
 -13  22   0  -15.08   70.39
  22  13  -1  214.78   55.80
  13 -22   1  166.34   51.01
 -13  22   1  156.77   29.25
 -13  22   1  168.87   41.85
 -22 -13  -1  106.45   81.20
  22  13  -1  129.82  113.52
  13 -22   1  160.75   78.08
 -22 -13  -1  147.43   35.60
  13 -22   1  137.47   45.02
  22  13  -1  146.59   49.87
 -22 -13  -1  196.44   87.08
 -13  22   1  168.71   69.59
  13 -22   1   95.66  104.60
  22  13  -1  133.70   77.17
 -13  22   1  202.27   70.34
 -22 -13  -1  140.76   50.06
 -22 -13  -2  -12.72   38.69
  13 -22   2   -8.54   62.29
  22  13  -2   39.27   88.98
  13 -22   2   20.50   56.55
 -22 -13  -2  -55.64   68.10
 -22 -13  -2   20.64   40.67
  13 -22   2   11.48   32.66
  13 -22   2   47.26   32.48
  22  13  -2  -15.86   53.58
  22  13  -2   -5.69   45.63
 -13  22   2   -4.36   89.30
 -13  22   2   42.77   36.41
 -13  22   2   -4.03   30.23
 -22 -13  -2   28.39   76.61
  22  13  -2   26.65  105.84
 -13  22   2   10.95   63.09
 -13  22   3  173.20   85.64
  22  13  -3   75.57  113.66
 -13  22   3  151.34   57.89
 -22 -13  -3  161.19   49.61
  22  13  -3  118.19   56.71
 -22 -13  -3  111.09   70.27
 -13  22   3  160.91   33.39
  22  13  -3  120.92   98.65
 -22 -13  -3  126.70   37.89
 -22 -13  -3   10.65   86.48
  22  13  -3  109.66   46.42
 -13  22   3  125.79   39.47
  22  13  -4   39.02   56.28
 -22 -13  -4  -28.41   62.87
 -22 -13  -4   19.97   50.75
 -13  22   4    8.25   45.00
 -22 -13  -4  -13.82   30.48
 -13  22   4    0.17   44.93
 -22 -13  -4  -49.03   75.22
 -13  22   4  -35.43   77.26
 -13  22   4   -9.74   32.60
  22  13  -4  -28.16   55.28
  23  13   0  125.69   84.47
  23  13   0  164.42   93.30
 -13  23   0  259.78   43.78
  23  13   0  182.22   54.62
 -13  23   0  313.85   78.80
  23  13   0  326.19   48.94
 -13  23   0  268.23   37.81
 -13  23   0  177.44   75.22
 -23 -13  -1   25.75   93.50
  23  13  -1  -25.45   89.47
  13 -23   1   -1.68   56.00
 -23 -13  -1  -15.28   88.96
 -13  23   1  -15.32   28.57
 -13  23   1    2.18   35.11
 -23 -13  -1  -35.77   44.05
  13 -23   1   19.49   43.47
  23  13  -1  -28.63   49.25
  23  13  -1 -155.47  116.79
  13 -23   1   70.17  102.17
 -23 -13  -1   40.87   47.69
 -13  23   1   28.56   85.78
  23  13  -1   28.50   55.82
 -13  23   1   -8.70   73.91
  13 -23   1  -72.23   75.17
 -13  23   2   13.94   62.15
  23  13  -2   22.41   45.51
  23  13  -2   37.59   46.13
 -13  23   2   57.14   32.16
 -23 -13  -2  -11.24   49.21
 -23 -13  -2   19.69   33.96
 -23 -13  -2  131.64   94.36
  23  13  -2    4.96  108.70
 -13  23   2  -77.70   79.00
 -13  23   2   -6.71   37.58
  23  13  -2   39.51   95.75
 -23 -13  -2   10.23   73.78
 -23 -13  -3   -7.70   51.73
 -13  23   3  -14.77   40.57
  23  13  -3  -11.73   92.81
 -13  23   3  -42.23   64.09
 -23 -13  -3   30.19   99.13
 -23 -13  -3   57.66   86.32
  23  13  -3   22.68   48.63
  23  13  -3  -40.62   58.43
 -13  23   3   56.04   80.19
  23  13  -3  -15.90  104.47
 -13  23   3    0.79   33.64
 -23 -13  -3    2.33   34.27
 -13  24   0   18.01   35.25
 -13  24   0   48.43   86.96
 -13  24   0  -38.46   84.31
  24  13   0    1.12   89.97
 -13  24   0   11.11   41.07
  24  13   0 -152.89  104.05
  24  13   0   17.16   38.12
  24  13   0    1.78   50.20
  24  13  -1   41.38   48.01
  24  13  -1  -17.29  117.44
 -24 -13  -1  -17.42   37.82
  24  13  -1    9.49   57.97
 -24 -13  -1  126.96   73.34
 -24 -13  -1   71.59  102.07
  13 -24   1  -10.94   70.87
 -24 -13  -1   24.95   47.49
  13 -24   1   34.51   51.42
 -13  24   1   24.60   84.89
 -13  24   1   41.71   42.06
 -13  24   1   96.10   73.02
 -13  24   1  -20.65   30.42
  13 -24   1   45.58   38.15
  24  13  -1    5.26   91.92
 -24 -13  -2   37.06   41.87
 -13  24   2  -16.84   46.58
 -13  24   2   20.56   32.55
 -13  24   2   26.78   93.96
  24  13  -2  -40.47   55.24
  24  13  -2   19.65   44.98
  24  13  -2  156.56   88.80
 -24 -13  -2  -50.90   95.67
  24  13  -2    5.12  109.68
 -24 -13  -2  -68.36   91.58
 -24 -13  -2  -31.11   49.60
 -13  24   2   95.10   63.93
  24  13  -3   20.88   63.15
  24  13  -3   88.06  100.65
 -13  24   3   32.73   28.86
 -24 -13  -3   42.36   42.70
 -13  24   3   22.95   63.05
 -13  24   3   35.75   87.42
  24  13  -3   39.72   47.39
 -24 -13  -3   -7.26   88.26
 -24 -13  -3   26.15   79.50
 -24 -13  -3   30.21   38.41
  24  13  -3  -30.69   89.13
 -13  24   3   56.53   49.57
  25  13   0   99.03   45.51
  25  13   0  174.31   54.60
 -13  25   0  105.30   43.76
  25  13   0  144.30  109.03
 -13  25   0  132.37   38.09
  25  13   0   37.16   94.92
 -13  25   0   88.11   75.66
  25  13  -1    7.06   51.78
  25  13  -1   55.85   84.29
 -13  25   1   17.76   83.74
  25  13  -1   36.49   53.25
 -25 -13  -1  -17.67   47.38
 -25 -13  -1   -1.21   46.42
 -25 -13  -1  -56.44   98.64
 -13  25   1  115.48   72.50
 -13  25   1    1.39   41.36
 -25 -13  -1   31.93   91.36
  25  13  -1  -52.74  105.65
 -13  25   1   -9.28   30.73
 -25 -13  -2    9.72   42.31
 -25 -13  -2  -45.92   85.56
  25  13  -2   18.69   45.13
 -13  25   2    8.29   56.87
 -13  25   2   11.86   34.02
 -25 -13  -2   16.06   43.27
 -25 -13  -2   14.94   87.75
  25  13  -2   47.47   73.41
 -13  25   2   31.23   42.48
  25  13  -2  -10.48   43.97
  26  13   0   40.49   50.83
  26  13   0   15.60   86.86
 -13  26   0  -23.46   42.01
  26  13   0  -43.06   74.26
  26  13   0    8.39   45.01
 -13  26   1    5.99   30.64
 -26 -13  -1    3.24   41.07
 -26 -13  -1  -26.74   66.07
 -13  26   1   20.30   53.38
 -26 -13  -1   -3.50   88.88
  26  13  -1    3.44   46.93
  26  13  -1   14.56   76.58
 -26 -13  -1   22.77   40.02
  26  13  -1   56.59   47.54
 -12 -27   0   30.49   49.58
 -12 -27   0  -34.41   68.28
 -27  12   0    9.10   35.61
 -27  12   0    4.91   33.54
 -26  12   2   11.76   36.83
  12  26  -2   19.91   41.72
 -26  12   2   -3.34   23.10
 -12 -26  -2  -47.17   44.47
 -12 -26  -1  -29.43   79.63
 -12 -26  -1   -3.20   50.12
 -26  12   1   25.89   36.19
 -12 -26  -1   42.54   47.87
 -26  12   1   14.62   59.15
 -26  12   1   20.53   68.69
  26 -12   1   -9.96   44.27
  12  26  -1  -56.76   65.56
 -26  12   1    9.09   32.04
  12  26  -1    9.92   34.24
  26 -12   1  -60.97   50.14
 -12 -26   0  162.09   67.61
 -12 -26   0   14.17  118.65
 -26  12   0   31.04   71.00
 -12 -26   0  103.42   50.98
 -26  12   0   74.36   37.27
 -26  12   0   92.32   40.61
  12  25  -2   39.28   61.48
 -25  12   2  -33.47   67.20
 -25  12   2  -40.47   40.90
 -12 -25  -2  -15.99   46.23
  25 -12   2   25.91   54.06
 -25  12   2   58.81   90.90
 -12 -25  -2  -11.31   47.25
  25 -12   2  -86.46   93.88
 -12 -25  -2   -3.13   73.09
  12  25  -2   53.92   33.80
  12  25  -2   63.10  119.56
 -12 -25  -2   69.65   98.00
 -25  12   2  -15.92   29.53
  25 -12   2  -41.35   49.48
  12  25  -1    0.00   98.82
  12  25  -1   41.57   54.37
 -25  12   1   40.70   38.80
  25 -12   1   34.93   56.08
 -12 -25  -1   78.84   46.30
  12  25  -1   39.70   36.50
 -25  12   1   62.93   39.20
 -12 -25  -1   46.11   53.60
 -25  12   1   19.56   79.52
 -12 -25  -1   16.10   74.86
 -25  12   1   65.23   75.19
  25 -12   1   12.89   52.51
  25 -12   1  -15.26  108.27
  12  25  -1   47.23   69.89
 -12 -25   0   10.65   50.84
 -25  12   0   22.02   42.74
 -12 -25   0   73.71  119.67
 -25  12   0  -12.47   36.40
 -12 -25   0  -24.68   96.57
 -12 -25   0   -6.05   50.49
 -25  12   0  -37.98   91.91
 -25  12   0   88.83   71.10
 -12 -24  -3   22.63   82.36
  12  24  -3  -18.38   44.63
 -12 -24  -3   20.47   49.57
  24 -12   3    5.26   53.16
 -24  12   3   48.55   58.45
 -12 -24  -3   -2.08   39.88
  12  24  -3  -84.60   94.16
 -24  12   3  -52.51   91.73
 -24  12   3  -12.48   28.76
  12  24  -3   11.49   28.73
  24 -12   3  -78.89   99.46
 -24  12   3   10.88   51.47
  24 -12   3  -22.67   62.60
  24 -12   3  -23.46   83.85
 -12 -24  -2   36.35   80.70
  12  24  -2   -6.22   31.17
 -12 -24  -2  -44.77   48.31
 -24  12   2  -13.54   62.71
 -12 -24  -2  -64.91   90.58
  24 -12   2   15.41   50.20
  12  24  -2   25.07   51.63
 -24  12   2   -5.45   99.83
 -24  12   2   38.66   46.53
 -24  12   2   -0.09   27.16
  12  24  -2   -7.94   54.66
  24 -12   2   49.07   98.40
  24 -12   2  161.82  101.28
  24 -12   2  -20.06   53.96
 -12 -24  -2  -31.91   46.00
  12  24  -2   91.84  105.49
 -24  12   1   59.40   78.04
 -24  12   1  -63.25   74.42
  24 -12   1  -26.19  102.51
 -24  12   1   -7.15   29.70
  24 -12   1   17.78   57.89
 -24  12   1   13.68   35.42
 -12 -24  -1    9.65   40.97
  12  24  -1   70.92   98.26
  24 -12   1  -12.83   44.75
 -12 -24  -1    8.35   99.03
  12  24  -1   18.45   33.86
  12  24  -1  -20.87   56.63
 -12 -24  -1   23.19   48.03
 -12 -24  -1  -50.62  111.29
  24 -12   1  -40.11  117.75
  12  24  -1  -28.63   45.50
 -12 -24   0  228.39  116.90
 -24  12   0  240.50   94.28
 -12 -24   0  217.77   50.77
 -24  12   0  164.83   71.33
 -24  12   0  182.22   32.61
 -12 -24   0  271.66   51.21
 -12 -24   0  213.01  105.95
 -24  12   0  231.50   44.48
 -12 -23  -3  138.72   98.79
 -12 -23  -3  144.45   41.16
 -23  12   3  121.90   30.41
 -12 -23  -3  107.11   78.51
 -23  12   3  105.83   44.32
  12  23  -3  149.33   92.91
 -23  12   3   83.98   59.18
  12  23  -3  103.59   46.52
  23 -12   3  -16.49   94.78
  23 -12   3   67.62   55.18
 -12 -23  -3  138.53   52.80
 -23  12   3  136.60   99.54
  23 -12   3   82.90  104.35
  12  23  -3   94.30   31.36
  23 -12   3   67.13   57.63
 -12 -23  -2    2.77   48.33
  23 -12   2   32.39  112.05
  23 -12   2  -38.02   51.88
 -12 -23  -2   19.90   38.40
  23 -12   2   22.60   67.02
 -23  12   2   31.41   96.73
 -23  12   2   -1.37   70.99
  23 -12   2  -86.17   97.34
 -23  12   2   -0.17   43.94
 -12 -23  -2   70.38   98.39
  12  23  -2    1.22   43.55
 -23  12   2    2.66   33.52
 -12 -23  -2  -68.38   76.37
  12  23  -2   37.79   32.26
  12  23  -2  -15.48   62.52
  12  23  -2   81.39   92.33
 -23  12   1  122.69   73.05
 -12 -23  -1  117.80   93.04
  12  23  -1   72.08   37.95
  23 -12   1  161.07  114.92
  23 -12   1  156.25  105.50
 -12 -23  -1  100.47   94.83
  12  23  -1   88.19  102.49
 -23  12   1  108.58   63.19
  23 -12   1  139.65   60.28
 -23  12   1  138.13   37.13
 -12 -23  -1  123.77   55.05
 -12 -23  -1  149.27   40.36
  23 -12   1  120.67   55.17
  12  23  -1  142.83   44.30
 -23  12   1  119.97   36.47
  12  23  -1  155.26   70.01
 -12 -23   0  -68.07  104.92
 -12 -23   0   -0.43  102.49
 -23  12   0   20.31   36.88
 -23  12   0    4.94   90.39
 -12 -23   0   27.26   45.31
 -12 -23   0  -33.36   45.57
 -23  12   0    2.34   30.70
 -23  12   0   -4.25   77.68
  12  22  -4   31.93   34.16
  12  22  -4   36.88   30.96
  22 -12   4   57.29   50.57
  12  22  -4   48.55   51.90
 -12 -22  -4  -35.84   89.77
 -22  12   4   46.86   65.59
 -12 -22  -4   82.03   41.53
 -12 -22  -4    0.52   76.86
 -22  12   4   57.65   30.90
 -22  12   4   45.59   46.45
 -12 -22  -4   44.14   49.94
  22 -12   4   37.38   57.42
 -22  12   3   21.55   26.38
  12  22  -3   34.64   61.44
 -22  12   3   15.73  108.04
 -12 -22  -3    9.34   39.19
 -12 -22  -3   52.74   37.07
  12  22  -3   32.66   29.47
 -12 -22  -3   46.63  104.16
 -12 -22  -3   -8.40   72.32
 -22  12   3    6.57   48.48
 -22  12   3   19.82   56.54
  22 -12   3    7.93   56.48
  12  22  -3 -122.11   90.93
  12  22  -3   -9.83   44.67
  22 -12   3  -61.94  101.67
  22 -12   3   44.76   49.69
  22 -12   3   55.08  106.15
 -22  12   2   88.18   80.31
 -12 -22  -2  206.71   99.94
 -12 -22  -2   97.77   53.47
  12  22  -2  148.69   87.99
 -22  12   2   85.62   67.95
  22 -12   2   65.70   54.52
 -12 -22  -2   46.52   87.05
 -22  12   2   85.65   37.38
  12  22  -2   89.19   65.58
 -22  12   2   83.40   31.83
  12  22  -2   80.36   49.32
  22 -12   2   53.30   51.13
  12  22  -2   76.82   33.05
 -12 -22  -2   75.68   37.84
  22 -12   2   77.03   97.48
  22 -12   2 -119.10  111.47
  22 -12   1  -11.83  105.82
  12  22  -1   28.86   36.32
 -22  12   1   -2.69   31.88
  12  22  -1  -84.70   95.09
 -12 -22  -1  150.42   95.86
  22 -12   1   12.26   53.85
 -12 -22  -1   10.82   46.59
  22 -12   1   13.71   50.68
 -22  12   1    0.77   72.18
 -12 -22  -1   25.72   35.50
 -22  12   1  -30.50   90.04
 -12 -22  -1  -27.36   74.80
  22 -12   1   46.09   93.30
 -22  12   1  -25.40   31.70
  12  22  -1  -24.84   37.78
  12  22  -1   -5.55   57.38
 -12 -22   0  189.90   79.74
 -12 -22   0  151.02   81.08
 -22  12   0  279.79   36.26
 -22  12   0  253.25   81.90
 -22  12   0  218.18   39.90
 -22  12   0  134.32   72.39
 -12 -22   0  254.04   41.78
 -12 -22   0  193.52   46.25
  21 -12   4  -17.66   49.15
  21 -12   4   20.95   46.81
 -12 -21  -4  -12.31   52.51
 -12 -21  -4    1.73   92.74
  12  21  -4  -34.42   38.07
  12  21  -4   15.59   58.50
 -21  12   4    8.03   28.57
 -21  12   4  -19.26   47.25
 -21  12   4   66.73   65.52
  12  21  -4  -49.49   73.52
 -12 -21  -4  -16.93   61.14
 -12 -21  -4    9.76   37.99
 -21  12   4   64.88   84.57
  21 -12   4  -37.91  102.09
  12  21  -4   29.20   32.62
 -21  12   3  207.72   59.50
 -12 -21  -3  130.70  101.08
 -21  12   3  200.84   29.75
  12  21  -3   92.85   58.22
 -21  12   3  148.63   82.74
  12  21  -3  132.02   34.88
 -12 -21  -3  137.10   38.86
  12  21  -3  181.72   45.15
  21 -12   3  181.70   47.91
 -12 -21  -3  167.15   51.88
  21 -12   3  147.00   98.67
  12  21  -3  230.65   85.72
  21 -12   3  122.98   62.62
 -12 -21  -3  116.34   73.75
 -21  12   3  203.25   42.28
  21 -12   3  106.75   94.65
 -21  12   2  101.10   86.90
  21 -12   2    7.02   46.39
  12  21  -2   10.30   33.23
  21 -12   2   34.85   93.90
  21 -12   2    2.52   55.86
  12  21  -2   15.46   44.82
  21 -12   2  -27.15  112.95
 -21  12   2   39.55   45.17
 -12 -21  -2   14.39   34.76
 -12 -21  -2  -52.84   96.58
 -12 -21  -2  -57.42   48.24
  12  21  -2  -16.27   55.81
  12  21  -2   36.70   87.02
 -12 -21  -2   52.36   69.96
 -21  12   2   11.50   29.71
 -21  12   2  -64.13   63.02
 -21  12   1  445.86   75.48
  12  21  -1  502.22   52.27
  12  21  -1  424.00   41.30
  12  21  -1  420.09   66.27
  21 -12   1  309.55   57.91
 -12 -21  -1  480.23   61.72
 -21  12   1  444.84   34.47
 -12 -21  -1  498.70  113.11
  21 -12   1  401.27  115.33
 -21  12   1  428.40   84.94
 -12 -21  -1  415.54   47.44
  12  21  -1  417.84   95.91
  21 -12   1  425.64   64.92
  21 -12   1  261.67   96.98
 -21  12   1  444.30   46.37
 -12 -21  -1  381.61   78.09
 -21  12   0   49.36   29.06
 -21  12   0   -5.79   25.03
 -12 -21   0   -4.34   76.59
 -12 -21   0  -14.05   37.38
 -12 -21   0  -27.12   41.15
 -21  12   0   19.52   80.87
 -12 -21   0  -66.75   76.81
 -21  12   0   48.95   63.85
  20 -12   4  -18.26   59.32
 -12 -20  -4   29.79   36.61
 -20  12   4   85.21  101.20
 -12 -20  -4  112.71   51.28
  12  20  -4   87.68   63.21
  20 -12   4  -16.72  102.93
  20 -12   4   35.79   40.88
 -12 -20  -4   32.99   69.61
  12  20  -4    1.68   70.76
 -20  12   4   56.12   72.79
 -20  12   4   50.51   27.02
  12  20  -4   41.82   33.95
  12  20  -4   25.28   42.08
 -20  12   4   81.32   46.24
 -12 -20  -4  -14.41  100.14
  20 -12   4  -53.36  108.30
  20 -12   3   32.80  111.44
 -20  12   3   22.57   93.32
  12  20  -3   43.46   73.12
  12  20  -3   18.94   60.19
  12  20  -3   20.32   33.58
  20 -12   3   21.29   41.54
 -12 -20  -3   19.60   93.49
 -12 -20  -3   48.71   55.55
 -20  12   3   49.52   25.10
 -12 -20  -3  -13.96   48.13
 -20  12   3   72.99   46.79
  20 -12   3   12.18   58.03
 -20  12   3   28.38   65.22
  12  20  -3  -27.32   43.85
 -12 -20  -3   -6.06   36.07
  20 -12   3  132.95  100.34
 -20  12   2  457.82   88.23
  20 -12   2  374.32   91.87
  20 -12   2  295.09   54.25
 -20  12   2  404.50   44.07
  20 -12   2  276.81  101.04
 -20  12   2  367.80   36.09
  12  20  -2  448.44   89.90
 -12 -20  -2  379.83   47.97
 -12 -20  -2  393.96   71.70
 -20  12   2  327.91   67.87
  12  20  -2  327.14   64.76
  20 -12   2  322.92   51.02
  12  20  -2  381.45   50.72
 -12 -20  -2  379.15   56.20
 -12 -20  -2  508.22  100.61
  12  20  -2  339.42   40.01
 -20  12   1   75.53   53.25
  12  20  -1   41.37   37.73
 -12 -20  -1   10.00   65.16
 -12 -20  -1   17.15   40.95
  12  20  -1  -55.25   69.80
 -12 -20  -1  -10.50   81.13
  12  20  -1   78.38   59.37
 -12 -20  -1   65.16   45.47
  20 -12   1   79.63   96.48
 -20  12   1   24.75   25.26
  12  20  -1   17.79   35.07
  20 -12   1   25.45   55.38
 -20  12   1  -18.63   33.01
 -20  12   1    7.11   63.36
  20 -12   1   26.31   85.71
  20 -12   1   66.25   46.80
 -20  12   0  394.75   80.54
 -20  12   0  407.65   72.69
 -12 -20   0  500.46   48.21
 -12 -20   0  403.65   77.72
 -20  12   0  434.94   39.47
 -12 -20   0  531.13   44.72
 -12 -20   0  453.00   89.75
 -20  12   0  451.70   41.31
 -12 -19  -5   35.23   37.04
 -19  12   5   22.38   38.97
 -19  12   5   28.57   37.46
 -12 -19  -5    8.69   53.36
 -19  12   5   -2.59   64.37
  19 -12   5  -16.53   42.01
 -12 -19  -5   -8.72   63.56
 -12 -19  -5  -27.55  105.07
 -19  12   5   -3.19   51.97
  19 -12   5   23.42   57.67
  12  19  -5    8.85   40.62
  12  19  -5  -13.38   35.70
  19 -12   5  -27.82   71.58
  12  19  -5  -12.94   84.58
 -12 -19  -4   43.52   50.30
 -12 -19  -4  -28.24   95.66
 -12 -19  -4   -6.13   65.40
  12  19  -4   71.92   80.40
 -12 -19  -4   16.58   35.58
  12  19  -4    8.56   33.97
 -19  12   4   10.63   82.05
  19 -12   4  -47.03  104.72
 -19  12   4   40.93   67.79
  19 -12   4  -18.73   39.09
  12  19  -4   10.17   38.46
  12  19  -4  -38.08   62.55
 -19  12   4  -15.46   31.43
 -19  12   4    5.10   36.75
  19 -12   4  -44.43   56.38
  19 -12   4   11.13   97.72
  19 -12   3  104.21   94.43
 -12 -19  -3  201.61   69.89
  12  19  -3  320.74   44.82
  19 -12   3  224.96   51.10
 -12 -19  -3  210.78   79.73
 -19  12   3  241.03   33.49
  19 -12   3  117.21   91.06
  12  19  -3  221.29   34.64
  12  19  -3  128.50   74.13
 -19  12   3  245.81   91.89
  12  19  -3  157.56   60.48
 -19  12   3  247.09   48.71
  19 -12   3  184.18   45.12
 -19  12   3  239.30   63.17
 -12 -19  -3  275.29   51.76
 -12 -19  -3  207.81   37.10
  19 -12   2  -10.85   88.99
  12  19  -2   79.26   63.41
  12  19  -2    4.33   32.31
 -12 -19  -2    3.81   63.83
 -12 -19  -2   39.78   33.38
 -12 -19  -2   21.28   46.64
 -19  12   2   11.95   82.18
 -19  12   2   19.91   37.75
  12  19  -2  -18.22   38.27
 -12 -19  -2  153.72   94.32
 -19  12   2    8.60   32.15
  12  19  -2   -7.41   82.36
  19 -12   2  -19.79   43.67
  19 -12   2   71.26   83.23
  19 -12   2   -9.64   44.01
 -19  12   2   44.27   58.88
  12  19  -1  816.89   52.45
  19 -12   1  579.07  110.83
  19 -12   1  384.12   91.65
 -19  12   1  781.70   52.03
 -12 -19  -1  648.04   74.59
 -12 -19  -1  697.36   47.86
 -19  12   1  729.98   42.56
  12  19  -1  862.23   88.27
  12  19  -1  730.87   69.71
 -12 -19  -1  689.66   98.81
  19 -12   1  664.57   58.99
 -19  12   1  843.75   88.88
 -12 -19  -1  916.17   65.03
  19 -12   1  784.24   72.78
  12  19  -1  685.25   48.43
 -19  12   1  686.49   61.08
 -12 -19   0   -9.57   68.03
 -12 -19   0  -34.08   64.42
 -12 -19   0   -3.48   33.21
 -19  12   0   -0.69   33.83
 -19  12   0   29.00   24.31
 -19  12   0    1.79   57.82
 -12 -19   0  -16.33   38.05
 -19  12   0    9.11   72.64
  12  18  -5   -6.80   43.72
  18 -12   5  -41.89   59.14
 -18  12   5    5.70   40.54
  18 -12   5  -98.58   76.13
 -18  12   5    3.37   32.37
 -12 -18  -5   12.87   39.57
 -18  12   5   16.68   77.53
 -18  12   5    6.82   56.98
  12  18  -5  -40.29   79.48
 -12 -18  -5   25.32   54.80
  18 -12   5  -16.71   40.99
 -12 -18  -5    7.13   54.52
  12  18  -5   -4.61   35.70
  12  18  -5   19.50   84.80
 -12 -18  -5  -56.62  107.40
 -12 -18  -4   -6.96  100.29
  18 -12   4   30.53   54.18
  12  18  -4   -7.29   33.95
 -18  12   4   25.95   72.57
  12  18  -4  -20.46   84.56
 -12 -18  -4   15.81   34.30
 -12 -18  -4    1.64   63.35
  12  18  -4  -13.03   39.18
 -18  12   4   19.86   29.62
  12  18  -4    2.31   69.10
 -12 -18  -4   16.26   47.22
 -18  12   4   -1.56   43.33
  18 -12   4   99.32   76.72
  18 -12   4    0.35   42.22
  18 -12   4  -57.57  105.72
 -18  12   4    7.60   62.71
 -12 -18  -3    6.70   92.97
  12  18  -3   21.04   34.75
  18 -12   3    7.54   39.69
 -12 -18  -3   24.12   30.61
 -18  12   3   27.78   86.90
  12  18  -3   25.61   57.95
 -18  12   3  -25.90   57.84
  18 -12   3  -20.65   49.72
 -12 -18  -3   78.61   56.30
  18 -12   3   -1.91  100.37
  12  18  -3    6.19   36.27
 -18  12   3   -1.90   39.72
 -12 -18  -3   23.22   45.39
 -18  12   3   10.88   28.66
  18 -12   3   71.45   86.00
  12  18  -3  -23.90   73.43
 -12 -18  -2 2028.94  135.08
  18 -12   2 1890.24  121.76
 -18  12   2 1960.97  132.33
  12  18  -2 1707.31  131.75
  12  18  -2 1714.55   87.06
  18 -12   1  -93.29   94.67
  18 -12   1   -2.24   43.97
 -12 -18  -1   -7.14   37.77
  18 -12   1   45.26   41.09
  12  18  -1   90.35   63.13
 -18  12   1   47.59   45.20
 -12 -18  -1  -33.48   29.62
  12  18  -1   39.48   28.87
 -12 -18  -1   61.90   57.95
 -18  12   1    2.31   23.16
  12  18  -1    5.18   28.29
  12  18  -1  129.84   56.44
 -18  12   1    7.28   56.79
 -18  12   1   24.01   28.43
 -12 -18  -1  -33.76   81.97
  18 -12   1   -8.08   71.07
 -18  12   0  605.98   67.10
 -12 -18   0  698.98   83.58
 -18  12   0  561.66   42.28
 -12 -18   0  639.66   46.42
 -12 -18   0  727.01   51.04
 -12 -18   0  569.95   78.77
 -18  12   0  637.26   47.57
 -18  12   0  545.66   67.54
  17 -12   5   79.63   53.06
  17 -12   5   38.59   40.14
  17 -12   5   81.87   90.30
  17 -12   5   42.76   94.76
  12  17  -5   82.81   39.95
 -12 -17  -5   78.04  104.49
 -17  12   5  122.54   58.12
 -17  12   5  133.22   30.82
  12  17  -5  100.44   39.93
  12  17  -5   77.62   77.11
 -17  12   5   27.50   76.96
 -12 -17  -5   43.34   69.03
 -12 -17  -5  138.68   53.77
  12  17  -5   59.91   87.57
 -12 -17  -5   95.90   39.00
 -17  12   5   88.64   43.32
  12  17  -4   -5.81   40.84
  17 -12   4   -8.03   34.90
 -12 -17  -4   13.49   41.00
 -12 -17  -4   18.50   35.88
  17 -12   4   86.07   84.60
 -17  12   4   21.46   33.66
 -17  12   4  -71.21   75.11
  17 -12   4    5.15   45.97
 -17  12   4   11.49   54.42
  12  17  -4    2.31   82.31
 -12 -17  -4   -6.53   77.39
  12  17  -4  -15.39   70.15
 -17  12   4   54.33   31.35
  12  17  -4   31.56   31.13
 -12 -17  -4   66.93   63.56
  17 -12   4  -44.91   94.88
  12  17  -3  927.03   47.95
 -12 -17  -3  886.47  106.08
  17 -12   3  661.35   60.29
  17 -12   3  501.33  109.20
  17 -12   3  981.16  112.37
 -17  12   3 1005.89   50.64
  12  17  -3  965.34   91.95
  12  17  -3 1002.88   74.61
 -12 -17  -3  898.79   71.08
 -12 -17  -3  871.68   78.81
 -17  12   3  821.16  106.59
 -12 -17  -3  877.69   54.41
  12  17  -3 1015.08   67.35
 -17  12   3 1077.00   73.60
 -17  12   3 1033.07   63.67
  12  17  -2   -3.90   60.12
 -17  12   2 -108.29   72.17
 -17  12   2   -5.16   23.07
  17 -12   2   36.66   41.36
  17 -12   2  -33.75   39.30
 -17  12   2   31.44   35.08
  12  17  -2   37.04   30.10
 -17  12   2   30.12   51.98
 -12 -17  -2    1.66   84.41
  12  17  -2  -58.74   39.94
 -12 -17  -2   33.16   60.01
  17 -12   2   -9.12   69.93
 -12 -17  -2   39.11   45.90
 -12 -17  -2   59.14   33.50
  17 -12   2   21.70   75.50
  12  17  -2   15.14   77.96
  17 -12   1  843.58  124.54
  17 -12   1 1335.99   81.30
 -12 -17  -1 1315.05  105.23
 -12 -17  -1 1465.37   76.07
  17 -12   1 1355.66  124.10
  17 -12   1 1115.59   79.63
  12  17  -1 1372.00   91.37
 -12 -17  -1 1246.74   85.94
  12  17  -1 1388.65   75.15
 -17  12   1 1293.60  102.27
 -17  12   1 1316.52   75.81
 -17  12   1 1337.77   61.63
 -17  12   1 1444.96   75.40
  12  17  -1 1367.33   80.14
  12  17  -1 1388.70   70.84
 -12 -17  -1 1341.19   66.41
 -12 -17   0  -24.05   58.04
 -12 -17   0  -19.40   32.08
 -17  12   0  -15.96   30.37
 -17  12   0   55.60   48.51
 -17  12   0   -6.08   62.06
 -17  12   0  -15.03   23.49
 -12 -17   0   -7.06   60.04
 -12 -17   0  -21.09   32.77
 -12 -16  -5    3.22   50.12
 -16  12   5  -15.29   31.35
  16 -12   5   17.06   44.46
  12  16  -5    0.26   45.81
 -12 -16  -5    2.44  102.16
  12  16  -5   42.75   72.26
 -12 -16  -5    0.09   66.31
 -16  12   5   89.02   78.46
 -16  12   5   75.35   44.64
 -16  12   5    4.41   65.73
 -12 -16  -5   24.92   39.03
  16 -12   5   -4.05   92.72
  16 -12   5   20.85   46.80
  12  16  -5  -22.19   88.86
  12  16  -5   65.17   37.11
  16 -12   5   -4.48   83.78
  16 -12   4   28.93   71.34
  12  16  -4   28.59   73.62
  12  16  -4   71.44   33.22
 -12 -16  -4    6.10   48.35
 -12 -16  -4   58.48   34.95
 -16  12   4   46.30   23.58
 -16  12   4   54.19   29.95
 -16  12   4   42.41   66.65
  16 -12   4   26.61   81.23
  16 -12   4   73.80   38.02
  12  16  -4  107.38   63.39
 -12 -16  -4  -26.83   89.47
  12  16  -4   45.62   35.95
 -16  12   4   42.59   54.17
 -12 -16  -4    4.33   63.86
  16 -12   4   17.19   49.48
  12  16  -3  -70.75   71.01
  16 -12   3   27.15   34.35
  16 -12   3  -42.30   42.56
 -16  12   3   34.55   29.02
 -16  12   3   -7.71   41.05
  12  16  -3  -11.85   33.22
  12  16  -3   75.79   59.00
  16 -12   3   33.82   73.17
 -16  12   3   -5.98   81.66
  12  16  -3   27.36   36.13
 -12 -16  -3   14.38   93.80
 -12 -16  -3   17.04   46.97
 -12 -16  -3   74.72   28.71
 -12 -16  -3   16.65   47.33
 -16  12   3   64.35   57.87
  16 -12   3   45.52   75.26
  16 -12   2 2077.16   86.99
 -16  12   2 1986.24  131.08
  16 -12   2 1863.11  130.45
 -16  12   2 2052.29  108.24
 -16  12   2 1902.13   85.08
 -12 -16  -1   51.45   28.25
  16 -12   1   37.80   69.87
  12  16  -1    8.68   56.95
  16 -12   1   47.63   76.41
 -12 -16  -1  112.02   39.26
  16 -12   1   10.37   34.06
 -16  12   1   41.06   21.05
 -12 -16  -1   67.79   67.79
 -16  12   1   13.17   46.28
  12  16  -1   10.75   32.16
 -16  12   1   39.89   65.82
 -16  12   1   27.91   32.68
  12  16  -1   77.54   32.64
  16 -12   1   33.02   45.09
  12  16  -1   26.11   62.32
 -12 -16  -1   25.17   51.45
 -12 -16   0  190.20   52.22
 -12 -16   0  200.50   57.13
 -16  12   0  194.51   45.21
 -16  12   0  146.34   57.81
 -16  12   0  220.30   25.25
 -12 -16   0  152.81   34.40
 -16  12   0  198.65   20.61
 -12 -16   0  186.45   32.45
 -12 -15  -6  -39.57   83.64
  15 -12   6   17.19  106.16
 -12 -15  -6   25.97   54.37
  12  15  -6   -6.78   38.65
 -12 -15  -6    1.82   29.86
 -15  12   6  -22.11   35.84
  15 -12   6  -14.13   63.62
  15 -12   6  -12.73   39.74
 -15  12   6   29.40   37.18
 -15  12   6   13.06   88.28
  12  15  -6    3.37   49.66
 -15  12   6  -38.79   70.32
  12  15  -6   58.28   50.31
  15 -12   6   29.83  102.92
  12  15  -6  -30.72   96.57
 -12 -15  -6   27.94   53.28
 -15  12   5  228.48   37.15
  12  15  -5  239.01   49.94
  12  15  -5  216.14   43.82
  15 -12   5  245.33   94.01
 -15  12   5  162.11   49.16
 -12 -15  -5  190.68   38.80
  12  15  -5  317.07   74.81
 -15  12   5  305.77  100.14
  15 -12   5  185.43   44.64
 -12 -15  -5  214.73   74.41
 -12 -15  -5  196.28   99.10
  12  15  -5  172.45   82.07
  15 -12   5  164.24   79.07
 -15  12   5  267.68   70.08
  15 -12   5  264.74   52.24
 -12 -15  -5  224.21   53.68
  12  15  -4    1.28   71.77
  15 -12   4  -26.55   43.23
  15 -12   4    9.68   30.69
  15 -12   4   -8.21   84.44
 -12 -15  -4   13.25   51.07
 -12 -15  -4   -2.42   27.19
  12  15  -4   -0.69   63.40
  12  15  -4  -22.78   38.80
 -15  12   4   38.19   86.33
 -15  12   4   27.22   27.30
  12  15  -4   18.00   36.34
 -15  12   4  -59.37   53.49
  15 -12   4   -8.38   75.43
 -12 -15  -4   -4.07   51.44
 -12 -15  -4  -13.07   91.43
 -15  12   4   12.04   39.31
  15 -12   3 1294.19   80.19
 -15  12   3 1776.77   89.32
 -12 -15  -3 1614.53  128.13
  15 -12   3 1178.09  121.59
 -15  12   3 1566.58   84.86
  15 -12   3 1706.32   89.07
  15 -12   3 1576.85  116.30
  12  15  -3 1681.68   81.14
 -12 -15  -3 1640.93   95.86
 -15  12   3 1520.06  116.63
  12  15  -3 1523.22  113.38
 -12 -15  -3 1478.50   92.55
  12  15  -3 1543.13   67.28
 -12 -15  -3 1459.97   76.97
  12  15  -3 1766.50   98.46
 -15  12   3 1625.10   67.45
 -15  12   2   11.72   43.69
  12  15  -2   44.97   66.71
  15 -12   2   28.00   30.08
  15 -12   2    8.31   71.79
  15 -12   2  -37.56   54.34
 -12 -15  -2   26.15   52.47
  12  15  -2   23.77   30.54
  12  15  -2  -31.57   37.57
  12  15  -2   46.26   50.51
 -15  12   2   21.23   31.46
 -12 -15  -2   60.33   64.44
 -12 -15  -2   -3.62   27.69
 -15  12   2   61.18   67.68
 -15  12   2   47.22   20.08
 -12 -15  -2   47.24   32.48
  15 -12   2   60.86   38.79
  15 -12   1 3417.38  187.86
 -15  12   1 3310.75  165.80
 -12 -15  -1 3600.33  185.22
  12  15  -1 3469.88  165.37
 -15  12   0   29.24   33.35
 -12 -15   0    4.36   54.96
 -15  12   0    0.00   54.85
 -15  12   0    0.26   20.87
 -15  12   0  -16.23   26.55
 -12 -15   0  -13.43   28.26
 -12 -15   0  -26.13   45.47
 -12 -15   0   39.54   28.17
 -12 -14  -6   58.80   72.82
 -14  12   6   81.33   69.83
  14 -12   6   12.30  100.69
 -12 -14  -6   41.82   37.06
  14 -12   6   10.50   39.14
  12  14  -6   19.30   84.82
 -14  12   6   48.91   35.00
 -14  12   6   23.18   99.22
  12  14  -6   58.20  101.59
  12  14  -6   33.72   46.44
 -14  12   6  103.71   48.18
  12  14  -6   72.02   49.23
  14 -12   6   11.64   52.84
  14 -12   6   65.51   96.56
 -12 -14  -5   75.66   66.56
  12  14  -5   -0.77   80.49
  12  14  -5   82.04   91.31
 -14  12   5   42.95   26.79
  12  14  -5   23.75   44.64
  12  14  -5    0.34   41.44
 -14  12   5   15.50   46.93
  14 -12   5   23.63   50.78
 -14  12   5   24.20   51.08
  14 -12   5    0.70   94.53
 -14  12   5   42.86   91.69
  14 -12   5  -12.49   41.02
 -12 -14  -5  138.20   42.54
 -12 -14  -5  130.35  103.57
 -12 -14  -5  -43.92   49.83
  14 -12   5  -36.44   87.60
 -12 -14  -4  143.56   35.18
  14 -12   4  196.73   71.91
  14 -12   4  148.44   38.32
  12  14  -4  168.40   40.52
 -12 -14  -4  228.45   59.63
 -12 -14  -4  100.33   50.56
 -14  12   4  106.55   42.01
  12  14  -4  209.25   74.86
 -14  12   4  162.85   46.59
  14 -12   4  128.86   69.57
  14 -12   4  135.58   32.52
  12  14  -4  161.53   33.12
 -14  12   4  142.32   76.66
 -14  12   4  155.73   25.41
  12  14  -4  213.92   70.12
 -12 -14  -4  150.45   90.83
 -12 -14  -3  -33.68   54.99
 -14  12   3  107.79   68.10
  12  14  -3  -40.04   68.81
 -12 -14  -3   -3.49   86.87
 -14  12   3   27.74   25.24
 -12 -14  -3    4.02   43.04
  14 -12   3  -68.48   60.36
  12  14  -3   39.46   37.38
 -14  12   3   10.05   36.39
  14 -12   3   76.39   69.36
  12  14  -3    8.59   66.86
 -14  12   3  -55.84   47.63
  12  14  -3   16.10   34.17
 -12 -14  -3   70.73   34.89
  14 -12   3    9.67   34.20
  14 -12   3   56.88   33.78
 -14  12   2 2691.91  121.60
  14 -12   2 2887.43  131.00
  14 -12   2 3076.41  122.96
  14 -12   2 2617.00  122.44
  14 -12   2 2481.33  151.64
 -14  12   2 2886.68  154.31
  12  14  -2 2469.68  137.64
  12  14  -2 2199.53  140.04
  12  14  -2 2351.40  117.80
 -14  12   2 2784.09  110.49
 -12 -14  -2 2615.43  155.47
  14 -12   1   44.06   62.66
 -14  12   1   88.29   57.85
  12  14  -1    2.09   61.20
 -12 -14  -1   66.18   40.44
  14 -12   1  -15.25   29.11
  12  14  -1   37.53   50.24
 -12 -14  -1  -47.88   65.53
  14 -12   1   -7.97   61.86
 -12 -14  -1   34.95   38.09
 -13  12   6   -5.01   28.01
  12  13  -6   24.78   91.50
  13 -12   6  -25.64   43.45
 -13  12   6  -61.79   93.90
 -13  12   6    9.09   47.86
  12  13  -6  -27.29   49.79
 -12 -13  -6  -53.68   72.64
  13 -12   6    5.49   53.19
 -13  12   6    3.80   51.97
  13 -12   6    3.35   97.70
  12  13  -6  -30.60   44.66
 -12 -13  -6  159.88   85.87
  13 -12   6   57.44   82.80
 -12 -13  -6  -16.19   38.87
  12  13  -6  -54.54   86.76
 -12 -13  -5  646.83   94.89
 -12 -13  -5  689.86   79.42
 -12 -13  -5  680.96   71.18
  12  13  -5  648.99   53.97
  13 -12   5  626.48   60.71
  12  13  -5  705.92  102.20
  12  13  -5  758.73   65.47
 -13  12   5  797.24   62.04
  13 -12   5  661.15   91.99
 -13  12   5  855.15   80.35
 -13  12   5  840.70   54.13
 -13  12   5  740.23   98.59
  13 -12   5  559.38   90.73
 -12 -13  -5  715.53   55.92
  13 -12   5  798.14   66.78
  12  13  -5  654.22   93.77
 -13  12   4   42.63   50.84
  13 -12   4   67.73   37.76
 -13  12   4    6.15   73.40
  12  13  -4  -66.62   68.85
  13 -12   4   29.06   32.78
 -13  12   4   91.55   29.48
 -13  12   4   34.75   39.17
  12  13  -4   17.97   72.38
  12  13  -4   52.61   36.29
 -12 -13  -4   41.63   57.32
 -12 -13  -4   60.05   87.50
 -12 -13  -4   88.09   32.95
  12  13  -4   24.84   36.74
  13 -12   4   -6.22   60.68
 -12 -13  -4   75.91   46.45
  13 -12   4   27.16   63.79
 -12 -13  -3 2697.96  155.53
  13 -12   3 2083.05  132.13
  13 -12   3 2294.89  109.74
 -13  12   3 2735.75  113.23
 -13  12   3 2680.79  141.02
 -13  12   3 2744.66  119.68
  13 -12   2   25.75   28.27
 -13  12   2  -11.99   19.67
 -13  12   2   10.58   48.72
  13 -12   2  -27.00   57.96
  13 -12   2  -43.84   46.01
 -13  12   2    3.64   27.91
  13 -12   2  -12.76   29.06
  12  13  -2  -14.47   28.77
 -12 -13  -2    7.34   40.66
 -13  12   2  -19.33   39.09
 -12 -13  -2   -1.98   25.11
  12  13  -2  -13.58   31.07
  12  13  -2   48.21   50.37
 -12 -13  -2    7.61   68.98
  12  13  -2  -55.61   71.71
 -12 -13  -2  -18.10   35.67
 -13  12   1 4429.42  195.81
  12  13  -1 4801.55  169.52
  12  13  -1 4724.60  181.65
  13 -12   1 4665.74  180.40
  13 -12   1 4560.26  205.93
 -13  12   0  123.06   51.99
 -12 -13   0  146.66   63.09
 -13  12   0   41.66   43.72
 -12  12   6   20.16   51.74
  12  12  -6   36.30   41.00
 -12 -12  -6   71.22   40.93
 -12 -12  -6   51.17  104.50
  12  12  -6   40.55   44.24
  12 -12   6   47.32   96.61
  12  12  -6   69.08   88.58
 -12  12   6   51.00   39.83
  12 -12   6   -9.64   97.29
 -12  12   6   43.86   28.37
 -12 -12  -6    7.52   42.36
  12 -12   6   22.07   50.23
  12  12  -6   96.15   89.02
 -12 -12  -6  114.33   70.71
  12 -12   6   51.12   35.89
 -12  12   6   59.83   75.68
 -12 -12  -5   20.55   37.97
 -12  12   5   38.66   41.43
  12 -12   5  -20.14   43.69
 -12  12   5   83.67   51.83
  12  12  -5   -2.35   72.83
 -12  12   5   37.62   27.68
 -12  12   5  -11.53   80.34
  12  12  -5   36.98   85.38
  12 -12   5  -10.24   77.22
  12 -12   5   45.14   74.69
  12 -12   5   25.42   36.45
  12  12  -5   25.06   38.88
 -12 -12  -5  -56.97   68.68
  12  12  -5   86.50   41.47
  12 -12   4 2259.95  120.98
  12 -12   4 1722.28   93.13
  12 -12   4 1822.52  111.94
 -12  12   4 1821.42  133.11
 -12  12   4 1954.19   97.54
 -12 -12  -4 1898.46  132.52
  12  12  -3   14.56   32.31
 -12  12   3   81.90   22.75
  12 -12   3   46.76   27.99
 -12 -12  -3   54.41   68.64
  12 -12   3   32.23   55.78
  12  12  -3   86.06   61.86
 -12  12   3   91.77   44.11
  12 -12   3   41.14   28.49
 -12 -12  -3   74.64   31.03
 -12  12   3  149.38   39.02
  12  12  -3   93.52   37.83
 -12 -12  -3   48.91   32.23
 -12 -12  -3   51.68   45.87
  12 -12   3    9.87   51.26
  12  12  -3   32.58   62.49
 -12  12   3   -2.60   62.33
 -12 -12  -2  667.42   39.64
  12 -12   2  774.13   45.54
 -12  12   2  609.54   69.55
  12  12  -2  645.80   76.99
  12  12  -2  664.86   60.40
  12 -12   2  692.62   66.36
  12 -12   2  836.17   46.84
 -12  12   2  871.99   49.28
  12 -12   2  562.79   64.48
 -12 -12  -2  851.36   49.34
 -12  12   2  622.40   53.21
 -12 -12  -2  578.77   56.93
  12  12  -2  833.64   56.36
  12  12  -2  734.56   43.77
 -12 -12  -2  612.41   75.55
 -12  12   2  704.96   38.53
  12 -12   1   10.50   51.21
  12 -12   1   -8.42   28.21
 -12  12   1  -23.07   42.41
 -12 -12  -1   53.54   48.92
 -12  12   1   65.30   26.80
  12  12  -1   26.26   43.85
  12 -12   1   10.95   46.92
 -12 -12  -1   51.01   62.02
  12  12  -1   49.49   50.00
  12  12  -1  -19.72   21.10
 -12  12   1   44.43   32.17
 -12 -12  -1   31.79   31.53
  13  12   0  183.85   55.00
  13  12   0   28.62   32.35
 -12  13   0   26.91   40.42
 -12  13   0   83.46   28.22
 -12  13   0  126.22   51.86
  13  12   0   92.98   57.66
  12 -13   1 4760.24  206.41
  12 -13   1 4611.33  181.12
  13  12  -1 5107.17  211.37
  13  12  -1 4872.89  196.36
  13  12  -1 4935.45  178.78
 -12  13   1 4494.58  214.36
 -13 -12  -2    4.31   33.05
  13  12  -2    7.83   32.99
 -12  13   2    3.81   57.29
  12 -13   2   13.87   50.75
  12 -13   2  -48.19   46.36
 -13 -12  -2  -49.45   56.09
 -13 -12  -2   -3.88   21.91
 -12  13   2  -24.53   24.79
 -12  13   2   -7.86   27.38
 -13 -12  -2    6.20   31.89
  13  12  -2  -25.68   66.86
  12 -13   2   -8.18   24.61
  12 -13   2   -6.89   30.49
  13  12  -2   -4.50   28.39
 -12  13   2    7.25   19.52
  13  12  -2  -10.30   49.96
 -12  13   3 2503.84  130.88
  12 -13   3 2661.09  133.28
 -12  13   3 2494.36   95.70
  13  12  -3 2691.09  149.15
  12 -13   3 2243.00  125.27
 -12  13   3 2719.06   93.53
 -13 -12  -3 2685.96  156.90
  12 -13   4   33.45   31.37
 -12  13   4   61.32   35.85
  13  12  -4   29.59   78.10
  12 -13   4   41.20   59.39
 -13 -12  -4   40.39   45.53
  13  12  -4   31.79   74.12
 -13 -12  -4   15.67   85.82
 -12  13   4  119.02   29.11
 -13 -12  -4   47.15   27.65
 -12  13   4  122.51   52.87
  12 -13   4   16.50   58.56
  12 -13   4   46.56   36.37
  13  12  -4   64.01   42.24
  13  12  -4   26.12   36.02
 -13 -12  -4   43.70   48.99
 -12  13   4   17.32   69.63
 -13 -12  -5  829.57   75.73
 -12  13   5  838.81   58.24
  13  12  -5  786.72  105.36
 -12  13   5  859.07   75.53
  13  12  -5  623.58   63.72
  12 -13   5  916.53   92.21
 -12  13   5  749.04   61.32
 -12  13   5  716.72   86.51
  12 -13   5  665.33   55.58
  13  12  -5  824.81   59.24
  12 -13   5  670.08   87.18
  13  12  -5  878.48   97.25
  12 -13   5  804.17   65.82
 -13 -12  -5  752.13   53.54
  13  12  -6    0.87   44.73
 -12  13   6   18.06   33.44
  12 -13   6  -35.47   95.37
  13  12  -6  -34.10  106.13
  12 -13   6   -1.99   47.33
 -12  13   6  -14.63   37.21
 -13 -12  -6   16.17   38.73
  13  12  -6   -6.25   95.26
 -13 -12  -6   39.36   84.25
 -13 -12  -6   11.33   71.42
 -12  13   6   73.90   65.43
  12 -13   6    6.52   40.35
  13  12  -6  -29.12   46.17
 -13 -12  -6   -1.64   49.04
 -12  13   6   33.67   77.89
  12 -13   6   18.62   87.95
 -12  14   0 2372.55  114.83
  12 -14   1  -21.15   28.78
 -14 -12  -1   -5.05   38.16
  12 -14   1    9.40   58.24
 -12  14   1   88.88   56.25
 -12  14   1   13.73   38.02
 -14 -12  -1   -6.24   38.70
  12 -14   1   -6.93   53.74
 -12  14   1   86.60   28.29
 -14 -12  -1  -31.98   69.79
  14  12  -1   40.26   55.80
  14  12  -1   -8.42   30.15
  14  12  -1   97.45   57.99
 -14 -12  -2 3455.30  158.84
  14  12  -2 3772.27  234.26
  14  12  -2 3714.22  188.99
 -12  14   2 4091.71  176.28
  12 -14   2 4169.93  183.90
 -12  14   2 4215.49  152.40
 -12  14   2 3672.91  156.46
 -14 -12  -2 3901.23  181.41
  14  12  -3   -6.84   73.12
  14  12  -3  -42.87   45.20
  12 -14   3  -26.25   32.99
 -14 -12  -3  -40.46   92.61
 -12  14   3   72.96   65.08
 -12  14   3   27.52   33.06
 -14 -12  -3   54.96   31.76
  12 -14   3   16.91   55.40
  14  12  -3   31.72   68.64
 -14 -12  -3  -47.79   45.70
  12 -14   3   49.09   30.01
 -12  14   3   25.92   26.87
 -12  14   3   41.22   48.73
  12 -14   3  -40.59   55.20
 -14 -12  -3   21.12   57.40
  14  12  -3   13.00   39.51
  12 -14   4   96.48   31.16
  14  12  -4  127.41   71.38
  12 -14   4  132.89   65.11
 -12  14   4  141.60   28.48
  14  12  -4  107.38   43.46
  12 -14   4  113.31   57.49
 -14 -12  -4  101.93   91.67
 -12  14   4  187.10   51.87
 -14 -12  -4   87.93   37.75
 -14 -12  -4  155.83   36.81
  12 -14   4  148.61   35.64
  14  12  -4  104.63   39.48
  14  12  -4  160.79   80.01
 -14 -12  -4   92.10   63.16
 -12  14   4  119.12   63.76
 -12  14   4  168.79   39.71
 -12  14   5   16.61   73.53
 -12  14   5  -43.69   35.81
  12 -14   5   29.84   39.98
  14  12  -5   64.62   45.17
 -14 -12  -5   36.87   33.23
  12 -14   5   -1.04   81.47
 -12  14   5   44.17   28.64
  14  12  -5   -2.99   42.27
 -14 -12  -5   65.10   71.68
  14  12  -5  108.67   95.49
  12 -14   5   22.23   83.25
 -12  14   5   72.40   52.38
  14  12  -5  106.55   99.26
  12 -14   5    2.58   31.95
  14  12  -6   61.63   44.79
  12 -14   6   22.39   50.79
 -14 -12  -6   96.31   40.16
 -12  14   6   89.24   36.08
 -14 -12  -6   26.09   74.20
  14  12  -6   62.98   50.46
 -14 -12  -6  100.12   50.88
 -12  14   6  123.11   56.55
  14  12  -6  116.09   91.30
 -12  14   6  101.62   66.25
  14  12  -6   86.70   99.83
  12 -14   6  115.57   92.89
  12 -14   6   90.70   86.34
 -12  14   6   14.88   35.11
  12 -14   6   57.64   38.63
 -14 -12  -6   18.88  107.95
 -12  15   0   41.87   42.04
 -12  15   0   26.80   21.84
 -12  15   0    2.99   21.26
  15  12   0    7.98   54.01
  15  12   0    8.49   32.24
  15  12   0   12.91   54.96
 -12  15   0  -56.07   36.01
  15  12   0    6.12   27.10
 -15 -12  -1 3300.88  144.07
  12 -15   1 2882.30  146.81
  15  12  -1 3442.69  142.34
  15  12  -1 3410.67  160.42
 -12  15   1 3138.73  149.63
  15  12  -1 3413.98  140.01
  15  12  -2   26.85   75.33
  12 -15   2   -4.15   57.99
 -15 -12  -2   32.95   74.01
 -12  15   2   73.72   30.06
  12 -15   2   61.17   49.60
  15  12  -2   19.90   39.02
  15  12  -2   50.78   60.21
  12 -15   2   54.55   28.27
  12 -15   2   -7.44   30.99
  15  12  -2   26.38   31.39
 -15 -12  -2   62.35   22.74
 -15 -12  -2  -12.23   40.41
 -15 -12  -2  -11.68   34.61
 -12  15   2   44.97   40.13
 -12  15   2   30.36   16.87
 -12  15   2   73.30   56.49
  12 -15   3 1375.04   68.36
 -12  15   3 1382.79   98.82
  12 -15   3 1242.35   76.86
  15  12  -3 1005.06   76.16
 -15 -12  -3 1466.89   78.80
 -12  15   3 1261.29   65.53
 -12  15   3 1419.12   82.40
  12 -15   3 1164.46   58.10
  15  12  -3 1342.99   88.89
 -12  15   3 1345.91   61.68
  15  12  -3 1385.90  122.41
 -15 -12  -3 1221.72  116.50
 -15 -12  -3 1470.95  105.06
  12 -15   3 1430.75   92.21
  15  12  -4   -6.19   45.85
 -12  15   4  -12.79   35.95
  12 -15   4   76.65   61.27
  12 -15   4   30.83   32.12
 -12  15   4    8.04   71.65
  12 -15   4   16.00   35.41
 -15 -12  -4   11.38   73.60
 -15 -12  -4  -50.13   61.82
  15  12  -4   -6.24   71.60
  12 -15   4  -61.61   65.14
 -12  15   4   15.95   48.03
 -12  15   4    3.97   26.82
  15  12  -4   -6.67   39.79
 -15 -12  -4    6.06   28.48
 -15 -12  -4   24.16   47.19
  15  12  -4   72.88   93.70
  15  12  -5  331.93  106.31
 -12  15   5  233.05   88.83
 -12  15   5  279.13   57.66
  12 -15   5  232.99   76.74
  12 -15   5  236.15   46.43
  15  12  -5  262.93   59.66
  15  12  -5  248.03   48.36
 -15 -12  -5  248.98   42.29
 -12  15   5  284.31   37.14
 -12  15   5  290.27   46.06
  12 -15   5  188.95   36.78
  12 -15   5  250.04   77.51
  15  12  -5  229.24   96.52
  15  12  -6   25.36   47.30
 -15 -12  -6   42.38  107.40
 -15 -12  -6  -19.38   49.19
 -12  15   6   -4.40   35.25
 -12  15   6    5.00   55.44
 -15 -12  -6    6.21   63.26
 -15 -12  -6  -22.00   30.72
 -12  15   6   51.59   65.84
  12 -15   6   20.22   39.76
  15  12  -6  -39.88   82.74
  12 -15   6    8.47   42.07
  15  12  -6   37.22   53.22
 -12  15   6   -1.38   34.74
  15  12  -6  -16.52  100.58
  12 -15   6  -37.02   93.69
  16  12   0  239.33   33.56
  16  12   0  193.34   37.67
 -12  16   0  216.91   43.18
  16  12   0  225.27   65.74
 -12  16   0  101.36   47.50
 -12  16   0  193.59   26.75
  16  12   0  138.30   70.68
 -12  16   0  212.74   23.65
 -12  16   1  138.53   54.49
 -12  16   1   44.13   21.94
 -12  16   1   71.48   40.09
 -12  16   1   46.83   28.58
 -16 -12  -1  -50.58   73.87
 -16 -12  -1   60.13   58.51
 -16 -12  -1   61.40   32.88
  12 -16   1   38.59   59.81
 -16 -12  -1   72.81   37.36
  12 -16   1   41.18   33.12
  16  12  -1   14.65   34.52
  12 -16   1    4.07   59.62
  16  12  -1  111.57   65.59
  16  12  -1   43.83   68.47
  12 -16   1  126.64   32.12
  16  12  -1  -17.45   35.17
  16  12  -2 2726.76  170.39
  16  12  -2 3018.82  132.88
 -12  16   2 2822.94  129.52
 -12  16   2 2882.46  156.80
  16  12  -3   34.92   44.65
  12 -16   3   66.61   55.00
 -16 -12  -3   58.88   35.19
 -16 -12  -3   24.39   61.93
  12 -16   3   67.98   58.02
  16  12  -3  -11.43   70.55
  16  12  -3 -122.09   84.38
 -12  16   3  109.21   51.02
 -12  16   3   45.06   26.81
 -12  16   3   77.90   33.98
 -16 -12  -3   27.68   95.39
  16  12  -3   -6.14   37.04
  12 -16   3    5.47   31.83
 -16 -12  -3  -25.85   40.73
 -12  16   3  -21.44   70.12
  12 -16   3   33.08   31.87
 -12  16   4  -11.66   32.21
  16  12  -4   20.36   87.46
  12 -16   4   46.85   29.66
  12 -16   4   93.93   58.18
 -12  16   4   32.41   27.07
  12 -16   4   27.22   66.32
 -12  16   4   17.50   51.37
  16  12  -4   30.87   49.75
 -12  16   4   15.37   62.61
 -16 -12  -4   58.66   32.01
  16  12  -4    7.02   38.81
 -16 -12  -4   35.34   48.10
 -16 -12  -4   70.27   69.67
  16  12  -4  -35.95   75.89
 -16 -12  -4   93.16   92.90
  12 -16   4   57.07   34.00
  12 -16   5   -6.07   39.06
 -12  16   5   29.87   48.98
 -12  16   5   81.58   85.12
  12 -16   5   -0.68   32.16
  16  12  -5  -33.85   45.84
  16  12  -5   42.52   46.68
  12 -16   5  -80.46   73.55
 -12  16   5  -30.99   43.94
 -12  16   5   37.26   32.70
  16  12  -5   12.93   92.31
  16  12  -5   87.24   92.72
  12 -16   5   -6.93   72.94
  17  12   0   -1.44   30.33
 -12  17   0  -26.63   41.05
  17  12   0   15.84   63.08
 -12  17   0   72.27   50.18
  17  12   0  -14.79   37.46
 -12  17   0  -13.35   23.99
 -12  17   0   -1.20   23.48
  17  12   0   13.93   55.73
 -17 -12  -1  930.42   85.09
 -12  17   1  823.75   82.49
 -17 -12  -1 1003.75   56.31
  17  12  -1  836.21   88.07
  17  12  -1 1128.65   63.70
  12 -17   1  963.08   82.53
  17  12  -1 1030.35  105.55
  12 -17   1 1069.60   65.82
  12 -17   1 1071.07   89.61
 -12  17   1  927.62   65.43
 -17 -12  -1  888.20   94.54
  17  12  -1  939.56   59.02
 -17 -12  -1  982.94   65.21
  12 -17   1 1066.56   54.30
 -12  17   1  958.83   48.91
 -12  17   1 1050.31   54.15
 -17 -12  -2   43.39   34.70
  17  12  -2   24.20   75.54
 -12  17   2  140.27   66.93
 -12  17   2   39.09   34.67
  17  12  -2  -45.91   46.95
 -17 -12  -2   52.01   83.14
  12 -17   2   16.77   60.36
  12 -17   2   41.12   35.62
  17  12  -2  -33.26   83.84
 -12  17   2    9.98   24.22
  12 -17   2   54.05   33.27
 -17 -12  -2   29.78   34.43
 -17 -12  -2   38.66   57.43
  12 -17   2  -51.91   58.54
 -12  17   2   66.55   47.46
  17  12  -2   19.70   38.27
  17  12  -3  416.79   53.89
  17  12  -3  507.87   97.67
  12 -17   3  645.94   65.86
 -12  17   3  588.15   81.36
 -17 -12  -3  620.55   59.92
 -12  17   3  628.45   48.95
  12 -17   3  708.52   44.16
 -12  17   3  612.88   66.93
  12 -17   3  649.68   39.95
  17  12  -3  529.33   62.25
 -17 -12  -3  538.91   85.39
  17  12  -3  519.34  104.43
 -17 -12  -3  595.22   53.08
 -12  17   3  641.68   41.85
  12 -17   3  669.60   63.84
 -17 -12  -3  628.26   74.36
 -17 -12  -4   24.56   30.87
  17  12  -4   73.57   93.02
 -17 -12  -4   66.35   64.79
 -17 -12  -4  -27.15   49.71
  12 -17   4  -10.73   57.33
  12 -17   4   54.02   55.40
  17  12  -4    0.87   96.62
  17  12  -4  -18.87   40.35
  12 -17   4    5.77   30.65
  17  12  -4  -17.89   58.25
 -17 -12  -4   33.40   93.69
 -12  17   4  -15.88   39.87
 -12  17   4   -1.12   26.98
  12 -17   4   16.83   29.88
 -12  17   4   82.60   81.99
 -12  17   4  -26.29   55.17
 -12  17   5   53.83   32.93
  12 -17   5   66.97   31.33
  17  12  -5   74.49   46.83
  12 -17   5   30.05   32.62
 -12  17   5   36.83   36.22
 -12  17   5   45.50   63.99
  17  12  -5  -15.87   91.05
  17  12  -5   41.89   50.04
 -12  17   5   -0.34   84.61
  12 -17   5   31.59   60.19
  18  12   0  511.44   82.67
 -12  18   0  420.32   39.51
 -12  18   0  440.48   63.99
  18  12   0  414.26   55.15
 -12  18   0  475.09   53.04
  18  12   0  491.84   48.02
 -12  18   0  499.21   34.80
  18  12   0  296.48   76.61
 -18 -12  -1   32.68   34.07
 -12  18   1    8.54   43.07
 -12  18   1   11.49   28.21
  18  12  -1   43.70   70.38
 -12  18   1   -6.82   25.55
  18  12  -1   30.21   37.29
 -12  18   1   64.98   50.69
 -18 -12  -1    5.55   35.79
  18  12  -1   41.09   40.07
  12 -18   1   67.96   35.03
  12 -18   1   -1.56   38.47
  18  12  -1  -30.15   77.29
 -18 -12  -1   46.99   84.01
 -18 -12  -1   47.15   55.27
  12 -18   1   31.19   70.78
  12 -18   1    4.77   75.24
  18  12  -2 2495.68  165.03
 -12  18   2 2535.47  162.10
  18  12  -2 2232.10  169.76
 -18 -12  -2 2653.70  126.21
 -18 -12  -2 2607.86  161.04
 -12  18   3    5.46   49.08
 -18 -12  -3    3.04   39.52
  12 -18   3   51.23   28.90
 -18 -12  -3   46.07   64.74
 -18 -12  -3   81.57   96.94
  18  12  -3   14.17   91.47
  18  12  -3   55.76   93.37
 -12  18   3   29.83   34.33
  12 -18   3   14.31   28.26
 -12  18   3   15.01   28.02
  12 -18   3   42.15   50.79
 -12  18   3   16.95   70.65
  12 -18   3   39.58   49.91
  18  12  -3  -40.79   40.54
  18  12  -3   41.82   48.78
 -18 -12  -3   -7.00   28.94
 -18 -12  -4   68.56   52.18
  18  12  -4   70.15   55.34
 -18 -12  -4   13.44   93.96
 -18 -12  -4   32.25   35.36
  12 -18   4   29.85   22.56
 -12  18   4    5.26   46.74
 -12  18   4   72.56   40.20
  18  12  -4   -5.02   82.80
 -12  18   4    5.78   79.29
  18  12  -4   46.72   42.39
 -12  18   4   12.34   23.98
  18  12  -4   -7.36  111.49
 -18 -12  -4   40.04   63.21
  18  12  -5   15.34   48.36
 -12  18   5  -98.33   80.67
  18  12  -5   -6.19   44.99
 -18 -12  -5  -35.92   68.81
  18  12  -5  100.09  108.15
 -12  18   5    1.64   40.94
 -12  18   5   30.60   33.86
 -12  18   5   19.77   62.75
  19  12   0   -9.68   68.22
 -12  19   0   38.49   35.43
  19  12   0    3.40   32.20
 -12  19   0   49.53   66.94
 -12  19   0   -1.11   52.34
  19  12   0   42.77   77.93
  19  12   0   54.50   40.85
 -12  19   0  -15.03   23.75
  12 -19   1  613.98   48.77
  12 -19   1  885.29   56.98
 -12  19   1  659.61   38.51
  19  12  -1  773.02   60.52
 -19 -12  -1  717.51   57.87
  19  12  -1  503.58   91.94
  19  12  -1  630.09   89.74
 -12  19   1  594.81   68.83
 -19 -12  -1  668.83   51.78
  12 -19   1  588.94   87.55
 -12  19   1  582.93   71.01
 -19 -12  -1  632.73   83.25
 -19 -12  -1  551.31   71.43
  12 -19   1  507.17   67.24
 -12  19   1  701.46   43.19
  19  12  -1  607.71   58.68
 -19 -12  -2   -3.44   74.97
 -19 -12  -2  -25.47   38.90
 -12  19   2  -14.12   50.13
  12 -19   2  -19.25   61.10
 -19 -12  -2   -4.51   67.60
  12 -19   2    7.33   34.81
  19  12  -2  118.20   83.75
  19  12  -2   -7.16   47.47
 -19 -12  -2  -37.57   38.53
 -12  19   2   21.01   32.04
  19  12  -2    8.46   42.55
 -12  19   2   54.54   65.57
  19  12  -2   87.58   74.81
  12 -19   2   88.88   61.85
 -12  19   2   49.28   26.25
  12 -19   2   75.08   34.48
  19  12  -3   39.91   87.95
 -12  19   3  232.46   42.31
  19  12  -3  174.91   46.13
 -19 -12  -3  222.78   63.00
  19  12  -3  133.85   49.28
  19  12  -3   37.29   94.56
 -12  19   3  186.56   78.57
 -19 -12  -3  161.16  101.02
  12 -19   3  210.37   24.65
 -19 -12  -3  201.38   34.13
 -19 -12  -3  185.71   51.29
 -12  19   3  214.16   30.52
 -12  19   3  120.70   54.31
 -12  19   4  -11.48   81.28
  19  12  -4   -7.64  100.64
  19  12  -4   18.94   95.29
 -19 -12  -4  -20.40   56.62
 -12  19   4   19.33   34.42
  19  12  -4   72.69   54.22
  19  12  -4  -23.00   47.38
 -19 -12  -4 -131.31  105.15
 -19 -12  -4    7.87   31.37
 -12  19   4  -34.27   60.43
 -12  19   4   -1.30   30.23
 -19 -12  -4  -60.20   52.23
  19  12  -5   46.95   46.77
 -12  19   5   39.62   28.02
 -12  19   5   54.78   50.31
 -19 -12  -5   33.66   58.69
  19  12  -5   26.29   42.33
  19  12  -5  -33.17   75.79
 -12  19   5   -5.07   64.79
 -12  19   5   24.72   32.56
  20  12   0  582.50   91.80
  20  12   0  487.00   57.84
 -12  20   0  500.34   66.47
  20  12   0  567.85   83.76
 -12  20   0  577.18   38.15
  20  12   0  633.27   49.37
 -12  20   0  553.75   43.71
 -12  20   0  613.19   58.35
  20  12  -1   33.90   81.09
 -12  20   1  -22.24   47.77
  20  12  -1   42.26   42.86
  20  12  -1    5.71   46.19
 -20 -12  -1  -62.13   46.55
 -12  20   1   23.05   31.08
  12 -20   1   34.92   33.35
  12 -20   1  -49.31   83.72
  12 -20   1   37.15   43.60
 -20 -12  -1   53.23   74.59
  20  12  -1   -9.88   91.50
 -12  20   1    5.19   28.38
 -20 -12  -1   20.85   30.24
 -20 -12  -1  -29.34   86.89
  12 -20   1   62.13   70.18
 -12  20   1   40.43   70.72
 -12  20   2  632.58   95.33
 -20 -12  -2  708.64   55.93
 -12  20   2  618.50   53.84
  12 -20   2  687.33   48.06
  12 -20   2  586.69   40.14
  20  12  -2  468.62   56.68
  12 -20   2  586.64   62.82
  20  12  -2  500.62  102.19
 -20 -12  -2  661.32   87.46
 -20 -12  -2  617.47   52.34
 -20 -12  -2  565.74   99.96
  20  12  -2  577.26   65.73
  20  12  -2  752.89  109.20
  12 -20   2  589.15   73.68
 -12  20   2  656.44   65.65
  20  12  -3   16.76   51.93
 -20 -12  -3  -74.92   96.94
  20  12  -3   46.37   99.95
 -12  20   3   58.03   75.35
 -12  20   3   -9.15   28.24
  20  12  -3   10.96   44.45
 -20 -12  -3    7.00   29.28
 -20 -12  -3   24.63   60.92
  20  12  -3   -1.30   91.87
 -20 -12  -3   18.56   50.98
 -12  20   3  -44.07   37.32
 -12  20   3  -11.06   54.79
 -12  20   4   70.34   39.79
 -20 -12  -4   72.71   90.11
 -20 -12  -4   24.41   42.07
  20  12  -4   72.06   47.26
 -12  20   4   75.30   63.11
 -12  20   4   25.72   84.16
 -20 -12  -4   94.30   70.62
 -12  20   4   42.21   30.28
  20  12  -4   -8.69  121.60
  20  12  -4   87.02   54.28
  20  12  -4   95.22   95.74
 -20 -12  -4   49.34   33.27
 -12  21   0  -20.66   28.42
  21  12   0  -10.45   86.38
 -12  21   0   36.40   34.74
 -12  21   0   44.46   54.95
  21  12   0   37.63   41.28
 -12  21   0  -10.33   66.94
  21  12   0  -39.94   44.17
  21  12   0  -57.47   78.10
 -12  21   1  411.88   80.67
 -21 -12  -1  457.25   99.96
  21  12  -1  449.20  109.60
 -21 -12  -1  593.01   50.59
  21  12  -1  479.60   52.51
  12 -21   1  553.54  104.02
 -12  21   1  553.70   35.35
 -12  21   1  510.23   66.93
 -21 -12  -1  528.13   45.90
 -21 -12  -1  496.07   87.51
  12 -21   1  554.56   54.22
  21  12  -1  331.64   91.32
  21  12  -1  449.46   58.31
  12 -21   1  455.08   44.94
 -12  21   1  497.17   46.94
  12 -21   1  474.85   74.02
  21  12  -2   41.09   41.60
  12 -21   2   27.24   29.21
  12 -21   2   27.20   52.68
 -12  21   2   20.89   34.91
 -12  21   2   31.36   52.20
  12 -21   2   30.90   28.67
  21  12  -2  -12.67   41.73
  21  12  -2   37.00   87.98
  21  12  -2  -40.48  103.81
 -12  21   2   13.32   69.49
 -21 -12  -2   36.37   39.75
 -12  21   2   29.88   27.95
  12 -21   2    4.01   52.71
 -21 -12  -2   12.39   38.73
 -21 -12  -2    5.68   84.44
 -21 -12  -2   25.29   74.66
 -21 -12  -3  201.11   38.79
 -21 -12  -3  125.28   89.76
 -21 -12  -3  200.05   46.53
  21  12  -3   97.84   59.42
  21  12  -3  208.65   47.18
 -12  21   3  224.06   82.12
  21  12  -3   10.75  106.33
  21  12  -3  106.21  101.64
 -12  21   3  197.49   61.06
 -12  21   3  242.13   32.26
 -21 -12  -3  238.47   66.10
 -12  21   3  213.95   43.35
 -21 -12  -4   19.70   30.24
  21  12  -4   -8.08   58.05
 -21 -12  -4   -0.35   95.85
  21  12  -4 -106.55   98.12
 -12  21   4   10.54   37.05
  21  12  -4   -0.26   95.59
 -21 -12  -4   22.82   66.03
 -21 -12  -4   17.48   52.86
 -12  21   4  -12.44   80.33
 -12  21   4  -12.31   32.68
  21  12  -4  -15.11   46.62
 -12  21   4   -9.01   51.11
  22  12   0  143.01   75.13
  22  12   0  306.64   45.78
  22  12   0  216.38   83.82
  22  12   0  248.15   51.82
 -12  22   0  249.97   33.35
 -12  22   0  262.76   71.11
 -12  22   0  252.81   67.77
 -12  22   0  298.35   37.76
 -12  22   1   12.97   55.36
  12 -22   1    2.20   45.63
  12 -22   1   23.30   40.88
 -12  22   1   -4.28   74.48
  22  12  -1   -7.23   42.25
 -22 -12  -1    6.75   33.67
  22  12  -1   -5.86  101.66
 -12  22   1   13.83   30.69
 -12  22   1   -5.86   36.89
  12 -22   1   45.27   75.21
  12 -22   1  -82.98   96.15
 -22 -12  -1   -2.48   65.04
  22  12  -1   41.80   71.54
  22  12  -1  -21.28   44.63
 -22 -12  -1   28.51   71.98
 -22 -12  -1  -19.96   37.41
 -22 -12  -2   80.40   89.27
 -12  22   2  110.02   32.37
  22  12  -2   71.52   44.98
  22  12  -2   80.63   51.30
 -22 -12  -2   94.42   39.51
  22  12  -2   66.72   93.27
 -22 -12  -2   37.56   46.64
 -12  22   2  177.29   64.57
  22  12  -2   68.27  104.97
 -12  22   2   79.67   39.05
 -22 -12  -2   94.16   95.54
 -12  22   2   25.72   85.36
 -12  22   3   11.63   39.24
 -22 -12  -3   18.06   69.73
  22  12  -3  -29.36   57.68
 -12  22   3   22.07   64.29
 -12  22   3  -58.52   81.53
 -22 -12  -3   20.91   33.09
 -22 -12  -3  100.52  105.19
 -22 -12  -3  -24.50   51.77
  22  12  -3   14.57  100.02
 -12  22   3   21.30   25.59
  22  12  -3   23.70   46.72
  22  12  -3 -132.41  111.88
  22  12  -4  -16.57   47.71
 -22 -12  -4  110.27   71.64
 -12  22   4   10.72   79.98
 -12  22   4   51.58   62.17
  22  12  -4    9.91   57.45
 -22 -12  -4   53.27   78.86
 -22 -12  -4   63.68   35.08
 -12  22   4   66.30   34.58
 -12  22   4   65.01   42.96
 -22 -12  -4   58.89   50.67
 -12  23   0   26.73   33.35
  23  12   0   40.68   39.99
 -12  23   0    0.85   29.71
  23  12   0   62.66   97.98
  23  12   0   46.95   49.41
  23  12   0   60.26   87.94
 -12  23   0   61.11   76.87
 -12  23   0    0.68   66.97
  12 -23   1  135.70   37.03
 -12  23   1  112.72   68.44
 -23 -12  -1  201.61   43.26
  23  12  -1  169.22  113.09
 -23 -12  -1   54.32   75.13
 -12  23   1  103.02   80.57
  12 -23   1  154.57   50.70
 -23 -12  -1  195.71   47.43
  12 -23   1  122.04   98.64
  23  12  -1  124.40   54.52
  23  12  -1  140.98   50.12
  12 -23   1  145.08   69.46
 -12  23   1  105.96   34.06
  23  12  -1  101.31   93.65
 -12  23   1  166.63   42.56
 -23 -12  -1  201.98   90.60
  23  12  -2  -73.52   91.41
 -12  23   2   -1.23   31.24
  23  12  -2  -15.75   42.46
 -23 -12  -2    6.14   40.99
 -23 -12  -2    1.30   76.45
  23  12  -2   17.05   47.19
 -12  23   2   16.33   55.39
 -12  23   2  -13.26   37.43
 -23 -12  -2   20.57   41.06
  23  12  -2   14.13   94.68
 -23 -12  -2   87.72   66.55
 -12  23   2   33.42   81.60
 -12  23   3  192.62   65.58
 -23 -12  -3  132.46   73.79
 -12  23   3  125.97   34.88
  23  12  -3  126.22   61.38
 -23 -12  -3  163.19  106.34
  23  12  -3  106.77   96.25
 -23 -12  -3  158.34   53.65
 -12  23   3  129.90   82.86
 -12  23   3  143.08   40.60
  23  12  -3  150.84  113.32
 -23 -12  -3  167.00   34.39
  23  12  -3  125.07   51.60
  24  12   0  239.39   94.53
  24  12   0  313.26  111.21
  24  12   0  373.33   56.54
 -12  24   0  257.57   37.42
 -12  24   0  262.84   45.00
 -12  24   0  256.83   81.35
  24  12   0  260.00   52.55
 -12  24   0  320.22   77.13
 -24 -12  -1  -46.86   76.55
 -24 -12  -1   65.56   73.09
  12 -24   1    3.65   48.22
 -24 -12  -1   15.45   41.08
 -12  24   1   59.75   71.18
  12 -24   1  -40.86   69.44
  24  12  -1    4.74   76.81
  24  12  -1  -55.39   57.43
  24  12  -1  203.73  114.00
 -12  24   1   75.21   81.49
 -12  24   1    5.32   40.14
 -12  24   1    3.52   33.47
 -24 -12  -1   -5.73   36.41
  24  12  -1   -5.25   50.27
  12 -24   1   23.21   36.52
 -24 -12  -2   -2.41   75.67
 -24 -12  -2    0.09   42.78
 -24 -12  -2   32.88   34.60
  24  12  -2   -1.28   56.30
 -12  24   2   -0.53   64.20
 -12  24   2   21.56   44.43
 -12  24   2  -28.29   92.20
 -12  24   2   21.82   37.51
  24  12  -2   34.94   47.51
  24  12  -2   50.88   98.67
 -24 -12  -2  -29.47   76.14
  24  12  -2   -9.65  107.80
 -12  24   3    7.23   78.09
  24  12  -3   55.38  108.87
 -12  24   3  -49.61   65.53
 -24 -12  -3   18.68   43.07
  24  12  -3   21.95   47.95
 -24 -12  -3   31.97   67.66
 -12  24   3   20.94   31.85
  24  12  -3    9.66   50.30
  24  12  -3  -33.24   98.85
 -24 -12  -3   12.28   78.09
 -12  24   3   -1.65   38.21
 -24 -12  -3    3.54   35.68
 -12  25   0  -23.60   34.72
  25  12   0  -15.96   44.56
 -12  25   0  -22.05   37.99
 -12  25   0  -11.71   57.18
  25  12   0 -110.94  113.48
  25  12   0    3.70   48.48
 -12  25   0 -100.50   80.33
  25  12   0   28.17   95.70
 -12  25   1   27.24   39.08
  25  12  -1   24.83   53.72
 -25 -12  -1   56.16   91.47
 -25 -12  -1  -34.02   45.73
  25  12  -1   43.38   96.83
  25  12  -1   66.60  107.70
 -12  25   1   35.65   35.13
  25  12  -1   -9.55   47.50
 -12  25   1   42.64   82.49
 -25 -12  -1   33.29   38.90
 -25 -12  -1  -10.70   78.93
  12 -25   1    4.95   34.90
 -12  25   1   97.59   75.54
 -25 -12  -2  -28.75   43.30
 -25 -12  -2  -73.52   89.36
  25  12  -2  -59.63   83.38
  25  12  -2   48.51   48.08
 -12  25   2   13.79   73.93
  25  12  -2   32.40   59.00
 -25 -12  -2  -10.71   39.47
 -12  25   2    7.60   38.79
  25  12  -2  -34.44   83.12
 -12  25   2   48.35   40.50
 -12  25   2   -0.70   69.36
 -25 -12  -2   15.72   72.47
  26  12   0   33.83   45.02
  26  12   0   64.66   46.84
  26  12   0   20.03   53.80
 -12  26   0  137.91   42.55
  26  12   0   21.18   71.29
 -12  26   0   18.57   56.74
 -12  26   1   35.17   73.14
 -12  26   1   11.79   35.72
 -26 -12  -1  -54.63   71.98
 -12  26   1  -20.72   35.77
  26  12  -1   18.84   72.96
 -26 -12  -1   -6.12   91.74
  26  12  -1   -1.98   38.44
 -26 -12  -1   -6.07   41.88
  26  12  -1   18.71   50.46
 -26 -12  -1   13.53   37.24
 -26 -12  -2  -10.59   53.98
 -26 -12  -2  -22.45   61.81
 -12  26   2   32.42   39.72
 -26 -12  -2   20.20   41.18
 -12  26   2  -13.51   38.89
 -26 -12  -2  -27.72   41.49
  26  12  -2   66.81   41.96
 -12  27   0  -20.52   37.73
  27  12   0  -20.96   59.23
  27  12   0  -15.75   49.21
 -12  27   0    2.47   39.53
  27  12   0   12.73   52.26
 -27  11   1    2.42   45.32
 -27  11   1  -23.79   55.92
 -11 -27  -1   14.30   36.92
  11  27  -1   14.20   33.10
 -11 -27  -1   45.69   41.75
  27 -11   1  -20.44   42.60
 -27  11   1   15.92   78.91
 -27  11   1    1.36   28.80
  27 -11   1   -1.45   44.99
 -27  11   0    0.08   32.12
 -11 -27   0    7.00  116.79
 -27  11   0   55.16   43.64
 -11 -27   0    7.43   43.73
 -27  11   0   42.44   80.37
 -11 -27   0   23.08   66.21
 -26  11   2  -13.73   47.08
  11  26  -2   -8.63   47.67
 -11 -26  -2   27.33   44.56
  11  26  -2  -38.55   98.04
 -11 -26  -2  -47.76   52.44
  11  26  -2   -4.31   26.74
  26 -11   2  -46.49   54.85
 -26  11   2  -32.52   29.01
 -11 -26  -2   12.63   81.76
 -11 -26  -2   37.60   59.63
 -26  11   2  -27.64   59.99
  26 -11   2  -25.69   53.11
  26 -11   1  -14.03   57.00
 -26  11   1   59.25   37.28
  26 -11   1    4.95   50.94
 -11 -26  -1   53.31   46.90
 -26  11   1   92.67  100.72
 -26  11   1    4.93   36.13
  11  26  -1   53.36   35.52
 -26  11   1   27.04   71.60
  26 -11   1  -47.39   86.98
  11  26  -1  -23.89   61.22
 -11 -26  -1   69.00   77.41
 -11 -26  -1   43.59   45.08
 -26  11   0  -34.02   29.10
 -11 -26   0  -31.29   87.70
 -11 -26   0  -64.39   60.87
 -26  11   0   11.95   76.06
 -26  11   0   58.12   71.19
 -26  11   0  -33.60   39.32
 -11 -26   0   31.02   48.35
 -11 -26   0  -47.20  106.65
 -11 -25  -3    1.47   39.47
 -11 -25  -3   22.28   36.87
 -11 -25  -3  -50.93   71.31
 -25  11   3   25.12   71.56
  25 -11   3   38.73   64.23
  25 -11   3   57.70   87.90
 -25  11   3   19.63   60.95
 -25  11   3  -27.97   42.72
 -25  11   3   31.60   28.41
  25 -11   3  -22.45   54.22
  25 -11   2  -31.07   53.66
  25 -11   2  -24.88   54.41
 -11 -25  -2  151.76   93.13
  11  25  -2   48.51   54.99
  11  25  -2   56.36   32.69
  11  25  -2   83.58   58.53
  11  25  -2   42.24   91.32
 -11 -25  -2    5.71   47.39
 -25  11   2   22.29   45.79
 -25  11   2   16.96   34.43
  25 -11   2   90.52  100.47
  25 -11   2  109.45   96.75
 -25  11   2  -77.34  103.18
 -25  11   2  -10.71   68.09
 -11 -25  -2   31.25   84.17
 -11 -25  -2    7.14   40.56
 -25  11   1   24.48   34.95
 -25  11   1  -30.20   78.14
  25 -11   1   -6.50  110.51
 -11 -25  -1   20.36   52.42
  11  25  -1  -10.13   61.64
  11  25  -1  -69.42  107.41
 -25  11   1   -5.62   75.99
 -11 -25  -1    8.28   47.43
 -11 -25  -1   57.87  104.85
  25 -11   1   10.51   55.46
  25 -11   1    8.58  106.69
  25 -11   1  -16.81   56.76
 -11 -25  -1    5.29  112.99
  11  25  -1  -31.64   49.07
 -25  11   1   17.61   28.59
  11  25  -1   26.40   36.70
 -11 -25   0  193.57   96.96
 -25  11   0  131.44   39.06
 -11 -25   0  104.81   58.68
 -11 -25   0  153.35   97.49
 -11 -25   0  157.42   49.53
 -25  11   0  159.54   43.83
 -25  11   0  101.65   76.43
 -25  11   0  122.68   93.22
  11  24  -3   94.78   26.08
 -11 -24  -3  100.10   90.64
 -11 -24  -3   54.64   42.67
 -24  11   3   48.33   64.87
  24 -11   3   92.70   60.22
  24 -11   3   57.17   89.64
 -24  11   3   73.15   31.79
 -11 -24  -3   97.49   51.55
 -11 -24  -3   73.40   78.84
  11  24  -3   84.25   70.98
  11  24  -3  112.14   41.14
  24 -11   3   38.13   53.37
 -24  11   3   58.98  110.02
 -24  11   3   61.48   41.53
 -11 -24  -2  -19.31   80.91
 -24  11   2   16.25  102.51
 -24  11   2    3.43   33.68
 -24  11   2   18.84   45.11
  24 -11   2   -6.23   51.29
 -11 -24  -2  -26.19   95.01
 -24  11   2 -108.77   72.94
 -11 -24  -2  -18.88   38.28
  24 -11   2   63.30  107.72
  24 -11   2   43.73   54.21
  24 -11   2   14.79   99.39
  11  24  -2   64.52   32.74
  11  24  -2   36.28   56.49
  11  24  -2    3.83   94.54
  11  24  -2   -2.26   45.39
 -11 -24  -2  -14.00   46.77
 -24  11   1   74.31   34.35
 -11 -24  -1   89.78   95.87
  24 -11   1   -1.73   89.99
  11  24  -1   29.83   57.49
 -24  11   1  107.57   77.71
 -24  11   1   38.92   65.57
  24 -11   1   73.95   54.70
 -24  11   1   71.02   35.93
  11  24  -1   49.25   34.25
  11  24  -1   49.09  100.12
 -11 -24  -1  -16.71   89.72
  24 -11   1   95.43  110.50
 -11 -24  -1    9.83   46.64
 -11 -24  -1  136.67   47.90
  11  24  -1  113.64   48.11
  24 -11   1   82.32   55.03
 -11 -24   0  -23.53   84.88
 -24  11   0   51.38   95.14
 -24  11   0  -25.24   38.33
 -11 -24   0   23.07   95.06
 -24  11   0  -37.91   81.77
 -11 -24   0   19.11   51.31
 -11 -24   0   69.74   47.71
 -24  11   0  -22.26   42.53
  23 -11   4  -46.69   47.56
 -11 -23  -4   24.11   85.13
 -11 -23  -4   37.00   64.14
 -23  11   4   14.86   34.89
 -23  11   4   11.14   71.25
  23 -11   4  -22.59   48.46
 -11 -23  -4  -29.99   46.66
  11  23  -4    3.07   23.46
 -23  11   4   36.79   37.74
 -23  11   4   45.68   71.24
 -11 -23  -4   19.10   37.08
 -23  11   3   66.69  115.59
  23 -11   3  -35.78  101.03
 -11 -23  -3   -1.55   52.01
  11  23  -3   17.92   31.87
  11  23  -3  -12.44   83.58
 -23  11   3    0.95   33.36
 -23  11   3   39.91   59.31
 -11 -23  -3   58.53   60.00
 -11 -23  -3   30.08   40.84
  23 -11   3  -36.48   61.04
  11  23  -3   26.27   55.03
 -23  11   3   19.35   47.08
 -11 -23  -3   80.00  101.34
  11  23  -3   -2.08   42.37
  23 -11   3   30.21   51.97
  11  23  -2   98.97   32.91
  11  23  -2  150.15   90.63
  11  23  -2   47.61   44.30
 -23  11   2   81.94   37.17
  23 -11   2    2.77   56.72
 -23  11   2   54.38   79.19
 -23  11   2   55.67   25.48
  11  23  -2   22.77   61.99
  23 -11   2  102.06  102.32
 -23  11   2   76.17   70.94
 -11 -23  -2  -25.65   73.64
  23 -11   2  111.63  107.65
 -11 -23  -2   43.57   49.71
 -11 -23  -2   57.81   38.51
 -11 -23  -2    2.07  103.05
  23 -11   2   45.49   50.69
 -11 -23  -1   65.11  103.72
 -11 -23  -1  -10.25   88.39
 -11 -23  -1   29.61   38.21
 -11 -23  -1   36.02   57.49
  23 -11   1  -10.54  112.88
  23 -11   1  -28.97   55.96
  11  23  -1  -39.94   43.20
  23 -11   1   64.69   50.56
 -23  11   1   41.16   74.15
  11  23  -1   40.49  100.14
  11  23  -1   43.03   36.09
  11  23  -1   21.51   56.91
 -23  11   1   -8.82   32.62
  23 -11   1   35.82  102.77
 -23  11   1   19.04   74.00
 -23  11   1   -2.56   33.15
 -23  11   0   51.73   85.62
 -23  11   0   48.08   35.00
 -23  11   0   72.65   30.80
 -23  11   0   -0.68   73.76
 -11 -23   0   64.95   47.44
 -11 -23   0   61.57   45.16
 -11 -23   0  -53.00   80.85
 -11 -23   0   11.88   89.14
  11  22  -4   10.73   31.08
 -22  11   4   75.16   98.84
  22 -11   4   19.84   47.19
 -11 -22  -4   -9.42   72.60
 -22  11   4   21.25   47.09
 -22  11   4    9.68   34.56
 -11 -22  -4   -3.97   37.85
 -22  11   4   63.76   77.85
 -11 -22  -4  -18.17   46.89
  22 -11   4   18.57   57.63
 -11 -22  -4    8.74   64.55
  11  22  -4   26.73   35.32
  22 -11   4   44.50   76.23
  11  22  -4    3.18   50.57
 -22  11   3  207.36   62.19
  11  22  -3  182.50   42.73
  11  22  -3  107.11   56.19
 -11 -22  -3  163.96   39.17
 -22  11   3  234.47   86.51
  22 -11   3  135.65   53.60
  22 -11   3  165.61  115.62
 -22  11   3  167.68   35.19
 -22  11   3  111.13   40.01
 -11 -22  -3  143.34   54.38
  11  22  -3  177.13   82.84
 -11 -22  -3   71.59   98.40
 -11 -22  -3  154.00   75.66
  11  22  -3  143.87   32.73
  22 -11   3  154.94   48.62
  22 -11   2   36.41   99.78
  11  22  -2   24.00   32.40
 -11 -22  -2    2.17   41.78
 -11 -22  -2   11.64   76.70
 -22  11   2   35.71   36.05
 -22  11   2  -52.58   86.22
  22 -11   2   36.92   52.18
  22 -11   2   -4.42  102.03
  11  22  -2  -27.10   44.62
 -11 -22  -2   -3.55   51.03
 -22  11   2   69.36   66.36
  22 -11   2   52.63   47.77
  11  22  -2   22.67   87.90
 -22  11   2   18.11   25.32
  11  22  -2  -17.15   61.17
 -11 -22  -2  116.58   96.17
  22 -11   1  315.48   59.94
 -11 -22  -1  476.28   44.56
  11  22  -1  491.63   41.42
  22 -11   1  540.51  121.81
  22 -11   1  477.35   62.49
 -22  11   1  439.23   77.87
 -22  11   1  559.66   45.10
 -22  11   1  430.33   37.11
  11  22  -1  593.80   92.60
  11  22  -1  494.83   54.31
 -11 -22  -1  527.39   50.93
 -11 -22  -1  391.74   93.41
 -11 -22  -1  522.89   99.76
 -22  11   1  399.72   91.32
  11  22  -1  375.13   70.80
  22 -11   1  226.95  101.59
 -11 -22   0   14.01   42.45
 -11 -22   0  -27.82   76.63
 -11 -22   0   40.32   45.44
 -11 -22   0  -35.81   68.85
 -22  11   0   11.96   69.68
 -22  11   0  -26.91   69.66
 -22  11   0    0.00   30.32
 -22  11   0   -5.36   33.12
  21 -11   4   44.93   93.42
  11  21  -4   -7.20   30.36
 -21  11   4    3.20   74.24
  11  21  -4   25.62   35.78
  21 -11   4  -22.36   41.95
  21 -11   4   46.07   85.94
  21 -11   4  -19.42   57.64
 -11 -21  -4   10.02   38.37
 -21  11   4  -44.08   82.89
  11  21  -4   31.91   53.87
 -11 -21  -4   24.54   68.96
 -11 -21  -4   30.66   53.09
  11  21  -4  -18.81   71.33
 -21  11   4  -17.37   33.88
 -11 -21  -4    9.44   99.53
 -21  11   4    2.07   40.02
 -11 -21  -3   -1.73   80.32
  21 -11   3   -8.83   46.32
 -11 -21  -3   10.48   36.03
  21 -11   3   -0.17  109.04
  11  21  -3   72.77   79.06
 -21  11   3   12.69   30.72
  21 -11   3    6.87   51.47
 -11 -21  -3  -21.81   52.79
  11  21  -3   21.48   57.11
  11  21  -3    9.59   41.00
 -21  11   3  -28.70   42.71
 -21  11   3   36.83   96.58
  11  21  -3   10.52   30.53
  21 -11   3  -10.00  104.24
 -21  11   3   31.76   54.89
 -11 -21  -3  -27.89   68.87
  11  21  -2   25.12   55.36
 -11 -21  -2   93.04   45.87
 -21  11   2   59.53   52.06
 -11 -21  -2   38.18   77.14
  11  21  -2   69.56   30.15
  21 -11   2   22.90   58.12
  21 -11   2    3.56  110.87
 -21  11   2   64.08   24.83
  21 -11   2   76.76   88.12
 -11 -21  -2    4.16   36.44
 -21  11   2  -11.85   40.91
 -11 -21  -2  -37.82   85.69
  11  21  -2   12.46   37.56
  11  21  -2  117.88   84.40
  21 -11   2   33.22   47.62
 -21  11   2  119.54   85.20
 -11 -21  -1   -5.10   67.88
 -21  11   1   40.24   37.82
 -21  11   1   -5.29   51.89
  11  21  -1   30.02   34.36
  11  21  -1  -16.05   62.99
 -21  11   1   81.81   83.02
 -11 -21  -1   69.39   50.24
 -11 -21  -1   -3.89   32.77
  21 -11   1 -120.88   86.69
  11  21  -1   62.66   79.80
 -21  11   1  -13.14   25.86
  21 -11   1   -8.94   48.50
  21 -11   1    3.09   51.48
  11  21  -1  -32.17   37.58
 -11 -21  -1   65.66   92.17
  21 -11   1   -1.55  100.83
 -21  11   0  111.20   66.74
 -21  11   0   55.36   28.07
 -21  11   0   45.00   32.22
 -21  11   0   44.84   49.10
 -11 -21   0  106.16   74.33
 -11 -21   0   64.19   82.18
 -11 -21   0   45.71   43.54
 -11 -21   0   38.07   42.46
  20 -11   5   19.45   48.62
 -11 -20  -5    0.86   36.18
  11  20  -5   11.30   36.05
 -11 -20  -5  -23.15   50.10
  11  20  -5   21.22   29.75
 -11 -20  -5   29.86   48.35
  11  20  -5   21.61   54.52
 -20  11   5   37.95   65.78
 -20  11   5   25.50   39.94
 -20  11   5   93.59   36.73
 -20  11   5  -41.92   61.79
  20 -11   4  -75.88   98.76
 -11 -20  -4  -12.96   68.37
 -11 -20  -4   36.16   49.78
  11  20  -4   -7.53   58.14
  20 -11   4  -29.91   87.57
  11  20  -4  -45.47   74.22
 -20  11   4   -1.04   44.63
  20 -11   4  -11.57   59.93
 -11 -20  -4  -63.06   99.40
  11  20  -4  -10.32   39.17
 -20  11   4  -84.63   69.85
 -20  11   4   62.79  100.49
  11  20  -4   -8.82   30.47
 -20  11   4    3.89   31.29
  20 -11   4   -2.25   39.90
 -11 -20  -4   -4.75   34.57
 -11 -20  -3  440.64   54.86
  11  20  -3  339.40   35.46
 -11 -20  -3  343.71   43.21
  20 -11   3  403.00   63.57
  20 -11   3  116.55  101.31
 -20  11   3  402.50   33.85
 -20  11   3  391.89   58.72
  20 -11   3  263.80   93.87
 -20  11   3  384.23   81.66
  11  20  -3  405.22   46.45
 -11 -20  -3  286.52   70.74
  20 -11   3  260.91   49.29
 -20  11   3  441.39   49.57
  11  20  -3  397.04   78.67
 -11 -20  -3  359.31   98.63
  11  20  -3  333.34   56.83
 -11 -20  -2   46.37   38.13
  11  20  -2   73.90   50.94
  11  20  -2  101.01   32.57
 -11 -20  -2   98.03   68.56
 -11 -20  -2  102.33   49.48
 -20  11   2   84.67   27.16
  20 -11   2   29.60   87.49
  11  20  -2   -8.02   83.65
 -20  11   2   54.33   36.68
 -20  11   2   47.28   54.41
  11  20  -2    2.53   37.46
  20 -11   2   12.50   47.38
  20 -11   2   59.80   48.43
 -20  11   2   92.50   72.08
 -11 -20  -2  137.43   97.66
  20 -11   2   96.24   88.43
  20 -11   1  768.80   68.97
  11  20  -1  833.23   82.67
  11  20  -1  654.01   69.30
 -11 -20  -1  873.37   62.12
 -11 -20  -1  745.28   77.51
 -20  11   1  797.39   68.27
  20 -11   1  601.56   66.66
 -20  11   1  768.82   50.40
 -20  11   1  701.89   92.13
  11  20  -1  645.67   48.13
 -20  11   1  701.62   44.61
  20 -11   1  702.67  120.61
 -11 -20  -1  674.04   50.43
 -11 -20  -1  739.17   96.70
  11  20  -1  896.89   55.22
  20 -11   1  553.06   98.09
 -11 -20   0  -28.38   77.43
 -11 -20   0   49.47   39.06
 -20  11   0   23.83   30.15
 -20  11   0    2.60   62.41
 -20  11   0   14.76   25.25
 -11 -20   0    4.17   72.12
 -20  11   0   12.20   60.66
 -11 -20   0   16.90   33.04
  11  19  -5  -23.20   37.56
  19 -11   5  -11.39   64.90
  19 -11   5   26.01   59.73
 -11 -19  -5  -16.16   42.84
  11  19  -5  -32.69   72.25
 -19  11   5  -22.92   63.91
 -11 -19  -5   48.75   87.86
  19 -11   5  -60.85   83.08
 -11 -19  -5  -12.01   37.07
 -19  11   5  -19.36   69.76
 -11 -19  -5  -24.89   65.69
  11  19  -5   -6.99   32.80
 -19  11   5  -48.17   39.52
  19 -11   5   65.27   41.39
 -19  11   5    4.15   37.16
  11  19  -4    2.40   57.43
 -11 -19  -4   45.16   73.47
  19 -11   4  -45.08   84.63
 -19  11   4  -10.82   44.47
  19 -11   4   53.42   88.60
  11  19  -4   -2.57   28.15
 -19  11   4   25.76   26.20
 -11 -19  -4   37.78   61.82
  11  19  -4   17.98   74.82
 -19  11   4   30.78   56.20
  19 -11   4    9.47   52.13
 -11 -19  -4   18.24   33.02
  19 -11   4    3.80   37.59
 -11 -19  -4  -28.40   40.90
  11  19  -4   11.18   34.39
 -19  11   4   58.49   98.98
 -19  11   3   -5.27   22.72
  11  19  -3    5.56   36.87
 -11 -19  -3  -50.81   50.99
 -11 -19  -3   14.11   35.57
 -11 -19  -3   16.92   48.33
 -11 -19  -3   46.08   93.81
 -19  11   3  -16.18   32.88
  19 -11   3  -47.25   51.85
  11  19  -3   -1.81   28.09
 -19  11   3   16.01   76.33
  19 -11   3   59.65   95.03
  19 -11   3   -1.56   36.75
  19 -11   3  -82.92   92.88
  11  19  -3  -40.07   52.40
  11  19  -3  -26.02   63.34
 -19  11   3  -13.30   47.25
  19 -11   2  102.81   46.11
 -11 -19  -2  105.21   64.34
 -11 -19  -2  102.94   36.45
 -19  11   2   95.12   83.26
 -19  11   2  199.04   58.92
 -19  11   2  149.54   41.02
  19 -11   2  140.79   43.92
 -19  11   2  141.06   31.65
 -11 -19  -2   56.05   90.24
  11  19  -2  136.32   56.07
  11  19  -2  145.67   30.94
 -11 -19  -2  159.39   48.24
  19 -11   2  -30.21   84.04
  11  19  -2   84.98   76.36
  11  19  -2  136.68   37.61
  19 -11   2   91.07   76.92
  11  19  -1    8.86   55.34
  19 -11   1   29.82   46.20
 -11 -19  -1  -15.45   38.02
 -11 -19  -1   57.04   79.61
  11  19  -1   -9.87   27.87
  19 -11   1 -102.68   40.88
 -11 -19  -1  -14.30   30.14
 -11 -19  -1  -24.89   66.40
 -19  11   1  -18.29   27.09
  19 -11   1  -82.67   85.51
  11  19  -1    9.90   30.15
 -19  11   1    3.98   29.43
 -19  11   1    6.93   58.80
  19 -11   1   15.28   78.91
 -19  11   1    7.61   54.96
  11  19  -1  -18.50   66.82
 -19  11   0  -12.55   27.07
 -19  11   0  -11.27   70.38
 -11 -19   0   43.79   69.42
 -19  11   0   68.40   53.03
 -19  11   0   73.13   28.16
 -11 -19   0   65.07   35.36
 -11 -19   0   73.64   36.01
 -11 -19   0   51.37   60.68
  18 -11   5   98.49   42.35
  18 -11   5  142.40   61.13
  18 -11   5   74.05   83.02
  18 -11   5  -16.20   86.97
  11  18  -5  103.38   33.90
 -11 -18  -5  101.70   31.91
 -18  11   5  191.58   73.57
  11  18  -5  133.90   77.66
 -11 -18  -5   65.91   70.84
 -18  11   5  154.29   38.64
 -18  11   5   68.95   84.44
 -11 -18  -5  115.40   45.92
 -18  11   5   72.07   41.96
  11  18  -5   99.53   78.77
  11  18  -5   80.14   41.63
 -11 -18  -5  120.11   88.98
 -11 -18  -4    1.64   28.54
  18 -11   4  -20.49   51.83
  18 -11   4   -8.51  101.04
  18 -11   4   -2.25   91.84
 -11 -18  -4   24.78   51.03
  11  18  -4   -8.70   71.32
 -18  11   4   -4.15   62.26
  11  18  -4   68.14   66.08
  18 -11   4   22.65   36.65
 -18  11   4   25.45   41.98
  11  18  -4    7.46   31.46
 -11 -18  -4    4.93   64.96
  11  18  -4   17.48   36.23
 -18  11   4   14.09   24.73
 -11 -18  -4  -25.48   98.69
 -18  11   4   45.53   96.86
 -11 -18  -3  721.10   63.89
 -11 -18  -3  643.99  104.65
 -11 -18  -3  618.92   45.62
 -18  11   3  705.66   73.45
  18 -11   3  560.06   54.22
  18 -11   3  689.86   73.86
  18 -11   3  598.17  104.91
  18 -11   3  507.05   93.46
 -18  11   3  621.25   97.84
 -18  11   3  729.37   59.32
  11  18  -3  667.64   41.98
 -18  11   3  731.70   48.49
  11  18  -3  713.73   61.55
 -11 -18  -3  574.90   70.12
  11  18  -3  787.28   47.31
  11  18  -3  692.30   77.54
  18 -11   2   21.18   42.87
  11  18  -2  -12.27   36.72
  11  18  -2   42.31   53.93
 -11 -18  -2  124.78   49.44
 -18  11   2   49.32   57.67
 -11 -18  -2  122.33   61.86
  11  18  -2  -21.32   76.14
 -11 -18  -2  100.63   90.55
  18 -11   2   42.73   81.73
 -18  11   2    7.10   40.69
 -18  11   2   96.28   83.46
  18 -11   2  -36.20   81.60
 -11 -18  -1  940.30   79.55
  18 -11   1 1037.69   70.64
 -18  11   1 1188.29   52.06
 -18  11   1 1186.43   68.88
 -11 -18  -1 1102.54   58.68
  18 -11   1  958.94  106.88
 -18  11   1 1078.69   74.78
  11  18  -1 1138.05   91.02
  11  18  -1 1202.96   60.09
 -11 -18  -1 1170.51  104.63
  11  18  -1 1187.24   56.70
 -18  11   1 1046.02   94.26
  11  18  -1  974.84   73.70
  18 -11   1  911.99   72.95
  18 -11   1  729.40  109.85
 -11 -18  -1 1245.34   74.05
 -18  11   0   20.71   31.89
 -18  11   0   28.69   67.35
 -11 -18   0   61.85   66.20
 -18  11   0    0.85   25.73
 -11 -18   0   24.31   31.22
 -11 -18   0   34.28   34.45
 -18  11   0   10.85   52.31
 -11 -18   0   41.34   61.80
  17 -11   5  -67.08   95.36
 -11 -17  -5   61.52   84.15
  11  17  -5    8.83   37.86
  11  17  -5    0.85   81.42
  17 -11   5  -27.16   48.09
 -17  11   5   70.80   78.67
 -11 -17  -5   19.40   41.59
  17 -11   5  -90.59   95.59
 -17  11   5   10.21   37.39
 -17  11   5   12.88   26.89
 -11 -17  -5    1.21   37.82
 -11 -17  -5   -3.98   69.43
 -17  11   5   -9.94   53.09
  17 -11   5   27.00   38.21
  11  17  -5   46.94   76.57
  11  17  -5  -26.39   33.68
  17 -11   4  115.61   41.77
  17 -11   4  218.74   52.87
  11  17  -4  215.28   41.08
 -11 -17  -4  196.02  101.84
  17 -11   4  258.77   76.75
  11  17  -4  224.59   70.28
  17 -11   4  246.39  100.42
 -17  11   4  234.69   44.17
 -17  11   4  180.74   33.29
 -11 -17  -4  226.36   37.56
 -17  11   4  206.97   86.51
 -17  11   4  201.78   65.99
 -11 -17  -4  225.46   62.14
  11  17  -4  182.16   32.25
 -11 -17  -4  198.08   52.74
  11  17  -4  155.55   67.12
  11  17  -3   17.27   28.06
 -17  11   3  -38.19   86.61
  11  17  -3   13.47   50.95
 -17  11   3    1.90   54.88
  11  17  -3   62.11   69.49
 -11 -17  -3  -36.61   60.94
 -17  11   3   -7.09   27.83
  17 -11   3  -62.38   77.32
  11  17  -3   10.81   32.42
 -11 -17  -3   26.74   26.22
 -11 -17  -3   53.87   94.52
 -11 -17  -3  -44.03   44.56
  17 -11   3   -8.21   48.21
  17 -11   3   33.15   36.27
 -17  11   3   21.74   42.44
  17 -11   3   60.20   66.79
  11  17  -2 1036.13   65.64
 -11 -17  -2 1258.24   74.47
  11  17  -2  926.27   95.09
 -11 -17  -2 1302.85  110.75
  11  17  -2  985.27   78.91
 -11 -17  -2 1128.57   86.06
  17 -11   2  938.16  105.34
  17 -11   2 1152.73   63.94
  17 -11   2  713.85  102.04
 -17  11   2 1180.33   67.33
 -17  11   2 1141.06   58.42
 -17  11   2 1193.51   79.26
  11  17  -2 1062.24   58.97
 -17  11   2 1160.89   97.29
 -11 -17  -1   32.87   26.95
 -11 -17  -1   44.50   38.23
  11  17  -1   61.96   53.26
 -17  11   1   20.87   29.27
 -17  11   1   30.55   26.44
  17 -11   1   48.92   68.19
 -11 -17  -1  -13.48   56.56
 -11 -17  -1   40.66   64.44
 -17  11   1  125.08   61.50
  17 -11   1    1.81   35.86
  17 -11   1   69.73   64.52
 -17  11   1  -24.73   46.81
  17 -11   1   11.81   34.73
  11  17  -1    7.84   29.99
  11  17  -1   10.70   29.93
  11  17  -1   25.65   51.05
 -11 -17   0  178.04   34.84
 -11 -17   0  223.79   66.35
 -17  11   0  254.07   62.68
 -11 -17   0  223.97   34.55
 -17  11   0  224.60   31.03
 -17  11   0  195.19   41.66
 -17  11   0  184.51   26.86
 -11 -17   0  176.56   59.23
 -16  11   6  -66.93   85.17
  11  16  -6   36.66   43.70
 -11 -16  -6  -14.64   37.24
 -16  11   6   -9.94   39.77
  16 -11   6  -74.62   96.88
  16 -11   6   10.51   42.83
  11  16  -6  -62.89   48.95
 -11 -16  -6   -8.86   51.88
  16 -11   6   15.66   59.30
 -16  11   6   14.00   48.58
 -16  11   6   21.78   31.29
  16 -11   6    0.34  112.41
  11  16  -6  -48.14   90.35
  11  16  -6  -27.22   66.11
 -11 -16  -6    2.77   71.39
 -11 -16  -5   72.58   33.69
 -11 -16  -5   59.89   43.96
 -16  11   5   43.21   80.96
  16 -11   5  118.74   96.50
 -11 -16  -5   16.97   77.73
  16 -11   5  190.39   92.13
  11  16  -5  110.06   72.92
  11  16  -5   51.95   77.41
 -16  11   5   65.46   38.01
  16 -11   5  115.52   43.48
 -16  11   5   98.58   25.16
  16 -11   5   65.13   40.89
  11  16  -5   34.26   37.10
 -16  11   5  107.94   52.15
 -11 -16  -5  120.43   56.06
  11  16  -5   83.73   41.65
 -11 -16  -4   -2.51   28.31
  16 -11   4  -70.59   46.46
  16 -11   4   -1.47   34.94
 -16  11   4   -8.06   38.73
 -11 -16  -4  -46.43   90.51
  11  16  -4  -19.83   62.86
 -16  11   4   69.83   84.21
 -16  11   4   -7.79   45.33
 -16  11   4   12.89   22.06
  16 -11   4   96.02   79.35
 -11 -16  -4  -21.78   47.73
  11  16  -4   14.32   32.69
  11  16  -4   26.92   38.75
 -11 -16  -4   61.40   61.49
  11  16  -4    4.20   66.61
  16 -11   4  -52.91   67.43
 -11 -16  -3  766.08   71.79
 -16  11   3  868.69   88.13
  11  16  -3  928.46   54.91
 -16  11   3  937.15   60.33
  16 -11   3  854.21   83.00
  11  16  -3  785.69   81.23
 -11 -16  -3  854.18   64.94
  11  16  -3  818.59   48.33
 -16  11   3  907.88   66.16
  11  16  -3  846.00   76.50
 -11 -16  -3  741.19   47.63
  16 -11   3  579.86   80.11
  16 -11   3  650.77   70.95
 -16  11   3  910.19   43.60
  16 -11   3  885.63   62.58
 -11 -16  -3  726.84  106.76
  11  16  -2  114.91   55.55
 -11 -16  -2   66.94   46.55
 -16  11   2   61.68   69.57
  16 -11   2   22.88   73.94
  16 -11   2   55.29   39.51
  16 -11   2   59.28   68.06
 -11 -16  -2   58.68   57.21
 -16  11   2   60.23   48.43
 -11 -16  -2   75.40   80.72
  11  16  -2   41.30   71.48
  11  16  -2   38.69   31.56
 -16  11   2   39.59   36.30
  16 -11   2   46.86   41.81
 -16  11   1 1650.08  112.16
  16 -11   1 1582.03  117.47
  11  16  -1 1588.84   85.68
 -11 -16  -1 1769.38   92.18
  11  16  -1 1585.29   80.91
 -11 -16  -1 1496.64   91.19
  11  16  -1 1657.99   76.72
 -16  11   1 1782.03   86.27
  11  16  -1 1702.12   95.19
  16 -11   1 1301.52  132.81
 -11 -16  -1 1547.07   86.12
 -16  11   1 1679.02   86.21
 -11 -16  -1 1614.85  110.99
  16 -11   1 1475.57   85.85
  16 -11   1 1621.24   93.09
 -16  11   0  -25.85   21.40
 -16  11   0   39.37   42.28
 -11 -16   0   20.30   30.33
 -11 -16   0   94.70   56.33
 -16  11   0   -5.37   55.13
 -16  11   0   25.13   22.10
 -11 -16   0   12.82   48.91
 -11 -16   0   12.12   31.22
  15 -11   6   48.59  104.94
  11  15  -6    0.68   41.94
  15 -11   6   38.27   39.99
 -11 -15  -6   23.31   30.67
  11  15  -6   41.35   91.58
 -11 -15  -6   36.75   55.12
 -15  11   6   37.10   66.76
  11  15  -6  -57.01   47.51
 -15  11   6    1.73   38.49
 -15  11   6   11.41   34.93
  15 -11   6  -26.97  106.74
  11  15  -6   53.11   75.37
 -15  11   6   -2.08   89.35
  15 -11   6   25.74   53.76
 -11 -15  -6  -19.28   54.54
 -15  11   5   34.60   31.92
  15 -11   5    3.77   44.91
  11  15  -5   40.79   38.89
  15 -11   5  -56.31   88.60
 -11 -15  -5   19.33   68.75
 -15  11   5  -13.60   39.67
 -11 -15  -5   30.29   43.00
 -11 -15  -5   37.52   78.43
 -11 -15  -5   27.65   38.22
  11  15  -5   35.50   76.87
  11  15  -5   14.26   40.81
  15 -11   5    3.80   36.49
 -15  11   5   96.58   78.22
  15 -11   5   26.99   93.65
 -15  11   5  -23.53   61.51
  11  15  -5  -17.45   74.60
 -15  11   4  125.15   65.00
 -11 -15  -4  179.75   64.57
 -15  11   4  223.71   30.19
  11  15  -4  240.94   39.55
 -11 -15  -4  157.52   35.96
 -15  11   4  179.67   41.08
 -15  11   4  211.47   57.02
  15 -11   4  169.72   33.65
 -11 -15  -4  203.35   52.21
  11  15  -4  236.15   36.09
  11  15  -4  169.04   69.30
  15 -11   4  211.42   78.17
 -11 -15  -4   78.10   94.92
  11  15  -4   94.80   61.85
  15 -11   4  215.92   43.47
  15 -11   4  144.63   78.40
  11  15  -3  -24.00   63.93
 -11 -15  -3   40.61   34.90
 -11 -15  -3   49.20   39.17
 -15  11   3   30.34   66.48
  11  15  -3  -13.90   33.82
  15 -11   3  -55.12   67.34
  11  15  -3   18.11   31.45
 -15  11   3   32.33   33.89
 -11 -15  -3   82.61   76.59
 -11 -15  -3   49.63   47.81
  15 -11   3   13.46   31.87
 -15  11   3   53.71   53.79
 -15  11   3   33.81   27.41
  15 -11   3    5.17   37.04
  11  15  -3    1.55   52.80
  15 -11   3   49.57   62.42
  15 -11   2  770.91   62.75
  11  15  -2  738.60   50.46
 -15  11   2  872.65   53.67
 -11 -15  -2  935.16   73.69
 -15  11   2  810.57   88.24
 -15  11   2  744.59   65.54
 -15  11   2  799.30   45.71
  11  15  -2  729.39   86.02
  15 -11   2  607.36   91.84
  15 -11   2  881.06   52.74
  11  15  -2  847.42   47.69
 -11 -15  -2  785.04   85.64
  11  15  -2  737.29   69.11
 -11 -15  -2  820.74  103.01
 -11 -15  -2  813.43   61.00
  15 -11   2  776.19   87.23
 -15  11   1   50.63   47.20
  11  15  -1   10.06   49.52
 -11 -15  -1   92.29   40.95
  15 -11   1   -2.34   61.05
 -15  11   1   62.46   32.66
 -15  11   1   34.75   59.10
 -11 -15  -1   55.27   64.79
 -11 -15  -1   70.15   48.39
  15 -11   1    7.88   35.95
  15 -11   1   36.99   54.66
  11  15  -1   -8.17   26.16
  11  15  -1  189.33   59.54
 -15  11   0 1087.43   69.83
 -15  11   0 1124.25   56.21
 -15  11   0 1162.92   73.19
 -11 -15   0 1237.04   83.95
 -11 -15   0 1291.09   87.66
 -11 -15   0 1238.69   63.42
 -15  11   0 1097.39   53.77
  14 -11   6  -36.04  105.31
  11  14  -6  -68.25   76.99
  11  14  -6    7.62  101.69
  11  14  -6   27.56   40.74
  14 -11   6   -3.77   54.72
  11  14  -6   26.79   46.82
 -14  11   6   25.77   36.41
 -14  11   6   10.38   70.33
 -14  11   6   29.42   47.76
  14 -11   6   23.54   43.62
 -14  11   6   22.67  102.11
  14 -11   6   41.88   87.38
 -11 -14  -5  425.29   46.58
  14 -11   5  347.53   45.04
 -14  11   5  429.26   58.68
 -14  11   5  430.44   36.26
 -11 -14  -5  366.75   80.67
 -14  11   5  379.55   52.26
 -14  11   5  397.92   96.19
  11  14  -5  337.94   46.66
  11  14  -5  458.54   76.14
  11  14  -5  406.91   85.45
 -11 -14  -5  390.89   55.35
 -11 -14  -5  408.54   95.90
  11  14  -5  384.01   43.42
  14 -11   5  453.14   91.02
  14 -11   5  384.11   96.77
  14 -11   5  439.22   58.99
  11  14  -4   69.19   69.71
 -11 -14  -4   54.63   34.08
 -14  11   4   11.62   31.30
  14 -11   4   22.90   76.71
 -14  11   4   57.54   22.50
 -14  11   4   94.25   82.28
 -11 -14  -4   11.33   72.54
 -11 -14  -4   33.31   41.94
  11  14  -4   24.10   31.65
  11  14  -4   74.00   70.48
  14 -11   4   47.65   69.10
 -14  11   4   96.68   47.34
  14 -11   4   26.73   43.36
 -11 -14  -4   93.84   57.50
  14 -11   4   32.01   30.62
  11  14  -4   22.81   35.30
 -14  11   3 1446.50  101.75
  14 -11   3 1216.59  109.91
 -11 -14  -3 1499.96   77.93
 -11 -14  -3 1247.24   75.50
  11  14  -3 1631.42   74.15
  14 -11   3 1498.12   74.66
  14 -11   3 1291.62   96.53
 -11 -14  -3 1339.88  112.04
  11  14  -3 1420.29   83.05
 -11 -14  -3 1249.54   89.55
  14 -11   3 1291.67   71.33
 -14  11   3 1438.73   78.16
 -14  11   3 1635.24   70.65
 -14  11   2   10.40   24.27
  14 -11   2   30.87   52.44
 -14  11   2   40.20   43.57
 -11 -14  -2   27.96   29.71
  11  14  -2  -76.80   66.28
  14 -11   2   -6.31   66.61
 -11 -14  -2   -6.74   48.39
  11  14  -2   25.67   28.28
  14 -11   2   32.53   33.49
 -14  11   2   28.17   48.81
  11  14  -2  -22.99   51.45
  11  14  -2  -41.48   30.52
 -14  11   2   13.11   21.48
  14 -11   2  -27.12   29.45
 -11 -14  -2  -37.49   60.21
 -14  11   1 2586.83   97.99
 -14  11   1 2254.32  106.56
 -11 -14  -1 2263.35   94.16
  11  14  -1 2565.06   91.22
 -11 -14  -1 2393.44  133.20
  14 -11   1 2186.58  112.23
  11  14  -1 2437.53  105.51
  11  14  -1 2405.38  119.46
 -14  11   1 2451.64  120.85
  14 -11   1 2241.59  110.91
  14 -11   1 2335.87  112.15
  14 -11   1 2187.90  134.85
 -11 -14  -1 2253.25  101.89
 -11 -14   0  181.25   35.87
 -14  11   0   71.28   40.95
 -14  11   0   88.09   24.34
 -11 -14   0  163.90   63.97
 -11 -14   0   40.27   50.96
 -14  11   0  106.63   48.37
  11  13  -6   41.99   85.09
 -13  11   6  127.00   95.66
 -13  11   6    8.83   57.12
  13 -11   6   66.90   93.79
 -11 -13  -6   30.16   74.62
  13 -11   6    2.19   94.84
  11  13  -6    7.13   40.76
  13 -11   6   41.30   52.51
  11  13  -6   49.80   46.10
 -13  11   6   46.04   33.66
  13 -11   6   20.95   38.55
 -13  11   6    3.29   45.71
  11  13  -6  -14.85   88.08
 -13  11   5   63.81   59.91
  13 -11   5   -1.47   37.78
  11  13  -5    3.19   42.73
 -13  11   5   24.15   31.42
  13 -11   5   -6.41   88.54
  13 -11   5    5.97   46.59
 -11 -13  -5   -3.30   50.42
 -11 -13  -5   -1.91   27.85
  11  13  -5   49.17   45.26
 -11 -13  -5   61.74   80.87
  13 -11   5  -11.64   68.56
 -13  11   5   -5.37   42.13
 -13  11   5   92.24   67.62
  11  13  -5   33.77   69.69
  11  13  -5    4.25   70.34
 -11 -13  -5   37.92   43.74
  13 -11   4   36.31   34.12
  13 -11   4   17.80   58.47
 -13  11   4   73.07   51.69
 -11 -13  -4   56.40   25.51
  13 -11   4  122.03   65.55
 -13  11   4   56.91   41.81
 -11 -13  -4   69.05   38.45
 -13  11   4   47.10   62.54
  11  13  -4   76.58   69.46
 -11 -13  -4  163.21   73.67
 -13  11   4   73.74   27.70
  11  13  -4   48.52   34.80
  13 -11   4   38.06   30.97
 -11 -13  -4    7.38   54.50
  11  13  -4   61.14   31.53
  11  13  -4   39.42   63.33
  13 -11   3   18.94   58.61
  13 -11   3   37.79   55.08
 -13  11   3   61.50   56.82
 -11 -13  -3   35.55   75.30
  11  13  -3  -63.05   53.52
  13 -11   2   85.51   53.50
 -13  11   2   53.07   55.24
  11  13  -2  196.65   58.74
 -11 -13  -2  124.07   25.14
  11  13  -2  121.62   34.02
  13 -11   2  111.54   63.35
 -11 -13  -2  101.27   66.46
 -11 -13  -2   44.60   39.76
 -11 -13  -2  178.92   34.37
  11  13  -2  101.38   52.30
  11  13  -2  121.88   27.05
  13 -11   2  127.63   30.89
  13 -11   2  154.42   33.44
 -13  11   2  126.52   30.44
 -13  11   2   80.81   38.85
 -13  11   2  106.86   17.52
 -11 -13  -1   62.91   45.79
 -13  11   1   51.88   21.87
 -11 -13  -1  119.35   39.26
  13 -11   1   37.77   57.66
  11  13  -1   -7.58   25.41
 -11 -13  -1   43.63   58.32
  13 -11   1   -7.81   52.87
  13 -11   1   37.50   29.34
  13 -11   1   15.89   29.77
 -13  11   1   67.61   25.92
  11  13  -1  -46.47   47.59
 -13  11   1   54.61   45.60
 -13  11   1   34.82   34.91
  11  13  -1   75.12   27.01
  11  13  -1   98.17   53.25
 -11 -13   0  806.27   46.87
 -13  11   0  659.32   36.72
 -13  11   0  824.02   62.45
 -13  11   0  687.63   51.87
 -13  11   0  780.25   40.25
 -11 -13   0  749.24   69.72
 -11 -12  -6   60.75  106.01
  11  12  -6   18.28   46.50
 -11 -12  -6  -27.26   51.50
 -11 -12  -6   39.16   32.74
  12 -11   6   13.98   41.93
  12 -11   6   -4.71   42.25
 -12  11   6   39.06   36.98
 -12  11   6   31.43   54.64
  11  12  -6   -2.07   71.84
 -11 -12  -6   13.86   56.31
  12 -11   6   49.94   75.98
  11  12  -6  -36.99   86.60
 -12  11   6   60.37   76.22
  12 -11   6  -17.63   95.48
  11  12  -6  -36.04   41.91
 -12  11   6   24.33   24.76
 -12  11   5  889.31   72.87
  12 -11   5  655.43   49.30
  11  12  -5  825.60   55.35
 -12  11   5  886.24   57.87
  12 -11   5  841.68   93.27
  11  12  -5  691.34   53.17
 -11 -12  -5  741.47   64.92
  12 -11   5  820.11   60.24
  11  12  -5  712.11  100.35
 -11 -12  -5  793.34   84.98
  12 -11   5  716.92   94.81
 -12  11   5  949.66   89.18
  11  12  -5  805.02   86.05
 -12  11   5  848.85   50.68
  11  12  -4   23.47   34.35
  12 -11   4   23.09   34.11
 -11 -12  -4   51.42   74.69
  11  12  -4   42.23   64.75
 -12  11   4  152.00   50.15
 -11 -12  -4   92.39   43.49
  12 -11   4   54.23   29.24
  12 -11   4   57.38   58.69
  11  12  -4  141.95   37.62
 -12  11   4  110.13   78.28
 -12  11   4  170.75   32.30
  12 -11   4   84.23   66.85
 -12  11   4   83.66   42.00
 -11 -12  -4  133.04   58.96
  11  12  -4  190.83   81.30
  12 -11   3 1747.18   86.71
  11  12  -3 1824.17   92.13
 -11 -12  -3 1703.45  126.19
  12 -11   3 1610.82   91.64
 -11 -12  -3 1780.78   88.38
  11  12  -3 1927.37   88.36
  11  12  -3 1789.51   79.21
  12 -11   3 1721.22  103.31
 -11 -12  -3 1533.14   67.72
 -12  11   3 1826.34   71.13
 -11 -12  -3 1541.70   92.98
 -12  11   3 1782.15   85.45
 -12  11   3 1833.86  111.47
 -12  11   3 1750.50   84.29
  12 -11   3 1580.15  101.76
  11  12  -3 1730.85   98.59
  12 -11   2   17.92   27.06
 -12  11   2  -27.85   26.02
  12 -11   2   61.72   48.05
  12 -11   2   -8.68   25.69
  12 -11   2   -9.74   49.51
 -11 -12  -2   -3.41   35.96
  11  12  -2   -6.44   26.63
  11  12  -2  -20.02   44.11
 -12  11   2    7.77   15.55
 -11 -12  -2  -13.06   40.64
 -12  11   2   63.07   52.74
 -12  11   2   -5.96   31.79
 -11 -12  -2    3.89   22.91
  11  12  -2  -16.29   27.29
  11  12  -2   65.90   65.90
 -11 -12  -2   33.68   61.76
  11  12  -1 7187.20  272.40
  12 -11   1 6819.24  275.87
  12 -11   1 6980.81  245.86
  11  12  -1 7309.77  228.62
 -12  11   1 6594.22  266.39
  12 -11   1 6733.75  285.07
  11  11  -6   33.74   41.25
  11 -11   6   -8.11   32.37
 -11  11   6   31.45   43.76
 -11 -11  -6   56.19   56.45
 -11  11   6   11.79   81.11
 -11 -11  -6    5.71   26.06
  11 -11   6  -81.64   84.92
  11 -11   6  -53.72   78.79
 -11  11   6    2.86   46.62
 -11 -11  -6   41.39   82.34
 -11  11   6   20.19   31.71
  11  11  -6   20.80   81.71
  11  11  -6   60.14   46.28
  11  11  -6   19.69   84.96
  11 -11   6   14.72   42.85
 -11 -11  -6  -24.28   42.26
  11 -11   5  -16.11   63.50
 -11  11   5   20.31   56.23
 -11 -11  -5   -8.85   62.92
  11  11  -5   13.16   30.71
 -11  11   5   34.31   26.26
  11 -11   5   16.22   33.04
  11  11  -5  -57.11   67.34
  11  11  -5    7.22   68.44
  11  11  -5  -16.18   36.79
 -11  11   5  -31.41   32.02
  11 -11   5    2.36   37.40
  11 -11   5    6.73   71.50
 -11  11   5   38.57   44.29
  11  11  -4   20.03   31.85
 -11  11   4   18.11   40.12
  11  11  -4   76.76   41.25
  11 -11   4   67.71   30.78
  11 -11   4    2.45   34.17
 -11 -11  -4   20.29   75.86
  11 -11   4   30.67   58.54
  11 -11   4   65.02   63.20
 -11  11   4  119.47   36.12
 -11 -11  -4   65.93   38.32
 -11 -11  -4   27.28   54.91
  11  11  -4   87.96   69.12
 -11  11   4   96.15   22.00
  11  11  -4    2.48   60.78
 -11  11   4   53.92   70.67
 -11  11   3   10.42   29.60
  11 -11   3  -24.48   25.17
 -11 -11  -3  -72.34   43.25
  11 -11   3   -4.93   46.62
 -11 -11  -3    0.61   24.74
 -11 -11  -3  -71.89   71.01
 -11  11   3  -17.67   18.10
 -11  11   3   18.92   58.77
  11 -11   3   32.61   24.43
  11 -11   3    9.13   48.59
 -11 -11  -3   23.24   33.37
  11  11  -3  -28.96   31.97
  11  11  -3  -20.04   52.58
  11  11  -3   15.10   29.07
 -11  11   3   15.16   31.53
  11  11  -3  -21.24   46.34
 -11 -11  -2   74.45   60.63
 -11  11   2   85.74   25.51
  11 -11   2   -5.14   41.83
 -11 -11  -2   41.45   37.90
 -11 -11  -2   53.02   20.93
 -11  11   2   62.42   17.64
  11 -11   2   43.69   22.54
  11  11  -2  127.61   50.61
  11 -11   2   54.73   42.12
 -11 -11  -2   51.62   36.83
  11  11  -2   82.82   27.35
  11  11  -2   98.08   28.22
  11  11  -2   43.03   45.20
 -11  11   2   69.09   32.34
  11 -11   2   62.13   29.05
 -11  11   2   85.48   48.34
 -11 -11  -1  -17.55   16.95
  11  11  -1  -41.03   43.54
  11 -11   1  -28.00   20.17
 -11  11   1    0.43   28.43
  11 -11   1   -3.21   23.43
  11 -11   1  -44.26   43.04
  11  11  -1  -34.20   21.77
  11  11  -1  -35.30   24.14
  11  11  -1  -22.44   42.90
 -11  11   1  -36.93   15.97
 -11 -11  -1    1.66   33.30
 -11  11   1   12.23   33.13
 -11 -11  -1  -52.25   39.92
 -11 -11  -1  -53.66   52.00
 -11  11   1  -25.93   23.59
  11 -11   1   31.51   48.18
 -11  12   1 6852.31  258.92
  12  11  -1 7418.57  247.89
  11 -12   1 7187.31  280.99
  11 -12   1 7225.98  251.69
  12  11  -1 7243.79  247.06
 -11  12   1 7085.74  237.96
 -12 -11  -2    2.45   50.70
 -12 -11  -2   15.04   30.77
 -12 -11  -2   -5.27   24.02
  11 -12   2    3.09   48.05
 -11  12   2    6.05   16.94
  12  11  -2  -14.03   30.23
  11 -12   2  -12.96   21.49
  11 -12   2  -38.46   39.93
 -11  12   2  -23.86   23.08
 -11  12   2   16.56   26.02
  11 -12   2  -40.41   26.34
  12  11  -2   27.77   26.04
  12  11  -2   42.67   47.17
 -12 -11  -2   28.95   44.17
 -11  12   2    0.87   47.09
  12  11  -2   37.21   68.75
  11 -12   3 1487.61   72.63
  11 -12   3 1353.66   88.46
  11 -12   3 1544.83   75.40
 -11  12   3 1432.17   85.10
  11 -12   3 1324.80   88.13
 -11  12   3 1301.98  102.28
  12  11  -3 1569.28   75.61
 -11  12   3 1466.06   64.59
 -11  12   3 1444.02   80.18
 -12 -11  -3 1415.38   80.09
 -12 -11  -3 1474.59   86.97
  12  11  -3 1337.99   64.77
  12  11  -3 1526.30  102.78
  12  11  -3 1416.51   94.07
 -12 -11  -3 1439.58   70.99
 -12 -11  -3 1488.60  108.89
 -12 -11  -4  148.15   40.01
  11 -12   4   92.25   60.56
  11 -12   4   86.40   30.62
  12  11  -4   78.99   40.19
  12  11  -4  230.35   86.45
 -11  12   4  100.30   46.47
 -11  12   4   79.45   73.90
 -12 -11  -4  201.66   60.51
 -12 -11  -4   98.00   89.64
  11 -12   4   37.00   64.58
  12  11  -4  -40.58   57.95
  11 -12   4   52.40   33.79
 -11  12   4  172.33   30.97
 -11  12   4   59.85   38.51
 -12 -11  -4   85.82   50.39
 -11  12   5  838.30   60.72
  11 -12   5  809.77   60.97
  11 -12   5  729.82   86.19
 -12 -11  -5  838.33  106.46
  12  11  -5  843.86   61.97
 -11  12   5  809.85   94.44
 -11  12   5  894.02   49.96
  11 -12   5  750.41   88.43
 -12 -11  -5  757.26   60.87
  12  11  -5  726.70   53.08
  12  11  -5  882.20  102.92
 -12 -11  -5  692.79   79.86
  11 -12   5  745.01   56.85
  12  11  -5  729.40   89.57
 -11  12   5  885.61   75.16
 -11  12   6   26.06   35.23
  11 -12   6    9.73   82.62
  11 -12   6    1.56   89.44
 -12 -11  -6  -75.26   51.95
  11 -12   6   19.29   39.60
 -11  12   6    2.51   44.01
  12  11  -6   76.15   48.27
  12  11  -6  -22.13   82.58
 -11  12   6    9.36   89.59
 -12 -11  -6    0.78   67.99
  11 -12   6   17.59   45.57
  12  11  -6  -15.30   45.65
  12  11  -6  -18.22   80.63
 -12 -11  -6    4.31  104.67
 -11  12   6   76.02   64.33
 -12 -11  -6   55.01   36.67
  13  11   0  826.35   50.88
  13  11   0 1004.61   75.32
 -11  13   0  980.99   61.20
 -11  13   0  883.70   45.12
  13  11   0  843.11   74.26
 -11  13   1   18.12   32.98
  11 -13   1   71.13   48.96
  13  11  -1  -17.49   27.48
 -11  13   1   33.06   19.92
 -13 -11  -1  -76.79   69.81
 -13 -11  -1   13.68   27.62
  11 -13   1    4.60   27.78
  13  11  -1   47.18   30.24
  11 -13   1   67.98   30.25
 -11  13   1   57.61   47.11
 -13 -11  -1    0.96   37.30
  13  11  -1   38.92   53.38
 -13 -11  -1    3.93   37.72
 -11  13   1   76.26   26.72
  11 -13   1  -44.44   44.88
  13  11  -1  -93.80   59.48
 -11  13   2  176.83   51.14
  11 -13   2  169.01   49.32
  13  11  -2  203.06   36.33
 -13 -11  -2  156.23   25.81
 -13 -11  -2  150.72   40.17
 -13 -11  -2  215.78   67.68
  11 -13   2  153.59   50.71
 -11  13   2  174.22   30.77
  13  11  -2  176.08   32.35
  11 -13   2  202.84   28.63
  11 -13   2  183.44   27.06
 -13 -11  -2  172.18   34.89
  13  11  -2  126.22   53.90
 -11  13   2  168.63   17.81
 -11  13   2  122.48   33.45
  13  11  -2  210.48   65.77
  11 -13   3   43.67   30.05
  11 -13   3   44.64   52.29
 -11  13   3   46.44   60.82
  11 -13   3   35.72   51.35
  13  11  -3   -5.29   74.88
  13  11  -3  -45.32   71.86
 -13 -11  -3  -30.18   65.07
 -11  13   4   39.93   51.17
  11 -13   4   74.69   26.11
  11 -13   4   22.11   53.07
  11 -13   4   68.96   29.65
  11 -13   4   -6.31   52.01
 -13 -11  -4   10.09   94.18
 -13 -11  -4   75.19   27.32
  13  11  -4   28.11   72.93
  13  11  -4   54.48   37.13
  13  11  -4   47.99   39.08
 -13 -11  -4   51.35   61.07
  13  11  -4   14.49   69.23
 -11  13   4   40.63   69.66
 -11  13   4   70.35   32.32
 -11  13   4   86.58   23.33
 -13 -11  -4   84.44   44.61
 -13 -11  -5   55.17   61.06
 -11  13   5   33.62   32.07
 -11  13   5   70.44   40.64
  11 -13   5  -11.19   37.78
  11 -13   5  -52.49   66.74
  11 -13   5   27.04   37.55
 -13 -11  -5   31.95   91.53
 -11  13   5  -64.20   78.06
  11 -13   5  -24.77   68.46
 -13 -11  -5   18.02   64.11
 -13 -11  -5   38.55   34.91
  13  11  -5   69.35   78.04
 -11  13   5   14.87   59.66
  13  11  -5   24.42   44.33
  13  11  -5   69.59   45.97
  13  11  -5  -79.51   89.01
  11 -13   6   40.53   42.08
  13  11  -6   40.14   87.17
 -13 -11  -6  134.69  102.46
  13  11  -6   71.30   43.19
 -13 -11  -6   30.76   36.21
  11 -13   6   83.67   98.61
  13  11  -6  115.00   82.61
  13  11  -6   -7.23   44.51
 -11  13   6   93.53   42.43
  11 -13   6   13.69   42.45
 -13 -11  -6   -2.24   42.06
 -11  13   6   44.97   33.03
 -13 -11  -6    7.35   72.24
 -11  13   6  120.29   88.94
  11 -13   6   35.54   86.73
 -11  13   6   89.53   64.10
  14  11   0   90.88   59.00
  14  11   0  108.79   64.81
 -11  14   0   93.99   44.65
 -11  14   0  181.22   45.48
 -11  14   0  179.51   33.82
  14  11   0  119.51   36.37
 -11  14   1 1971.08   90.42
 -11  14   1 2029.70   78.32
  11 -14   1 2024.30  104.62
 -14 -11  -1 2024.93  105.77
  14  11  -1 1969.13  133.56
  14  11  -1 2339.56   90.30
  11 -14   1 2041.80   88.94
 -14 -11  -1 2247.57   96.51
  11 -14   1 2136.40   92.62
 -14 -11  -1 2250.00  119.75
  14  11  -1 2152.18  131.98
 -11  14   1 2139.10   91.67
  14  11  -1 2094.39   92.27
  11 -14   1 2074.65  112.35
 -11  14   1 2119.89  104.87
 -14 -11  -2   40.56   42.13
 -11  14   2   73.13   29.81
  11 -14   2  -21.88   48.59
  14  11  -2   -3.40   37.17
 -11  14   2  -37.00   52.68
 -11  14   2   32.60   34.50
  14  11  -2  -88.45   69.90
 -14 -11  -2  -14.30   56.26
  14  11  -2  -37.79   60.18
  11 -14   2   11.57   48.37
  11 -14   2  -40.58   26.45
 -14 -11  -2   32.44   48.06
  11 -14   3 1169.07   81.28
 -11  14   3 1192.05   73.42
  11 -14   3 1274.11   60.09
  14  11  -3 1370.13   85.84
 -14 -11  -3 1127.13  103.73
  14  11  -3 1037.41   70.02
  14  11  -3 1087.83   89.68
 -11  14   3 1414.07   65.85
 -11  14   3 1150.39   89.45
 -14 -11  -3 1251.42   69.66
 -14 -11  -3 1183.77   84.15
  11 -14   3 1276.16   80.74
 -11  14   3 1281.68   57.36
  11 -14   3 1209.38   56.37
  14  11  -3 1248.56  124.16
  14  11  -4   25.33   71.53
 -11  14   4   52.75   51.20
  14  11  -4   44.13   73.96
  11 -14   4   39.80   27.72
 -11  14   4   59.47   23.57
 -11  14   4   21.98   35.92
  11 -14   4   58.16   33.24
  11 -14   4  -30.89   55.57
  14  11  -4   -0.52   40.78
 -14 -11  -4   62.47   76.20
  14  11  -4   47.95   37.20
 -14 -11  -4   46.75   37.19
 -11  14   4  -57.29   72.35
  11 -14   4   61.38   55.70
 -14 -11  -4   46.38   60.59
 -14 -11  -4   40.99   31.63
  11 -14   5  355.70   43.24
  14  11  -5  481.88   50.84
  11 -14   5  381.99   74.71
 -14 -11  -5  412.16   61.26
 -14 -11  -5  390.58  100.44
 -11  14   5  518.17   40.84
  14  11  -5  428.15   93.82
  11 -14   5  501.79   48.04
 -11  14   5  431.98   86.21
 -11  14   5  511.10   53.33
  11 -14   5  378.99   80.28
 -14 -11  -5  426.14   43.10
  14  11  -5  388.41   55.44
 -14 -11  -5  488.99   73.58
  14  11  -5  414.81  101.81
 -11  14   5  548.71   71.33
  14  11  -6  -68.75   84.92
 -11  14   6   36.97   34.29
  14  11  -6   29.16   49.08
  11 -14   6    3.59   91.44
  14  11  -6  -13.24   46.58
  11 -14   6   15.32   40.74
 -14 -11  -6   10.01   75.54
 -11  14   6   29.08   87.41
 -11  14   6  -21.38   42.58
  11 -14   6   18.15   91.60
 -14 -11  -6  -11.10   50.01
  11 -14   6  -10.28   42.74
 -14 -11  -6   55.77   79.09
 -14 -11  -6   -0.60   38.16
  14  11  -6   69.90   98.11
 -11  15   0 1083.14   48.91
  15  11   0 1192.39   82.22
  15  11   0 1220.90   56.80
 -11  15   0 1069.27   53.59
  15  11   0 1037.58   94.01
 -11  15   0 1029.93   66.48
 -11  15   0 1065.01   58.95
  15  11   0 1081.56   61.47
  11 -15   1   11.45   27.33
 -11  15   1   88.10   41.99
  11 -15   1  176.92   34.53
  15  11  -1   82.86   48.35
  15  11  -1   31.01   29.46
 -15 -11  -1   96.45   57.03
  11 -15   1  -11.27   56.63
 -15 -11  -1   19.21   39.11
  15  11  -1   22.80   62.78
  11 -15   1  166.69   59.75
 -15 -11  -1   88.48   72.83
 -11  15   1  155.98   54.02
 -11  15   1  138.15   34.30
  11 -15   2 1315.39   64.36
 -15 -11  -2 1104.65   58.13
 -15 -11  -2 1271.14   70.51
 -11  15   2 1238.28   55.29
 -11  15   2 1089.24   66.17
 -11  15   2 1239.55   66.50
  15  11  -2 1155.72   63.82
  11 -15   2 1097.52   56.34
  15  11  -2 1260.78   85.44
  11 -15   2 1130.48   82.96
  11 -15   2  940.14   70.42
 -15 -11  -2 1167.81  103.17
  15  11  -2 1199.61   83.69
 -11  15   2 1103.77   82.09
 -15 -11  -2 1055.96   85.31
  15  11  -2 1197.83  106.63
  11 -15   3   22.97   26.78
 -15 -11  -3   -1.31   74.79
  15  11  -3  -70.51   82.93
 -15 -11  -3   12.45   38.05
 -15 -11  -3   -9.09   25.62
 -15 -11  -3    9.44   48.23
  15  11  -3   49.59   44.83
 -11  15   3   20.33   68.60
  11 -15   3   21.65   28.86
  11 -15   3   23.57   50.09
  15  11  -3   -6.32   73.66
  11 -15   3   13.73   54.03
 -11  15   3   20.23   46.94
  15  11  -3  -45.92   44.45
 -11  15   3   34.00   35.21
 -11  15   3   52.73   28.01
  11 -15   4  225.96   58.82
  11 -15   4  208.91   56.58
  15  11  -4  216.77   49.57
  15  11  -4  274.67   97.96
  15  11  -4  264.81   75.39
 -15 -11  -4  210.24   51.11
  15  11  -4  199.83   42.20
 -11  15   4  234.48   40.21
  11 -15   4  244.62   34.88
 -15 -11  -4  218.85   31.35
 -11  15   4  303.04   79.89
 -11  15   4  288.09   29.42
 -15 -11  -4  337.08   77.61
 -15 -11  -4  254.10   51.22
  11 -15   4  182.43   31.29
 -11  15   4  308.31   54.69
 -15 -11  -5    2.42   38.14
  15  11  -5   39.50   88.12
 -15 -11  -5   11.68   69.28
  11 -15   5  103.86   72.31
  11 -15   5  -14.08   35.70
 -11  15   5   52.08   61.05
  15  11  -5  -16.58   47.50
  15  11  -5   78.31   86.70
  11 -15   5   35.46   71.35
 -15 -11  -5   -1.73   83.05
 -11  15   5  -14.09   32.25
 -11  15   5   32.76   31.90
 -11  15   5   25.42   69.86
  11 -15   5   30.00   32.32
  15  11  -5  -20.71   53.32
 -15 -11  -5   26.62   44.08
  11 -15   6   32.91   87.46
  15  11  -6   37.58   57.05
 -15 -11  -6   41.58   57.96
  15  11  -6   67.70   91.54
 -11  15   6   29.74   72.54
  11 -15   6   19.36   39.48
 -15 -11  -6   36.57   33.89
  15  11  -6   67.56   99.85
 -15 -11  -6    9.54   53.14
 -15 -11  -6  -28.71  107.03
  15  11  -6    1.22   48.92
 -11  15   6   65.63   41.07
  11 -15   6   36.34   39.51
  16  11   0   19.82   25.18
  16  11   0   31.56   65.63
 -11  16   0   -8.79   21.34
 -11  16   0   29.55   23.10
  16  11   0   14.18   37.08
 -11  16   0    5.58   47.52
 -11  16   0   29.10   37.04
  16  11   0    0.51   52.33
  11 -16   1 1277.06   86.61
 -16 -11  -1 1078.21   91.18
  16  11  -1 1370.14  118.90
 -16 -11  -1 1087.68  100.63
  11 -16   1 1246.41   65.15
  16  11  -1 1058.78   77.85
  16  11  -1 1005.67  108.25
 -11  16   1 1187.24   63.93
  11 -16   1 1230.50   78.39
  16  11  -1 1281.37   78.37
 -16 -11  -1 1113.63   75.10
 -16 -11  -1 1208.27   73.30
 -11  16   1 1123.02   54.60
 -11  16   1 1214.13   70.28
  11 -16   1 1216.24   60.38
 -11  16   1 1125.52   83.66
  11 -16   2  -17.62   55.89
  11 -16   2  120.84   50.73
 -16 -11  -2  -22.01   46.29
 -11  16   2  114.66   59.37
  11 -16   2   -6.08   31.26
  16  11  -2    1.38   70.40
  16  11  -2   21.97   83.01
  11 -16   2  128.11   29.94
 -11  16   2   82.40   33.97
 -16 -11  -2  121.64   81.27
 -16 -11  -2   41.03   52.41
  16  11  -2   27.01   43.68
 -11  16   3  585.57   40.42
  11 -16   3  629.18   37.90
  16  11  -3  510.25   82.53
 -11  16   3  644.49   60.38
 -11  16   3  579.33   77.15
  11 -16   3  551.66   54.38
 -16 -11  -3  562.45   68.47
 -16 -11  -3  516.08   91.77
  11 -16   3  647.13   41.37
  16  11  -3  481.90   51.65
  16  11  -3  628.79   63.55
 -16 -11  -3  604.21   45.96
 -11  16   3  631.77   44.90
  11 -16   3  629.08   61.04
 -16 -11  -3  572.70   57.16
  16  11  -3  533.34   89.65
  11 -16   4    2.16   26.90
  16  11  -4  -25.29   75.34
  16  11  -4   41.33   86.38
  11 -16   4   19.36   28.05
  11 -16   4  -21.63   52.30
  11 -16   4  -30.80   57.74
 -16 -11  -4   10.39   31.25
 -16 -11  -4   26.72   45.45
 -11  16   4    9.85   59.69
 -11  16   4  -32.74   36.97
  16  11  -4  -16.91   52.62
 -11  16   4   13.36   21.04
 -16 -11  -4   12.81   62.43
 -11  16   4   32.51   41.99
  16  11  -4   68.59   41.14
 -11  16   5   56.15   32.38
 -16 -11  -5   81.26   92.31
 -16 -11  -5   98.62   72.34
 -11  16   5  114.27   43.88
  11 -16   5   74.70   32.43
  16  11  -5  109.96   94.87
 -16 -11  -5   71.33   48.71
  16  11  -5  125.23   49.21
  16  11  -5   27.59   47.30
  11 -16   5   74.91   32.16
 -16 -11  -5   77.00   38.54
 -11  16   5   62.79   59.95
  11 -16   5   67.58   67.75
 -11  16   5   68.15   81.88
  11 -16   5   12.48   61.40
  16  11  -5   99.27   96.49
 -11  16   6    0.60   54.38
  11 -16   6   13.69   67.16
  16  11  -6    1.96   50.72
 -16 -11  -6   29.82   67.65
 -11  16   6  -25.83   38.27
 -16 -11  -6   59.01   94.56
  16  11  -6   36.10  106.98
 -16 -11  -6   38.17   35.24
  16  11  -6   81.98   74.29
  11 -16   6   24.89   37.46
 -11  16   6   11.63   28.08
  16  11  -6  -11.05   49.94
 -16 -11  -6  -12.89   51.28
 -11  16   6  -21.60   59.26
 -11  17   0  305.00   49.77
  17  11   0  248.92   71.89
 -11  17   0  273.79   29.26
  17  11   0  315.34   37.36
  17  11   0  277.26   40.43
 -11  17   0  230.57   50.40
  17  11   0  372.69   75.39
 -11  17   0  277.44   25.46
 -17 -11  -1   18.21   32.15
 -17 -11  -1  -44.47   60.03
  11 -17   1   69.61   36.34
 -11  17   1   64.55   29.58
  11 -17   1  -22.34   57.55
 -17 -11  -1  -11.96   28.69
 -11  17   1   22.87   18.82
 -11  17   1   96.69   46.82
 -17 -11  -1   -3.82   59.57
  17  11  -1   27.15   74.25
  17  11  -1   38.29   28.87
  11 -17   1   41.41   29.43
 -11  17   1   39.45   37.29
  11 -17   1  -97.36   56.75
  17  11  -1   11.65   64.10
  17  11  -1   34.41   29.75
 -11  17   2 1862.94   85.41
  11 -17   2 1696.35  100.01
 -11  17   2 1525.38   95.76
  17  11  -2 1559.61  134.67
  17  11  -2 1391.44  109.35
 -17 -11  -2 1550.49   83.87
 -17 -11  -2 1712.33  118.50
  17  11  -2 1571.84   75.96
  17  11  -2 1684.46  111.38
 -17 -11  -2 1618.95  111.82
  11 -17   2 1833.95   83.85
 -17 -11  -2 1831.61   84.19
 -11  17   2 1773.88   78.29
  11 -17   2 1528.84   73.70
  11 -17   2 1419.98   89.71
 -11  17   2 1550.91  114.34
  11 -17   3   15.77   26.06
 -11  17   3   64.50   32.60
 -17 -11  -3   30.54   61.00
  17  11  -3   27.49   72.09
 -11  17   3   52.49   67.80
  17  11  -3    1.57   47.14
 -11  17   3   47.36   43.98
  17  11  -3  -13.05   38.37
  17  11  -3   47.59   88.83
 -17 -11  -3  -14.51   70.74
  11 -17   3  -23.36   47.42
  11 -17   3   19.87   26.17
 -11  17   3   27.98   20.18
 -17 -11  -3   47.01   38.32
 -17 -11  -3   40.65   26.04
  11 -17   3   -6.37   47.80
 -11  17   4  277.48   41.10
  17  11  -4  368.59   56.81
 -17 -11  -4  261.53   66.21
 -11  17   4  308.40   82.46
 -11  17   4  300.91   35.53
  17  11  -4  190.92   88.36
 -11  17   4  277.35   49.23
 -17 -11  -4  197.61   36.69
  11 -17   4  223.13   27.84
  11 -17   4  285.42   28.30
 -17 -11  -4  433.12   52.27
  11 -17   4  242.12   49.32
  17  11  -4  249.26  118.66
  11 -17   4  192.14   47.12
  17  11  -4  303.93   46.57
  17  11  -5  -19.25   91.75
  17  11  -5   43.87   57.35
  17  11  -5  -28.36   43.97
 -11  17   5   18.93   26.50
 -11  17   5   35.71   49.13
 -17 -11  -5  -48.11   71.44
 -17 -11  -5  -25.11   49.02
  11 -17   5    2.74   28.45
 -11  17   5   34.26   41.94
 -17 -11  -5   20.02   91.12
 -17 -11  -5    3.37   38.26
  17  11  -5  -30.48   97.45
  11 -17   5   25.08   26.11
 -11  17   5  -56.17   83.10
 -11  18   0   12.42   43.91
  18  11   0  -26.77   71.41
  18  11   0   27.82   29.87
  18  11   0  -50.88   60.67
  18  11   0   12.08   39.18
 -11  18   0  -24.17   44.91
 -11  18   0   -8.97   22.38
 -11  18   0   22.21   26.93
 -18 -11  -1  924.05   58.83
 -11  18   1  865.76   46.83
 -11  18   1  866.16   54.92
  18  11  -1  948.09   67.36
 -11  18   1  802.60   74.45
 -11  18   1  886.15   64.89
  11 -18   1  888.69   50.84
  11 -18   1  958.27   84.56
  18  11  -1  872.73   55.80
 -18 -11  -1  868.93   82.64
 -18 -11  -1  791.36   92.26
  11 -18   1  757.30   74.93
  18  11  -1  842.34   81.08
  18  11  -1 1015.09   98.22
  11 -18   1 1001.06   56.84
 -18 -11  -1  888.14   57.06
 -18 -11  -2   36.81   78.83
  18  11  -2   24.93   47.60
  18  11  -2   16.27   77.02
 -11  18   2   83.13   38.30
 -18 -11  -2  184.25   59.81
  11 -18   2  154.82   55.32
 -11  18   2  102.56   40.70
 -11  18   2  161.52   66.57
  11 -18   2   38.99   32.06
  18  11  -2  -51.34   85.43
  11 -18   2  188.85   32.62
  11 -18   2   17.38   54.33
  11 -18   3  538.04   44.87
 -18 -11  -3  542.47   68.17
 -18 -11  -3  501.25   44.89
  18  11  -3  521.30   87.94
  18  11  -3  441.15   61.16
 -11  18   3  442.57   74.92
 -11  18   3  568.31   63.66
  11 -18   3  611.98   30.41
 -11  18   3  517.66   46.29
  18  11  -3  394.25   50.19
 -18 -11  -3  512.19   82.14
 -18 -11  -3  512.62   56.01
 -11  18   3  520.82   38.88
  11 -18   3  505.91   28.58
  18  11  -3  540.13  103.02
  18  11  -4  -54.31   88.73
 -11  18   4   27.53   77.51
  18  11  -4  -62.92   99.57
 -18 -11  -4   -7.53   36.24
 -11  18   4   56.19   29.69
 -11  18   4   -9.75   55.28
  18  11  -4   50.68   45.83
  18  11  -4  -15.60   52.76
 -18 -11  -4    7.87   73.71
 -11  18   4   17.43   27.09
 -18 -11  -5   33.12   97.37
 -18 -11  -5   79.24   30.56
  18  11  -5   30.60   45.85
 -18 -11  -5   84.52   63.03
  18  11  -5  100.85   91.21
 -11  18   5   27.07   30.87
  18  11  -5   44.65   55.92
 -11  18   5   36.55   64.49
 -18 -11  -5  -24.58   48.39
 -11  18   5  110.63   72.00
  18  11  -5   48.10   91.61
 -11  18   5   90.20   31.64
  19  11   0   40.73   72.05
 -11  19   0  -42.82   44.04
  19  11   0    3.54   42.27
 -11  19   0   40.75   23.92
 -11  19   0   54.89   27.75
  19  11   0   55.13   38.97
  19  11   0   13.27   62.11
 -11  19   0   46.97   45.86
  19  11  -1  -56.46   82.69
  11 -19   1   16.11   37.70
 -19 -11  -1  -16.93   33.70
  11 -19   1   -4.96   69.68
  11 -19   1   11.31   62.32
 -11  19   1   17.15   20.01
 -19 -11  -1   20.36   67.33
 -11  19   1  -14.57   51.22
 -19 -11  -1   19.64   61.44
  11 -19   1   26.65   31.91
  19  11  -1   19.65   75.08
  19  11  -1   -6.20   41.96
 -11  19   1  -49.54   46.77
  19  11  -1  -44.00   40.41
 -19 -11  -1    5.28   35.39
 -11  19   1   12.56   30.10
 -19 -11  -2  234.28   88.04
 -11  19   2  198.81   29.34
  11 -19   2  210.85   29.00
  11 -19   2  191.69   55.13
  11 -19   2  201.79   30.34
  19  11  -2  233.45   88.48
  19  11  -2  126.13   37.16
  19  11  -2  138.80   96.83
 -11  19   2  225.76   64.74
 -19 -11  -2  185.60   40.85
  11 -19   2  170.17   50.94
 -11  19   2  248.98   36.75
 -19 -11  -2  162.44   61.36
 -19 -11  -2  212.71   34.98
  19  11  -2  185.56   48.21
 -11  19   2  202.98   51.05
 -19 -11  -3   36.76   68.42
 -11  19   3   29.77   36.00
 -11  19   3   35.49   71.67
 -19 -11  -3   -5.12   36.61
 -11  19   3   11.12   47.62
  19  11  -3   59.13   78.64
 -11  19   3   -6.96   26.17
  19  11  -3   53.74   48.79
 -19 -11  -3   33.75   79.30
 -19 -11  -3   16.00   32.51
  19  11  -3   35.47   40.65
  19  11  -3    9.39   95.23
 -11  19   4  -11.92   20.64
  19  11  -4   -9.72  101.81
 -19 -11  -4   -4.67   67.29
 -11  19   4    2.50   55.77
 -11  19   4   52.31   81.31
 -11  19   4  -21.32   38.84
 -19 -11  -4   16.43   30.01
  19  11  -4   30.37   53.45
  19  11  -4  -18.75   46.15
  19  11  -4   19.71   92.56
  19  11  -5   19.06   48.72
  19  11  -5   28.67   89.21
 -19 -11  -5  -23.45   51.04
 -19 -11  -5  -21.75   61.53
 -11  19   5   33.18   37.49
 -19 -11  -5   12.17   30.46
  19  11  -5   11.38   83.91
  19  11  -5  -15.16   47.90
 -11  19   5   -6.45   32.32
 -11  19   5    4.90   62.84
 -11  19   5   53.35   78.08
  20  11   0  -23.73   31.22
 -11  20   0   -3.16   49.02
 -11  20   0   59.99   58.33
 -11  20   0    0.17   24.69
 -11  20   0   33.63   27.15
  20  11   0  -35.35   42.16
  20  11   0  -13.80   76.07
  20  11   0   14.46   84.40
 -11  20   1  700.78   49.21
 -20 -11  -1  707.92   55.35
  20  11  -1  394.53   94.18
  11 -20   1  629.55   43.94
 -11  20   1  646.20   57.35
  20  11  -1  795.68  100.18
 -20 -11  -1  606.77   48.69
  11 -20   1  589.32   69.23
 -20 -11  -1  539.23   79.30
  11 -20   1  590.59   90.89
  20  11  -1  557.68   61.94
  20  11  -1  821.07   57.72
 -20 -11  -1  552.99   80.69
 -11  20   1  663.37   45.03
 -11  20   1  643.72   70.44
  11 -20   1  766.70   52.81
 -11  20   2   48.38   69.26
  20  11  -2   32.42   41.64
 -11  20   2  124.84   62.12
 -11  20   2  102.06   32.21
  20  11  -2   60.16   92.31
 -11  20   2  136.15   44.37
 -20 -11  -2   44.80   79.12
  11 -20   2  137.00   45.27
  11 -20   2   56.52   46.05
 -20 -11  -2  -15.68   62.48
  20  11  -2   29.90   45.24
  11 -20   2   52.26   26.09
  20  11  -2   85.25   97.24
 -20 -11  -2  -27.12   48.09
 -20 -11  -3  397.16   54.54
 -11  20   3  466.44   64.81
 -11  20   3  394.18   84.23
 -20 -11  -3  386.69   40.99
 -11  20   3  396.78   46.10
 -11  20   3  461.42   36.27
  20  11  -3  314.60   47.09
  20  11  -3  324.37  106.01
  20  11  -3  245.32   94.97
 -20 -11  -3  434.36  104.13
 -20 -11  -3  428.63   80.44
  20  11  -3  361.03   58.66
  20  11  -4   -3.02   47.41
 -11  20   4   66.49   79.88
 -11  20   4   19.46   29.93
 -20 -11  -4    5.88   61.05
 -11  20   4   12.43   36.87
  20  11  -4  -55.78  104.79
  20  11  -4  -54.24   94.31
 -20 -11  -4   -3.03   36.14
  20  11  -4   -3.82   54.38
 -11  20   4   59.56   60.51
 -20 -11  -5   27.78   37.78
 -20 -11  -5   26.40   68.93
  20  11  -5  -55.05   75.13
 -11  20   5   41.96   33.60
 -20 -11  -5    9.65   43.27
  20  11  -5   56.25   49.77
 -11  20   5   45.05   50.90
  20  11  -5   58.08   47.09
  20  11  -5  -18.23   76.57
 -11  20   5    2.84   26.66
 -11  20   5   51.70   52.82
 -11  21   0   94.05   28.61
 -11  21   0   83.66   26.47
 -11  21   0   71.18   51.72
 -11  21   0   85.82   63.78
  21  11   0   69.20   37.23
  21  11   0   23.71   65.34
  21  11   0   18.54   70.01
  21  11   0   93.05   33.94
 -21 -11  -1  -19.59   30.89
 -11  21   1   34.35   55.00
  21  11  -1   38.10   47.90
 -11  21   1   39.08   59.46
 -11  21   1   15.61   25.41
  21  11  -1  -38.26  100.64
 -21 -11  -1   57.25   78.81
  21  11  -1  -16.36   44.17
  21  11  -1  -56.93   84.14
  11 -21   1   -8.41   41.00
  11 -21   1   24.95   33.99
  11 -21   1   76.88   63.50
 -21 -11  -1  -78.12   82.70
  11 -21   1   18.99   84.88
 -11  21   1    0.00   27.71
 -21 -11  -1    6.65   46.40
  21  11  -2    3.27   85.55
  21  11  -2  -16.71   44.18
  21  11  -2   50.16   51.45
  21  11  -2  -67.36   99.10
 -21 -11  -2   40.76   29.90
 -21 -11  -2   28.23   46.85
 -11  21   2   29.55   50.07
 -21 -11  -2  -78.51   76.79
 -11  21   2  105.76   34.85
 -11  21   2   39.82   68.23
 -11  21   2   60.96   27.19
 -21 -11  -2   61.22   92.23
 -11  21   3   10.49   28.84
  21  11  -3    9.05   45.33
 -11  21   3   18.08   51.62
 -11  21   3   41.39   78.87
  21  11  -3    6.25   55.11
 -11  21   3   44.93   38.77
 -21 -11  -3  -21.79   36.32
 -21 -11  -3  -13.00   80.06
 -21 -11  -3   10.29   74.47
  21  11  -3  -52.93   97.49
  21  11  -3   32.46  104.23
 -21 -11  -3    2.77   39.16
  21  11  -4   88.67   64.42
 -11  21   4   10.65   59.58
  21  11  -4   18.12   95.36
 -21 -11  -4   -7.44   75.49
 -11  21   4  -12.87   38.62
 -11  21   4   36.47   83.48
 -21 -11  -4    3.63   37.78
 -11  21   4   -8.84   30.51
  21  11  -4   10.26  107.89
  21  11  -4  -18.98   49.01
  22  11   0  -50.18   68.55
 -11  22   0   61.53   31.51
 -11  22   0   20.89   55.07
  22  11   0   52.56   86.08
  22  11   0  -24.12   44.62
 -11  22   0   97.21   64.92
  22  11   0   30.02   42.86
 -11  22   0    0.94   26.86
 -22 -11  -1  505.74   56.14
  22  11  -1  549.05   61.39
  22  11  -1  540.76   96.96
  22  11  -1  349.21   80.59
 -22 -11  -1  427.26   90.39
  11 -22   1  496.17   74.89
 -11  22   1  360.20   79.76
  22  11  -1  363.09   57.32
  11 -22   1  566.17  100.93
 -11  22   1  565.98   67.12
 -22 -11  -1  511.56   48.96
  11 -22   1  538.26   53.32
 -11  22   1  511.81   43.22
 -22 -11  -1  522.91   98.37
  11 -22   1  452.89   42.09
 -11  22   1  495.31   39.79
 -22 -11  -2  106.69   40.07
  22  11  -2   13.39   44.56
  22  11  -2  -67.76   94.80
 -11  22   2  -15.64   28.20
 -11  22   2    5.23   72.33
 -22 -11  -2   29.68   76.15
  22  11  -2    2.66  101.82
 -22 -11  -2   58.93   41.88
 -22 -11  -2   44.39   83.86
  22  11  -2   20.31   44.93
 -11  22   2    8.61   51.12
 -11  22   2   85.57   42.39
 -11  22   3  182.43   62.71
 -22 -11  -3  164.16   77.93
 -11  22   3  214.83   42.48
 -11  22   3  162.04   83.67
 -22 -11  -3  148.60  103.40
  22  11  -3  147.18   51.50
 -22 -11  -3  174.34   40.39
 -22 -11  -3  184.11   55.16
  22  11  -3  141.24  111.78
  22  11  -3  113.61   59.53
  22  11  -3  231.38  101.31
 -11  22   3  173.35   32.78
  22  11  -4  -50.97   95.98
 -22 -11  -4  -15.56   39.42
  22  11  -4   47.94   49.49
 -11  22   4  -16.16   31.10
 -22 -11  -4  -11.07   92.43
 -11  22   4   21.53   61.46
 -11  22   4   66.01   65.40
 -11  22   4    2.34   33.48
  22  11  -4   38.17   98.86
  22  11  -4   27.30   58.77
  23  11   0   51.49   48.57
  23  11   0   91.16   96.94
 -11  23   0   74.50   37.21
 -11  23   0  101.15   77.69
  23  11   0   90.13   49.49
 -11  23   0   37.02   61.36
  23  11   0    0.69   86.13
 -11  23   0   70.65   31.33
 -23 -11  -1    0.09   46.17
 -23 -11  -1   35.43   35.60
  23  11  -1   20.48   94.24
  23  11  -1   15.65   52.63
  11 -23   1   -5.40   32.30
  23  11  -1  -50.59   81.54
  23  11  -1  -12.13   47.23
 -11  23   1   21.93   83.36
 -11  23   1   -6.05   31.19
 -23 -11  -1   16.75   94.08
  11 -23   1   35.83   91.83
  11 -23   1   20.47   43.33
 -23 -11  -1  -33.47   70.28
 -11  23   1   -3.84   39.23
 -11  23   1    0.17   51.73
  11 -23   1  -31.78   59.44
  23  11  -2    0.86   44.47
 -23 -11  -2   38.44   40.25
 -11  23   2  138.32   76.67
 -23 -11  -2   47.57   39.00
 -23 -11  -2  100.94   82.58
  23  11  -2  -22.10  106.50
  23  11  -2   67.56   94.49
  23  11  -2   33.08   54.24
 -11  23   2   70.55   35.89
 -11  23   2   28.30   28.56
 -23 -11  -2   43.85   76.54
 -11  23   2  105.12   61.88
  23  11  -3  -48.29  107.17
 -23 -11  -3   34.88   41.89
 -11  23   3   10.27   40.11
 -11  23   3  -11.94   60.67
 -11  23   3   -4.04   31.80
 -23 -11  -3    1.12   43.33
 -11  23   3   23.58   86.41
  23  11  -3    4.04   49.57
  23  11  -3  -11.59  110.28
 -23 -11  -3  -14.44   84.16
  23  11  -3    4.33   47.58
 -23 -11  -3   66.13   82.75
  23  11  -4   32.05   46.09
  23  11  -4   -2.17   51.71
 -23 -11  -4    0.35   42.62
 -11  23   4   -9.36   66.79
 -11  23   4   38.63   38.28
 -11  23   4   47.08   64.40
 -11  23   4   62.80   28.92
  24  11   0  -52.87   87.82
 -11  24   0   67.25   66.56
  24  11   0   55.26   40.80
  24  11   0   20.66   80.26
 -11  24   0    5.69   29.65
 -11  24   0   11.76   33.46
  24  11   0   19.11   49.15
 -11  24   0   23.27   64.11
 -11  24   1   68.30   32.09
  24  11  -1   67.95   45.53
  24  11  -1   10.02   91.90
  11 -24   1   -2.39   65.16
 -11  24   1   85.22   39.17
 -24 -11  -1   68.15   45.98
  11 -24   1   87.22   34.30
  24  11  -1   92.21   74.67
 -24 -11  -1   72.67   43.05
 -24 -11  -1   56.50   85.18
 -24 -11  -1   71.44   98.18
  24  11  -1   18.92   39.21
  11 -24   1   43.60   43.78
 -11  24   1   -7.76   76.66
 -11  24   1   -3.02   58.50
 -24 -11  -2   43.48   92.93
 -11  24   2  -21.60   28.62
 -24 -11  -2    8.21   46.68
  24  11  -2  -54.98  108.17
 -24 -11  -2   26.81   42.15
 -11  24   2   15.98   43.59
 -24 -11  -2   16.29   69.82
  24  11  -2   19.09   80.07
  24  11  -2   21.15   36.28
  24  11  -2   -4.70   45.32
 -11  24   2  -10.19   54.20
 -11  24   2    6.46   81.76
  24  11  -3  -16.95   94.71
 -11  24   3  114.38   40.60
 -24 -11  -3   62.45   35.03
 -24 -11  -3   51.40   53.30
 -24 -11  -3   64.64   91.29
  24  11  -3   31.82   50.48
 -11  24   3   42.77   33.88
 -11  24   3   36.77   61.41
  24  11  -3   99.10  108.51
 -24 -11  -3   78.28   73.52
 -11  24   3   65.08   79.37
  24  11  -3   30.99   60.09
 -11  25   0  174.72   38.43
 -11  25   0   97.85   81.08
 -11  25   0  128.45   74.07
  25  11   0   94.34   72.99
  25  11   0  182.23   49.47
  25  11   0   81.49   43.28
  25  11   0  118.33   95.04
 -11  25   0  189.34   37.67
  25  11  -1    4.47   94.84
 -25 -11  -1   50.11   78.05
  11 -25   1   23.23   32.82
  11 -25   1   28.05   61.29
  25  11  -1   -6.96  117.27
 -25 -11  -1  -29.87   36.21
 -25 -11  -1  -13.11   45.53
 -11  25   1   13.07   33.84
 -25 -11  -1   72.17   72.17
  25  11  -1    6.96   49.60
  25  11  -1   32.07   43.19
 -11  25   1  -24.83   72.10
 -11  25   1   20.17   76.86
 -11  25   1  -60.18   41.57
  25  11  -2  145.27   96.62
 -11  25   2   54.83   87.93
 -25 -11  -2   62.47   50.63
 -11  25   2   80.79   62.74
 -25 -11  -2   33.27   92.88
  25  11  -2   22.70   57.61
  25  11  -2  -16.64  108.22
  25  11  -2  -12.29   48.98
 -25 -11  -2   30.34   78.27
 -11  25   2    9.17   45.49
 -11  25   2    3.68   29.41
 -25 -11  -2   44.91   33.62
 -11  25   3   -1.67   57.68
 -25 -11  -3  -36.76   68.59
 -11  25   3   41.57   29.33
 -25 -11  -3  -58.73   67.73
 -25 -11  -3    0.43   51.12
 -25 -11  -3   -6.83   36.59
 -11  25   3   20.93   35.67
  25  11  -3  -64.43   90.62
  25  11  -3  -10.14   94.39
 -11  25   3    0.96   56.77
  25  11  -3    4.39   59.79
  25  11  -3  -17.62   49.58
 -11  26   0   18.72   40.68
  26  11   0  -35.88   82.61
 -11  26   0   27.17   81.86
  26  11   0   62.88   57.19
  26  11   0   10.41   46.63
 -11  26   0    6.78   38.20
  26  11   0  -62.81  113.64
 -26 -11  -1   15.58   83.30
 -11  26   1   28.58   47.11
 -26 -11  -1    7.59   37.58
  26  11  -1   60.94   91.54
 -11  26   1   72.32   34.72
 -26 -11  -1    9.83   78.45
  26  11  -1   27.50   48.38
 -11  26   1   46.19   73.02
 -11  26   1  100.18   80.70
  26  11  -1   -6.36   39.59
 -26 -11  -1   46.99   48.28
  26  11  -2   38.40   70.10
  26  11  -2  -16.02   45.83
 -26 -11  -2   -8.46   47.59
 -26 -11  -2  -38.53   69.91
 -26 -11  -2   16.64   44.31
 -11  26   2  -40.11   37.41
 -11  26   2    3.58   61.21
  26  11  -2  -17.61   45.52
 -11  26   2  -33.34   33.78
 -26 -11  -2  -12.87   75.40
 -11  27   0   43.19   38.08
  27  11   0   97.87   53.61
  27  11   0   -9.37   53.49
  27  11   0    9.81   56.95
 -11  27   0   45.69   40.02
  27  11   0   19.72   76.14
 -11  27   1    8.62   58.84
 -11  27   1   -4.69   30.57
 -27 -11  -1   28.85   35.18
 -27 -11  -1    1.98   34.73
  27  11  -1  -15.55   36.85
 -11  27   1    5.43   39.47
  27  11  -1   34.90   34.39
 -27 -11  -1   -8.30   57.62
  10  27  -1   -6.30   32.53
 -10 -27  -1   33.18   52.09
 -27  10   1   40.14   49.16
 -10 -27  -1   27.52   28.65
 -27  10   1   -6.48   73.48
  27 -10   1   58.70   53.77
  27 -10   1   20.73   47.42
 -27  10   1   13.91   43.56
 -27  10   1   25.59   31.38
 -27  10   0   24.23   46.73
 -27  10   0  -44.66  104.21
 -10 -27   0  -44.17   50.91
 -27  10   0    1.02   37.59
 -10 -27   0   11.28   64.23
 -10 -27   0  -16.14  112.35
 -26  10   2    4.71   33.40
  26 -10   2  -27.17   55.99
 -10 -26  -2   42.13   40.04
 -26  10   2   34.79   38.85
 -10 -26  -2   41.96   81.48
  10  26  -2    7.15   40.79
  10  26  -2    8.54   27.46
 -26  10   2  -31.69   73.66
 -10 -26  -2   -8.06   90.88
 -26  10   2   31.77   77.28
 -10 -26  -2   21.75   52.07
  26 -10   2   27.52   55.13
  26 -10   2   -1.73   86.64
 -10 -26  -1   61.48   92.13
 -10 -26  -1  -34.42   45.87
 -26  10   1  -54.19   42.78
  26 -10   1  -52.75   93.64
  10  26  -1    4.99   34.69
  26 -10   1   35.87   56.80
 -10 -26  -1   62.43   52.71
  26 -10   1   30.49   46.60
  10  26  -1  -17.07   90.44
 -10 -26  -1   -0.52  106.21
  26 -10   1   35.46  105.09
 -26  10   1   -5.45   73.80
 -26  10   1   -8.08   36.76
 -26  10   1   66.65   99.24
  10  26  -1    3.10   51.68
 -26  10   0  104.22   78.86
 -26  10   0   84.61   60.14
 -10 -26   0   43.52   59.85
 -26  10   0   90.01   38.25
 -10 -26   0  142.70   48.67
 -10 -26   0  153.84   81.05
 -26  10   0   88.83   31.17
 -10 -25  -3   60.46   50.18
  25 -10   3   -9.22   86.44
 -25  10   3   65.06   35.50
 -25  10   3  -10.43   72.22
 -10 -25  -3   37.15   77.68
  25 -10   3   35.13   57.39
  25 -10   3    6.74   50.20
 -10 -25  -3   42.87   39.31
 -25  10   3   38.75   51.70
 -25  10   2   -8.55   75.30
 -25  10   2  -85.55   78.26
  25 -10   2  -58.25  103.10
  10  25  -2   13.91   42.49
 -10 -25  -2  -12.64   49.08
 -10 -25  -2   10.19   78.53
  25 -10   2   19.48   51.26
  25 -10   2  -24.93  103.98
  10  25  -2    5.97   27.39
 -10 -25  -2  -44.75   84.22
 -25  10   2   12.86   34.88
  10  25  -2   16.28   93.83
 -25  10   2    5.70   36.78
 -10 -25  -2  -26.99   39.52
  25 -10   2    7.95   55.04
  10  25  -1   54.35   88.72
 -25  10   1   56.38   31.60
  25 -10   1   49.36   57.74
  25 -10   1   13.34   98.78
  10  25  -1   37.53   49.98
 -25  10   1   87.55   36.99
  10  25  -1   38.79   30.40
 -10 -25  -1   -3.12   43.04
  25 -10   1    9.75  112.51
  25 -10   1   47.74   54.33
  10  25  -1   53.44   55.26
 -25  10   1   47.36   66.36
 -10 -25  -1   26.12  106.74
 -10 -25  -1   51.46   48.49
 -10 -25  -1   38.02  102.11
 -25  10   1  119.30   94.23
 -10 -25   0    1.65   83.23
 -10 -25   0  -37.21   53.71
 -25  10   0  -28.99   31.71
 -25  10   0    0.26   75.68
 -25  10   0   44.41   77.48
 -25  10   0  -15.32   42.06
 -10 -25   0  -38.82  102.53
 -10 -25   0   32.92   45.26
  24 -10   3  -50.91  119.11
 -10 -24  -3  -34.63   78.54
  24 -10   3  -34.07   56.46
 -10 -24  -3   13.62   38.44
  10  24  -3   -7.02   28.31
  10  24  -3   -6.84   21.61
 -24  10   3  -23.92   49.22
 -24  10   3  -55.35  115.02
 -24  10   3   -5.35   73.91
  10  24  -3   17.91   51.58
 -10 -24  -3  -59.76  106.56
 -10 -24  -3  -23.57   52.42
 -24  10   3  -12.68   35.27
 -24  10   2  -15.18   58.85
  24 -10   2   83.77  104.82
  24 -10   2   16.09   52.61
  24 -10   2  178.61  102.98
 -10 -24  -2    9.84   39.08
  24 -10   2   12.22   55.45
 -10 -24  -2  -24.91   94.97
 -24  10   2   13.12   26.85
 -10 -24  -2   10.01   71.99
  10  24  -2    7.58   40.64
 -24  10   2   36.79   36.79
  10  24  -2   25.80   86.73
  10  24  -2   24.93   29.25
 -24  10   2   81.71   82.40
  10  24  -2   46.68   57.03
 -10 -24  -2   29.32   52.16
  24 -10   1   13.00  100.81
  10  24  -1  -33.63   43.90
  10  24  -1   32.47   31.00
  10  24  -1   25.88   60.00
 -10 -24  -1    6.18   77.13
 -24  10   1   29.24   32.73
 -10 -24  -1  -13.58   42.66
  10  24  -1   85.98  100.12
 -10 -24  -1  -45.95   98.32
 -10 -24  -1   -5.64   54.28
 -24  10   1   44.00   90.69
  24 -10   1   -5.03   52.44
 -24  10   1    3.89   33.36
  24 -10   1  -56.81  104.29
  24 -10   1   11.74   53.12
 -24  10   1  -27.88   74.08
[truncated: 10,642,874 more chars]
