# Supplementary material for: Isolation and evolution of labile sulfur allotropes via kinetic encapsulation in interactive porous networks
Source: IUCrJ. 2016 Jun 8;3(Pt 4):232–6. doi: 10.1107/S2052252516008423 (PMC4937778; doi:10.1107/S2052252516008423)
Supplement: Supplementary file 2 [file m-03-00232-S_dimersup2.hkl]

# 
# h,k,l, Fc-squared, Fo-squared, sigma(Fo-squared) and status flag 
# 
data_S_dimer
#data_kek_d-s_25k 
_shelx_title ' output_abs in I 4/m c m' 
_shelx_refln_list_code          4 
_shelx_F_calc_maximum      641.57 
_exptl_crystal_F_000      2104.00 
_reflns_d_resolution_high  0.6005 
 
loop_ 
 _symmetry_equiv_pos_as_xyz 
 'x, y, z' 
 'x, -y, -z+1/2' 
 '-x, -y, z' 
 '-x, y, -z+1/2' 
 'y, x, -z+1/2' 
 'y, -x, z' 
 '-y, x, z' 
 '-y, -x, -z+1/2' 
 'x+1/2, y+1/2, z+1/2' 
 'x+1/2, -y+1/2, -z+1' 
 '-x+1/2, -y+1/2, z+1/2' 
 '-x+1/2, y+1/2, -z+1' 
 'y+1/2, x+1/2, -z+1' 
 'y+1/2, -x+1/2, z+1/2' 
 '-y+1/2, x+1/2, z+1/2' 
 '-y+1/2, -x+1/2, -z+1' 
 '-x, -y, -z' 
 '-x, y, z-1/2' 
 'x, y, -z' 
 'x, -y, z-1/2' 
 '-y, -x, z-1/2' 
 '-y, x, -z' 
 'y, -x, -z' 
 'y, x, z-1/2' 
 '-x+1/2, -y+1/2, -z+1/2' 
 '-x+1/2, y+1/2, z' 
 'x+1/2, y+1/2, -z+1/2' 
 'x+1/2, -y+1/2, z' 
 '-y+1/2, -x+1/2, z' 
 '-y+1/2, x+1/2, -z+1/2' 
 'y+1/2, -x+1/2, -z+1/2' 
 'y+1/2, x+1/2, z' 
 
_cell_length_a    13.2563 
_cell_length_b    13.2563 
_cell_length_c    27.5616 
_cell_angle_alpha  90.000 
_cell_angle_beta   90.000 
_cell_angle_gamma  90.000 
 
_shelx_F_squared_multiplier     1.000 
 
loop_ 
 _refln_index_h 
 _refln_index_k 
 _refln_index_l 
 _refln_F_squared_calc 
 _refln_F_squared_meas 
 _refln_F_squared_sigma 
 _refln_observed_status 
   1   1   0   411617.16   244606.00   9649.99 o 
   0   2   0     2117.79     2231.91    108.17 o 
   2   2   0   107906.73   122807.27   2382.86 o 
   1   3   0    75262.43    78803.67   1176.71 o 
   3   3   0    53038.06    57947.45   1297.18 o 
   0   4   0   179163.63   197316.63   4992.79 o 
   2   4   0     1326.29     1209.49     83.25 o 
   4   4   0    86528.34    86816.23   2068.05 o 
   1   5   0    73241.58    67640.87    959.50 o 
   3   5   0    20527.34    21225.47    542.74 o 
   5   5   0     7780.90     7954.89    418.43 o 
   0   6   0    27727.17    30976.87    861.90 o 
   2   6   0     2252.58     2260.70    114.47 o 
   4   6   0      864.50      979.15    111.42 o 
   6   6   0     2925.16     2923.34    242.75 o 
   1   7   0     1995.06     1852.70    108.97 o 
   3   7   0    27901.11    26489.39    534.28 o 
   5   7   0     6354.12     5692.67    265.03 o 
   7   7   0    51332.80    50999.32   2488.61 o 
   0   8   0    16037.98    16293.79    573.31 o 
   2   8   0    10175.24    10808.18    323.45 o 
   4   8   0    25560.40    23347.47    587.60 o 
   6   8   0     6446.55     6568.75    277.17 o 
   8   8   0   121137.39   118908.62   3649.76 o 
   1   9   0      300.80      172.44     83.71 o 
   3   9   0    22985.07    22775.26    678.34 o 
   5   9   0      283.26      298.35    108.35 o 
   7   9   0    37150.93    35097.79    789.64 o 
   9   9   0    15537.08    13326.45    779.10 o 
   0  10   0     3007.03     2871.50    235.64 o 
   2  10   0       98.75      149.34     93.97 o 
   4  10   0      140.68      225.23    106.64 o 
   6  10   0    12328.79    12366.98    424.32 o 
   8  10   0      625.99      417.67    139.67 o 
  10  10   0     1845.10     2176.35    415.13 o 
   1  11   0     5238.46     5517.58    213.77 o 
   3  11   0     5340.29     4771.33    219.70 o 
   5  11   0    12520.10    11698.95    386.22 o 
   7  11   0     5109.56     4961.97    239.25 o 
   9  11   0     5277.55     5486.60    423.76 o 
  11  11   0     4658.40     4090.45    406.78 o 
   0  12   0     7879.65     7522.55    405.05 o 
   2  12   0        1.96        8.43    121.45 o 
   4  12   0    24395.62    22976.77    877.37 o 
   6  12   0      348.97      214.49    128.61 o 
   8  12   0    14779.13    13746.68    641.89 o 
  10  12   0      153.15      211.95    182.15 o 
  12  12   0     5983.51     6856.23   1019.24 o 
   1  13   0      345.31      436.41     97.36 o 
   3  13   0     5843.96     5152.02    244.77 o 
   5  13   0     1358.59     1054.70    146.75 o 
   7  13   0     5210.48     5275.65    444.97 o 
   9  13   0     6538.20     6935.75    504.44 o 
  11  13   0      454.28      384.27    273.86 o 
  13  13   0     2709.93     2838.30    655.43 o 
   0  14   0      850.43      846.83    239.07 o 
   2  14   0     2265.52     2044.63    209.00 o 
   4  14   0        5.33       49.85    188.47 o 
   6  14   0      408.33      292.39    194.27 o 
   8  14   0     2010.74     2047.78    267.84 o 
  10  14   0     1001.05      811.28    284.31 o 
  12  14   0      118.36      282.98    359.78 o 
  14  14   0      995.57      823.73    470.67 o 
   1  15   0     6876.38     7369.91    884.73 o 
   3  15   0      406.61      460.00    157.93 o 
   5  15   0     2605.57     2721.21    316.67 o 
   7  15   0       82.88      -35.23    204.20 o 
   9  15   0        8.23     -179.63    206.80 o 
  11  15   0     1286.13     1452.98    384.47 o 
  13  15   0        5.59      -76.78    384.02 o 
  15  15   0     2995.93     2831.93    657.41 o 
   0  16   0    17214.94    19691.21   1504.40 o 
   2  16   0      636.90      967.43    359.71 o 
   4  16   0     4509.41     4541.45    528.82 o 
   6  16   0     1454.12     1380.96    236.14 o 
   8  16   0     1421.28     1695.32    291.72 o 
  10  16   0      244.28      403.55    311.45 o 
  12  16   0     1107.94      817.59    340.54 o 
   1  17   0     3766.00     4400.82    493.04 o 
   3  17   0      228.31      449.43    324.71 o 
   5  17   0     2744.53     3508.38    516.30 o 
   7  17   0       80.92      323.35    320.44 o 
   9  17   0      199.67       94.96    313.40 o 
  11  17   0      268.85      556.91    532.77 o 
   0  18   0       13.29      -61.00    371.93 o 
   2  18   0      728.28      787.00    294.99 o 
   4  18   0        4.07      170.84    425.69 o 
   6  18   0      193.16       73.50    260.26 o 
   8  18   0       50.87       54.03    283.77 o 
  10  18   0       63.65       27.43    430.74 o 
  12  18   0       12.08      271.87    449.39 o 
   1  19   0      893.10     1067.52    488.88 o 
   3  19   0     1389.35     1539.86    363.65 o 
   5  19   0      439.75      375.87    303.07 o 
   7  19   0      481.27      636.91    239.79 o 
   9  19   0       81.91      353.72    500.73 o 
  11  19   0      280.33      448.95    604.08 o 
   0  20   0     2008.39     2394.17    448.07 o 
   2  20   0      248.81      166.64    284.96 o 
   4  20   0     2292.41     2452.75    387.69 o 
   6  20   0       80.90     -125.07    293.81 o 
   1  21   0      871.40     1404.30    437.54 o 
   3  21   0        3.15        1.05    313.54 o 
   5  21   0     1195.37     1261.05    515.22 o 
   0  22   0      303.96      580.17    560.86 o 
   1   2   1    11058.46    12526.60    169.40 o 
   2   3   1    23171.31    24489.68    314.02 o 
   1   4   1     4900.32     4868.71    119.26 o 
   3   4   1    11726.86    11553.51    243.53 o 
   2   5   1   114273.06   116104.00   1478.66 o 
   4   5   1    17657.49    17240.33    369.60 o 
   1   6   1    18204.84    17265.02    315.63 o 
   3   6   1    73101.79    74740.35    898.96 o 
   5   6   1     3770.71     3378.15    129.03 o 
   2   7   1    23457.06    21745.62    376.57 o 
   4   7   1     5555.38     5769.09    159.02 o 
   6   7   1    19556.43    19318.01    375.79 o 
   1   8   1      116.44      168.02     52.37 o 
   3   8   1      433.89      481.21     58.80 o 
   5   8   1     2253.58     2187.20    117.00 o 
   7   8   1       92.57       44.48     95.05 o 
   2   9   1    19637.31    18936.53    356.68 o 
   4   9   1     7078.24     6662.73    186.26 o 
   6   9   1     3128.20     3034.81    135.75 o 
   8   9   1      298.68      338.27     87.85 o 
   1  10   1    16235.80    15391.63    268.96 o 
   3  10   1    32899.20    32372.93    538.05 o 
   5  10   1     2047.39     1769.22    108.50 o 
   7  10   1     3859.04     3745.12    159.39 o 
   9  10   1     1398.45     1163.43    121.18 o 
   2  11   1    29292.26    27686.52    439.09 o 
   4  11   1     6903.77     6633.17    208.64 o 
   6  11   1     4258.32     3945.38    163.09 o 
   8  11   1        3.27      -28.48     75.58 o 
  10  11   1     1700.05     1608.26    162.88 o 
   1  12   1     2325.33     1990.02     98.59 o 
   3  12   1     5134.40     5153.47    169.63 o 
   5  12   1     1578.41     1546.48    122.50 o 
   7  12   1        1.98      -98.53     98.53 o 
   9  12   1      145.85      215.64    120.71 o 
  11  12   1      574.52      581.00    134.41 o 
   2  13   1      337.70      332.70     68.95 o 
   4  13   1     1370.47     1005.58     86.29 o 
   6  13   1     5629.73     5573.13    284.91 o 
   8  13   1       79.93       64.93    130.10 o 
  10  13   1     5224.41     5738.46    366.00 o 
  12  13   1      281.04      333.21    229.10 o 
   1  14   1     4037.52     3457.84    179.20 o 
   3  14   1     1136.06     1002.27    113.43 o 
   5  14   1     5977.09     6447.61    291.33 o 
   7  14   1     2241.95     2574.10    212.79 o 
   9  14   1     2599.63     2719.63    255.11 o 
  11  14   1     4561.07     4854.49    389.72 o 
  13  14   1      693.44      711.69    262.51 o 
   2  15   1     3832.01     3879.75    342.44 o 
   4  15   1        0.11        6.25    155.56 o 
   6  15   1     1837.02     2012.03    194.69 o 
   8  15   1        8.09       58.51    171.08 o 
  10  15   1     1729.87     1729.37    244.18 o 
  12  15   1      244.28      280.10    257.40 o 
  14  15   1     1980.52     1843.36    342.01 o 
   1  16   1       25.75      -24.11    250.31 o 
   3  16   1      930.39      966.77    242.26 o 
   5  16   1       72.47      -14.12    138.24 o 
   7  16   1       14.28      -25.39    148.97 o 
   9  16   1       53.42      198.24    148.50 o 
  11  16   1        1.51      -81.23    225.51 o 
  13  16   1      153.13      -21.90    227.61 o 
  15  16   1       10.31      -98.74    362.06 o 
   2  17   1      185.55      383.05    181.92 o 
   4  17   1      517.22      642.60    201.47 o 
   6  17   1     1492.15     1476.74    239.90 o 
   8  17   1        6.17      -30.41    199.34 o 
  10  17   1      742.71      759.51    339.70 o 
  12  17   1      360.02      474.84    466.72 o 
  14  17   1      209.56      186.95    339.45 o 
   1  18   1      422.48      399.49    245.57 o 
   3  18   1      299.31      263.51    214.83 o 
   5  18   1     2553.75     2664.37    330.97 o 
   7  18   1     1259.51     1345.63    218.84 o 
   9  18   1      709.36      845.60    345.72 o 
  11  18   1     1500.23     2213.37    531.45 o 
   2  19   1      766.22     1019.14    269.95 o 
   4  19   1      254.59      532.62    225.39 o 
   6  19   1     1824.19     2286.14    297.60 o 
   8  19   1        2.27      100.29    193.52 o 
  10  19   1     1252.82     1552.64    413.65 o 
   1  20   1        0.39       -1.96    198.74 o 
   3  20   1       35.44      -36.46    229.87 o 
   5  20   1      173.74      312.94    246.21 o 
   7  20   1      117.03      209.02    200.72 o 
   9  20   1      175.31      299.08    475.50 o 
   2  21   1      845.79     1159.60    271.31 o 
   4  21   1       42.15        2.30    354.38 o 
   6  21   1      164.41     -192.32    294.76 o 
   1  22   1      392.63      425.71    279.52 o 
   1   1   2    43083.03    52464.86   1132.48 o 
   0   2   2     7858.29     7238.17    135.33 o 
   2   2   2      114.40      166.95     38.69 o 
   1   3   2    20830.87    19905.27    232.95 o 
   3   3   2    27378.69    27272.35    563.46 o 
   0   4   2   155168.91   167708.33   2733.03 o 
   2   4   2        2.11        9.95     37.08 o 
   4   4   2    94020.85    93953.67   1601.77 o 
   1   5   2    54886.96    58721.53    651.06 o 
   3   5   2    26181.85    26424.05    404.33 o 
   5   5   2    19548.36    18959.26    555.37 o 
   0   6   2    18304.65    16836.27    355.79 o 
   2   6   2     4864.96     4445.37    121.16 o 
   4   6   2       34.21       95.43     36.02 o 
   6   6   2     9980.27     9875.51    400.68 o 
   1   7   2     1253.62     1545.85     71.00 o 
   3   7   2    43366.85    45919.72    640.34 o 
   5   7   2     3822.69     3953.82    146.41 o 
   7   7   2    37632.22    37479.07    862.81 o 
   0   8   2    31091.55    33557.82    649.43 o 
   2   8   2     6503.96     5741.76    162.63 o 
   4   8   2    50848.14    51333.98    863.33 o 
   6   8   2     1910.71     1986.31    109.86 o 
   8   8   2    45163.40    46766.58   1132.75 o 
   1   9   2     2253.62     2154.34     86.86 o 
   3   9   2    21252.50    20505.42    367.45 o 
   5   9   2     6972.49     6790.47    187.95 o 
   7   9   2    10678.91    10240.57    294.27 o 
   9   9   2    17422.02    16247.64    515.40 o 
   0  10   2     2796.82     2809.28    159.75 o 
   2  10   2     1294.79     1153.22     76.44 o 
   4  10   2      160.77      212.78     78.38 o 
   6  10   2       19.61      -55.17    122.35 o 
   8  10   2      663.77      632.00    106.86 o 
  10  10   2      133.92      409.82    178.95 o 
   1  11   2    11250.21    10977.92    214.48 o 
   3  11   2     7540.25     7439.37    188.23 o 
   5  11   2     5540.53     5227.06    179.39 o 
   7  11   2     3429.01     2968.93    139.97 o 
   9  11   2     2838.99     2885.05    191.44 o 
  11  11   2      784.60      597.22    185.18 o 
   0  12   2    27538.10    26530.02    709.52 o 
   2  12   2       76.23       81.14     59.76 o 
   4  12   2    20022.22    18664.01    474.93 o 
   6  12   2        0.23      -29.90     78.20 o 
   8  12   2    13911.68    14555.59    438.16 o 
  10  12   2       87.72      126.77    142.27 o 
  12  12   2     2283.47     2390.51    330.31 o 
   1  13   2     1690.12     1452.80     88.74 o 
   3  13   2     5961.39     5350.01    206.05 o 
   5  13   2     2214.18     2200.83    162.50 o 
   7  13   2     4716.83     4932.27    275.10 o 
   9  13   2     4422.82     4691.66    315.44 o 
  11  13   2      645.18      616.16    225.36 o 
  13  13   2      151.86      304.12    380.00 o 
   0  14   2     1346.26     1113.51    171.45 o 
   2  14   2      879.33      893.53    110.58 o 
   4  14   2       99.22      117.75    107.26 o 
   6  14   2      432.97      485.47    159.19 o 
   8  14   2      942.99     1128.46    170.66 o 
  10  14   2      229.47      187.95    179.95 o 
  12  14   2        3.24       63.63    253.05 o 
  14  14   2       52.59      144.06    351.74 o 
   1  15   2     7431.88     7766.73    484.56 o 
   3  15   2     1797.85     1624.52    185.12 o 
   5  15   2     4174.39     4097.61    273.57 o 
   7  15   2      132.99      128.37    160.33 o 
   9  15   2      140.73      152.74    161.44 o 
  11  15   2     1068.75      893.65    228.96 o 
  13  15   2       39.30      -50.41    258.72 o 
  15  15   2      437.40      936.96    491.52 o 
   0  16   2    15361.71    17799.44   1145.05 o 
   2  16   2      151.47      194.26    219.99 o 
   4  16   2     7955.51     9063.38    488.71 o 
   6  16   2      638.85      823.36    202.50 o 
   8  16   2     2255.45     2227.04    222.22 o 
  10  16   2      189.92      343.29    231.27 o 
  12  16   2     1077.25     1274.35    272.69 o 
  14  16   2       54.60      -13.93    412.26 o 
   1  17   2     2329.16     2822.79    293.15 o 
   3  17   2     1537.90     1669.79    207.46 o 
   5  17   2     1840.26     1933.33    267.02 o 
   7  17   2      193.08      250.22    204.30 o 
   9  17   2      326.89      177.89    329.53 o 
  11  17   2      367.98      699.31    300.25 o 
  13  17   2      108.54      333.63    362.84 o 
   0  18   2       39.98       55.14    318.87 o 
   2  18   2       24.73     -136.56    241.78 o 
   4  18   2       15.00      112.86    231.83 o 
   6  18   2       81.18     -123.61    284.12 o 
   8  18   2       49.50      128.32    172.66 o 
  10  18   2       10.62      243.13    511.92 o 
  12  18   2        8.21     -250.37    468.26 o 
   1  19   2      793.64      813.54    214.35 o 
   3  19   2      364.52      483.35    218.27 o 
   5  19   2      299.44      275.52    192.58 o 
   7  19   2      565.79      535.04    190.08 o 
   9  19   2      319.81      410.15    425.12 o 
   0  20   2     2254.51     2719.84    432.98 o 
   2  20   2        3.45       80.86    217.80 o 
   4  20   2      813.82      798.05    254.01 o 
   6  20   2        1.23      -37.17    185.83 o 
   8  20   2      852.33      788.46    340.47 o 
   1  21   2      502.92      732.44    309.51 o 
   3  21   2      179.61      155.76    313.52 o 
   5  21   2      103.13      121.46    321.94 o 
   1   2   3      161.46      261.31     31.39 o 
   2   3   3      400.28      339.62     32.93 o 
   1   4   3      440.06      367.23     30.44 o 
   3   4   3    30954.17    32165.11    450.62 o 
   2   5   3    96376.84    95510.53   1196.90 o 
   4   5   3    30468.29    31137.26    573.65 o 
   1   6   3    68069.55    70796.72   1113.00 o 
   3   6   3    70191.48    72468.50    871.60 o 
   5   6   3    12428.95    12090.32    256.72 o 
   2   7   3    58584.19    60311.52    749.99 o 
   4   7   3      900.77      799.57     61.22 o 
   6   7   3    16868.53    17038.03    352.21 o 
   1   8   3      250.29      280.02     47.87 o 
   3   8   3        0.71      103.38     40.14 o 
   5   8   3       41.97      112.34     64.40 o 
   7   8   3     3989.72     3822.62    166.84 o 
   2   9   3    36595.94    36473.50    508.94 o 
   4   9   3     1239.05     1052.48     68.96 o 
   6   9   3     1427.12     1241.43     93.67 o 
   8   9   3      205.98      194.30     85.66 o 
   1  10   3    26444.14    25421.50    400.78 o 
   3  10   3    33630.53    34036.23    560.28 o 
   5  10   3      455.69      408.89     61.54 o 
   7  10   3     5225.10     5071.58    182.77 o 
   9  10   3      425.77      367.40     97.02 o 
   2  11   3    31708.22    30693.14    748.68 o 
   4  11   3    10529.49    10014.58    262.61 o 
   6  11   3     3121.94     2794.37    143.64 o 
   8  11   3      976.31      849.50    109.04 o 
  10  11   3      279.51      330.21    118.70 o 
   1  12   3      381.76      393.30     64.83 o 
   3  12   3     7277.64     6918.68    223.28 o 
   5  12   3     1760.65      959.46    188.53 o 
   7  12   3       37.27       24.38    118.32 o 
   9  12   3      431.82      382.07    134.55 o 
  11  12   3     1774.85     1816.67    228.67 o 
   2  13   3     2161.00     1931.52    115.83 o 
   4  13   3     1619.57     1287.68    144.10 o 
   6  13   3     6231.46     6405.60    298.95 o 
   8  13   3       43.04       43.79    138.54 o 
  10  13   3     4385.79     4409.21    330.02 o 
  12  13   3     1538.76     1820.62    274.35 o 
   1  14   3     3956.11     3978.87    236.22 o 
   3  14   3     4179.51     3582.50    185.52 o 
   5  14   3     8281.57     8076.51    375.87 o 
   7  14   3     4349.15     4678.25    266.88 o 
   9  14   3     4305.54     4374.27    292.00 o 
  11  14   3     2878.96     3227.50    308.55 o 
  13  14   3      522.90      597.56    250.16 o 
   2  15   3     4774.04     5117.91    353.11 o 
   4  15   3        0.41       11.01    123.24 o 
   6  15   3     3998.32     3965.54    260.52 o 
   8  15   3       58.33      -73.29    159.23 o 
  10  15   3     2352.11     2423.13    267.16 o 
  12  15   3      102.16       52.84    236.09 o 
  14  15   3      617.61      670.60    283.94 o 
   1  16   3      133.20      346.64    227.60 o 
   3  16   3       93.71      -82.29    203.65 o 
   5  16   3       23.47       27.83    179.66 o 
   7  16   3       61.96        8.39    159.65 o 
   9  16   3        9.24       70.51    159.91 o 
  11  16   3       29.18       -2.46    208.23 o 
  13  16   3      169.82      141.22    290.47 o 
   2  17   3      698.18      756.77    214.65 o 
   4  17   3      226.85      231.94    223.44 o 
   6  17   3     2996.78     3524.22    315.70 o 
   8  17   3        0.39      -49.41    193.76 o 
  10  17   3     1849.98     2183.99    373.32 o 
  12  17   3       96.74      140.18    361.80 o 
  14  17   3        3.87      -90.84    416.03 o 
   1  18   3      682.63      864.51    231.89 o 
   3  18   3       86.37      110.45    238.63 o 
   5  18   3     2939.89     3379.75    313.60 o 
   7  18   3     1518.79     1856.21    254.90 o 
   9  18   3     1342.49     1942.40    400.09 o 
  11  18   3     1597.43     1707.47    447.17 o 
   2  19   3      289.90      274.47    205.40 o 
   4  19   3      856.30     1023.18    238.20 o 
   6  19   3     1704.70     2187.15    285.13 o 
   8  19   3        8.23       62.35    293.52 o 
  10  19   3     1256.95     1661.07    522.90 o 
   1  20   3        2.55      169.23    205.82 o 
   3  20   3      148.95      113.86    226.92 o 
   5  20   3      877.54     1079.92    212.90 o 
   7  20   3        0.40      -14.15    227.76 o 
   9  20   3       51.16     -111.69    381.58 o 
   2  21   3      418.03      632.99    226.71 o 
   4  21   3      201.80      357.91    232.43 o 
   6  21   3       54.28     -104.67    379.17 o 
   1  22   3      433.32      232.19    316.42 o 
   1   1   4   157345.95   180919.92   4687.38 o 
   0   2   4   156483.91   185770.42   6297.16 o 
   2   2   4      228.27      164.11     49.84 o 
   1   3   4     7908.54     7915.76    145.21 o 
   3   3   4    53105.79    54994.67    993.50 o 
   0   4   4   166658.91   173996.41   3079.75 o 
   2   4   4      584.00      615.65     37.69 o 
   4   4   4    89866.09    86874.97   1810.47 o 
   1   5   4    52732.86    53528.87    774.99 o 
   3   5   4    14658.39    15262.52    249.52 o 
   5   5   4    36243.76    36063.77    793.68 o 
   0   6   4    17075.65    15580.80    358.72 o 
   2   6   4    11891.88    12350.27    204.21 o 
   4   6   4     2341.13     2344.69     96.75 o 
   6   6   4     6860.16     6955.16    297.71 o 
   1   7   4       44.07       20.37     28.10 o 
   3   7   4    27239.25    27739.99    443.23 o 
   5   7   4      557.83      560.67     59.87 o 
   7   7   4    34391.54    32871.56    830.42 o 
   0   8   4     6771.18     6147.98    176.64 o 
   2   8   4     3876.07     3433.66    100.91 o 
   4   8   4    43669.20    42334.51    732.07 o 
   6   8   4    13633.53    13648.96    308.86 o 
   8   8   4    39560.75    38870.95    997.18 o 
   1   9   4      321.66      307.30     49.38 o 
   3   9   4    18216.01    17489.18    285.69 o 
   5   9   4     2380.56     2292.17    111.89 o 
   7   9   4    29964.68    29681.26    538.97 o 
   0  10   4     1928.96     1779.15    117.22 o 
   2  10   4     2360.28     2157.16     72.78 o 
   4  10   4      930.74      932.40     85.14 o 
   6  10   4      234.97      172.24     78.88 o 
   8  10   4     7054.42     6828.78    230.72 o 
  10  10   4      360.69      356.89    173.79 o 
   1  11   4     7939.10     7867.13    209.85 o 
   3  11   4     9424.80     8353.30    231.42 o 
   5  11   4     4613.46     4612.62    162.34 o 
   7  11   4     1626.25     1330.48    110.57 o 
   9  11   4     1836.45     1900.02    152.05 o 
  11  11   4      913.17      941.50    284.98 o 
   0  12   4    17694.71    17713.39    521.97 o 
   2  12   4     1723.26     1445.57    105.21 o 
   4  12   4    14832.94    14051.31    484.83 o 
   6  12   4       20.42       27.03    107.47 o 
   8  12   4    16294.26    16655.96    518.66 o 
  10  12   4        5.98       -6.46    135.01 o 
  12  12   4     4223.70     4572.94    471.18 o 
   1  13   4        6.87      -15.25    116.67 o 
   3  13   4     4933.81     4660.25    193.91 o 
   5  13   4     2551.52     2372.27    170.90 o 
   7  13   4     7019.47     6857.71    305.58 o 
   9  13   4     4564.82     4470.14    279.87 o 
  11  13   4      701.97      507.84    213.11 o 
  13  13   4     1486.44     1532.00    413.21 o 
   0  14   4     6039.51     5473.09    416.05 o 
   2  14   4      769.98      625.61    104.35 o 
   4  14   4      109.09      222.28    126.23 o 
   6  14   4     1114.89     1115.86    140.08 o 
   8  14   4     1357.58     1582.97    211.85 o 
  10  14   4      453.01      585.19    235.15 o 
  12  14   4       45.66      -67.50    196.72 o 
  14  14   4      497.42      592.22    369.99 o 
   1  15   4     8085.79     8226.60    477.24 o 
   3  15   4      210.46      274.93    148.47 o 
   5  15   4     3472.01     3545.33    243.48 o 
   7  15   4        4.82      -11.68    134.41 o 
   9  15   4        0.50     -110.67    167.83 o 
  11  15   4      614.86     1004.06    247.60 o 
  13  15   4        6.74       61.40    187.34 o 
   0  16   4    11588.53    13120.66    786.83 o 
   2  16   4     1823.23     1717.02    215.63 o 
   4  16   4     6183.50     7039.50    458.86 o 
   6  16   4      712.97      713.99    199.16 o 
   8  16   4      587.76      491.95    182.67 o 
  10  16   4        5.22      177.03    270.05 o 
  12  16   4     1100.32     1406.74    283.88 o 
  14  16   4      303.78      390.45    260.40 o 
   1  17   4     4151.05     4846.32    345.18 o 
   3  17   4      850.57      888.23    213.39 o 
   5  17   4     2048.93     2192.35    223.86 o 
   7  17   4       33.74      137.50    187.45 o 
   9  17   4      322.40      356.42    303.19 o 
  11  17   4      209.33       82.15    334.71 o 
  13  17   4       30.93       74.04    340.13 o 
   0  18   4     1570.88     1755.31    406.71 o 
   2  18   4       26.93      183.05    228.45 o 
   4  18   4       31.51       19.95    199.61 o 
   6  18   4      168.94       92.75    210.59 o 
   8  18   4       11.11      -47.89    234.40 o 
  10  18   4        0.45      165.03    355.93 o 
  12  18   4      160.12       32.69    581.48 o 
   1  19   4      429.34      442.45    222.09 o 
   3  19   4      226.17      343.02    236.63 o 
   5  19   4      479.52      558.57    217.14 o 
   7  19   4      318.14      350.64    323.01 o 
   0  20   4     3766.95     4528.67    545.77 o 
   2  20   4        0.69      -54.70    218.61 o 
   4  20   4     1198.76     1330.33    284.09 o 
   6  20   4       86.02       86.52    229.34 o 
   8  20   4      496.02      552.83    320.16 o 
   1  21   4     1041.50     1435.14    238.00 o 
   3  21   4      295.30      556.12    241.66 o 
   5  21   4      330.68      283.51    297.57 o 
   1   2   5   169604.63   204231.06   3825.13 o 
   2   3   5    10567.10    10734.69    194.53 o 
   1   4   5     8792.26     8605.74    185.87 o 
   3   4   5     9007.65     7881.41    179.37 o 
   2   5   5    62145.19    58670.21    902.39 o 
   4   5   5    19255.72    18315.12    306.16 o 
   1   6   5    56473.82    55745.75    756.72 o 
   3   6   5    41629.27    38401.09    479.51 o 
   5   6   5     9563.38     8842.88    223.53 o 
   2   7   5    50868.57    51900.06    820.36 o 
   4   7   5        9.90       74.97     35.90 o 
   6   7   5    14546.11    14374.43    318.13 o 
   1   8   5      331.38      327.72     27.19 o 
   3   8   5       76.15      186.20     73.94 o 
   5   8   5      911.40      921.15     83.84 o 
   7   8   5       24.35       19.66     88.60 o 
   2   9   5    28774.00    27750.15    534.95 o 
   4   9   5     2699.29     2343.29     74.65 o 
   6   9   5    10367.41     5283.13   1541.83 o 
   8   9   5        0.86      -81.13    141.03 o 
   1  10   5    21272.75    21591.00    419.35 o 
   3  10   5    34895.57    35162.15    608.25 o 
   5  10   5     3719.23     3401.42    136.45 o 
   7  10   5     9988.33     9520.74    275.62 o 
   9  10   5     8054.15     7087.41    247.47 o 
   2  11   5    33153.17    31735.99    668.28 o 
   4  11   5     3493.43     3227.17    165.16 o 
   6  11   5     3129.64     2682.75    150.79 o 
   8  11   5       44.18       82.32    108.51 o 
  10  11   5     1004.06     1004.98    166.84 o 
   1  12   5      486.93      279.54     78.82 o 
   3  12   5     4304.23     3996.97    174.96 o 
   5  12   5     1341.13     1054.37    118.91 o 
   7  12   5      264.89      342.07    123.16 o 
   9  12   5     1444.72     1372.36    180.75 o 
  11  12   5       37.26       86.40    158.66 o 
   2  13   5     2306.47     2199.70    138.95 o 
   4  13   5     1482.57     1468.30    139.20 o 
   6  13   5     6209.01     6079.75    284.73 o 
   8  13   5      120.32       81.69    161.03 o 
  10  13   5     3875.35     4051.92    292.39 o 
  12  13   5      206.19      203.31    186.60 o 
   1  14   5     1858.89     1912.36    185.33 o 
   3  14   5     4071.29     3625.32    188.00 o 
   5  14   5     5451.45     5362.09    298.33 o 
   7  14   5     3882.08     3839.51    221.03 o 
   9  14   5     3654.08     3455.61    273.21 o 
  11  14   5     3046.97     3234.55    332.13 o 
  13  14   5      869.69      633.55    293.08 o 
   2  15   5     3438.37     3582.37    263.84 o 
   4  15   5      133.09       61.63    128.76 o 
   6  15   5     3308.85     3465.70    250.00 o 
   8  15   5       41.83      -40.38    141.03 o 
  10  15   5     2623.04     2567.56    293.49 o 
  12  15   5        1.53       78.63    243.89 o 
  14  15   5      941.74      922.07    251.79 o 
   1  16   5      184.50       97.69    200.51 o 
   3  16   5      114.63      300.65    166.91 o 
   5  16   5       17.33      125.92    181.30 o 
   7  16   5      103.00      194.84    164.35 o 
   9  16   5       20.28      -56.49    232.86 o 
  11  16   5        2.17     -131.90    298.31 o 
  13  16   5       31.00      279.29    306.99 o 
   2  17   5     1196.85     1122.19    212.35 o 
   4  17   5      254.28      290.78    204.64 o 
   6  17   5     2415.77     2397.30    251.21 o 
   8  17   5       34.32      -80.89    196.00 o 
  10  17   5     1036.50     1147.19    314.37 o 
  12  17   5       69.32      117.83    453.12 o 
   1  18   5     1177.76     1098.86    276.09 o 
   3  18   5      544.67      745.97    249.12 o 
   5  18   5     2811.71     3441.22    318.95 o 
   7  18   5     1303.89     1430.91    253.78 o 
   9  18   5      988.91     1514.23    397.89 o 
  11  18   5     1021.78     1019.46    681.10 o 
   2  19   5      279.54      231.45    217.24 o 
   4  19   5       36.17       34.93    235.88 o 
   6  19   5     1835.81     1964.31    302.43 o 
   8  19   5       28.82     -263.97    548.57 o 
  10  19   5     1026.19     1553.99    435.34 o 
   1  20   5       90.29        9.85    226.52 o 
   3  20   5       43.43       37.12    208.28 o 
   5  20   5       54.52       66.83    217.30 o 
   7  20   5        6.50       99.69    254.18 o 
   2  21   5      705.37      947.73    341.28 o 
   4  21   5       53.24      -12.51    197.19 o 
   6  21   5      459.10      168.94    222.52 o 
   1   1   6   108919.33   123977.02   4949.86 o 
   0   2   6    38190.16    41398.61   1180.73 o 
   2   2   6    18514.34    19031.44    550.08 o 
   1   3   6    11460.18    12585.54    226.47 o 
   3   3   6    34069.43    36883.93    682.00 o 
   0   4   6    86343.52    94746.92   1416.47 o 
   2   4   6     7845.87     8838.38    201.20 o 
   4   4   6    54852.64    49762.82   1012.05 o 
   1   5   6    48832.61    49216.43    814.55 o 
   3   5   6      641.17     1122.55     63.16 o 
   5   5   6    41762.55    44183.91    818.84 o 
   0   6   6    14065.75    13602.70    445.72 o 
   2   6   6    13375.06    14515.86    317.03 o 
   4   6   6       21.25       94.99     33.46 o 
   6   6   6     4459.81     4159.95    211.52 o 
   1   7   6       69.28       86.36     37.64 o 
   3   7   6    17612.68    16188.69    336.60 o 
   5   7   6     6079.99     6124.98    159.84 o 
   7   7   6    19320.51    18683.67    561.03 o 
   0   8   6     6876.98     5845.11    173.38 o 
   2   8   6     1706.07     1632.68     99.46 o 
   4   8   6    30146.06    30062.26    526.27 o 
   6   8   6     2233.86     1991.78    134.36 o 
   8   8   6    40051.11    40152.00    939.81 o 
   1   9   6      303.00      249.86     53.89 o 
   3   9   6     9983.14     9191.20    243.74 o 
   5   9   6     4392.69     2273.02    488.80 o 
   7   9   6    20993.79    20670.55    460.12 o 
   9   9   6     6926.52     6700.87    322.81 o 
   0  10   6     1384.34     1513.27     94.89 o 
   2  10   6      733.84      784.31     85.57 o 
   4  10   6        0.09       66.13    100.60 o 
   6  10   6     1816.33     1584.58    104.81 o 
   8  10   6     1008.54      872.51    103.57 o 
  10  10   6       28.06       11.12    161.69 o 
   1  11   6     6018.90     5773.45    187.70 o 
   3  11   6     2637.17     2771.92    145.21 o 
   5  11   6     6344.46     6166.54    214.49 o 
   7  11   6     2098.46     1750.12    136.17 o 
   9  11   6     2262.73     2340.09    207.09 o 
  11  11   6      294.33      427.63    268.49 o 
   2  12   6       81.36       92.91     83.21 o 
   4  12   6    14722.70    13908.82    433.00 o 
   6  12   6       40.69       35.85    118.72 o 
   8  12   6    10575.21    10976.85    429.36 o 
  10  12   6     1338.93     1236.10    194.72 o 
  12  12   6     4535.14     5005.23    434.28 o 
   1  13   6     2321.92     2062.45    155.39 o 
   3  13   6     6448.79     6191.83    263.63 o 
   5  13   6     1099.58     1148.08    133.84 o 
   7  13   6     5474.99     5417.06    283.09 o 
   9  13   6     5019.48     4861.94    286.27 o 
  11  13   6       91.66      111.31    172.58 o 
  13  13   6     2858.48     3180.52    462.21 o 
   0  14   6      169.91      311.11    198.05 o 
   2  14   6      280.67      211.04    132.52 o 
   4  14   6      116.10      102.32    115.59 o 
   6  14   6      992.85      825.78    129.83 o 
   8  14   6     1351.87     1506.76    158.91 o 
  10  14   6      579.18      505.75    194.10 o 
  12  14   6       46.09       89.77    188.51 o 
  14  14   6      409.38      527.54    386.39 o 
   1  15   6     3775.76     3739.68    236.46 o 
   3  15   6     1283.00     1306.74    160.95 o 
   5  15   6     1637.26     1862.48    185.43 o 
   7  15   6        6.35       30.65    151.80 o 
   9  15   6       41.78     -124.97    225.56 o 
  11  15   6      350.55      429.55    219.33 o 
  13  15   6      169.05      167.22    226.88 o 
   0  16   6    10778.99    12036.19    816.24 o 
   2  16   6       73.08       29.85    157.93 o 
   4  16   6     4789.56     4967.96    310.46 o 
   6  16   6      206.18      228.31    184.76 o 
   8  16   6      223.37      254.49    182.57 o 
  10  16   6        0.84       11.51    258.17 o 
  12  16   6     1259.02     1416.24    350.56 o 
  14  16   6       42.17      100.72    444.34 o 
   1  17   6     2353.64     2806.90    305.73 o 
   3  17   6      758.09      895.97    219.98 o 
   5  17   6     1487.81     1573.84    221.89 o 
   7  17   6        7.86       20.59    205.44 o 
   9  17   6      213.51      199.74    250.58 o 
  11  17   6      283.11      490.32    283.65 o 
   0  18   6       89.47      -52.44    402.65 o 
   2  18   6      160.09       28.65    245.63 o 
   4  18   6      175.58      233.75    191.90 o 
   6  18   6      132.35       73.56    248.24 o 
   8  18   6        1.48      392.38    297.86 o 
  10  18   6       22.81      131.49    302.99 o 
   1  19   6      413.46      313.37    196.08 o 
   3  19   6      314.56      290.24    240.02 o 
   5  19   6      161.13      194.11    234.40 o 
   7  19   6      198.76      359.06    252.70 o 
   9  19   6      194.45       80.53    464.97 o 
   0  20   6     2068.09     2774.30    526.75 o 
   2  20   6      108.88       31.58    219.11 o 
   4  20   6     1471.77     1842.25    259.35 o 
   6  20   6       13.19       -8.52    185.06 o 
   1  21   6      968.95     1300.73    374.27 o 
   3  21   6      142.29      170.84    251.73 o 
   5  21   6      548.42      549.35    214.33 o 
   1   2   7    76605.91    86084.59   1166.52 o 
   2   3   7    12023.91    12797.82    284.55 o 
   1   4   7     8911.81     9988.22    178.44 o 
   3   4   7    59049.27    62219.03    884.80 o 
   2   5   7   142100.55   145617.66   1851.34 o 
   4   5   7    21780.25    21055.53    356.06 o 
   1   6   7    55643.84    57998.22   1070.79 o 
   3   6   7    78066.17    79894.80   1045.61 o 
   5   6   7    11364.15    11107.14    262.30 o 
   2   7   7    39725.02    40819.25    689.54 o 
   4   7   7     1402.83     1364.94     59.99 o 
   6   7   7    17026.61    16872.52    355.88 o 
   1   8   7      159.43      180.37     42.50 o 
   3   8   7     1563.75     1454.27     99.48 o 
   5   8   7       43.04      103.15     37.29 o 
   7   8   7      708.28      608.11     82.17 o 
   2   9   7    30710.76    29817.08    512.39 o 
   4   9   7     9465.92     8801.42    237.16 o 
   6   9   7    10702.12     3232.05   2179.24 o 
   8   9   7        0.93       47.72     78.91 o 
   1  10   7    24148.71    24008.03    517.83 o 
   3  10   7    49079.14    48682.48   1004.26 o 
   5  10   7     1160.61      990.30    102.68 o 
   7  10   7     9775.83     9840.06    294.69 o 
   9  10   7     4540.40     4598.19    252.53 o 
   2  11   7    44876.14    43643.53    814.73 o 
   4  11   7     5225.90     5018.44    192.18 o 
   6  11   7      927.25      661.37    114.92 o 
   8  11   7      529.24      614.54    148.86 o 
  10  11   7      554.36      544.24    163.02 o 
   1  12   7     4833.30     4455.81    204.36 o 
   3  12   7     2766.30     2711.38    154.61 o 
   5  12   7     5670.25     5456.27    216.89 o 
   7  12   7      191.49      208.99    136.19 o 
   9  12   7     1808.53     1846.31    172.01 o 
  11  12   7     2118.98     2238.15    245.18 o 
   2  13   7     2055.85     1343.34    217.55 o 
   4  13   7     2922.36     2963.05    182.84 o 
   6  13   7     9593.39    10359.28    377.03 o 
   8  13   7      277.88      337.63    150.80 o 
  10  13   7     7988.92     8791.26    486.87 o 
  12  13   7      162.50      292.69    189.88 o 
   1  14   7     6246.21     6174.09    307.65 o 
   3  14   7     1378.54     1422.02    161.51 o 
   5  14   7     6045.17     6386.33    308.51 o 
   7  14   7     3832.88     3872.41    227.49 o 
   9  14   7     4979.57     4855.56    274.47 o 
  11  14   7     2708.11     2769.83    288.19 o 
  13  14   7      623.68      420.15    221.89 o 
   2  15   7     4501.26     4578.78    321.38 o 
   4  15   7        1.75      -45.09    148.98 o 
   6  15   7     2056.50     2335.36    207.35 o 
   8  15   7        0.42      149.23    175.73 o 
  10  15   7     2143.80     2372.45    266.75 o 
  12  15   7        5.74      -10.98    276.60 o 
  14  15   7      950.83     1224.28    441.52 o 
   1  16   7      106.05      134.62    134.94 o 
   3  16   7      208.03      200.58    166.50 o 
   5  16   7      476.63      329.35    189.24 o 
   7  16   7        1.87      -56.51    197.19 o 
   9  16   7        1.92       80.53    234.10 o 
  11  16   7       24.09       98.82    241.59 o 
  13  16   7       70.71        1.21    327.70 o 
   2  17   7     1164.56     1456.73    235.31 o 
   4  17   7     1327.48     1396.37    222.57 o 
   6  17   7     2950.17     3054.31    293.94 o 
   8  17   7        0.02      130.48    225.70 o 
  10  17   7     1754.52     1770.71    306.75 o 
  12  17   7      313.58      426.79    527.07 o 
   1  18   7     1313.88     1627.40    271.88 o 
   3  18   7       50.69       26.23    206.39 o 
   5  18   7     3903.42     4351.40    364.88 o 
   7  18   7     1889.73     1988.72    245.07 o 
   9  18   7     1703.42     1417.15    433.49 o 
   2  19   7       37.80      -54.56    187.05 o 
   4  19   7      370.91      451.21    243.04 o 
   6  19   7     2167.29     2444.51    290.33 o 
   8  19   7        1.97     -174.66    485.80 o 
  10  19   7     2132.87     2497.74    654.33 o 
   1  20   7      204.15      213.73    227.79 o 
   3  20   7      488.87      336.25    242.93 o 
   5  20   7       49.04       68.49    338.04 o 
   7  20   7       82.48      275.82    439.07 o 
   2  21   7     1120.23     1489.75    274.33 o 
   4  21   7       84.44       -7.39    284.68 o 
   1   1   8    85523.38    95035.54   1942.21 o 
   0   2   8     6247.29     5750.60    275.63 o 
   2   2   8    16935.59    19437.30    546.22 o 
   1   3   8     3553.16     3619.29    118.42 o 
   3   3   8    13712.21    13784.04    393.26 o 
   0   4   8    52391.21    52765.46    908.61 o 
   2   4   8     4020.75     4603.16    122.28 o 
   4   4   8   103248.75   105776.74   1771.76 o 
   1   5   8    34489.87    35276.93    580.53 o 
   3   5   8    23430.33    22978.79    398.43 o 
   5   5   8    25121.95    25387.06    545.43 o 
   0   6   8    23281.67    23119.10    617.95 o 
   2   6   8      126.48       69.20     81.94 o 
   4   6   8      112.76      181.57     37.73 o 
   6   6   8     3871.31     3998.57    199.33 o 
   1   7   8        5.01       16.88     38.76 o 
   3   7   8    12329.52    11609.73    262.08 o 
   5   7   8     2805.54     2862.25    105.75 o 
   7   7   8    28935.80    28203.31    760.50 o 
   0   8   8     5676.32     5937.91    342.62 o 
   2   8   8     9009.32     8371.29    230.48 o 
   4   8   8    16832.00    16483.63    347.19 o 
   6   8   8     2855.06     2903.56    156.12 o 
   8   8   8    47692.10    46126.12   1022.69 o 
   1   9   8       33.72       79.67     57.67 o 
   3   9   8     8799.63     8435.54    244.15 o 
   5   9   8     1157.29     1103.07    100.72 o 
   7   9   8    16834.11    16133.90    395.17 o 
   9   9   8    11257.78    10428.02    421.10 o 
   0  10   8     3187.89     2856.06    252.02 o 
   2  10   8       13.83      -30.24    114.06 o 
   4  10   8     1342.78     1278.54    116.79 o 
   6  10   8     3729.67     3537.68    174.17 o 
   8  10   8      737.60      518.01     78.19 o 
  10  10   8      865.87      826.41    231.22 o 
   1  11   8     1573.54     1475.08     98.32 o 
   3  11   8      951.13      787.85     94.43 o 
   5  11   8     3562.92     3522.93    176.90 o 
   7  11   8      330.63      183.65    109.27 o 
   9  11   8     1266.86     1212.53    157.89 o 
  11  11   8      339.78      390.53    217.71 o 
   0  12   8     2412.92     2805.77    249.36 o 
   2  12   8       14.98       55.78     76.74 o 
   4  12   8    13960.67    12887.75    454.33 o 
   6  12   8       75.52      173.96    122.28 o 
   8  12   8     6765.75     7108.87    341.16 o 
  10  12   8     1002.71      960.74    176.78 o 
  12  12   8     5451.95     6694.86    475.03 o 
   1  13   8      332.22      245.73    115.62 o 
   3  13   8     6876.80     6911.56    324.35 o 
   5  13   8     2443.91     2343.45    173.10 o 
   7  13   8     5535.74     5350.85    304.79 o 
   9  13   8     4422.50     4559.17    317.74 o 
  11  13   8     1101.79     1347.12    221.14 o 
  13  13   8     1222.85     1421.90    425.83 o 
   0  14   8      669.14      673.89    234.23 o 
   2  14   8     1901.55     1754.04    195.87 o 
   4  14   8      297.75      275.24    144.05 o 
   6  14   8      522.66      486.09    129.38 o 
   8  14   8     1802.76     1778.65    177.84 o 
  10  14   8       39.46       -3.90    171.78 o 
  12  14   8       22.44      245.16    203.79 o 
  14  14   8       89.14     -299.19    391.57 o 
   1  15   8     6292.81     6411.45    336.59 o 
   3  15   8      276.26      304.99    140.46 o 
   5  15   8     2090.59     2104.69    202.87 o 
   7  15   8        3.21       12.02    128.08 o 
   9  15   8       85.73       80.13    258.20 o 
  11  15   8      678.81      822.74    227.55 o 
  13  15   8      106.25      171.04    224.55 o 
   0  16   8    13093.51    15348.12   1044.47 o 
   2  16   8      402.74      408.66    145.93 o 
   4  16   8     4026.70     4022.63    258.31 o 
   6  16   8      893.18     1090.43    190.41 o 
   8  16   8     1525.78     1693.21    309.80 o 
  10  16   8       52.24      176.71    240.69 o 
  12  16   8      855.45     1120.54    381.62 o 
  14  16   8      101.29      -23.48    528.38 o 
   1  17   8     2790.23     3183.47    257.84 o 
   3  17   8      370.15      445.52    205.89 o 
   5  17   8     2223.36     2533.80    262.70 o 
   7  17   8        7.72       60.80    189.73 o 
   9  17   8      544.87      608.81    261.02 o 
  11  17   8       72.83        3.50    248.59 o 
  13  17   8      104.75     -203.41    500.95 o 
   0  18   8       70.72      283.22    342.62 o 
   2  18   8      420.73      341.21    259.59 o 
   4  18   8      549.11      715.15    238.49 o 
   6  18   8       88.92      -39.79    205.49 o 
   8  18   8       19.68      -30.06    376.73 o 
  10  18   8      400.12      652.46    419.61 o 
   1  19   8      131.90      151.48    193.35 o 
   3  19   8       67.22      127.95    204.34 o 
   5  19   8       49.33      126.98    181.30 o 
   7  19   8       62.38      101.16    447.32 o 
   9  19   8       17.59       -1.76    305.66 o 
   0  20   8      915.40      964.90    354.76 o 
   2  20   8      212.98      316.00    246.89 o 
   4  20   8     1128.97     1127.03    331.33 o 
   6  20   8       31.62      146.30    309.06 o 
   8  20   8      119.48      106.44    309.32 o 
   1  21   8      884.10      983.32    264.13 o 
   3  21   8      226.24       86.21    286.82 o 
   5  21   8      689.67      634.93    229.24 o 
   1   2   9    53699.55    60606.51   1024.71 o 
   2   3   9    30823.54    36088.79    527.55 o 
   1   4   9      282.06      148.85     40.67 o 
   3   4   9    27086.01    26789.37    422.55 o 
   2   5   9   101103.89   102878.91   1208.60 o 
   4   5   9     6113.75     5140.06    145.21 o 
   1   6   9    68776.55    71087.66   1056.56 o 
   3   6   9    54549.34    52957.73    787.49 o 
   5   6   9    15892.13    16163.92    373.57 o 
   2   7   9    49386.72    48969.82    889.77 o 
   4   7   9       13.32       90.92     80.07 o 
   6   7   9    22584.18    22850.38    459.35 o 
   1   8   9      403.08      411.63     47.14 o 
   3   8   9      161.87       92.44     77.24 o 
   5   8   9     1087.45     1086.86    100.03 o 
   7   8   9      609.20      569.93     74.51 o 
   2   9   9    35714.63    35415.23    655.55 o 
   4   9   9      278.32      209.11     78.11 o 
   6   9   9     5625.91     4806.46    165.41 o 
   8   9   9        4.38      -49.26     86.88 o 
   1  10   9    30519.12    30299.35    633.26 o 
   3  10   9    24751.91    23784.98    510.76 o 
   5  10   9     7284.32     6876.07    245.78 o 
   7  10   9     5441.96     5068.17    224.43 o 
   9  10   9     4470.96     4347.54    264.97 o 
   2  11   9    17269.61    16725.93    434.00 o 
   4  11   9     2831.99     2725.90    150.42 o 
   6  11   9     5408.44     4865.55    198.69 o 
   8  11   9        2.51      -34.01    116.17 o 
  10  11   9     2152.40     2257.95    235.61 o 
   1  12   9       11.96      -41.24    118.94 o 
   3  12   9      662.47      699.31    100.49 o 
   5  12   9     3010.64     2635.54    167.30 o 
   7  12   9       61.50      148.23    130.28 o 
   9  12   9      120.03      322.42    167.31 o 
  11  12   9     2086.09     2098.82    221.84 o 
   2  13   9     4054.77     3838.73    236.69 o 
   4  13   9     1032.26     1036.37    133.45 o 
   6  13   9     7718.13     8190.33    404.50 o 
   8  13   9      184.61      184.15    146.68 o 
  10  13   9     7027.37     7722.15    421.78 o 
  12  13   9       29.60       57.47    190.72 o 
   1  14   9     3812.14     3815.61    251.86 o 
   3  14   9     1937.72     1953.01    190.62 o 
   5  14   9     4301.19     4789.52    276.35 o 
   7  14   9     4127.75     3823.80    231.89 o 
   9  14   9     5061.82     5107.40    337.50 o 
  11  14   9     2150.74     2377.88    280.16 o 
  13  14   9     1026.96     1294.09    277.25 o 
   2  15   9     2657.92     3039.90    219.01 o 
   4  15   9       28.16       87.40    152.14 o 
   6  15   9     3032.46     3308.98    230.80 o 
   8  15   9        0.66      -55.61    269.64 o 
  10  15   9     2021.07     2098.75    346.69 o 
  12  15   9        0.03      -55.83    206.01 o 
   1  16   9       51.06      117.80    196.64 o 
   3  16   9       78.70      159.29    163.48 o 
   5  16   9       40.84       78.06    183.09 o 
   7  16   9       27.41      -39.42    145.13 o 
   9  16   9        0.64     -138.53    279.48 o 
  11  16   9        9.53      -22.48    304.64 o 
  13  16   9       13.93     -340.33    515.00 o 
   2  17   9      769.55      684.36    178.36 o 
   4  17   9        8.39      -16.86    182.98 o 
   6  17   9     2719.29     2998.77    265.54 o 
   8  17   9       10.53       22.32    249.82 o 
  10  17   9     1499.56     1568.05    327.44 o 
  12  17   9       22.66       16.75    280.09 o 
   1  18   9     1247.45     1372.75    244.42 o 
   3  18   9     1015.04     1147.54    246.76 o 
   5  18   9     2351.94     2560.36    287.10 o 
   7  18   9     1871.26     1937.51    317.23 o 
   9  18   9     1441.54     1976.82    471.61 o 
  11  18   9     1021.10      656.31    363.15 o 
   2  19   9     1199.25     1449.86    243.93 o 
   4  19   9      352.80      687.11    229.94 o 
   6  19   9     1097.12     1391.94    294.12 o 
   8  19   9       16.09     -126.94    370.67 o 
  10  19   9      775.20      748.53    374.50 o 
   1  20   9       11.70     -170.43    213.46 o 
   3  20   9      269.46      423.97    227.41 o 
   5  20   9        7.69     -171.83    282.45 o 
   7  20   9       16.37      -49.15    433.81 o 
   2  21   9     1106.49     1083.81    326.34 o 
   4  21   9        6.33       -3.87    218.70 o 
   0   0  10   212688.92   248368.30   9426.39 o 
   1   1  10    68108.53    70826.22   2087.17 o 
   0   2  10     9621.10     9389.83    420.66 o 
   2   2  10     9790.68     9469.26    358.89 o 
   1   3  10     1255.88     1319.13     81.05 o 
   3   3  10     2349.31     1550.72    136.51 o 
   0   4  10    60948.94    65849.27   1648.65 o 
   2   4  10      774.16      984.87     68.05 o 
   4   4  10    32845.71    27608.48    965.58 o 
   1   5  10    46105.75    46471.79    842.03 o 
   3   5  10    11349.29    11228.28    238.50 o 
   5   5  10     9624.02     9106.22    348.55 o 
   0   6  10    18507.58    18557.04    501.84 o 
   2   6  10    14074.39    14390.44    338.60 o 
   4   6  10     1375.04     1284.59     69.25 o 
   6   6  10     4342.18     4551.05    242.34 o 
   1   7  10     1967.73     1825.74     99.39 o 
   3   7  10    22292.06    20624.83    412.24 o 
   5   7  10       60.58       73.85     43.81 o 
   7   7  10    24520.60    23499.71    644.96 o 
   0   8  10     3025.71     3117.86    234.55 o 
   2   8  10     7142.65     7048.73    207.95 o 
   4   8  10    27771.50    26815.54    511.15 o 
   6   8  10     5673.43     5489.77    198.33 o 
   8   8  10    34272.35    32877.54    867.75 o 
   1   9  10      358.40      399.11     46.22 o 
   3   9  10    14295.40    14583.72    346.85 o 
   5   9  10     2999.62     2826.69    158.67 o 
   7   9  10    13001.42    12457.57    360.91 o 
   9   9  10    10841.59    10081.33    542.78 o 
   0  10  10     2444.83     2451.08    242.63 o 
   2  10  10       81.67      140.31     70.74 o 
   4  10  10      868.47      903.99    111.08 o 
   6  10  10      314.86      248.32     99.96 o 
   8  10  10     1905.72     1937.78    159.28 o 
  10  10  10      159.42      253.80    212.87 o 
   1  11  10     7321.04     7392.97    253.73 o 
   3  11  10     5326.58     5068.37    189.14 o 
   5  11  10     1683.54     1737.22    134.28 o 
   7  11  10     1054.28     1177.47    150.08 o 
   9  11  10     1009.35     1212.51    192.38 o 
  11  11  10       80.24       52.70    231.57 o 
   0  12  10    11926.66    11469.19    461.05 o 
   2  12  10       71.81       16.68    101.19 o 
   4  12  10    17573.03    16705.59    430.78 o 
   6  12  10       90.62      204.83    127.60 o 
   8  12  10    10012.61    10187.37    429.28 o 
  10  12  10      454.51      572.86    177.16 o 
  12  12  10      935.54     1248.94    321.29 o 
   1  13  10      716.84      636.25    147.33 o 
   3  13  10     2628.45     2676.37    220.15 o 
   5  13  10     4311.94     4270.98    286.55 o 
   7  13  10     6934.89     6734.67    307.74 o 
   9  13  10     5653.52     5914.74    377.60 o 
  11  13  10      170.87      278.50    181.99 o 
  13  13  10     1375.71     1201.75    309.26 o 
   0  14  10     2733.17     2608.83    348.82 o 
   2  14  10      473.88      521.12    158.11 o 
   4  14  10       25.40       95.69    148.08 o 
   6  14  10     1154.81     1217.22    189.23 o 
   8  14  10     2540.70     2486.18    210.41 o 
  10  14  10      503.89      574.60    180.76 o 
  12  14  10      313.96      369.30    224.29 o 
  14  14  10      117.64      286.03    416.22 o 
   1  15  10     6152.57     6370.00    312.85 o 
   3  15  10      139.70      275.22    155.07 o 
   5  15  10     4923.60     5228.67    302.52 o 
   7  15  10      379.25      463.85    152.01 o 
   9  15  10       22.23       59.99    247.44 o 
  11  15  10      360.76      295.89    249.64 o 
  13  15  10       14.29      -17.22    280.99 o 
   0  16  10     7670.88     8475.11    608.90 o 
   2  16  10     1532.55     1452.53    182.36 o 
   4  16  10     6382.58     6928.23    390.57 o 
   6  16  10     1278.29     1398.74    199.86 o 
   8  16  10      678.67      608.37    266.67 o 
  10  16  10      104.17      125.75    254.12 o 
  12  16  10      580.29      622.10    238.03 o 
   1  17  10     2532.53     2632.60    226.87 o 
   3  17  10      971.02      978.56    213.07 o 
   5  17  10     2020.73     2232.40    260.81 o 
   7  17  10      334.45      578.43    242.67 o 
   9  17  10        6.31      138.11    281.04 o 
  11  17  10      172.58       17.08    286.54 o 
  13  17  10       62.81     -121.12    503.59 o 
   0  18  10      508.80      899.51    374.48 o 
   2  18  10       32.02     -122.71    236.35 o 
   4  18  10      216.32      350.18    201.93 o 
   6  18  10       10.84       96.51    180.60 o 
   8  18  10       58.39       20.41    328.16 o 
  10  18  10        0.49       27.12    334.19 o 
   1  19  10      372.86      293.85    215.62 o 
   3  19  10       54.30     -168.40    280.37 o 
   5  19  10      248.09      200.58    209.90 o 
   7  19  10      267.99      491.18    298.58 o 
   9  19  10       54.67      428.77    240.36 o 
   0  20  10     1962.71     1724.13    486.55 o 
   2  20  10       64.30      -89.00    236.01 o 
   4  20  10      961.28     1144.33    282.44 o 
   6  20  10        4.95      -85.14    293.41 o 
   8  20  10      313.05      559.98    588.50 o 
   1  21  10      967.53      732.14    266.40 o 
   3  21  10      182.28       96.15    360.09 o 
   1   2  11    16288.63    18268.00    467.41 o 
   2   3  11     2304.85     2497.43    125.36 o 
   1   4  11     6854.55     7133.88    207.85 o 
   3   4  11    10392.63    10036.11    237.60 o 
   2   5  11    75404.79    78332.98   1193.60 o 
   4   5  11     8240.81     7486.05    187.48 o 
   1   6  11    47834.49    49721.18    707.15 o 
   3   6  11    68487.68    70252.81    982.65 o 
   5   6  11     2741.56     2543.79    109.08 o 
   2   7  11    40360.34    40308.81    735.35 o 
   4   7  11     6150.68     6604.41    222.85 o 
   6   7  11    18682.89    18176.29    462.01 o 
   1   8  11      378.94      406.54     55.25 o 
   3   8  11       77.78      107.75     79.10 o 
   5   8  11       21.07       82.28    102.55 o 
   7   8  11      374.83      366.65     77.52 o 
   2   9  11    56710.45    54475.29    928.94 o 
   4   9  11     1247.48      987.80    101.91 o 
   6   9  11     6482.21     6449.18    239.80 o 
   8   9  11        0.21      101.35     92.34 o 
   1  10  11    43698.05    42638.12    755.82 o 
   3  10  11    41817.94    41424.09    759.90 o 
   5  10  11     1550.23     1515.52    128.08 o 
   7  10  11     6219.78     6049.33    264.20 o 
   9  10  11     1437.27     1600.74    189.49 o 
   2  11  11    28751.37    28479.05    599.90 o 
   4  11  11    11802.07    11214.66    340.95 o 
   6  11  11     2579.14     2517.21    185.34 o 
   8  11  11      400.34      534.85    135.42 o 
  10  11  11      654.71      612.08    174.17 o 
   1  12  11       73.76       70.49    110.83 o 
   3  12  11     6600.61     6236.09    260.90 o 
   5  12  11     3353.31     3287.13    203.91 o 
   7  12  11      125.57      129.28    136.80 o 
   9  12  11      648.60      649.58    191.05 o 
  11  12  11      807.80      888.98    218.41 o 
   2  13  11     2144.49     2140.14    201.71 o 
   4  13  11     2229.49     2207.07    193.70 o 
   6  13  11     8407.70     8487.45    398.30 o 
   8  13  11      154.91      263.73    140.37 o 
  10  13  11     4123.77     4608.79    360.38 o 
  12  13  11      584.52      652.39    200.76 o 
   1  14  11     6216.72     6418.36    323.43 o 
   3  14  11     1870.50     1729.88    190.65 o 
   5  14  11     8007.57     8431.06    382.42 o 
   7  14  11     1370.98     1410.29    198.31 o 
   9  14  11     2725.76     2746.47    267.24 o 
  11  14  11     2715.99     3155.62    280.69 o 
  13  14  11      547.70      497.32    222.93 o 
   2  15  11     5335.74     5483.59    293.64 o 
   4  15  11      198.49      252.11    177.16 o 
   6  15  11     1530.44     1643.61    231.74 o 
   8  15  11      128.89      165.64    237.02 o 
  10  15  11     1792.56     1986.54    297.37 o 
  12  15  11        0.09        8.21    265.90 o 
  14  15  11      743.51      881.88    626.47 o 
   1  16  11        5.30     -141.89    171.47 o 
   3  16  11      260.57      393.99    173.85 o 
   5  16  11      315.03      351.27    175.88 o 
   7  16  11       66.79      177.05    201.03 o 
   9  16  11       22.00     -171.61    259.32 o 
  11  16  11       32.64      -22.93    355.56 o 
  13  16  11       50.16      114.10    556.69 o 
   2  17  11      804.13      854.94    194.36 o 
   4  17  11      742.77      779.76    213.72 o 
   6  17  11     3314.08     3725.59    349.07 o 
   8  17  11        0.06       -9.23    254.33 o 
  10  17  11     1432.11     1522.72    290.98 o 
  12  17  11      112.33      119.86    333.44 o 
   1  18  11      865.69      842.87    256.04 o 
   3  18  11       82.79       -2.18    235.54 o 
   5  18  11     3525.29     4015.57    316.54 o 
   7  18  11     1420.58     1157.51    273.57 o 
   9  18  11     1471.49     1407.04    392.74 o 
  11  18  11     1368.61     1268.51    657.19 o 
   2  19  11      336.34      374.28    192.68 o 
   4  19  11     1223.68     1330.99    223.04 o 
   6  19  11     1147.28     1293.98    329.13 o 
   8  19  11       59.49      170.53    349.06 o 
   1  20  11       22.89       58.48    213.40 o 
   3  20  11      379.32      357.96    211.33 o 
   5  20  11      377.81      433.58    268.24 o 
   7  20  11       74.79       63.63    467.38 o 
   2  21  11      950.93      867.49    268.85 o 
   4  21  11      113.52       63.19    230.74 o 
   0   0  12   210070.59   251180.08  10056.15 o 
   1   1  12   102392.40   109645.45   2664.24 o 
   0   2  12    34522.38    36575.34   1041.50 o 
   2   2  12      761.80      575.83     99.61 o 
   1   3  12     9272.01    10626.30    335.41 o 
   3   3  12    16386.44    17146.31    591.65 o 
   0   4  12    95201.17   103909.98   2116.80 o 
   2   4  12      209.07      346.30     59.02 o 
   4   4  12    51850.61    51589.40   1164.19 o 
   1   5  12    26791.55    27583.36    539.12 o 
   3   5  12     8863.92     8864.35    233.83 o 
   5   5  12    11142.72    10321.62    353.81 o 
   0   6  12     1308.91      906.50    115.95 o 
   2   6  12     5867.82     5788.08    136.93 o 
   4   6  12        2.15      112.41     46.60 o 
   6   6  12     2938.19     2673.67    177.95 o 
   1   7  12       88.49      156.85     57.19 o 
   3   7  12    11364.74    11528.09    305.88 o 
   5   7  12     3394.73     3171.48    118.72 o 
   7   7  12    26795.28    26336.82    717.51 o 
   0   8  12      975.54     1279.60    170.95 o 
   2   8  12      116.40      129.24     70.45 o 
   4   8  12    27867.21    27439.16    620.68 o 
   6   8  12     4226.92     4126.82    195.42 o 
   8   8  12    33717.99    32021.29    887.89 o 
   1   9  12     2182.73     2179.30    129.02 o 
   3   9  12     7630.07     7470.26    242.61 o 
   5   9  12     1337.99     1412.47    114.54 o 
   7   9  12    10551.31    10143.25    307.39 o 
   9   9  12    11052.73    11971.40    814.52 o 
   0  10  12     4412.28     4204.39    321.00 o 
   2  10  12     3711.21     3204.31    147.81 o 
   4  10  12      909.65      851.69    106.58 o 
   6  10  12      422.05      310.67    103.73 o 
   8  10  12     1697.92     1639.42    173.87 o 
  10  10  12       11.98      -16.68    240.45 o 
   1  11  12     3091.90     3265.00    208.27 o 
   3  11  12     2305.62     2164.43    138.67 o 
   5  11  12     7666.31     7187.24    271.42 o 
   7  11  12     1518.92     1502.98    166.54 o 
   9  11  12     2254.83     2349.62    241.63 o 
  11  11  12     1286.36     1360.45    293.18 o 
   0  12  12    18151.04    17602.96    638.84 o 
   2  12  12      560.72      543.27    118.47 o 
   4  12  12    13744.71    13939.92    484.34 o 
   6  12  12      287.78      171.62    110.71 o 
   8  12  12    11815.79    11984.19    442.12 o 
  10  12  12        2.31       96.04    145.56 o 
  12  12  12     1784.05     2297.98    381.50 o 
   1  13  12     2342.29     2380.29    188.93 o 
   3  13  12     6322.12     6293.59    335.84 o 
   5  13  12     2102.27     2079.43    198.95 o 
   7  13  12     2696.17     2721.56    223.52 o 
   9  13  12     3550.63     3638.87    315.04 o 
  11  13  12      295.15      494.14    193.80 o 
  13  13  12     1401.23     1168.57    329.67 o 
   0  14  12      214.74      223.24    201.40 o 
   2  14  12      478.20      628.42    147.72 o 
   4  14  12      102.53      211.54    162.98 o 
   6  14  12      252.36      322.18    162.30 o 
   8  14  12      392.96      385.03    205.50 o 
  10  14  12      586.35      544.40    206.15 o 
  12  14  12      220.36      137.79    178.44 o 
  14  14  12      221.75      214.10    335.37 o 
   1  15  12     3991.76     3943.95    271.20 o 
   3  15  12      641.91      638.84    172.39 o 
   5  15  12     1418.87     1567.12    212.04 o 
   7  15  12        4.75       70.13    182.09 o 
   9  15  12       94.54      241.68    195.83 o 
  11  15  12      333.08      448.47    219.21 o 
  13  15  12       25.47      -43.06    311.81 o 
   0  16  12     8173.90     8801.70    782.23 o 
   2  16  12      395.26      434.42    159.09 o 
   4  16  12     4201.55     4226.43    278.96 o 
   6  16  12      132.30       37.89    149.42 o 
   8  16  12      699.70      916.40    272.46 o 
  10  16  12       24.58       32.42    274.35 o 
  12  16  12      955.99      977.16    328.91 o 
   1  17  12     2143.97     2210.62    209.05 o 
   3  17  12      449.93      449.89    178.18 o 
   5  17  12     1213.96     1277.04    213.20 o 
   7  17  12      282.24      414.68    277.60 o 
   9  17  12      290.30       39.93    250.02 o 
  11  17  12      299.21      382.69    278.70 o 
   0  18  12      235.72      205.18    346.64 o 
   2  18  12        9.47      -73.84    192.79 o 
   4  18  12       36.47       33.03    177.12 o 
   6  18  12      192.67      365.80    241.97 o 
   8  18  12      184.84      107.65    402.95 o 
  10  18  12       83.14      221.60    334.16 o 
   1  19  12      362.34      307.47    209.46 o 
   3  19  12      675.29      713.26    261.09 o 
   5  19  12      184.05       56.72    212.93 o 
   7  19  12      113.17      223.05    337.05 o 
   9  19  12      173.94      302.33    356.13 o 
   0  20  12     1778.49     2318.25    589.82 o 
   2  20  12       18.93      -24.84    217.57 o 
   4  20  12      707.14      980.78    276.11 o 
   6  20  12      180.78      326.95    390.14 o 
   1  21  12      364.58      489.49    288.11 o 
   3  21  12       51.63      132.07    208.07 o 
   1   2  13    38681.70    46613.22   1009.58 o 
   2   3  13    11876.06    13907.65    372.15 o 
   1   4  13     5260.23     5620.72    203.49 o 
   3   4  13    10118.15     9531.13    263.13 o 
   2   5  13    66308.62    70690.07   1176.73 o 
   4   5  13    13544.62    12770.00    281.24 o 
   1   6  13    32789.11    32245.46    530.34 o 
   3   6  13    58976.81    58485.73    931.38 o 
   5   6  13     9018.29     9503.71    251.65 o 
   2   7  13    25109.95    24917.09    521.37 o 
   4   7  13      427.60      415.67     50.36 o 
   6   7  13    17067.11    17075.52    389.75 o 
   1   8  13       16.92       -1.55     51.15 o 
   3   8  13      854.53      808.20    107.64 o 
   5   8  13     1065.92     1111.27    116.23 o 
   7   8  13       34.71       45.05     80.25 o 
   2   9  13    15745.97    15313.01    380.54 o 
   4   9  13     5202.59     5083.90    203.12 o 
   6   9  13     6820.94     6209.06    247.14 o 
   8   9  13       14.33       -0.79    123.26 o 
   1  10  13     9857.01     9875.58    328.55 o 
   3  10  13    19105.92    18407.09    466.27 o 
   5  10  13      794.32      774.20    101.41 o 
   7  10  13     6007.80     5682.05    293.11 o 
   9  10  13     3733.33     3963.51    296.27 o 
   2  11  13    16786.66    16282.99    433.62 o 
   4  11  13     1606.01     1454.78    117.31 o 
   6  11  13     1705.44     1664.39    170.43 o 
   8  11  13       50.25      154.82    123.99 o 
  10  11  13     1253.33     1372.86    240.38 o 
   1  12  13     1836.52     1329.57    151.43 o 
   3  12  13     3140.22     3259.04    254.68 o 
   5  12  13      116.87      160.25    111.68 o 
   7  12  13      499.44      280.37    131.01 o 
   9  12  13      734.67      814.84    202.62 o 
  11  12  13      361.03      536.56    189.15 o 
   2  13  13      290.37      306.95    141.10 o 
   4  13  13      772.12     1045.65    156.38 o 
   6  13  13     4845.74     5053.93    323.26 o 
   8  13  13       63.51       31.97    154.18 o 
  10  13  13     4928.46     5598.56    400.48 o 
  12  13  13      404.28      529.74    189.72 o 
   1  14  13     3415.43     3412.71    232.57 o 
   3  14  13     1274.71     1153.85    190.50 o 
   5  14  13     5681.50     6058.09    358.41 o 
   7  14  13     1587.87     1878.19    221.97 o 
   9  14  13     2779.00     2957.28    293.68 o 
  11  14  13     3686.06     3899.54    379.80 o 
  13  14  13     1401.02     1512.79    282.62 o 
   2  15  13     4033.99     4482.10    285.21 o 
   4  15  13       75.81      191.82    155.10 o 
   6  15  13     1701.53     1887.92    233.38 o 
   8  15  13        7.18       30.26    192.55 o 
  10  15  13     2189.13     2001.65    320.16 o 
  12  15  13        0.18      127.34    254.42 o 
  14  15  13     1081.59      939.62    401.13 o 
   1  16  13        0.75     -124.17    159.22 o 
   3  16  13      384.54      502.71    153.98 o 
   5  16  13      245.78       99.43    150.35 o 
   7  16  13       40.73      126.61    185.99 o 
   9  16  13       25.12      171.45    239.50 o 
  11  16  13        1.25       55.09    274.83 o 
  13  16  13       35.94        2.63    541.77 o 
   2  17  13      913.13      880.80    198.67 o 
   4  17  13      948.49     1043.39    204.73 o 
   6  17  13     1239.98     1046.57    264.22 o 
   8  17  13        9.90       32.90    285.84 o 
  10  17  13     1019.34     1018.30    300.10 o 
  12  17  13       72.95       21.22    175.23 o 
   1  18  13      741.48      757.24    214.59 o 
   3  18  13      203.88       40.01    182.99 o 
   5  18  13     1421.71     1375.16    268.51 o 
   7  18  13     1228.59     1258.19    270.61 o 
   9  18  13      521.32      590.04    386.80 o 
   2  19  13      248.54      419.90    247.67 o 
   4  19  13        4.98       43.38    201.24 o 
   6  19  13     1405.51     1454.37    404.58 o 
   8  19  13      108.73     -256.29    493.93 o 
   1  20  13       87.96      238.60    209.57 o 
   3  20  13        8.43      -25.41    246.08 o 
   5  20  13      136.44      282.58    302.54 o 
   2  21  13      560.38      500.24    211.43 o 
   1   1  14    91046.36   101441.73   3078.86 o 
   0   2  14     6413.78     7005.65    399.87 o 
   2   2  14     3575.38     4023.61    320.83 o 
   1   3  14    18378.96    22405.99    517.41 o 
   3   3  14    34821.12    37078.17   1021.11 o 
   0   4  14   100857.80   114369.65   2298.05 o 
   2   4  14        2.35      -58.36     61.03 o 
   4   4  14    58546.70    61065.65   1276.99 o 
   1   5  14    36052.20    38967.80    783.15 o 
   3   5  14     8897.72     8747.04    266.47 o 
   5   5  14    19477.56    19370.71    543.04 o 
   0   6  14    19684.73    18956.24    546.41 o 
   2   6  14     4198.03     4034.01    134.32 o 
   4   6  14      212.18      234.22     51.34 o 
   6   6  14     2923.66     2972.83    202.58 o 
   1   7  14      873.28      737.30     44.55 o 
   3   7  14    16306.19    17089.60    422.60 o 
   5   7  14     2059.93     2079.07    116.22 o 
   7   7  14    21990.34    21283.63    625.61 o 
   0   8  14     4834.99     4511.34    263.42 o 
   2   8  14    10355.17    10243.55    300.96 o 
   4   8  14    28298.12    26542.86    551.11 o 
   6   8  14     4040.87     4298.30    198.97 o 
   8   8  14    48262.78    46145.50   1279.24 o 
   1   9  14       10.69      114.18     75.59 o 
   3   9  14    17370.58    17152.04    427.46 o 
   5   9  14     2021.38     1942.32    138.61 o 
   7   9  14    20499.38    18896.67    465.18 o 
   9   9  14     8950.90     8817.33    554.00 o 
   0  10  14     2417.32     2421.63    249.70 o 
   2  10  14     2622.64     2101.36    135.33 o 
   4  10  14       14.62       83.07     89.15 o 
   6  10  14     1233.44     1144.20    124.51 o 
   8  10  14      806.59      693.92    176.86 o 
  10  10  14       61.74      138.51    194.42 o 
   1  11  14     6119.22     5659.36    240.29 o 
   3  11  14     2871.39     2597.31    157.03 o 
   5  11  14     4585.06     4341.18    243.32 o 
   7  11  14     3059.97     3186.93    247.85 o 
   9  11  14     2509.06     2721.84    253.79 o 
  11  11  14     1744.66     1949.99    330.94 o 
   0  12  14     7553.13     7833.64    472.82 o 
   2  12  14      349.33      331.29    148.75 o 
   4  12  14     9573.04    10017.58    406.13 o 
   6  12  14      174.52       86.14    123.42 o 
   8  12  14    12722.21    13045.80    586.32 o 
  10  12  14      161.07      190.19    189.63 o 
  12  12  14     3915.14     4496.98    497.72 o 
   1  13  14        6.36     -129.97    129.97 o 
   3  13  14     3554.18     3603.55    237.68 o 
   5  13  14      576.77      659.79    160.14 o 
   7  13  14     5094.00     5487.88    333.98 o 
   9  13  14     4345.31     4433.65    356.32 o 
  11  13  14      295.46      187.54    182.28 o 
  13  13  14      998.96      934.16    287.45 o 
   0  14  14     2323.13     2087.68    311.62 o 
   2  14  14     1446.41     1527.05    194.41 o 
   4  14  14       23.90       39.80    143.81 o 
   6  14  14      908.01      902.44    174.14 o 
   8  14  14     1570.97     1842.65    262.44 o 
  10  14  14      569.28      440.70    235.13 o 
  12  14  14        9.21      -56.60    228.09 o 
  14  14  14      365.01      727.62    519.82 o 
   1  15  14     6182.16     6182.29    337.95 o 
   3  15  14      367.83      482.96    171.93 o 
   5  15  14     3100.61     3241.43    270.68 o 
   7  15  14       49.41      134.36    256.26 o 
   9  15  14       15.74       88.76    232.40 o 
  11  15  14      883.45     1018.48    310.06 o 
  13  15  14       67.11      134.54    213.43 o 
   0  16  14    11639.29    13348.09    911.60 o 
   2  16  14      525.68      774.61    193.16 o 
   4  16  14     5062.73     5136.66    311.85 o 
   6  16  14     1351.25     1243.53    199.93 o 
   8  16  14      658.77      770.08    257.25 o 
  10  16  14       55.96      218.59    327.02 o 
  12  16  14     1091.19     1480.00    462.88 o 
   1  17  14     3024.14     3147.87    261.98 o 
   3  17  14      771.69      797.89    190.86 o 
   5  17  14     2976.41     2974.98    381.71 o 
   7  17  14        2.27      155.04    215.59 o 
   9  17  14      395.01      353.32    258.68 o 
  11  17  14      297.06      191.35    329.02 o 
   0  18  14      146.47      177.56    271.81 o 
   2  18  14       21.30       21.08    188.45 o 
   4  18  14      172.36      149.42    166.29 o 
   6  18  14      459.14      427.47    279.80 o 
   8  18  14        1.25       -1.76    215.21 o 
  10  18  14        7.00       73.07    517.41 o 
   1  19  14      711.07      810.33    248.96 o 
   3  19  14      232.49      424.33    219.07 o 
   5  19  14      146.17      306.57    427.60 o 
   7  19  14      413.75      664.03    408.89 o 
   9  19  14       83.00       10.97    358.98 o 
   0  20  14     2558.99     2432.69    477.67 o 
   2  20  14      121.26      198.30    251.41 o 
   4  20  14     1011.70     1164.16    321.80 o 
   6  20  14       18.25     -141.64    349.88 o 
   1  21  14      861.56      961.31    448.73 o 
   1   2  15     8562.29     9449.22    342.72 o 
   2   3  15     2983.14     3046.94    160.36 o 
   1   4  15     1924.35     1886.04    138.82 o 
   3   4  15    15284.27    15414.93    378.48 o 
   2   5  15    45997.52    47485.11    826.64 o 
   4   5  15    13609.01    13362.07    315.66 o 
   1   6  15    29253.57    29537.26    571.93 o 
   3   6  15    39533.36    38478.16    620.07 o 
   5   6  15     6377.20     6549.43    208.84 o 
   2   7  15    24941.26    25737.81    461.20 o 
   4   7  15      149.12      214.34     58.51 o 
   6   7  15     9641.34     9395.18    264.06 o 
   1   8  15      193.35      202.91     62.32 o 
   3   8  15      335.58      308.13     99.38 o 
   5   8  15     1165.62     1049.68    126.04 o 
   7   8  15      987.88      932.67     98.24 o 
   2   9  15    13398.57    12665.56    360.42 o 
   4   9  15     1160.67      894.84    105.82 o 
   6   9  15      830.43      948.28    116.37 o 
   8   9  15        2.40      -75.81    142.23 o 
   1  10  15    10109.60     9750.53    302.79 o 
   3  10  15    26240.26    24991.06    578.52 o 
   5  10  15     1986.04     2029.01    139.01 o 
   7  10  15     2200.00     2364.20    200.06 o 
   9  10  15      929.67      865.57    201.06 o 
   2  11  15    22326.78    21132.00    519.97 o 
   4  11  15     4097.06     3966.39    222.52 o 
   6  11  15     3323.96     3258.81    212.36 o 
   8  11  15      108.35      241.93    191.18 o 
  10  11  15      171.79      153.02    165.19 o 
   1  12  15      308.49      375.10    164.84 o 
   3  12  15     4048.77     4198.28    272.64 o 
   5  12  15     1624.12     1485.92    162.36 o 
   7  12  15      285.29      442.59    116.12 o 
   9  12  15      306.47      370.82    189.43 o 
  11  12  15      566.30      954.82    215.81 o 
   2  13  15     2473.07     2463.93    218.54 o 
   4  13  15     1678.40     1679.80    198.61 o 
   6  13  15     4027.67     4252.84    282.67 o 
   8  13  15       53.10      178.65    223.28 o 
  10  13  15     3398.45     3805.64    318.73 o 
  12  13  15      454.71      557.55    222.71 o 
   1  14  15     1083.74     1080.58    186.66 o 
   3  14  15     3327.83     3409.37    264.38 o 
   5  14  15     3400.91     3512.80    283.90 o 
   7  14  15     4118.27     4180.38    327.15 o 
   9  14  15     2764.96     3055.01    343.37 o 
  11  14  15     2350.15     2769.63    349.62 o 
  13  14  15      215.90      249.06    191.50 o 
   2  15  15     1664.94     1814.93    205.88 o 
   4  15  15      288.74      203.71    163.60 o 
   6  15  15     3582.61     3467.71    292.08 o 
   8  15  15       33.01       27.42    236.98 o 
  10  15  15     1277.86     1282.24    243.81 o 
  12  15  15       58.05      -24.25    278.99 o 
  14  15  15     1105.26      538.48    509.51 o 
   1  16  15      188.33      -40.88    153.15 o 
   3  16  15      120.16      -57.36    168.82 o 
   5  16  15       48.57      191.38    187.71 o 
   7  16  15      162.30       83.74    185.60 o 
   9  16  15        1.37      -38.73    321.94 o 
  11  16  15       12.52       96.67    253.28 o 
  13  16  15      169.19      243.89    262.12 o 
   2  17  15      155.72      137.39    182.20 o 
   4  17  15       22.32       29.23    196.45 o 
   6  17  15     1762.24     1782.10    351.57 o 
   8  17  15       13.57        0.85    244.90 o 
  10  17  15      925.67     1156.89    316.21 o 
   1  18  15      403.74      556.94    196.77 o 
   3  18  15      297.91       72.48    183.59 o 
   5  18  15     2687.75     3283.79    448.68 o 
   7  18  15      700.60      633.83    301.61 o 
   9  18  15      811.99      854.78    444.30 o 
   2  19  15      392.25      487.76    210.81 o 
   4  19  15      374.53      401.19    275.24 o 
   6  19  15     1787.98     1676.46    391.08 o 
   8  19  15       58.39     -134.51    358.33 o 
   1  20  15        7.74      130.42    297.91 o 
   3  20  15      117.97      -70.18    247.32 o 
   5  20  15      228.63      113.56    374.28 o 
   0   0  16   166833.88   172145.97   7005.66 o 
   1   1  16    56046.77    59157.51   1808.94 o 
   0   2  16     4972.95     5194.88    404.89 o 
   2   2  16     6884.86     6921.52    402.45 o 
   1   3  16     8210.74     9035.35    319.70 o 
   3   3  16    21919.30    21891.37    717.95 o 
   0   4  16    49148.57    49916.49   1459.63 o 
   2   4  16      149.73      279.09     85.21 o 
   4   4  16    50133.65    54639.00   1397.06 o 
   1   5  16    27046.37    27216.28    632.90 o 
   3   5  16     8540.22     8206.51    236.17 o 
   5   5  16    17699.83    17724.39    558.19 o 
   0   6  16    15597.22    14555.01    514.63 o 
   2   6  16      174.51       41.41     64.79 o 
   4   6  16       81.68      189.77     72.79 o 
   6   6  16     4575.50     4311.59    268.66 o 
   1   7  16     2635.04     2580.92    104.02 o 
   3   7  16    18358.99    19432.25    431.37 o 
   5   7  16     1571.91     1640.37    108.39 o 
   7   7  16    15692.11    15505.07    580.16 o 
   0   8  16    58491.46    59121.13   1588.60 o 
   2   8  16     9307.76     8521.11    275.41 o 
   4   8  16    23712.92    22793.03    554.62 o 
   6   8  16     1212.67     1253.09    130.45 o 
   8   8  16    37722.90    37617.21   1361.53 o 
   1   9  16     3189.03     2972.87    140.61 o 
   3   9  16     8708.81     8638.88    297.79 o 
   5   9  16     3564.92     3665.40    195.88 o 
   7   9  16    12031.39    11804.75    482.01 o 
   9   9  16     7432.94     7780.28    600.56 o 
   0  10  16     9600.41     9275.90    471.78 o 
   2  10  16     1060.32      982.82    118.89 o 
   4  10  16       97.17      174.21    120.10 o 
   6  10  16      491.47      553.60    130.54 o 
   8  10  16      364.44      426.89    169.21 o 
  10  10  16      251.45      120.08    235.01 o 
   1  11  16     8662.22     8258.72    321.64 o 
   3  11  16     9736.76     9962.33    411.45 o 
   5  11  16     4611.72     4263.65    231.82 o 
   7  11  16     1694.56     1598.05    162.97 o 
   9  11  16     1513.87     1927.22    229.38 o 
  11  11  16      437.56      539.35    273.75 o 
   0  12  16    10869.70    10396.58    543.54 o 
   2  12  16       54.75      114.07    159.37 o 
   4  12  16    14296.62    14175.09    553.90 o 
   6  12  16        0.46      144.09    120.62 o 
   8  12  16     6552.46     7001.17    377.52 o 
  10  12  16      418.34      421.83    179.40 o 
  12  12  16     4476.62     5494.33    515.94 o 
   1  13  16      733.24      611.24    165.09 o 
   3  13  16     3221.52     3131.69    247.15 o 
   5  13  16     2045.57     2033.66    227.55 o 
   7  13  16     3021.54     3151.39    304.76 o 
   9  13  16     2248.76     2545.11    302.94 o 
  11  13  16     1097.19     1174.06    216.05 o 
  13  13  16      249.90      407.84    287.68 o 
   0  14  16      480.75      631.60    243.34 o 
   2  14  16      499.73      670.73    151.51 o 
   4  14  16        5.35      -53.03    169.76 o 
   6  14  16       58.90       17.38    173.50 o 
   8  14  16      796.85      877.95    239.90 o 
  10  14  16       12.77       10.78    246.50 o 
  12  14  16       43.41       46.53    210.17 o 
  14  14  16      258.06      494.81    491.52 o 
   1  15  16     3891.85     4131.59    257.30 o 
   3  15  16      756.04      668.79    152.24 o 
   5  15  16     1802.09     1968.80    235.45 o 
   7  15  16      519.24      612.26    288.52 o 
   9  15  16       46.58       93.21    211.20 o 
  11  15  16      744.87      671.69    243.65 o 
  13  15  16        2.96     -252.64    252.64 o 
   0  16  16    10483.53    11169.50    813.96 o 
   2  16  16       47.47       37.53    166.87 o 
   4  16  16     3636.36     3610.59    263.27 o 
   6  16  16      216.02      351.74    224.76 o 
   8  16  16     2370.08     2851.07    343.06 o 
  10  16  16      251.89      202.51    225.15 o 
  12  16  16      590.34      476.71    347.70 o 
   1  17  16     2193.50     2247.32    234.02 o 
   3  17  16      773.51      824.43    174.70 o 
   5  17  16      762.50      780.20    197.93 o 
   7  17  16       88.03      333.81    291.00 o 
   9  17  16      473.40      542.67    218.36 o 
  11  17  16      201.96      419.54    220.16 o 
   0  18  16       73.03      183.24    238.05 o 
   2  18  16       51.84       31.14    188.22 o 
   4  18  16       21.76      164.46    169.79 o 
   6  18  16       22.56     -225.57    264.86 o 
   8  18  16      222.12      430.87    308.17 o 
   1  19  16      308.85      400.75    246.53 o 
   3  19  16      241.97      239.88    243.28 o 
   5  19  16      696.63      932.81    369.19 o 
   7  19  16      425.93      347.13    447.41 o 
   0  20  16     1274.33     1216.41    405.37 o 
   2  20  16       24.33       37.53    230.98 o 
   4  20  16     1581.99     1780.00    354.96 o 
   1   2  17     5400.89     5120.39    259.12 o 
   2   3  17     9026.80    10601.91    327.04 o 
   1   4  17       16.57      143.50     85.60 o 
   3   4  17    15641.51    15723.88    413.68 o 
   2   5  17    42144.61    43642.68    780.09 o 
   4   5  17    12086.44    12007.30    331.36 o 
   1   6  17    20034.79    19385.71    491.83 o 
   3   6  17    36484.73    34992.58    665.91 o 
   5   6  17     5784.60     5969.29    215.92 o 
   2   7  17    13740.64    13648.11    386.70 o 
   4   7  17      307.20      384.55     69.01 o 
   6   7  17     2879.94     3025.79    150.81 o 
   1   8  17       10.73      114.45     43.92 o 
   3   8  17      404.53      395.25    112.10 o 
   5   8  17       10.47       75.60    114.30 o 
   7   8  17      164.95      170.75     96.54 o 
   2   9  17     9806.67    10123.89    337.89 o 
   4   9  17     2970.41     3011.02    162.29 o 
   6   9  17     1911.10     1992.12    163.06 o 
   8   9  17       59.36       81.98    142.17 o 
   1  10  17     8586.30     8111.06    322.00 o 
   3  10  17    25930.54    25739.42    622.72 o 
   5  10  17      479.44      555.45    122.00 o 
   7  10  17     2924.44     3341.25    241.68 o 
   9  10  17      701.94      841.29    195.12 o 
   2  11  17    26940.05    27223.31    907.47 o 
   4  11  17     4800.81     4879.99    284.33 o 
   6  11  17     1987.55     1842.38    174.92 o 
   8  11  17      208.13      176.27    162.19 o 
  10  11  17      798.56      913.09    191.05 o 
   1  12  17     3252.35     3189.43    245.04 o 
   3  12  17     4625.21     4656.81    278.35 o 
   5  12  17     1787.15     1883.13    230.79 o 
   7  12  17      156.60       54.10    126.66 o 
   9  12  17       36.27       98.79    184.03 o 
  11  12  17      456.30      438.12    190.61 o 
   2  13  17      637.26      589.78    173.65 o 
   4  13  17     1498.27     1572.49    215.51 o 
   6  13  17     3776.42     3662.34    275.41 o 
   8  13  17       11.78       29.01    220.66 o 
  10  13  17     2813.89     3317.28    316.01 o 
  12  13  17      295.26      456.13    255.37 o 
   1  14  17     1674.67     1734.08    197.14 o 
   3  14  17     1935.85     2004.36    215.72 o 
   5  14  17     2951.52     3321.53    263.20 o 
   7  14  17     3139.67     3225.53    305.79 o 
   9  14  17     2774.32     3178.46    301.08 o 
  11  14  17     1758.19     1925.05    276.45 o 
  13  14  17      236.36      256.53    307.67 o 
   2  15  17     2151.39     2089.84    212.12 o 
   4  15  17      148.31      -18.12    153.59 o 
   6  15  17     2241.24     2083.80    248.18 o 
   8  15  17       74.87       55.59    207.75 o 
  10  15  17     1525.49     1520.15    282.85 o 
  12  15  17        9.12      -42.56    208.34 o 
   1  16  17      190.46      158.02    174.98 o 
   3  16  17      188.09      332.05    198.80 o 
   5  16  17       29.83      -51.92    122.49 o 
   7  16  17      111.17       -9.50    233.07 o 
   9  16  17       47.65      146.31    301.73 o 
  11  16  17        1.23     -177.30    220.30 o 
   2  17  17      133.45      189.54    180.81 o 
   4  17  17      248.24      392.58    192.15 o 
   6  17  17     1542.92     1260.83    269.52 o 
   8  17  17       52.01     -129.94    221.33 o 
  10  17  17      667.68      556.96    258.74 o 
   1  18  17      319.72      361.24    175.48 o 
   3  18  17       36.75      -31.88    175.85 o 
   5  18  17     1906.56     2161.89    319.17 o 
   7  18  17      887.99      814.93    338.98 o 
   2  19  17      104.29      228.53    191.33 o 
   4  19  17      242.10       66.88    297.27 o 
   6  19  17     1425.89     1699.25    462.52 o 
   1  20  17        1.54      -68.42    249.45 o 
   3  20  17       86.38       11.30    330.80 o 
   0   0  18   197422.44   241191.27   9819.38 o 
   1   1  18    73070.94    82639.83   2125.64 o 
   0   2  18    11671.55    12127.94    562.89 o 
   2   2  18     6167.34     6479.87    470.09 o 
   1   3  18     7794.95     8603.29    312.77 o 
   3   3  18    16463.73    18565.11    629.98 o 
   0   4  18    70194.36    77184.06   1894.79 o 
   2   4  18      438.21      554.08     98.06 o 
   4   4  18    38689.89    38709.16   1070.67 o 
   1   5  18    36582.57    36905.44    742.23 o 
   3   5  18     2976.95     3272.20    159.50 o 
   5   5  18    17798.81    16753.16    635.10 o 
   0   6  18    10808.15    10190.55    466.92 o 
   2   6  18     8065.46     8021.09    270.73 o 
   4   6  18        0.54       65.37     73.98 o 
   6   6  18     5518.45     5663.92    281.95 o 
   1   7  18        6.97       33.41     71.00 o 
   3   7  18    19593.21    18760.13    402.06 o 
   5   7  18     2611.35     2199.00    126.49 o 
   7   7  18    25703.33    24009.62    910.90 o 
   0   8  18     8176.99     7219.91    296.46 o 
   2   8  18     3922.71     3456.48    133.13 o 
   4   8  18    27746.31    26851.34    611.33 o 
   6   8  18     2512.99     2368.86    147.80 o 
   8   8  18    43088.14    41784.56   2202.54 o 
   1   9  18      113.11      210.83     84.88 o 
   3   9  18     8500.10     8384.90    325.90 o 
   5   9  18     1861.78     1655.52    142.85 o 
   7   9  18    12063.90    11730.72    474.29 o 
   9   9  18     9900.62    11079.77    842.09 o 
   0  10  18     2663.47     2585.69    246.60 o 
   2  10  18     1051.93     1017.31    129.57 o 
   4  10  18      509.99      593.34    145.74 o 
   6  10  18      760.06      632.14    143.35 o 
   8  10  18      455.42      500.40    179.11 o 
  10  10  18       10.37      132.70    224.40 o 
   1  11  18     6422.74     6184.29    359.71 o 
   3  11  18     3806.27     3716.58    279.98 o 
   5  11  18     5427.08     5428.56    341.15 o 
   7  11  18     2184.52     2276.72    239.66 o 
   9  11  18     2833.28     2915.63    255.72 o 
  11  11  18      616.53      491.82    308.79 o 
   0  12  18    13216.66    13387.07    810.85 o 
   2  12  18      499.86      623.07    169.79 o 
   4  12  18     9826.39    10070.10    415.38 o 
   6  12  18      130.53      147.44    163.50 o 
   8  12  18    10344.73    11801.48    604.93 o 
  10  12  18      311.41      414.43    188.55 o 
  12  12  18     2908.02     3209.70    474.11 o 
   1  13  18      791.56      688.77    172.95 o 
   3  13  18     5130.17     5499.71    350.88 o 
   5  13  18      174.23       23.48    124.35 o 
   7  13  18     4289.05     4678.75    348.08 o 
   9  13  18     3797.70     4346.31    356.44 o 
  11  13  18      426.43      570.27    236.57 o 
  13  13  18      790.48      729.14    395.63 o 
   0  14  18      977.50      794.73    249.43 o 
   2  14  18      645.40      455.23    190.58 o 
   4  14  18       28.01       17.46    164.43 o 
   6  14  18      929.79      922.89    203.45 o 
   8  14  18     1311.72     1505.18    249.32 o 
  10  14  18      495.97      792.05    253.32 o 
  12  14  18       14.60      -58.35    194.71 o 
  14  14  18      353.33      273.63    487.13 o 
   1  15  18     5306.26     5110.45    338.68 o 
   3  15  18     1501.43     1491.55    237.78 o 
   5  15  18     1810.29     1819.07    229.91 o 
   7  15  18       11.73       47.29    245.65 o 
   9  15  18       77.24      194.71    220.66 o 
  11  15  18      784.38      723.81    253.01 o 
  13  15  18        2.87      235.45    381.80 o 
   0  16  18    11991.38    14106.69    804.63 o 
   2  16  18       51.02      107.11    194.45 o 
   4  16  18     4163.85     4027.09    294.62 o 
   6  16  18      357.18      341.41    229.60 o 
   8  16  18      250.40      457.93    266.37 o 
  10  16  18      139.15      317.65    260.86 o 
  12  16  18      826.01      781.81    348.56 o 
   1  17  18     2195.29     2286.75    228.58 o 
   3  17  18      627.64      672.14    171.56 o 
   5  17  18     1142.49     1280.16    266.47 o 
   7  17  18       20.65       -8.52    211.44 o 
   9  17  18      138.30      312.97    294.17 o 
   0  18  18       15.17      157.63    245.83 o 
   2  18  18       43.63      -51.97    214.28 o 
   4  18  18        0.73      166.65    257.80 o 
   6  18  18      219.17       50.44    259.85 o 
   8  18  18       39.88       66.81    262.14 o 
   1  19  18      650.67      576.93    214.89 o 
   3  19  18      410.97      540.44    239.55 o 
   5  19  18      216.32       12.72    309.69 o 
   7  19  18      218.08      -12.57    314.28 o 
   0  20  18     2285.53     2007.76    641.17 o 
   2  20  18       52.43     -160.51    339.95 o 
   1   2  19    16206.24    18997.63    505.01 o 
   2   3  19     2071.81     2255.08    166.99 o 
   1   4  19     4729.66     4747.48    218.74 o 
   3   4  19     4462.91     4494.82    217.63 o 
   2   5  19    29857.05    32518.18    686.48 o 
   4   5  19     4464.87     4724.82    199.24 o 
   1   6  19    13078.95    12837.75    398.62 o 
   3   6  19    28106.99    26625.64    542.02 o 
   5   6  19     3117.82     3074.43    164.92 o 
   2   7  19    15247.14    14841.18    370.48 o 
   4   7  19     1645.36     1661.13    115.29 o 
   6   7  19    13776.53    12458.69    368.05 o 
   1   8  19      212.07      190.09     59.91 o 
   3   8  19       84.94      178.45    104.35 o 
   5   8  19      568.76      586.88    123.01 o 
   7   8  19      350.77      339.31    106.30 o 
   2   9  19     8753.37     8551.50    310.90 o 
   4   9  19     1579.20     1424.09    145.45 o 
   6   9  19     3445.93     3374.30    267.21 o 
   8   9  19      107.38      -52.54    144.30 o 
   1  10  19     9944.13     9422.77    349.77 o 
   3  10  19    15640.69    15513.92    558.18 o 
   5  10  19     1228.79     1106.65    158.47 o 
   7  10  19     3955.53     4198.56    306.85 o 
   9  10  19     1855.60     1926.66    238.28 o 
   2  11  19    14087.94    14605.51    532.21 o 
   4  11  19     2375.14     2467.96    226.58 o 
   6  11  19     2365.28     2245.21    204.95 o 
   8  11  19      205.85      340.22    170.96 o 
  10  11  19      329.16      230.85    176.97 o 
   1  12  19      664.65      637.44    166.69 o 
   3  12  19     2146.15     1884.04    210.73 o 
   5  12  19      219.75      237.54    164.95 o 
   7  12  19       62.60       68.09    200.87 o 
   9  12  19      816.15      875.90    219.67 o 
  11  12  19       23.59       67.19    178.69 o 
   2  13  19     1012.30     1059.25    217.54 o 
   4  13  19      179.19      214.24    188.37 o 
   6  13  19     3859.16     4055.42    350.08 o 
   8  13  19       46.11       -9.31    215.56 o 
  10  13  19     1966.79     2388.38    308.22 o 
  12  13  19      357.28      567.05    207.96 o 
   1  14  19     2970.61     3084.79    254.27 o 
   3  14  19     2165.35     2337.78    230.91 o 
   5  14  19     3968.40     3914.54    293.68 o 
   7  14  19     1256.15     1344.50    248.42 o 
   9  14  19      878.01      924.80    248.05 o 
  11  14  19     2334.03     2778.14    351.27 o 
  13  14  19      266.13      330.53    220.86 o 
   2  15  19     3357.06     3430.79    267.25 o 
   4  15  19       75.50     -115.42    180.37 o 
   6  15  19     1648.10     1892.47    250.45 o 
   8  15  19        3.13      -89.78    261.79 o 
  10  15  19     1148.47     1234.52    247.98 o 
  12  15  19       51.80       77.29    220.27 o 
   1  16  19        2.29       22.56    189.43 o 
   3  16  19       96.14      188.85    183.39 o 
   5  16  19        1.16      102.03    222.41 o 
   7  16  19        3.34      100.44    210.51 o 
   9  16  19       97.98      -41.61    251.28 o 
  11  16  19        4.41      -67.00    356.16 o 
   2  17  19      845.38      534.98    213.94 o 
   4  17  19      199.41      227.34    182.30 o 
   6  17  19      882.66      890.67    315.30 o 
   8  17  19       24.81      138.54    299.63 o 
  10  17  19      411.60      680.88    516.31 o 
   1  18  19      606.18      426.06    222.19 o 
   3  18  19      309.78      301.20    209.64 o 
   5  18  19     1456.76     1395.08    344.61 o 
   7  18  19      808.52      733.69    354.08 o 
   2  19  19      289.28      286.55    242.86 o 
   4  19  19       89.42      321.18    525.09 o 
   6  19  19     1319.12     1752.79    593.99 o 
   1  20  19       30.66        5.49    572.71 o 
   0   0  20   116492.72   130622.39   5232.91 o 
   1   1  20    36650.75    37243.96   1277.67 o 
   0   2  20     3144.05     3722.35    307.10 o 
   2   2  20     1375.88     1372.45    183.17 o 
   1   3  20     6863.75     7466.44    292.24 o 
   3   3  20    18722.06    20884.98    719.56 o 
   0   4  20    58612.40    62460.64   1574.14 o 
   2   4  20     1089.32     1158.87    122.23 o 
   4   4  20    37474.02    39340.18   1110.52 o 
   1   5  20    15296.08    15872.86    441.99 o 
   3   5  20     9099.52     9057.73    315.82 o 
   5   5  20    14352.31    14137.38    544.40 o 
   0   6  20      189.26      385.72    159.16 o 
   2   6  20     4545.81     4602.21    208.07 o 
   4   6  20     1406.32     1469.71    118.71 o 
   6   6  20     1193.15     1182.68    145.27 o 
   1   7  20      452.93      535.22     96.56 o 
   3   7  20     8700.22     8402.66    273.45 o 
   5   7  20     1516.18     1270.02    108.60 o 
   7   7  20    12825.67    13900.69   1128.64 o 
   0   8  20     2240.66     2123.98    181.38 o 
   2   8  20       68.13       62.97     80.97 o 
   4   8  20    25050.71    24912.32    620.74 o 
   6   8  20     2704.60     2532.12    211.56 o 
   8   8  20    23763.29    26595.17   1350.80 o 
   1   9  20      972.21     1082.42    139.28 o 
   3   9  20     8526.14     8356.37    325.74 o 
   5   9  20     2106.90     2049.62    198.51 o 
   7   9  20    10260.27    11219.72    535.68 o 
   9   9  20     5958.09     6454.08    587.36 o 
   0  10  20       73.59       98.28    216.47 o 
   2  10  20     1686.55     1657.56    201.25 o 
   4  10  20       45.94       28.64     94.56 o 
   6  10  20      280.05       39.66    104.45 o 
   8  10  20     1024.00     1112.30    204.89 o 
  10  10  20        2.16     -172.18    213.09 o 
   1  11  20     3850.50     3678.76    296.82 o 
   3  11  20     3724.05     3750.96    275.22 o 
   5  11  20     3207.31     3313.75    244.51 o 
   7  11  20     1565.90     1760.23    248.94 o 
   9  11  20     1165.80     1225.35    234.13 o 
  11  11  20     1944.21     2309.86    415.60 o 
   0  12  20    10393.69     9833.69    626.02 o 
   2  12  20      549.54      581.91    158.96 o 
   4  12  20    10327.63    10031.16    430.64 o 
   6  12  20        0.78       84.17    231.81 o 
   8  12  20     7823.63     8516.62    573.66 o 
  10  12  20      115.94       36.10    223.69 o 
  12  12  20     1252.96     1491.47    395.04 o 
   1  13  20      175.30      121.24    184.90 o 
   3  13  20     2818.22     2853.12    272.87 o 
   5  13  20     1530.61     1446.96    180.43 o 
   7  13  20     1863.17     1918.08    272.55 o 
   9  13  20     1754.49     1858.52    276.86 o 
  11  13  20       85.28      106.94    217.39 o 
  13  13  20     1180.05     1312.19    445.21 o 
   0  14  20     2466.00     2581.44    335.28 o 
   2  14  20      350.46      306.93    162.89 o 
   4  14  20       10.39       -2.25    170.99 o 
   6  14  20      176.66      208.08    195.81 o 
   8  14  20       60.86      223.32    187.04 o 
  10  14  20      545.97      413.21    240.84 o 
  12  14  20       75.45      -90.11    246.68 o 
   1  15  20     4171.64     4565.48    330.84 o 
   3  15  20      337.04      353.02    192.39 o 
   5  15  20     1511.59     1586.09    266.45 o 
   7  15  20       16.11      197.90    239.04 o 
   9  15  20      289.53      313.86    238.33 o 
  11  15  20      372.57      228.22    266.28 o 
  13  15  20      210.24      422.02    331.29 o 
   0  16  20     5851.13     6454.47    498.39 o 
   2  16  20      681.64      792.92    187.05 o 
   4  16  20     4009.83     3818.16    302.57 o 
   6  16  20      166.38      301.35    203.85 o 
   8  16  20      724.68      860.24    282.99 o 
  10  16  20       72.63      -18.02    216.46 o 
   1  17  20     2015.22     2033.70    244.47 o 
   3  17  20      697.72      625.27    186.25 o 
   5  17  20     1412.16     1156.26    258.80 o 
   7  17  20      317.76      404.11    254.73 o 
   9  17  20      167.58      211.45    261.97 o 
   0  18  20      401.21      114.25    319.37 o 
   2  18  20       11.95     -163.58    163.58 o 
   4  18  20        9.93     -103.94    310.45 o 
   6  18  20      169.26      -70.00    409.23 o 
   8  18  20       61.90      476.82    591.80 o 
   1  19  20      387.57      325.18    239.61 o 
   3  19  20      421.38      373.20    315.26 o 
   5  19  20       89.93       74.61    314.46 o 
   1   2  21    14790.52    16394.90    479.27 o 
   2   3  21     3125.09     3106.59    201.97 o 
   1   4  21     2133.47     2418.21    182.64 o 
   3   4  21    14902.51    14964.87    394.52 o 
   2   5  21    40717.42    43064.92    900.20 o 
   4   5  21    11142.24    10919.89    317.97 o 
   1   6  21    26748.42    27168.00    679.54 o 
   3   6  21    29239.23    29619.30    622.58 o 
   5   6  21     2225.53     2535.94    152.54 o 
   2   7  21    22513.73    22187.93    533.49 o 
   4   7  21        4.15      -24.10     67.43 o 
   6   7  21    10725.36    10561.51    416.64 o 
   1   8  21       63.91        3.10     68.09 o 
   3   8  21      336.92      336.05    114.40 o 
   5   8  21     1935.52     1675.95    199.28 o 
   7   8  21        6.28       53.80    187.45 o 
   2   9  21    17796.65    18275.54    666.94 o 
   4   9  21     1656.14     1554.68    184.61 o 
   6   9  21     1782.66     1723.22    172.77 o 
   8   9  21       39.61      112.54    187.80 o 
   1  10  21    14327.29    14333.25    610.44 o 
   3  10  21    13418.46    12533.27    555.74 o 
   5  10  21      248.40      237.52    137.42 o 
   7  10  21     2654.38     2782.85    289.77 o 
   9  10  21     1044.23     1106.29    187.95 o 
   2  11  21     9351.58     9106.89    454.05 o 
   4  11  21     4382.27     4472.67    308.67 o 
   6  11  21     1172.54     1148.26    259.76 o 
   8  11  21       71.24      174.04    210.96 o 
  10  11  21      423.09      638.74    190.42 o 
   1  12  21      229.29      176.13    183.34 o 
   3  12  21     3765.34     3666.62    256.04 o 
   5  12  21      750.40      837.30    175.47 o 
   7  12  21       93.54      141.59    222.73 o 
   9  12  21      393.00      261.96    197.88 o 
  11  12  21     1369.42     1577.76    282.20 o 
   2  13  21        5.78      -68.39    174.32 o 
   4  13  21      612.68      521.34    162.71 o 
   6  13  21     4050.42     4182.57    353.60 o 
   8  13  21       88.52      -40.56    186.46 o 
  10  13  21     4479.89     5070.46    414.26 o 
  12  13  21      510.14      629.66    304.70 o 
   1  14  21     1214.93     1331.89    203.56 o 
   3  14  21      659.85      656.85    207.43 o 
   5  14  21     3535.47     3784.83    349.32 o 
   7  14  21     1490.21     1711.75    288.49 o 
   9  14  21     2614.54     2964.72    337.69 o 
  11  14  21     2444.06     2550.08    283.03 o 
  13  14  21      876.80      847.77    287.28 o 
   2  15  21     2454.23     2654.01    242.79 o 
   4  15  21        0.24     -127.61    127.61 o 
   6  15  21     1521.91     1710.94    281.96 o 
   8  15  21        7.26      -10.66    238.74 o 
  10  15  21     1650.19     1489.56    286.61 o 
  12  15  21       16.66      295.22    239.13 o 
   1  16  21       37.47       52.48    164.18 o 
   3  16  21      558.11      631.24    186.71 o 
   5  16  21      194.60       80.95    224.81 o 
   7  16  21       61.72      113.84    215.72 o 
   9  16  21       29.27      235.92    246.71 o 
  11  16  21       14.15       85.16    208.80 o 
   2  17  21       84.28      -70.89    161.48 o 
   4  17  21      370.22      158.37    236.20 o 
   6  17  21     1722.61     1530.54    331.91 o 
   8  17  21       43.76       86.63    208.26 o 
   1  18  21      193.94      385.86    252.40 o 
   3  18  21      106.34       93.32    271.87 o 
   5  18  21     1571.73     1651.36    296.91 o 
   7  18  21     1316.76     1494.74    675.62 o 
   2  19  21      273.56      409.65    229.00 o 
   4  19  21      322.06       86.58    322.49 o 
   0   0  22   104229.85   117717.41   6551.89 o 
   1   1  22    42515.35    47541.41   1741.08 o 
   0   2  22    10923.99    12255.41    701.13 o 
   2   2  22      386.85      631.16    186.08 o 
   1   3  22     4823.92     4893.34    252.34 o 
   3   3  22     2383.61     2479.96    209.60 o 
   0   4  22    47480.07    50632.75   2511.24 o 
   2   4  22      668.80      800.29    115.77 o 
   4   4  22    35106.68    38494.59   1091.78 o 
   1   5  22    24004.35    25078.19    573.68 o 
   3   5  22    11073.88    11489.75    367.85 o 
   5   5  22     1538.01     1687.79    191.13 o 
   0   6  22     8007.50     7901.56    447.69 o 
   2   6  22      724.58      704.82    110.30 o 
   4   6  22      552.78      577.56    101.67 o 
   6   6  22      408.09      336.74    137.53 o 
   1   7  22        3.40       92.71     96.26 o 
   3   7  22    10714.52    10390.15    349.75 o 
   5   7  22     1672.54     1553.69    155.00 o 
   7   7  22    13668.93    15657.24    967.64 o 
   0   8  22     1626.65     1521.21    170.89 o 
   2   8  22     2641.78     2408.37    179.03 o 
   4   8  22    12335.92    12542.55    522.35 o 
   6   8  22     3383.31     3261.96    266.29 o 
   8   8  22    17497.92    17411.98   1022.87 o 
   1   9  22       27.55       95.73    157.99 o 
   3   9  22     6401.82     6569.44    354.59 o 
   5   9  22      234.05      221.50    143.27 o 
   7   9  22     6744.67     7272.05    474.54 o 
   9   9  22     5108.10     5500.18    820.71 o 
   0  10  22      108.80      523.08    256.86 o 
   2  10  22      656.27      649.92    182.73 o 
   4  10  22       69.73       -5.05    139.66 o 
   6  10  22      550.82      441.12    165.68 o 
   8  10  22      811.32      798.13    217.91 o 
  10  10  22       22.59      -60.56    204.85 o 
   1  11  22     2042.55     1890.32    217.98 o 
   3  11  22     1187.22     1211.58    196.53 o 
   5  11  22     1430.93     1203.24    199.27 o 
   7  11  22      671.27      686.61    215.79 o 
   9  11  22     1620.39     1728.68    305.11 o 
  11  11  22      318.13      335.72    299.86 o 
   0  12  22     4483.69     4629.41    469.17 o 
   2  12  22       32.81     -133.89    148.36 o 
   4  12  22     7572.59     7801.44    404.81 o 
   6  12  22       18.44      131.74    197.82 o 
   8  12  22     8205.27     8984.92    534.16 o 
  10  12  22      133.52      222.20    188.58 o 
  12  12  22     1995.74     2322.42    555.19 o 
   1  13  22      595.92      565.59    183.32 o 
   3  13  22     1356.57     1455.30    212.47 o 
   5  13  22     2092.41     2008.69    232.88 o 
   7  13  22     3937.64     3961.49    348.70 o 
   9  13  22     3674.68     4123.94    403.55 o 
  11  13  22      518.14      671.58    218.94 o 
  13  13  22      526.76      368.64    351.10 o 
   0  14  22      289.99      323.20    266.91 o 
   2  14  22      262.86      246.80    194.12 o 
   4  14  22        2.15      178.06    161.07 o 
   6  14  22      262.52      201.10    217.75 o 
   8  14  22     1353.41     1363.69    268.99 o 
  10  14  22      262.32      281.68    208.51 o 
  12  14  22       19.64      -73.36    307.54 o 
   1  15  22     2260.79     2101.19    249.00 o 
   3  15  22      137.44      225.03    193.63 o 
   5  15  22     2215.31     2162.07    296.50 o 
   7  15  22       17.71       20.23    231.60 o 
   9  15  22       37.34       42.37    189.19 o 
  11  15  22      835.17      599.14    242.50 o 
   0  16  22     3924.88     4644.20    472.29 o 
   2  16  22      471.89      466.88    231.36 o 
   4  16  22     2673.46     2684.12    316.74 o 
   6  16  22      907.73      938.81    229.08 o 
   8  16  22      912.51      868.37    260.50 o 
  10  16  22      204.71       57.44    247.10 o 
   1  17  22     1198.01     1164.07    230.77 o 
   3  17  22      188.74      199.14    229.97 o 
   5  17  22     1421.70     1420.63    268.00 o 
   7  17  22       34.66     -132.65    255.96 o 
   9  17  22       51.79       17.73    257.55 o 
   0  18  22       97.01      289.26    373.69 o 
   2  18  22       13.28      -44.17    261.85 o 
   4  18  22       28.02       35.16    306.91 o 
   6  18  22       89.05      123.98    484.50 o 
   1  19  22      240.42      234.94    259.23 o 
   3  19  22      128.13       34.45    497.44 o 
   1   2  23     8083.74     9068.52    400.65 o 
   2   3  23     9854.90    10199.37    354.34 o 
   1   4  23       10.64       81.09    118.00 o 
   3   4  23     2290.70     2428.60    185.51 o 
   2   5  23    24100.44    27508.92    651.28 o 
   4   5  23     1388.78     1210.23    143.77 o 
   1   6  23    21415.15    22190.83    629.24 o 
   3   6  23    20946.47    19884.71    486.44 o 
   5   6  23     4344.36     4011.93    197.08 o 
   2   7  23    16393.40    15911.77    485.03 o 
   4   7  23      799.82      684.17    106.90 o 
   6   7  23     6160.34     5839.34    344.74 o 
   1   8  23       95.07      161.49    124.02 o 
   3   8  23       39.20     -106.05    106.05 o 
   5   8  23      179.26      139.21    126.82 o 
   7   8  23      307.00      310.93    184.12 o 
   2   9  23    18944.83    19446.62    677.01 o 
   4   9  23      158.59      175.77    139.08 o 
   6   9  23     3920.63     3843.58    318.49 o 
   8   9  23       47.06      296.76    186.30 o 
   1  10  23    14953.00    14181.61    577.94 o 
   3  10  23    14593.67    14191.92    571.32 o 
   5  10  23     2161.23     2320.60    248.72 o 
   7  10  23     4010.95     4128.68    334.32 o 
   9  10  23     1348.76     1265.81    270.06 o 
   2  11  23    11188.19    11286.62    496.63 o 
   4  11  23     1584.21     1477.03    194.36 o 
   6  11  23     1974.42     1964.79    301.91 o 
   8  11  23       81.03       -1.45    259.27 o 
  10  11  23     2356.14     2548.46    391.67 o 
   1  12  23      140.64      174.89    191.49 o 
   3  12  23      607.03      709.74    197.77 o 
   5  12  23     1300.94     1316.77    219.39 o 
   7  12  23       34.97     -106.88    165.36 o 
   9  12  23       78.41     -114.99    209.44 o 
  11  12  23      426.72      625.84    311.31 o 
   2  13  23     2220.21     2116.61    267.88 o 
   4  13  23      912.16      971.06    213.72 o 
   6  13  23     3032.30     3402.80    340.70 o 
   8  13  23       17.25      -13.45    237.24 o 
  10  13  23     2078.41     2018.11    335.08 o 
  12  13  23       29.21       85.05    239.46 o 
   1  14  23     3335.71     3155.32    289.12 o 
   3  14  23      783.44      782.95    215.41 o 
   5  14  23     2636.96     2848.23    296.61 o 
   7  14  23     1387.07     1360.05    250.19 o 
   9  14  23     2423.59     2640.03    315.85 o 
  11  14  23      856.08      995.82    293.18 o 
   2  15  23     2010.04     2030.24    234.43 o 
   4  15  23       13.65     -185.78    205.37 o 
   6  15  23     1029.86      973.69    215.31 o 
   8  15  23       31.02       25.30    277.48 o 
  10  15  23     1377.90     1233.16    294.12 o 
   1  16  23       28.31       10.18    170.87 o 
   3  16  23       33.09       74.23    202.58 o 
   5  16  23       90.47      117.38    212.02 o 
   7  16  23       10.36     -107.78    247.91 o 
   9  16  23       12.55      156.42    256.37 o 
   2  17  23      595.03      362.95    217.77 o 
   4  17  23       74.45       91.84    210.51 o 
   6  17  23     1531.27     1383.06    273.42 o 
   8  17  23        1.48      -39.15    223.47 o 
   1  18  23      788.13      718.42    298.55 o 
   3  18  23      338.86      342.65    302.23 o 
   5  18  23     1281.37     1314.15    615.93 o 
   0   0  24    83198.07    95365.65   4986.27 o 
   1   1  24    28676.87    30850.17   1149.56 o 
   0   2  24     2386.83     2591.52    273.53 o 
   2   2  24     7760.46     9226.49    535.34 o 
   1   3  24      954.61      941.37    145.65 o 
   3   3  24     7374.48     7254.03    442.35 o 
   0   4  24    12324.63    12594.62    589.10 o 
   2   4  24      874.06      934.49    130.91 o 
   4   4  24    19914.63    19525.59    644.80 o 
   1   5  24    11338.14    12125.38    434.54 o 
   3   5  24     1234.06     1272.17    138.76 o 
   5   5  24    11810.15    11703.39    596.55 o 
   0   6  24     7287.97     6708.93    391.59 o 
   2   6  24     1796.33     1745.93    147.68 o 
   4   6  24       66.95       73.08    101.07 o 
   6   6  24     5161.78     5199.44    386.68 o 
   1   7  24       45.71       17.35     96.55 o 
   3   7  24     5972.04     6298.34    357.72 o 
   5   7  24      220.68      169.57    144.51 o 
   7   7  24    12692.94    13449.40    940.27 o 
   0   8  24     6139.71     6303.21    535.96 o 
   2   8  24     2357.83     2221.89    199.00 o 
   4   8  24     8341.00     7977.50    388.68 o 
   6   8  24     1113.81     1269.97    199.03 o 
   8   8  24    21735.81    22775.47   1617.11 o 
   1   9  24      812.55      917.32    198.68 o 
   3   9  24     3271.63     3023.62    278.07 o 
   5   9  24     1645.84     1741.92    184.97 o 
   7   9  24     6695.14     6804.55    469.24 o 
   9   9  24     4605.91     4938.46    551.63 o 
   0  10  24     1195.70     1186.81    273.14 o 
   2  10  24      347.11      248.07    155.19 o 
   4  10  24      338.74      375.39    175.47 o 
   6  10  24      689.31      611.79    219.86 o 
   8  10  24      167.26      274.70    213.72 o 
  10  10  24     1526.71     1553.17    378.12 o 
   1  11  24     2162.72     2206.86    257.42 o 
   3  11  24     2205.86     2194.42    252.48 o 
   5  11  24     2542.71     2405.88    248.06 o 
   7  11  24      664.12      817.58    231.55 o 
   9  11  24      141.11      -17.84    143.67 o 
  11  11  24       52.39       46.78    359.74 o 
   0  12  24     4832.05     4935.10    447.97 o 
   2  12  24       75.29      144.79    196.78 o 
   4  12  24    11152.84    11248.25    572.89 o 
   6  12  24        9.52       84.75    244.15 o 
   8  12  24     2629.80     2691.02    339.14 o 
  10  12  24      849.83      795.15    271.18 o 
  12  12  24     1270.09     1203.99    446.90 o 
   1  13  24      850.32      870.34    207.18 o 
   3  13  24     3286.21     3078.17    259.35 o 
   5  13  24     1804.71     1978.79    273.04 o 
   7  13  24     2270.01     2539.56    390.70 o 
   9  13  24     2061.92     1949.85    300.92 o 
  11  13  24       50.41      175.27    287.56 o 
  13  13  24     1121.18     1323.47    392.11 o 
   0  14  24      408.00      237.81    417.54 o 
   2  14  24      693.43      357.23    211.95 o 
   4  14  24       74.07       75.51    198.64 o 
   6  14  24      475.83      444.22    239.60 o 
   8  14  24      983.86     1090.83    271.73 o 
  10  14  24       39.68      187.50    279.61 o 
  12  14  24      111.22      202.96    350.51 o 
   1  15  24     3945.12     3743.32    305.20 o 
   3  15  24      291.73      368.01    205.63 o 
   5  15  24     1756.98     1669.00    293.86 o 
   7  15  24       20.91     -156.75    178.71 o 
   9  15  24        3.29       21.13    156.10 o 
  11  15  24       29.78     -158.71    376.49 o 
   0  16  24     7381.49     7423.66    484.55 o 
   2  16  24      189.71       59.48    218.29 o 
   4  16  24     2540.61     2604.37    349.07 o 
   6  16  24      239.04      474.86    353.29 o 
   8  16  24      427.81      281.92    237.91 o 
   1  17  24     1273.31     1145.47    214.61 o 
   3  17  24      308.18      369.84    238.68 o 
   5  17  24      561.53      503.24    227.22 o 
   7  17  24      190.80       65.52    297.58 o 
   0  18  24        1.33     -200.89    413.07 o 
   2  18  24      141.55      360.67    261.56 o 
   4  18  24      125.51      512.36    502.49 o 
   1   2  25    14547.89    16010.93    602.86 o 
   2   3  25     1055.72     1088.59    155.22 o 
   1   4  25     5444.23     5685.09    279.88 o 
   3   4  25     6991.74     6845.38    319.06 o 
   2   5  25    34716.79    37218.25    745.69 o 
   4   5  25     3949.40     3653.74    207.01 o 
   1   6  25    17217.96    17334.91    520.01 o 
   3   6  25    25485.47    26631.13    769.07 o 
   5   6  25     2908.34     2849.18    201.00 o 
   2   7  25    14022.34    13849.43    540.94 o 
   4   7  25     1287.45     1344.13    178.96 o 
   6   7  25    10514.51    11060.35    533.24 o 
   1   8  25       18.47      -31.63    162.95 o 
   3   8  25        3.05       22.86    140.82 o 
   5   8  25      376.07      325.33    145.20 o 
   7   8  25      659.28      705.88    222.62 o 
   2   9  25    12173.78    12180.67    515.84 o 
   4   9  25     2154.94     1864.85    219.98 o 
   6   9  25     2901.27     2913.32    319.54 o 
   8   9  25       12.32      -68.17    193.70 o 
   1  10  25    10801.33    11216.45    524.37 o 
   3  10  25    19551.70    18753.19    678.82 o 
   5  10  25     1516.71     1476.00    203.12 o 
   7  10  25     3389.39     3577.86    376.70 o 
   9  10  25     2136.26     2307.72    307.64 o 
   2  11  25    15430.68    15247.07    610.47 o 
   4  11  25     1328.53     1176.77    178.42 o 
   6  11  25      739.89      906.52    220.12 o 
   8  11  25       33.15       32.12    210.53 o 
  10  11  25        5.04      -60.46    257.02 o 
   1  12  25      463.57      355.50    202.50 o 
   3  12  25      630.45      695.41    189.89 o 
   5  12  25     2496.55     2885.19    346.13 o 
   7  12  25       78.32      309.86    266.84 o 
   9  12  25     1161.68     1505.82    285.02 o 
  11  12  25      863.39      870.85    285.01 o 
   2  13  25     2401.08     2166.90    254.14 o 
   4  13  25     1754.75     1554.86    230.00 o 
   6  13  25     3846.50     3846.71    414.18 o 
   8  13  25      165.22       10.88    268.73 o 
  10  13  25     3407.68     3607.17    435.35 o 
  12  13  25      123.36       65.67    254.97 o 
   1  14  25     2358.09     2170.03    285.54 o 
   3  14  25      664.25      585.74    203.43 o 
   5  14  25     2632.64     2934.32    330.48 o 
   7  14  25     1339.23     1409.91    279.44 o 
   9  14  25     1516.45     1453.78    286.32 o 
  11  14  25     1487.38     1534.20    335.21 o 
   2  15  25     1669.24     1600.23    243.11 o 
   4  15  25        2.60       12.79    195.44 o 
   6  15  25     1058.41      981.42    277.26 o 
   8  15  25        0.62      215.29    263.68 o 
  10  15  25      641.67      633.80    278.42 o 
   1  16  25      161.60      192.43    203.92 o 
   3  16  25       85.58       26.73    228.01 o 
   5  16  25       30.79      -33.90    212.32 o 
   7  16  25        8.58      118.01    313.04 o 
   9  16  25        0.01     -175.10    519.39 o 
   2  17  25      450.18      353.23    440.79 o 
   4  17  25      427.89      353.46    283.26 o 
   6  17  25     1113.66      994.01    679.79 o 
   1  18  25      867.10      572.08    365.91 o 
   3  18  25       81.36      -59.04    334.70 o 
   0   0  26    44511.03    53016.33   3746.95 o 
   1   1  26    16002.03    18409.74    933.17 o 
   0   2  26     1734.96     1928.71    251.83 o 
   2   2  26      472.94      426.09    191.58 o 
   1   3  26     5693.70     5940.64    307.94 o 
   3   3  26     8682.81     9304.33    494.14 o 
   0   4  26    24210.60    27053.01   1150.66 o 
   2   4  26       69.53        7.82     93.08 o 
   4   4  26    20287.75    22180.49    858.74 o 
   1   5  26     8727.63     8381.09    325.62 o 
   3   5  26     1722.62     1805.38    159.40 o 
   5   5  26     9774.15     9592.07    560.16 o 
   0   6  26     2772.69     2770.71    309.22 o 
   2   6  26      803.01      895.54    138.70 o 
   4   6  26      232.52      237.75    108.98 o 
   6   6  26      112.02      175.60    226.31 o 
   1   7  26        9.29       65.26    106.96 o 
   3   7  26     3228.88     3609.89    259.06 o 
   5   7  26     2500.35     2411.92    212.89 o 
   7   7  26     4931.94     5249.67    600.85 o 
   0   8  26     1401.92     1118.14    290.43 o 
   2   8  26     1107.37     1046.31    168.75 o 
   4   8  26    10677.19    10191.46    474.68 o 
   6   8  26      589.97      662.82    203.77 o 
   8   8  26    12774.24    13718.44   1070.73 o 
   1   9  26        1.99     -120.60    136.68 o 
   3   9  26     4374.46     4239.84    301.74 o 
   5   9  26     1553.92     1655.37    215.41 o 
   7   9  26     5823.69     6182.17    486.29 o 
   9   9  26     2202.73     2338.34    434.40 o 
   0  10  26      275.82      300.47    322.02 o 
   2  10  26      634.63      703.00    205.71 o 
   4  10  26      234.18      169.77    190.32 o 
   6  10  26      352.98      244.61    233.62 o 
   8  10  26      230.30      215.40    227.62 o 
  10  10  26       68.02      245.83    327.41 o 
   1  11  26      973.00     1042.75    208.82 o 
   3  11  26       82.81       21.06    157.77 o 
   5  11  26     1562.41     1754.02    276.55 o 
   7  11  26      778.07      634.58    254.77 o 
   9  11  26      726.83      781.52    287.75 o 
  11  11  26      248.38      -34.78    427.31 o 
   0  12  26     2566.86     2506.73    377.62 o 
   2  12  26       20.86       24.80    180.94 o 
   4  12  26     3253.20     3089.47    276.12 o 
   6  12  26        2.87      -59.65    171.59 o 
   8  12  26     4009.82     4171.20    439.60 o 
  10  12  26      315.32      109.30    246.33 o 
  12  12  26     2042.33     2408.10    531.79 o 
   1  13  26      433.30      238.53    190.69 o 
   3  13  26     2337.62     2520.40    290.62 o 
   5  13  26      432.46      532.48    258.87 o 
   7  13  26     1880.12     1930.63    291.07 o 
   9  13  26     1592.50     1744.27    370.26 o 
  11  13  26      132.49      129.26    252.67 o 
   0  14  26      163.88      145.54    305.52 o 
   2  14  26      192.48      227.36    183.95 o 
   4  14  26      185.55      128.00    224.44 o 
   6  14  26      454.19      437.25    227.31 o 
   8  14  26      313.40      459.15    221.22 o 
  10  14  26      143.74      138.07    261.58 o 
   1  15  26     1772.22     1648.79    245.81 o 
   3  15  26      314.33      274.97    219.98 o 
   5  15  26      863.37      682.05    246.41 o 
   7  15  26       13.12     -196.66    251.49 o 
   9  15  26        1.52      -79.28    265.32 o 
   0  16  26     4029.21     3585.15    464.91 o 
   2  16  26      103.99     -139.49    152.15 o 
   4  16  26     2426.95     1980.91    371.41 o 
   6  16  26      173.80      314.27    294.00 o 
   8  16  26      243.05      114.21    254.91 o 
   1  17  26     1001.24     1055.26    239.97 o 
   3  17  26      353.92      556.65    344.58 o 
   5  17  26     1241.35     1227.35    472.45 o 
   0  18  26       43.09      239.61    820.66 o 
   1   2  27    15086.61    18424.23    580.61 o 
   2   3  27     6749.22     7460.68    333.21 o 
   1   4  27      231.89      222.00    134.31 o 
   3   4  27     5371.17     5801.04    326.46 o 
   2   5  27    21174.01    22958.01    674.91 o 
   4   5  27     4042.88     3812.26    250.08 o 
   1   6  27    15898.37    16883.51    605.60 o 
   3   6  27    15640.57    15617.55    620.03 o 
   5   6  27     6828.60     6737.10    334.21 o 
   2   7  27    11671.45    11743.38    501.15 o 
   4   7  27      133.79      204.50    150.00 o 
   6   7  27     4466.98     4230.07    354.44 o 
   1   8  27        3.92        7.60    156.45 o 
   3   8  27      191.34      183.52    145.75 o 
   5   8  27        6.14        8.33    153.01 o 
   7   8  27      114.71      116.80    187.55 o 
   2   9  27     6796.08     6635.22    361.28 o 
   4   9  27      627.58      554.84    171.15 o 
   6   9  27     3261.12     3503.50    388.60 o 
   8   9  27       10.87      -13.45    210.15 o 
   1  10  27     5395.04     5280.42    368.59 o 
   3  10  27     8136.22     7587.06    423.34 o 
   5  10  27     1035.27     1059.95    259.52 o 
   7  10  27     3576.62     3454.07    398.82 o 
   9  10  27     2868.35     3236.11    400.37 o 
   2  11  27     7786.99     7255.47    393.12 o 
   4  11  27      596.88      465.66    187.68 o 
   6  11  27     1172.75     1092.42    278.89 o 
   8  11  27       44.16      229.79    259.44 o 
  10  11  27      660.43      576.76    304.55 o 
   1  12  27      296.17      299.68    188.86 o 
   3  12  27      730.14      797.19    227.87 o 
   5  12  27      361.38      369.28    243.31 o 
   7  12  27       29.73       96.41    254.26 o 
   9  12  27      334.55      404.51    235.02 o 
  11  12  27      206.42      287.85    230.79 o 
   2  13  27     1046.72      964.18    204.75 o 
   4  13  27      348.32      135.45    206.75 o 
   6  13  27     2612.06     2680.70    346.11 o 
   8  13  27       43.31      263.88    227.35 o 
  10  13  27     2401.54     2809.66    363.75 o 
  12  13  27       73.79      222.16    321.93 o 
   1  14  27     1237.91     1244.94    230.06 o 
   3  14  27     1408.88     1365.67    266.02 o 
   5  14  27     2094.96     2025.00    298.79 o 
   7  14  27     1822.11     1964.52    292.04 o 
   9  14  27     2095.39     2125.29    334.22 o 
  11  14  27     1153.23      963.89    262.72 o 
   2  15  27     1434.04     1305.82    229.89 o 
   4  15  27       12.43       53.60    213.60 o 
   6  15  27     1351.76     1239.68    257.35 o 
   8  15  27        0.18      105.45    239.75 o 
   1  16  27       23.17      108.81    220.26 o 
   3  16  27        4.34      -72.43    228.75 o 
   5  16  27       81.89      -89.67    267.34 o 
   7  16  27        1.08      158.78    269.94 o 
   2  17  27      836.90      908.87    507.32 o 
   4  17  27      159.55      168.30    294.41 o 
   0   0  28    30998.70    32520.92   2456.71 o 
   1   1  28    24969.36    29038.66   1073.97 o 
   0   2  28    18295.52    18867.31    728.42 o 
   2   2  28      318.52      272.19    204.89 o 
   1   3  28      615.29      751.26    160.96 o 
   3   3  28     2828.10     3333.06    373.07 o 
   0   4  28    23497.48    26371.06   1170.84 o 
   2   4  28        0.64        8.52    121.35 o 
   4   4  28    14420.89    15253.90    713.75 o 
   1   5  28    12763.18    12735.40    466.82 o 
   3   5  28     2632.95     2520.07    205.71 o 
   5   5  28     5801.93     5573.93    444.79 o 
   0   6  28     3370.15     3530.75    315.20 o 
   2   6  28     2158.27     2244.32    194.96 o 
   4   6  28      176.30      146.42    139.53 o 
   6   6  28     1748.16     1623.10    362.65 o 
   1   7  28        2.23       59.40    139.18 o 
   3   7  28     5745.51     5760.63    313.56 o 
   5   7  28      121.20       68.38    104.44 o 
   7   7  28     8298.43     9353.11    816.72 o 
   0   8  28     1971.81     2201.32    336.87 o 
   2   8  28      575.99      588.82    185.85 o 
   4   8  28     8955.53     8580.88    427.48 o 
   6   8  28     3376.89     3987.26    362.84 o 
   8   8  28     9702.96    10941.16    998.91 o 
   1   9  28      165.49      167.00    181.22 o 
   3   9  28     2731.81     2739.65    281.78 o 
   5   9  28      316.87      414.88    201.49 o 
   7   9  28     6113.71     6248.75    530.77 o 
   9   9  28     5148.28     6260.51    969.65 o 
   0  10  28       84.77       -6.44    253.75 o 
   2  10  28      530.29      516.06    193.47 o 
   4  10  28      450.50      459.65    177.85 o 
   6  10  28       73.56      118.93    238.67 o 
   8  10  28     3227.72     3608.97    363.80 o 
  10  10  28      325.20      215.11    441.17 o 
   1  11  28     1833.92     1750.26    226.80 o 
   3  11  28     2148.90     2111.59    266.97 o 
   5  11  28     1393.88     1417.16    246.53 o 
   7  11  28       87.99     -192.21    241.42 o 
   9  11  28      779.55      596.56    276.69 o 
  11  11  28       58.74      158.03    389.45 o 
   0  12  28     5093.26     4674.95    537.31 o 
   2  12  28      566.54      441.24    187.67 o 
   4  12  28     3836.45     3885.33    422.19 o 
   6  12  28       47.25       40.47    217.03 o 
   8  12  28     5337.52     5841.24    475.67 o 
  10  12  28       32.56      126.37    178.74 o 
  12  12  28     1525.92     2078.81    470.58 o 
   1  13  28       99.29      162.06    191.92 o 
   3  13  28     1672.62     1656.71    259.31 o 
   5  13  28      818.45      677.19    205.92 o 
   7  13  28     2437.70     2234.49    349.11 o 
   9  13  28     2035.52     1766.30    342.11 o 
  11  13  28      503.08      625.03    261.76 o 
   0  14  28      916.64      547.10    290.34 o 
   2  14  28      194.30      220.63    178.87 o 
   4  14  28       94.07      -15.78    259.54 o 
   6  14  28      301.36      387.71    212.66 o 
   8  14  28      830.56      666.95    341.95 o 
  10  14  28      184.50      135.19    268.47 o 
   1  15  28     2047.62     1804.28    257.12 o 
   3  15  28       57.21       59.92    200.91 o 
   5  15  28      871.53      702.82    313.94 o 
   7  15  28        7.95      150.28    238.61 o 
   0  16  28     3362.92     3178.73    431.81 o 
   2  16  28      559.66      498.13    213.69 o 
   4  16  28     1716.94     1317.21    411.74 o 
   6  16  28      223.21       85.14    376.32 o 
   1  17  28     1527.17     1245.91    424.81 o 
   3  17  28      219.58      515.92    323.88 o 
   1   2  29     8589.90     9221.64    445.24 o 
   2   3  29     2998.99     3118.75    237.93 o 
   1   4  29      359.13      490.08    156.58 o 
   3   4  29     4176.87     4617.09    279.70 o 
   2   5  29    15287.33    15494.22    543.16 o 
   4   5  29     4086.33     3911.65    259.04 o 
   1   6  29    12876.38    13239.29    544.07 o 
   3   6  29    11943.96    12621.80    550.66 o 
   5   6  29     2012.57     1831.35    201.50 o 
   2   7  29    10577.69    10179.59    474.11 o 
   4   7  29       17.34      113.85    149.94 o 
   6   7  29     2528.50     2724.52    315.05 o 
   1   8  29       53.19       23.91    150.20 o 
   3   8  29       20.88     -131.23    131.23 o 
   5   8  29      144.48      188.15    218.00 o 
   7   8  29       98.31      -65.04    180.36 o 
   2   9  29    10294.29    10736.40    462.13 o 
   4   9  29      236.22      244.22    175.86 o 
   6   9  29     1764.43     1945.84    292.67 o 
   8   9  29        6.56      336.39    256.86 o 
   1  10  29     8238.86     8128.99    424.86 o 
   3  10  29    10103.40     9937.81    470.99 o 
   5  10  29      639.00      666.23    253.35 o 
   7  10  29     1547.16     1828.61    295.17 o 
   9  10  29      833.60      785.11    274.79 o 
   2  11  29     8347.83     8009.83    450.36 o 
   4  11  29     3231.61     3489.02    401.38 o 
   6  11  29     1194.23     1386.03    301.69 o 
   8  11  29       59.47      125.38    228.64 o 
  10  11  29      257.43      347.57    195.94 o 
   1  12  29       46.69      103.78    183.46 o 
   3  12  29     3122.72     3007.94    330.03 o 
   5  12  29      542.72      719.21    235.35 o 
   7  12  29        2.77      -96.44    222.06 o 
   9  12  29      219.88      419.81    259.60 o 
  11  12  29      115.46       94.62    274.97 o 
   2  13  29      323.88      319.53    195.11 o 
   4  13  29      384.00      451.68    255.52 o 
   6  13  29     2627.92     2841.09    336.45 o 
   8  13  29       28.71      124.11    248.17 o 
  10  13  29     1599.73     1617.21    343.31 o 
   1  14  29      595.37      445.77    204.37 o 
   3  14  29     1506.05     1215.79    293.58 o 
   5  14  29     2130.38     2096.89    300.74 o 
   7  14  29     1441.18     1267.29    293.80 o 
   9  14  29     1577.31     1591.38    345.65 o 
   2  15  29     1160.67      931.61    249.27 o 
   4  15  29       52.86      -66.47    235.70 o 
   6  15  29     1234.83     1138.21    248.39 o 
   8  15  29       58.35      299.11    315.31 o 
   1  16  29        1.50       30.10    174.26 o 
   3  16  29      102.59      435.10    355.90 o 
   5  16  29       40.67       22.96    352.74 o 
   0   0  30    48322.28    51417.14   3587.20 o 
   1   1  30    12255.10    14357.70    873.66 o 
   0   2  30      233.17      193.08    200.19 o 
   2   2  30      864.37      943.75    208.40 o 
   1   3  30     3429.06     3455.37    242.87 o 
   3   3  30     4069.02     4442.10    391.31 o 
   0   4  30    19451.34    21522.03    876.32 o 
   2   4  30       36.55       79.64    124.11 o 
   4   4  30    11343.80    11935.45    664.25 o 
   1   5  30     8052.61     8471.61    373.67 o 
   3   5  30     2279.86     2052.22    190.67 o 
   5   5  30     3186.37     3151.09    309.32 o 
   0   6  30     1533.08     1513.16    272.34 o 
   2   6  30      999.88     1008.84    183.22 o 
   4   6  30       34.66       29.43    152.80 o 
   6   6  30      260.30      218.44    320.67 o 
   1   7  30      256.56      249.58    176.05 o 
   3   7  30     4441.78     4307.59    310.19 o 
   5   7  30     1048.50     1051.35    229.58 o 
   7   7  30     2643.88     3122.62    566.68 o 
   0   8  30     5208.69     5529.19    551.62 o 
   2   8  30      668.85      624.04    207.06 o 
   4   8  30     9410.65     9956.74    607.81 o 
   6   8  30       93.21       37.38    171.13 o 
   8   8  30    10516.57    11249.21    969.49 o 
   1   9  30      746.90      574.19    191.02 o 
   3   9  30     4169.34     3760.24    327.99 o 
   5   9  30     1318.73     1250.57    269.67 o 
   7   9  30     3773.69     3806.13    379.08 o 
   9   9  30     2077.07     2240.33    518.01 o 
   0  10  30      362.93      362.85    254.81 o 
   2  10  30      161.07      348.81    205.54 o 
   4  10  30       11.53      -16.40    192.22 o 
   6  10  30      265.99      331.26    246.88 o 
   8  10  30      113.74      -36.83    251.68 o 
  10  10  30       70.75      122.41    345.25 o 
   1  11  30     2661.55     2461.44    285.99 o 
   3  11  30     1983.62     1841.54    254.51 o 
   5  11  30     1152.50     1076.65    280.94 o 
   7  11  30      689.73      777.25    255.57 o 
   9  11  30     1127.51     1281.30    264.16 o 
  11  11  30      337.88      303.41    384.73 o 
   0  12  30     4729.71     4524.74    549.48 o 
   2  12  30        9.38      135.83    213.86 o 
   4  12  30     4441.60     4475.68    357.35 o 
   6  12  30       68.85     -137.25    168.95 o 
   8  12  30     3348.73     3276.48    387.47 o 
  10  12  30       28.79       88.64    213.71 o 
   1  13  30      340.94      249.29    216.57 o 
   3  13  30      692.42      757.52    213.07 o 
   5  13  30      529.40      460.10    228.13 o 
   7  13  30     1059.23      965.38    292.82 o 
   9  13  30     1155.29     1139.63    252.69 o 
   0  14  30       63.55       79.45    275.43 o 
   2  14  30       62.33      161.40    255.30 o 
   4  14  30       12.08      -49.20    185.09 o 
   6  14  30       12.11      105.21    250.51 o 
   8  14  30      338.09      336.90    307.28 o 
   1  15  30      698.98      482.77    207.59 o 
   3  15  30      196.83      299.49    436.55 o 
   5  15  30      524.65      479.14    341.82 o 
   7  15  30        0.67      -88.15    214.86 o 
   0  16  30     2211.94     1790.01    370.25 o 
   2  16  30       34.25      -77.57    349.26 o 
   4  16  30     1487.91     1710.66    748.69 o 
   1   2  31     3244.74     3673.77    254.40 o 
   2   3  31     1604.73     1644.35    185.84 o 
   1   4  31     1210.67     1386.48    171.04 o 
   3   4  31     2587.88     2648.97    231.56 o 
   2   5  31    16038.60    16993.98    649.46 o 
   4   5  31     1510.96     1413.59    190.18 o 
   1   6  31     5595.08     6265.36    352.30 o 
   3   6  31    13819.88    13848.09    575.13 o 
   5   6  31     1855.74     1835.81    257.21 o 
   2   7  31     5198.40     5322.79    335.56 o 
   4   7  31      891.09      867.78    187.85 o 
   6   7  31     6420.87     6026.95    457.49 o 
   1   8  31       38.49      120.67    186.76 o 
   3   8  31        1.45       -8.45    157.31 o 
   5   8  31      272.83      344.95    204.47 o 
   7   8  31      107.08       92.86    254.38 o 
   2   9  31     3681.57     3716.02    316.39 o 
   4   9  31      820.76      621.53    245.23 o 
   6   9  31     1239.65     1282.84    304.56 o 
   8   9  31      115.49       90.56    280.10 o 
   1  10  31     3506.44     3484.34    310.18 o 
   3  10  31     6918.07     6556.00    441.38 o 
   5  10  31      640.13      553.56    237.24 o 
   7  10  31      961.31      927.29    262.10 o 
   9  10  31      326.22      374.66    249.72 o 
   2  11  31     5807.94     5615.97    402.87 o 
   4  11  31     1087.58      822.54    237.84 o 
   6  11  31     1016.66     1125.22    277.58 o 
   8  11  31      111.93      320.66    259.68 o 
  10  11  31      186.99      421.34    257.82 o 
   1  12  31      467.21      393.97    203.52 o 
   3  12  31      730.49      431.43    239.64 o 
   5  12  31      242.87       39.60    289.35 o 
   7  12  31        0.78     -104.72    214.17 o 
   9  12  31      229.45      258.48    216.47 o 
  11  12  31      233.73      118.59    209.70 o 
   2  13  31      534.73      466.54    227.61 o 
   4  13  31      144.79      184.79    253.46 o 
   6  13  31     2113.94     2080.25    343.87 o 
   8  13  31       26.51      -80.75    260.06 o 
   1  14  31     1941.34     1731.28    261.83 o 
   3  14  31      685.51      614.92    240.46 o 
   5  14  31     1996.47     1630.80    300.09 o 
   7  14  31      688.53      535.06    231.71 o 
   2  15  31     1359.67     1094.34    333.03 o 
   4  15  31       39.18     -132.78    412.92 o 
   6  15  31      711.00      543.35    338.20 o 
   1  16  31       30.63      148.77    432.27 o 
   3  16  31      101.19       93.98    265.45 o 
   0   0  32    61161.29    64749.78   3163.27 o 
   1   1  32    14109.64    16420.88    698.72 o 
   0   2  32      122.62      269.47    236.05 o 
   2   2  32     4332.31     4899.13    414.65 o 
   1   3  32     1238.98     1366.81    181.89 o 
   3   3  32     5525.72     6358.47    436.74 o 
   0   4  32    10301.87    11573.85    712.07 o 
   2   4  32       16.03       28.60    151.36 o 
   4   4  32    15410.94    15604.98    816.56 o 
   1   5  32     7062.71     7576.88    389.35 o 
   3   5  32     2593.24     2552.78    229.38 o 
   5   5  32     6718.62     6325.82    665.66 o 
   0   6  32     3432.08     3549.29    456.49 o 
   2   6  32      828.95      935.25    179.74 o 
   4   6  32       42.57       88.69    171.36 o 
   6   6  32     5740.89     5631.95    556.16 o 
   1   7  32        5.80      -12.54    178.30 o 
   3   7  32     4863.71     4967.65    380.52 o 
   5   7  32      179.15      169.66    217.08 o 
   7   7  32    11891.18    12653.10    907.35 o 
   0   8  32     3084.34     2551.29    375.54 o 
   2   8  32     1651.14     1570.53    251.37 o 
   4   8  32     6143.43     6052.12    433.00 o 
   6   8  32      255.13      455.73    240.66 o 
   8   8  32    21486.81    23999.81   1837.71 o 
   1   9  32      157.72     -114.94    149.48 o 
   3   9  32     2901.18     2750.23    292.81 o 
   5   9  32      905.89      829.78    271.10 o 
   7   9  32     3184.24     2899.57    352.34 o 
   9   9  32     5965.99     6867.45    843.75 o 
   0  10  32      567.12      644.51    327.65 o 
   2  10  32       88.27      104.34    183.84 o 
   4  10  32        1.78     -160.84    263.80 o 
   6  10  32      475.97      523.68    224.82 o 
   8  10  32        8.99       37.63    240.75 o 
  10  10  32      939.40      809.46    477.76 o 
   1  11  32     1724.79     1766.76    248.46 o 
   3  11  32     1252.38     1334.28    261.14 o 
   5  11  32     2211.61     2186.21    339.17 o 
   7  11  32      753.41      692.51    267.56 o 
   9  11  32      489.35      656.35    307.59 o 
  11  11  32      477.21      287.20    332.25 o 
   0  12  32     3133.04     2618.08    445.03 o 
   2  12  32       56.90      110.00    194.24 o 
   4  12  32     5772.84     5466.81    456.78 o 
   6  12  32       67.90       43.72    250.71 o 
   8  12  32     2331.15     2818.75    415.02 o 
  10  12  32      108.21       -5.46    197.81 o 
   1  13  32      102.18       -1.93    148.62 o 
   3  13  32     2858.43     2538.61    332.11 o 
   5  13  32      156.58      167.26    213.07 o 
   7  13  32     1088.57      986.99    237.06 o 
   9  13  32     1216.55     1210.70    366.62 o 
   0  14  32      572.37      337.61    285.78 o 
   2  14  32     1364.76     1103.00    218.91 o 
   4  14  32       47.97     -187.31    189.58 o 
   6  14  32      216.88       73.60    336.05 o 
   1  15  32     3913.65     3026.92    375.75 o 
   3  15  32      436.61      103.11    362.68 o 
   5  15  32      941.37      922.91    724.11 o 
   1   2  33      989.47      991.98    182.01 o 
   2   3  33     2666.66     2487.60    257.58 o 
   1   4  33      133.12      165.44    146.87 o 
   3   4  33     1036.86     1099.17    183.47 o 
   2   5  33    10625.40    11219.73    495.84 o 
   4   5  33      783.95      764.73    177.95 o 
   1   6  33     4218.66     4199.56    354.69 o 
   3   6  33    10616.78    10608.25    474.38 o 
   5   6  33     1577.38     1829.57    249.64 o 
   2   7  33     3631.41     3249.02    316.35 o 
   4   7  33      799.60      900.65    220.94 o 
   6   7  33     2931.84     3351.82    405.75 o 
   1   8  33        1.74       25.04    174.63 o 
   3   8  33       23.86       84.98    174.58 o 
   5   8  33        4.48     -190.81    190.81 o 
   7   8  33      187.18      209.59    254.87 o 
   2   9  33     3389.75     3248.03    329.97 o 
   4   9  33      452.79      393.74    203.57 o 
   6   9  33      608.57      478.75    254.06 o 
   8   9  33       12.89      115.48    259.98 o 
   1  10  33     3005.38     2883.19    283.48 o 
   3  10  33     5583.02     5323.63    496.94 o 
   5  10  33      488.23      376.46    225.86 o 
   7  10  33      873.73      728.30    237.15 o 
   9  10  33      200.88      329.00    254.87 o 
   2  11  33     5145.39     4821.87    359.01 o 
   4  11  33      700.45      623.64    245.55 o 
   6  11  33     1017.32      900.17    251.83 o 
   8  11  33       25.28       10.71    283.69 o 
  10  11  33      494.64      599.85    293.26 o 
   1  12  33      456.04      392.81    171.89 o 
   3  12  33      515.19      265.51    265.76 o 
   5  12  33      217.24      273.48    256.11 o 
   7  12  33       28.26      226.21    268.50 o 
   9  12  33        2.38      -86.88    245.29 o 
   2  13  33      459.75      434.89    253.53 o 
   4  13  33      228.75      209.87    243.87 o 
   6  13  33     1219.13     1427.55    280.61 o 
   8  13  33       10.79      -23.66    303.82 o 
   1  14  33     1319.55     1017.12    363.18 o 
   3  14  33      451.02      414.54    235.23 o 
   5  14  33     1280.86      997.19    266.23 o 
   2  15  33     1057.12      863.98    304.55 o 
   0   0  34    52272.63    69231.38   4700.80 o 
   1   1  34    13908.15    16952.57    817.66 o 
   0   2  34      657.49      616.73    228.53 o 
   2   2  34       26.61      -40.54    232.81 o 
   1   3  34     4518.61     4993.72    294.17 o 
   3   3  34     2927.65     3188.84    387.61 o 
   0   4  34    21134.28    23641.62    864.22 o 
   2   4  34       16.77       23.83    150.71 o 
   4   4  34     7468.12     7356.98    550.27 o 
   1   5  34     6214.02     5980.73    359.36 o 
   3   5  34     3149.57     2979.96    259.50 o 
   5   5  34      326.67      271.79    300.58 o 
   0   6  34     1612.92     1737.51    346.83 o 
   2   6  34      142.25      237.65    212.87 o 
   4   6  34        3.08       99.90    185.57 o 
   6   6  34      322.12      299.17    287.64 o 
   1   7  34      275.07      236.06    171.62 o 
   3   7  34     3378.48     3446.45    274.54 o 
   5   7  34     1367.81     1192.98    256.59 o 
   7   7  34     3137.79     3605.61    617.89 o 
   0   8  34     5198.97     4597.01    451.68 o 
   2   8  34     1029.23      870.60    219.14 o 
   4   8  34     6671.63     7109.84    435.21 o 
   6   8  34      811.83      725.03    272.11 o 
   8   8  34     7901.51     8220.90   1345.97 o 
   1   9  34      500.31      322.25    214.89 o 
   3   9  34     2922.42     2901.25    356.83 o 
   5   9  34      312.03      315.50    263.53 o 
   7   9  34     3101.15     3351.14    406.12 o 
   9   9  34     1059.42      992.84    341.36 o 
   0  10  34      279.93      283.43    297.29 o 
   2  10  34       31.07      -78.59    162.83 o 
   4  10  34        8.41      -49.28    273.27 o 
   6  10  34      152.03      110.67    203.39 o 
   8  10  34        5.23      135.47    235.40 o 
  10  10  34        2.72      230.55    304.47 o 
   1  11  34     1412.99     1374.87    238.06 o 
   3  11  34     1062.22      941.94    261.48 o 
   5  11  34     1111.04      996.82    288.44 o 
   7  11  34      911.34     1051.34    280.20 o 
   9  11  34      945.86      759.70    301.58 o 
   0  12  34     2904.17     2724.24    379.11 o 
   2  12  34        9.75     -140.26    241.83 o 
   4  12  34     2897.97     2428.23    407.87 o 
   6  12  34        8.72       64.35    216.71 o 
   8  12  34     3918.18     3342.78    434.22 o 
   1  13  34      496.97      674.21    228.53 o 
   3  13  34      352.42      185.88    207.63 o 
   5  13  34      903.66      528.17    345.93 o 
   7  13  34     1145.51      833.95    265.61 o 
   0  14  34       27.90      195.98    249.36 o 
   2  14  34        5.52       57.44    353.20 o 
   4  14  34       16.50      -53.76    369.90 o 
   1   2  35     3659.43     3968.93    283.07 o 
   2   3  35     1430.20     1296.27    189.01 o 
   1   4  35      133.05      265.42    155.70 o 
   3   4  35     2534.88     2511.27    230.43 o 
   2   5  35     7687.16     8198.47    430.46 o 
   4   5  35     3957.31     4151.27    314.22 o 
   1   6  35     6208.29     6268.78    416.75 o 
   3   6  35     7127.94     6745.69    403.50 o 
   5   6  35      567.75      543.85    205.38 o 
   2   7  35     5293.04     5280.35    388.89 o 
   4   7  35       47.80       53.65    266.84 o 
   6   7  35     1212.76     1111.75    298.74 o 
   1   8  35       27.75       53.85    180.99 o 
   3   8  35       52.24       56.04    211.78 o 
   5   8  35      539.40      556.06    245.82 o 
   7   8  35       57.99      131.11    260.15 o 
   2   9  35     4537.97     4350.26    395.68 o 
   4   9  35      464.51      348.01    250.95 o 
   6   9  35      224.98      131.82    219.28 o 
   8   9  35      432.75      494.83    243.32 o 
   1  10  35     3280.69     2984.37    304.41 o 
   3  10  35     5020.73     4826.57    432.98 o 
   5  10  35      134.57      206.46    222.36 o 
   7  10  35      834.14      793.60    278.38 o 
   9  10  35      429.10      482.48    249.90 o 
   2  11  35     3988.01     3455.77    420.99 o 
   4  11  35     1428.87      978.76    256.21 o 
   6  11  35      561.67      467.20    232.23 o 
   8  11  35        7.81      -87.44    298.04 o 
   1  12  35       39.79       92.43    235.41 o 
   3  12  35     1893.87     1666.00    273.68 o 
   5  12  35      409.84      335.87    256.08 o 
   7  12  35        1.26      -87.78    271.70 o 
   2  13  35        4.96      157.61    241.38 o 
   4  13  35      687.94      386.63    358.76 o 
   1  14  35       13.84     -212.79    330.73 o 
   0   0  36    18177.75    19408.15   1566.71 o 
   1   1  36    11286.27    12689.19    615.39 o 
   0   2  36     4853.04     5318.23    455.30 o 
   2   2  36       33.53       50.53    211.65 o 
   1   3  36     1379.88     1329.69    186.45 o 
   3   3  36     4201.44     4213.19    439.04 o 
   0   4  36    14398.35    15326.74    839.41 o 
   2   4  36      115.26      280.35    160.79 o 
   4   4  36     9683.92    10414.00    860.81 o 
   1   5  36     4460.60     4686.27    328.54 o 
   3   5  36     1754.34     1857.69    233.53 o 
   5   5  36     3602.88     3147.28    474.38 o 
   0   6  36      837.73     1130.80    343.95 o 
   2   6  36      674.57      660.41    217.14 o 
   4   6  36      107.87      118.28    221.70 o 
   6   6  36      440.92      720.77    380.03 o 
   1   7  36       37.55      180.49    210.57 o 
   3   7  36     2669.11     2582.83    291.05 o 
   5   7  36      298.38      150.89    210.21 o 
   7   7  36     5090.72     5358.64    894.24 o 
   0   8  36     1377.43     1412.37    308.95 o 
   2   8  36      320.16      219.10    202.52 o 
   4   8  36     6226.75     6345.25    431.60 o 
   6   8  36     1923.95     1796.77    300.97 o 
   8   8  36     6262.69     7007.11    535.18 o 
   1   9  36      186.17      168.49    184.29 o 
   3   9  36     1970.68     1840.49    293.92 o 
   5   9  36      360.47      283.39    222.93 o 
   7   9  36     3551.33     3228.29    384.21 o 
   9   9  36     1995.77     2222.59    641.42 o 
   0  10  36       24.79      255.75    306.52 o 
   2  10  36      276.42      204.04    236.99 o 
   4  10  36      193.34      113.61    245.10 o 
   6  10  36        3.85      -32.31    257.96 o 
   8  10  36      770.44      531.37    266.05 o 
   1  11  36     1079.82      879.82    262.94 o 
   3  11  36     1279.75      977.04    258.40 o 
   5  11  36     1097.54     1155.38    283.33 o 
   7  11  36      482.63      337.42    304.43 o 
   0  12  36     3131.02     2361.72    423.11 o 
   2  12  36      270.77      345.69    211.63 o 
   4  12  36     2696.33     2233.18    339.79 o 
   6  12  36       36.80     -115.26    219.70 o 
   1  13  36       47.75       21.44    301.42 o 
   3  13  36      970.99      842.67    274.34 o 
   1   2  37     2231.28     2328.46    209.25 o 
   2   3  37      462.51      467.50    177.40 o 
   1   4  37      347.83      392.25    158.63 o 
   3   4  37      293.89      435.99    183.70 o 
   2   5  37     4533.19     4825.05    387.61 o 
   4   5  37      478.35      624.13    207.02 o 
   1   6  37     4328.23     4512.82    359.67 o 
   3   6  37     5462.43     5316.25    471.51 o 
   5   6  37     1797.09     1732.34    272.14 o 
   2   7  37     4535.15     4269.77    342.13 o 
   4   7  37      301.73      275.06    245.33 o 
   6   7  37     3147.56     2873.38    413.32 o 
   1   8  37        3.25       40.57    182.31 o 
   3   8  37       78.85      -63.96    220.42 o 
   5   8  37       23.46       65.88    239.08 o 
   7   8  37      861.45      698.19    288.67 o 
   2   9  37     2334.07     2205.68    316.15 o 
   4   9  37      149.36      153.49    220.17 o 
   6   9  37     1026.97     1072.98    364.04 o 
   8   9  37       80.42       98.51    291.07 o 
   1  10  37     2131.98     1718.49    261.65 o 
   3  10  37     3235.04     2745.52    337.80 o 
   5  10  37      307.00      333.40    228.89 o 
   7  10  37     1526.02     1089.34    351.19 o 
   2  11  37     3289.12     2775.44    355.93 o 
   4  11  37       96.65      121.43    233.90 o 
   6  11  37      399.96      379.94    252.90 o 
   1  12  37      134.81       89.68    222.80 o 
   3  12  37      118.08      137.19    234.59 o 
   5  12  37       17.24       32.13    272.62 o 
   0   0  38     9108.55    10893.48   1105.26 o 
   1   1  38     4428.14     4752.25    439.14 o 
   0   2  38      676.39      761.73    247.84 o 
   2   2  38      448.07      628.46    278.35 o 
   1   3  38     1266.34     1475.81    217.91 o 
   3   3  38     3058.10     3186.06    359.53 o 
   0   4  38     7401.60     7234.63    653.24 o 
   2   4  38      232.35      238.74    178.77 o 
   4   4  38     9578.96     9634.42    808.17 o 
   1   5  38     3493.44     3797.59    331.26 o 
   3   5  38      284.95      175.89    206.72 o 
   5   5  38     5014.39     5231.86    560.07 o 
   0   6  38      567.37      537.82    288.88 o 
   2   6  38      732.58      728.97    222.50 o 
   4   6  38       25.11       44.48    230.86 o 
   6   6  38     1301.20     1285.01    470.66 o 
   1   7  38       31.40       35.35    158.33 o 
   3   7  38     2397.63     2343.70    311.32 o 
   5   7  38      697.29      559.18    246.70 o 
   7   7  38     3071.66     3119.15    565.84 o 
   0   8  38      837.47      790.00    301.24 o 
   2   8  38      232.03      179.81    236.43 o 
   4   8  38     4844.67     4817.08    357.50 o 
   6   8  38      104.07      144.83    320.35 o 
   8   8  38     5439.18     5159.71    615.90 o 
   1   9  38       54.11       76.31    246.52 o 
   3   9  38     1494.96     1390.49    263.89 o 
   5   9  38      978.27      959.26    260.81 o 
   7   9  38     1749.96     1625.23    329.42 o 
   0  10  38      111.36       72.26    215.87 o 
   2  10  38      261.59      337.75    217.80 o 
   4  10  38       15.74      -42.83    246.48 o 
   6  10  38       37.49      177.92    228.78 o 
   1  11  38     1044.80     1070.42    241.64 o 
   3  11  38      352.75      338.87    234.61 o 
   5  11  38      781.31      549.65    278.87 o 
   0  12  38     2850.02     1945.68    476.75 o 
   2  12  38       23.69       84.52    267.94 o 
   1   2  39     4636.73     4944.24    313.42 o 
   2   3  39      564.52      475.71    175.89 o 
   1   4  39      598.09      608.70    193.41 o 
   3   4  39     2512.01     2612.95    301.03 o 
   2   5  39     7070.85     6897.82    474.89 o 
   4   5  39     1492.31     1466.12    282.17 o 
   1   6  39     4122.48     3845.28    351.26 o 
   3   6  39     4719.40     4616.23    367.76 o 
   5   6  39      413.49      199.10    206.05 o 
   2   7  39     3355.64     3274.82    311.52 o 
   4   7  39       56.07      152.09    257.67 o 
   6   7  39     1792.02     1767.41    331.02 o 
   1   8  39       11.31      -52.93    240.95 o 
   3   8  39       16.30       68.48    201.78 o 
   5   8  39      165.03        1.28    286.73 o 
   7   8  39        0.72      252.43    231.92 o 
   2   9  39     2792.91     2396.28    309.07 o 
   4   9  39      729.93      607.83    222.13 o 
   6   9  39     1000.78      883.08    310.50 o 
   1  10  39     2668.33     2023.50    266.30 o 
   3  10  39     5116.87     4484.75    374.84 o 
   5  10  39      203.61      283.34    279.33 o 
   2  11  39     4383.31     3366.81    387.13 o 
   0   0  40    20727.78    22199.49   1726.90 o 
   1   1  40     6339.69     6625.27    521.23 o 
   0   2  40      386.68      376.18    254.47 o 
   2   2  40     1459.00     1212.24    288.79 o 
   1   3  40      376.14      354.13    191.50 o 
   3   3  40      932.95     1063.76    303.65 o 
   0   4  40     3909.92     4117.76    488.22 o 
   2   4  40      270.42      215.85    194.44 o 
   4   4  40     5040.85     4483.03    531.94 o 
   1   5  40     2943.00     2880.86    294.80 o 
   3   5  40      870.22      956.12    249.03 o 
   5   5  40     1532.40     1818.45    378.49 o 
   0   6  40      917.68      796.68    318.56 o 
   2   6  40      110.12       27.64    210.40 o 
   4   6  40       13.34      -42.76    229.68 o 
   6   6  40      196.79      -37.74    373.00 o 
   1   7  40      171.09      128.03    247.04 o 
   3   7  40     1335.18     1217.31    280.12 o 
   5   7  40      195.91      328.57    295.46 o 
   7   7  40     1562.97     1582.48    454.29 o 
   0   8  40     2766.19     2198.64    414.98 o 
   2   8  40      395.71      514.00    238.98 o 
   4   8  40     1820.24     1713.96    375.12 o 
   6   8  40      186.47      275.80    263.25 o 
   1   9  40      237.67      216.97    215.28 o 
   3   9  40      663.61      530.27    249.67 o 
   5   9  40      172.01      196.79    224.46 o 
   0  10  40      591.43      520.65    435.19 o 
   2  10  40      211.54      173.70    264.24 o 
   4  10  40       50.49       78.94    234.88 o 
   1   2  41     2495.68     2198.87    215.11 o 
   2   3  41     2716.69     2522.92    299.77 o 
   1   4  41       22.95      286.66    175.51 o 
   3   4  41     1027.99     1022.47    244.06 o 
   2   5  41     4714.78     4485.84    408.03 o 
   4   5  41      223.86       28.21    244.08 o 
   1   6  41     3693.80     3481.50    359.09 o 
   3   6  41     2921.91     2839.90    335.55 o 
   5   6  41     1141.58     1076.58    305.74 o 
   2   7  41     3021.43     3087.55    338.71 o 
   4   7  41        3.17       49.35    274.21 o 
   6   7  41     1010.19      977.97    308.94 o 
   1   8  41       57.60       35.29    203.74 o 
   3   8  41       23.83      228.41    277.29 o 
   5   8  41        0.89     -153.57    244.24 o 
   2   9  41     2775.22     2297.70    315.61 o 
   4   9  41        5.63      -74.53    183.38 o 
   0   0  42     9542.07     9807.32    823.73 o 
   1   1  42     3692.46     3305.55    403.21 o 
   0   2  42      833.69     1164.77    260.98 o 
   2   2  42      114.73       30.62    281.33 o 
   1   3  42      368.83      214.60    185.84 o 
   3   3  42      293.38      387.77    282.09 o 
   0   4  42     5478.54     4954.88    479.70 o 
   2   4  42       33.24      -60.61    209.16 o 
   4   4  42     3954.24     3694.14    615.23 o 
   1   5  42     3431.00     3193.84    330.24 o 
   3   5  42     1447.64     1618.57    306.02 o 
   5   5  42      798.76      438.02    406.71 o 
   0   6  42     1138.43      871.23    322.88 o 
   2   6  42      388.30      288.73    225.63 o 
   4   6  42       17.40       83.81    234.66 o 
   6   6  42      139.08       13.87    344.98 o 
   1   7  42        9.38     -198.51    237.87 o 
   3   7  42     1770.32     1523.83    299.24 o 
   5   7  42      206.06      117.90    252.10 o 
   0   8  42      200.98      -13.93    309.54 o 
   2   8  42      484.42      432.13    240.71 o 
   1   2  43     2222.06     1991.67    218.06 o 
   2   3  43      800.52      673.25    230.37 o 
   1   4  43      351.37      494.84    241.60 o 
   3   4  43     1592.22     1603.03    296.35 o 
   2   5  43     6567.21     6021.02    478.28 o 
   4   5  43      903.26      726.71    305.09 o 
   1   6  43     3202.12     2547.74    290.66 o 
   3   6  43     4910.24     4188.66    351.59 o 
   2   7  43     2644.47     2081.11    293.29 o 
   0   0  44     7617.04     6640.76    907.55 o 
   1   1  44     2542.99     2008.03    274.76 o 
   0   2  44      280.71      -35.47    229.68 o 
   2   2  44       40.74      365.23    333.09 o 
   1   3  44      640.40      411.54    251.53 o 
   3   3  44     1612.23     1070.86    408.22 o 
   0   4  44     4058.57     3344.41    446.47 o 
   2   4  44      128.87       69.40    206.42 o 
   4   4  44     2405.50     2169.88    491.33 o 
   1   5  44      848.83      725.18    251.28 o 
   3   5  44      472.98      479.35    260.61 o 
   0   6  44       10.08     -337.94    337.94 o 
   1   2  45     1402.54     1129.00    274.20 o 
   2   3  45      304.92      225.33    240.44 o 
   1   4  45      458.37      260.01    239.80 o 
                                                 
