# Supplementary material for: Isolation and evolution of labile sulfur allotropes via kinetic encapsulation in interactive porous networks
Source: IUCrJ. 2016 Jun 8;3(Pt 4):232–6. doi: 10.1107/S2052252516008423 (PMC4937778; doi:10.1107/S2052252516008423)
Supplement: Supplementary file 3 [file m-03-00232-250K_S_helical_initialsup3.hkl]

data_250K_S_helical_initial                                                     
_shelx_title ' output_abs in P -4'                                              
_shelx_refln_list_code          4                                               
_shelx_F_calc_maximum      245.10                                               
_exptl_crystal_F_000      2133.36                                               
_reflns_d_resolution_high  0.9001                                               
                                                                                
loop_                                                                           
 _space_group_symop_operation_xyz                                               
 'x, y, z'                                                                      
 '-x, -y, z'                                                                    
 'y, -x, -z'                                                                    
 '-y, x, -z'                                                                    
                                                                                
_cell_length_a    26.7176                                                       
_cell_length_b    26.7176                                                       
_cell_length_c     7.1942                                                       
_cell_angle_alpha  90.000                                                       
_cell_angle_beta   90.000                                                       
_cell_angle_gamma  90.000                                                       
                                                                                
_shelx_F_squared_multiplier     1.000                                           
                                                                                
loop_                                                                           
 _refln_index_h                                                                 
 _refln_index_k                                                                 
 _refln_index_l                                                                 
 _refln_F_squared_calc                                                          
 _refln_F_squared_meas                                                          
 _refln_F_squared_sigma                                                         
 _refln_observed_status                                                         
  -2   3   0         15.39         19.81         1.13 o                         
  -1   3   0         83.82         25.17         1.11 o                         
   1   3   0         84.21         25.04         1.15 o                         
   2   3   0         21.04         20.50         1.33 o                         
   3   3   0         40.51         42.78         1.70 o                         
  -3   4   0        208.04        145.32         7.06 o                         
  -2   4   0      20540.80      15736.98       511.26 o                         
  -1   4   0        164.81         79.98         4.27 o                         
   1   4   0        195.60        112.77         3.26 o                         
   2   4   0      25281.76      19321.50       642.34 o                         
   3   4   0        200.59        163.64         5.28 o                         
  -4   5   0        141.87         98.70         3.93 o                         
  -3   5   0      14141.21      17252.24       493.08 o                         
  -2   5   0          1.68          3.61         1.37 o                         
  -1   5   0       2390.18        958.79        19.15 o                         
   0   5   0          3.63         -2.73         2.73 o                         
   1   5   0       2077.24        906.08        13.27 o                         
   2   5   0          2.15          7.29         1.49 o                         
   3   5   0      16335.20      19386.95       285.56 o                         
   4   5   0        180.10        154.71        11.14 o                         
   5   5   0        154.32        165.26         7.33 o                         
  -5   6   0         30.98         40.27         2.60 o                         
  -4   6   0       4209.02       3686.09        36.68 o                         
  -3   6   0         27.49         33.31         2.54 o                         
  -2   6   0       1342.30       7899.49       105.15 o                         
  -1   6   0          7.57          3.74         1.85 o                         
   0   6   0      17002.86      16249.59       234.86 o                         
   1   6   0          9.47          5.67         1.68 o                         
   2   6   0       1564.93       8943.97        77.22 o                         
   3   6   0         20.93         21.86         2.09 o                         
   4   6   0       4338.48       3583.43        31.92 o                         
   5   6   0         39.38         40.28         2.42 o                         
   6   6   0      14980.76      21467.77       535.53 o                         
  -6   7   0        120.09        105.37         5.52 o                         
  -5   7   0        716.09        483.66         7.81 o                         
  -4   7   0          8.65          9.05         1.94 o                         
  -3   7   0       5427.11       4833.89        72.46 o                         
  -2   7   0        258.46        210.62         9.96 o                         
   0   7   0        280.23        249.71        11.00 o                         
   2   7   0        199.30        226.83         9.03 o                         
   3   7   0       4019.81       3884.94        50.59 o                         
   4   7   0         11.08          9.48         1.88 o                         
   5   7   0        793.01        512.67         6.99 o                         
   6   7   0         94.84         67.25         3.23 o                         
   7   7   0       1907.19       1561.43        16.00 o                         
  -5   8   0        184.83        173.12        11.41 o                         
  -4   8   0      14640.46       8702.19        97.21 o                         
  -3   8   0          3.12          0.51         1.80 o                         
  -2   8   0       1635.94       1399.84        18.77 o                         
  -1   8   0         19.49         34.10         2.61 o                         
   0   8   0        730.67       2750.42        38.23 o                         
   1   8   0         26.69         32.30         2.28 o                         
   2   8   0       1611.52       1443.32        18.17 o                         
   3   8   0          4.09          1.07         2.17 o                         
   4   8   0      13704.82       8822.38        89.82 o                         
   5   8   0        185.35        120.01        10.67 o                         
  -8   9   0        427.13        440.95        42.86 o                         
  -7   9   0       1374.42       1046.39        28.85 o                         
  -6   9   0        105.78         92.57         9.53 o                         
  -5   9   0       1526.69        994.62        10.74 o                         
  -4   9   0          4.47         14.54         5.47 o                         
  -2   9   0        143.03        152.39        10.61 o                         
  -1   9   0      15544.47      12893.86       294.66 o                         
   0   9   0        144.26        147.55        10.27 o                         
   1   9   0      13999.39      11382.70       213.30 o                         
   2   9   0        142.82        132.83         8.32 o                         
   3   9   0       9782.02       6205.73       123.66 o                         
   4   9   0          3.33         -0.50         3.06 o                         
   5   9   0       1641.83       1183.42        12.21 o                         
   6   9   0         92.30         52.38        11.99 o                         
   7   9   0       1877.10       1333.95        15.64 o                         
   9   9   0        691.15        239.12         7.93 o                         
  -7  10   0        493.49        406.66        38.46 o                         
  -5  10   0        204.84        296.98        19.82 o                         
  -4  10   0      10300.68       9869.51       164.40 o                         
  -3  10   0         71.67         65.04         6.67 o                         
  -2  10   0        590.26        707.12         8.78 o                         
  -1  10   0         11.28          8.04         2.88 o                         
   0  10   0        377.69        388.38         5.71 o                         
   1  10   0          8.16          6.66         2.13 o                         
   2  10   0        751.43        948.39        12.07 o                         
   3  10   0         99.40         69.88         5.21 o                         
   4  10   0      14281.57      13719.00       261.19 o                         
   5  10   0        246.60        209.34        23.83 o                         
  -9  11   0        519.71        403.61        22.48 o                         
  -8  11   0        112.70        220.78        22.89 o                         
  -7  11   0       2955.63       2587.87        50.29 o                         
  -6  11   0          5.08         -5.72         6.16 o                         
  -5  11   0       1230.40       1013.16        13.88 o                         
  -4  11   0          7.53         17.17         4.41 o                         
  -3  11   0       4457.91       4262.35        61.32 o                         
  -2  11   0         68.06         73.95         7.21 o                         
  -1  11   0       7566.47       7354.88       246.35 o                         
   0  11   0        111.60        132.55        10.96 o                         
   1  11   0       5567.14       5171.16       209.45 o                         
   2  11   0         50.47         55.41         5.20 o                         
   3  11   0       3246.51       3235.06        54.90 o                         
   4  11   0          7.30         -0.10         3.81 o                         
   5  11   0       1111.80        844.90        11.74 o                         
   6  11   0          6.49         -5.49         5.49 o                         
   7  11   0       4100.40       3551.22        37.35 o                         
   9  11   0        708.65        514.35        32.15 o                         
  11  11   0        413.51        255.29        28.82 o                         
  -9  12   0        457.57        402.38        31.61 o                         
  -7  12   0        290.60        335.99        26.47 o                         
  -6  12   0      12328.30      10821.95       374.26 o                         
  -5  12   0         97.78         74.05         9.08 o                         
  -4  12   0       2600.17       1910.20        30.47 o                         
  -3  12   0         37.87         42.66         4.79 o                         
  -2  12   0       2448.14       2022.50        20.27 o                         
  -1  12   0         38.60         45.09         5.95 o                         
   0  12   0        571.68        729.37        13.85 o                         
   1  12   0         27.83         26.62         4.94 o                         
   2  12   0       2060.57       1685.33        20.29 o                         
   3  12   0         34.24         34.75         4.95 o                         
   4  12   0       3471.72       2544.56        39.58 o                         
   5  12   0        113.92        110.53        13.63 o                         
   7  12   0        301.57        244.55        32.55 o                         
 -12  13   0         46.43         37.69         5.99 o                         
 -11  13   0        336.75        414.27         9.35 o                         
 -10  13   0         66.82         73.95        10.06 o                         
  -9  13   0       1622.30       2108.75        46.10 o                         
  -8  13   0         47.89         22.79        21.68 o                         
  -7  13   0       1919.24       1588.77        17.04 o                         
  -6  13   0          6.40          4.13         2.90 o                         
  -5  13   0       2778.12       2790.43        41.85 o                         
  -4  13   0         39.60         54.00         6.06 o                         
  -3  13   0       1509.16       1671.79        18.39 o                         
  -2  13   0          5.52          9.55         3.46 o                         
  -1  13   0       1430.85       1560.33        17.24 o                         
   0  13   0         30.37         40.21         4.16 o                         
   1  13   0       1558.00       1666.70        16.79 o                         
   2  13   0          4.01          3.47         2.94 o                         
   3  13   0       2046.57       2119.18        22.41 o                         
   4  13   0         54.23         57.44         4.69 o                         
   5  13   0       3635.25       3539.25        36.99 o                         
   6  13   0          4.61          2.72         2.91 o                         
   7  13   0       2661.63       2215.19        22.24 o                         
   9  13   0       2020.80       2511.56        58.72 o                         
  10  13   0         55.14         26.15        11.30 o                         
  11  13   0        330.03        337.94         6.83 o                         
  12  13   0         46.02         46.66        10.09 o                         
  13  13   0          7.84          8.28         3.68 o                         
 -13  14   0          9.85         10.65         3.84 o                         
 -12  14   0       1222.87       1111.79        41.47 o                         
 -11  14   0         64.84         79.72         9.55 o                         
 -10  14   0       1642.57       1776.43        77.29 o                         
  -9  14   0        120.13        134.12        12.43 o                         
  -7  14   0        133.37        136.63        15.90 o                         
  -6  14   0       3786.07       3137.11        77.42 o                         
  -5  14   0          5.98          2.50         3.27 o                         
  -4  14   0       1261.17        981.77        13.55 o                         
  -3  14   0         30.09         47.56         5.39 o                         
  -2  14   0       2929.03       2702.20        28.71 o                         
  -1  14   0        185.23        297.42        14.38 o                         
   0  14   0       8714.90       8706.56       131.95 o                         
   1  14   0        191.93        263.34        19.48 o                         
   2  14   0       2215.76       2206.26        22.58 o                         
   3  14   0         21.95         30.47         5.61 o                         
   4  14   0       1111.59        809.21        13.23 o                         
   5  14   0          7.54          7.88         3.92 o                         
   6  14   0       5013.01       4255.49        80.97 o                         
   7  14   0        161.70        150.61        18.32 o                         
   9  14   0        128.96        131.08         8.00 o                         
  11  14   0         60.05         61.76         6.46 o                         
  12  14   0       1465.71       1377.77        74.62 o                         
  13  14   0          9.66         14.10         3.82 o                         
  14  14   0          2.04         -3.96         3.96 o                         
 -14  15   0          0.07         -4.63         4.63 o                         
 -13  15   0        168.95        211.30         6.16 o                         
 -12  15   0          1.26          6.06         3.81 o                         
 -11  15   0        461.80        504.95         7.43 o                         
 -10  15   0          8.30         10.84         4.98 o                         
  -9  15   0        746.44        760.67        10.93 o                         
  -8  15   0         12.44         17.91         4.54 o                         
  -7  15   0       2483.33       2439.32        27.93 o                         
  -6  15   0         45.10         71.68         7.88 o                         
  -5  15   0       3857.17       4198.42        78.20 o                         
  -4  15   0         28.50         37.24         6.54 o                         
  -3  15   0         79.24         63.26         3.21 o                         
  -2  15   0         12.06          8.64         4.41 o                         
  -1  15   0        531.00        481.70         9.88 o                         
   0  15   0          6.72         -3.13         4.86 o                         
   1  15   0        458.15        408.78         6.96 o                         
   2  15   0          9.75          4.21         4.75 o                         
   3  15   0        106.32         73.44         3.19 o                         
   4  15   0         37.45         35.91         4.43 o                         
   5  15   0       4468.93       4789.65        87.04 o                         
   6  15   0         42.74         63.65         5.71 o                         
   7  15   0       2477.76       2301.25        29.29 o                         
   8  15   0          9.07          9.52         3.37 o                         
   9  15   0        813.34        793.91        12.99 o                         
  10  15   0          6.16          3.02         4.66 o                         
  11  15   0        508.21        537.00        10.96 o                         
  12  15   0          1.26          2.27         3.89 o                         
  13  15   0        127.66        160.02         4.97 o                         
  14  15   0          0.09          3.83         4.19 o                         
  15  15   0        663.44        610.14        12.29 o                         
 -15  16   0          1.66         -0.54         4.92 o                         
 -14  16   0        447.98        503.96        10.53 o                         
 -13  16   0          2.46          4.53         4.11 o                         
 -12  16   0         76.45         92.19         4.51 o                         
 -11  16   0          6.39          9.33         3.86 o                         
 -10  16   0        733.99        745.75        14.62 o                         
  -9  16   0         18.71         19.39         3.54 o                         
  -8  16   0        495.99        446.23        10.31 o                         
  -7  16   0          3.66         -3.26         3.26 o                         
  -6  16   0       1278.05       1302.70        27.78 o                         
  -5  16   0         19.81         21.42         6.39 o                         
  -4  16   0       3105.05       2938.75        41.25 o                         
  -3  16   0        160.91        310.78        26.71 o                         
   0  16   0       4594.04       4238.39        50.52 o                         
   1  16   0        370.08        618.85        45.99 o                         
   3  16   0        144.36        302.63        12.56 o                         
   4  16   0       2236.70       2119.72        45.50 o                         
   5  16   0         14.48         11.26         4.34 o                         
   6  16   0       1200.50       1171.80        21.65 o                         
   7  16   0          5.06         -3.87         3.87 o                         
   8  16   0        549.80        498.82        12.41 o                         
   9  16   0         19.14         12.27         3.81 o                         
  10  16   0       1016.28       1074.55        39.21 o                         
  11  16   0          5.73          6.96         3.96 o                         
  12  16   0         74.65         89.56         4.31 o                         
  13  16   0          2.42          3.67         4.11 o                         
  14  16   0        474.17        538.79        10.07 o                         
  15  16   0          2.23         -0.04         4.79 o                         
  16  16   0       1194.39       1460.04        37.41 o                         
 -16  17   0          1.35          7.36         5.47 o                         
 -15  17   0        379.16        374.96        10.74 o                         
 -14  17   0          0.37         -2.36         4.97 o                         
 -13  17   0        398.70        466.19         8.32 o                         
 -12  17   0          1.74          1.24         4.15 o                         
 -11  17   0        133.61        132.56         5.32 o                         
 -10  17   0          3.89          3.98         3.76 o                         
  -9  17   0       1139.37       1276.46        16.64 o                         
  -8  17   0         22.88         35.64         6.18 o                         
  -7  17   0       1660.83       1717.96        35.64 o                         
  -6  17   0         41.74         32.25         6.63 o                         
  -5  17   0        315.74        243.44         4.72 o                         
  -4  17   0         21.98         18.32         5.26 o                         
  -3  17   0        769.82        744.42        10.08 o                         
  -2  17   0         26.49         39.37         4.31 o                         
  -1  17   0        707.41        565.75        10.07 o                         
   0  17   0          1.02         -8.78         8.78 o                         
   1  17   0        755.98        664.71        11.78 o                         
   2  17   0         35.58         24.29        11.11 o                         
   3  17   0        763.54        739.71        11.12 o                         
   4  17   0         24.70         23.43         4.91 o                         
   5  17   0        268.90        217.97         4.69 o                         
   6  17   0         36.59         41.80         7.21 o                         
   7  17   0       1722.80       1784.73        33.35 o                         
   8  17   0         26.68         28.16         3.89 o                         
   9  17   0       1152.01       1213.58        20.40 o                         
  10  17   0          2.98          9.31         4.03 o                         
  11  17   0         97.40         93.74         4.73 o                         
  12  17   0          1.44         -1.89         4.42 o                         
  13  17   0        469.26        544.69        11.11 o                         
  14  17   0          0.51         -4.92         4.92 o                         
  15  17   0        321.84        289.07         6.88 o                         
  16  17   0          1.13         -1.43         5.21 o                         
  17  17   0        193.03        279.83         8.08 o                         
 -17  18   0          0.70          3.89         5.58 o                         
 -16  18   0         95.60         80.43         5.86 o                         
 -15  18   0          5.12         -2.09         5.32 o                         
 -14  18   0       1136.83       1525.08        31.36 o                         
 -13  18   0          8.43          6.27         4.90 o                         
 -12  18   0        174.94        204.53         5.95 o                         
 -11  18   0          3.86          3.88         4.21 o                         
 -10  18   0         38.67         58.23         4.38 o                         
  -9  18   0          0.84          9.53         4.07 o                         
  -8  18   0        297.53        280.28         5.71 o                         
  -7  18   0          8.37          3.91         3.46 o                         
  -6  18   0       1084.72       1492.67        20.23 o                         
  -5  18   0         60.63         34.79         7.85 o                         
  -4  18   0       2666.69       2642.94        84.24 o                         
  -3  18   0        212.21        284.10        18.58 o                         
  -1  18   0        432.17        549.17        40.31 o                         
   1  18   0        458.72        775.15        49.71 o                         
   3  18   0        176.87        296.05        23.29 o                         
   4  18   0       2009.85       2070.49        58.19 o                         
   5  18   0         46.52         37.06         9.67 o                         
   6  18   0        789.09       1055.06        17.36 o                         
   7  18   0          6.30         -3.46         3.77 o                         
   8  18   0        316.64        262.04         5.72 o                         
   9  18   0          0.71         -1.39         4.02 o                         
  10  18   0         34.33         38.74         4.52 o                         
  11  18   0          5.36         10.71         4.67 o                         
  12  18   0        238.68        287.22         7.55 o                         
  13  18   0          8.22          0.83         5.20 o                         
  14  18   0       1125.83       1431.35        35.46 o                         
  15  18   0          6.78          3.13         5.37 o                         
  16  18   0        120.54        111.84         6.21 o                         
  17  18   0          0.96          0.76         5.90 o                         
  18  18   0        104.31         84.22         6.53 o                         
 -18  19   0          1.09          3.42         6.44 o                         
 -17  19   0         25.61         25.07         6.43 o                         
 -16  19   0          0.14          3.76         6.05 o                         
 -15  19   0        145.99        173.42         6.58 o                         
 -14  19   0          0.39         -5.49         5.49 o                         
 -13  19   0        300.41        308.18         8.25 o                         
 -12  19   0          2.38          4.29         4.90 o                         
 -11  19   0         19.14         11.04         4.73 o                         
 -10  19   0          4.76          0.62         4.25 o                         
  -9  19   0         96.05         98.59         4.64 o                         
  -8  19   0          9.79          8.40         3.97 o                         
  -7  19   0        252.23        187.27         5.17 o                         
  -6  19   0         20.30         23.29         3.80 o                         
  -5  19   0        415.64        422.84         6.80 o                         
  -4  19   0          6.91          4.88         3.43 o                         
  -3  19   0         63.27         51.25         4.01 o                         
  -2  19   0          2.97          7.72         3.86 o                         
  -1  19   0        110.58         95.82         5.40 o                         
   0  19   0          0.14         -1.56         4.35 o                         
   1  19   0        107.22        103.64         4.44 o                         
   2  19   0          3.98          3.02         6.96 o                         
   3  19   0         52.61         38.06         4.92 o                         
   4  19   0          9.53          5.81         5.87 o                         
   5  19   0        409.21        474.96         8.01 o                         
   6  19   0         21.43         21.19         4.15 o                         
   7  19   0        334.78        266.21         6.10 o                         
   8  19   0         13.39         11.15         3.84 o                         
   9  19   0         86.34         78.07         4.73 o                         
  10  19   0          3.78          5.32         4.76 o                         
  11  19   0         22.06         18.52         4.60 o                         
  12  19   0          2.51          3.39         4.76 o                         
  13  19   0        252.35        230.40         7.29 o                         
  14  19   0          0.28         -4.90         5.54 o                         
  15  19   0        196.00        251.33         8.36 o                         
  16  19   0          0.12          2.31         6.03 o                         
  17  19   0         34.56         38.12         6.06 o                         
  18  19   0          1.02         -2.50         6.48 o                         
  19  19   0         59.66         59.81         6.73 o                         
 -19  20   0          1.12         -1.63         6.72 o                         
 -18  20   0        123.12         95.48         7.11 o                         
 -17  20   0          4.01          1.70         6.34 o                         
 -16  20   0        150.80        154.99         7.36 o                         
 -15  20   0          1.88         11.74         6.17 o                         
 -14  20   0        138.19        145.47         7.35 o                         
 -13  20   0          3.24         -2.81         5.26 o                         
 -12  20   0        221.75        259.93         6.70 o                         
 -11  20   0          4.68          3.38         4.80 o                         
 -10  20   0         55.57         61.48         4.50 o                         
  -9  20   0          3.25          1.07         4.15 o                         
  -8  20   0         48.22         53.92         5.05 o                         
  -7  20   0          6.71          5.04         4.14 o                         
  -6  20   0        235.31        332.02         8.64 o                         
  -5  20   0         37.90         46.80         8.15 o                         
  -4  20   0       1152.91       1358.33        32.04 o                         
  -3  20   0        128.25        181.00        26.32 o                         
   1  20   0        244.61        513.81        35.08 o                         
   3  20   0        113.88        286.27        24.83 o                         
   4  20   0        890.81       1080.48        26.45 o                         
   5  20   0         29.65         33.47         5.10 o                         
   6  20   0        195.41        259.14         7.16 o                         
   7  20   0          4.93         -0.96         4.10 o                         
   8  20   0         36.51         30.55         4.48 o                         
   9  20   0          3.19         -3.59         4.55 o                         
  10  20   0         56.54         52.36         4.94 o                         
  11  20   0          5.17          9.88         4.87 o                         
  12  20   0        212.11        220.42         6.44 o                         
  13  20   0          3.89          2.51         5.51 o                         
  14  20   0        161.77        153.81         6.94 o                         
  15  20   0          2.57          3.16         5.85 o                         
  16  20   0        206.57        220.88         8.36 o                         
  17  20   0          3.89         11.59         6.41 o                         
  18  20   0        151.93        147.90         7.43 o                         
  19  20   0          1.32          5.40         6.57 o                         
  20  20   0         13.52         10.35         6.97 o                         
 -20  21   0          0.37         -2.03         7.03 o                         
 -19  21   0         16.24         15.68         7.06 o                         
 -18  21   0          0.59          3.82         6.92 o                         
 -17  21   0         89.67        109.10         6.89 o                         
 -16  21   0          0.46          0.34         6.24 o                         
 -15  21   0         89.21         73.02         6.11 o                         
 -14  21   0          3.19          3.36         5.88 o                         
 -13  21   0         30.16         27.21         5.88 o                         
 -12  21   0          3.81          0.06         5.57 o                         
 -11  21   0         33.73         38.06         4.80 o                         
 -10  21   0          1.40         -4.30         4.90 o                         
  -9  21   0        159.71        182.20         5.79 o                         
  -8  21   0          5.90          1.71         4.67 o                         
  -7  21   0          7.99          4.30         4.36 o                         
  -6  21   0          4.46          9.50         4.11 o                         
  -5  21   0         57.98         60.16         4.02 o                         
  -4  21   0         12.50          4.42         3.77 o                         
  -3  21   0         14.56         27.02         4.02 o                         
  -2  21   0          0.18          6.81         4.31 o                         
  -1  21   0         65.20         97.82         4.67 o                         
   0  21   0          9.65          6.71         4.26 o                         
   1  21   0         69.00        104.01         4.72 o                         
   2  21   0          0.22          1.03         4.41 o                         
   3  21   0         18.71         22.18         4.26 o                         
   4  21   0         12.12          7.29         4.16 o                         
   5  21   0         80.34         77.27         4.72 o                         
   6  21   0          3.60          4.89         4.28 o                         
   7  21   0         11.00          3.33         4.72 o                         
   8  21   0          4.80          1.56         4.90 o                         
   9  21   0        128.16        145.35         5.60 o                         
  10  21   0          1.49          4.45         5.24 o                         
  11  21   0         24.40         25.32         5.12 o                         
  12  21   0          2.94          0.17         5.15 o                         
  13  21   0         40.81         41.19         5.92 o                         
  14  21   0          3.52         -2.65         5.63 o                         
  15  21   0        118.93        116.29         6.85 o                         
  16  21   0          0.55          2.65         6.28 o                         
  17  21   0        122.82        164.91         9.50 o                         
  18  21   0          0.64         -0.94         6.87 o                         
  19  21   0         22.08         27.04         7.05 o                         
  20  21   0          0.51          0.68         7.09 o                         
 -19  22   0          1.22          5.38         7.28 o                         
 -18  22   0         56.59         47.55         7.24 o                         
 -17  22   0          1.87         -1.20         6.88 o                         
 -16  22   0        136.51        125.47         7.18 o                         
 -15  22   0          1.24         11.55         6.47 o                         
 -14  22   0         82.31         67.08         6.54 o                         
 -13  22   0          3.32          7.12         5.89 o                         
 -12  22   0        102.68        126.88         6.07 o                         
 -11  22   0          0.92          7.98         5.20 o                         
 -10  22   0          0.82          4.34         5.05 o                         
  -9  22   0          1.00          0.27         5.00 o                         
  -8  22   0        105.95        151.70         5.44 o                         
  -7  22   0          1.16          0.65         4.62 o                         
  -6  22   0         48.27         82.29         5.06 o                         
  -5  22   0         11.88         15.08         4.26 o                         
  -4  22   0        233.49        258.38         6.95 o                         
  -3  22   0         59.81         50.53         5.04 o                         
  -2  22   0        618.68        770.63        15.17 o                         
  -1  22   0         73.61         93.11        10.75 o                         
   0  22   0        573.71        654.39        12.71 o                         
   1  22   0         77.21         77.07         9.16 o                         
   2  22   0        538.53        649.54        13.09 o                         
   3  22   0         47.27         32.37         5.16 o                         
   4  22   0        172.39        202.96         8.16 o                         
   5  22   0          9.34          9.05         5.43 o                         
   6  22   0         40.57         57.11         4.83 o                         
   7  22   0          1.59          5.78         4.72 o                         
   8  22   0         85.75        111.57         5.38 o                         
   9  22   0          1.21          7.10         5.22 o                         
  10  22   0          0.65          2.27         5.04 o                         
  11  22   0          0.67          1.83         5.37 o                         
  12  22   0         87.58        102.77         6.12 o                         
  13  22   0          3.79          0.32         6.16 o                         
  14  22   0         93.06         79.31         6.48 o                         
  15  22   0          1.60         -1.17         6.09 o                         
  16  22   0        181.90        169.02        10.71 o                         
  17  22   0          2.37          9.47         7.15 o                         
  18  22   0         75.98         76.36         7.50 o                         
  19  22   0          0.96         -5.08         7.08 o                         
 -18  23   0          0.05         -3.70         6.74 o                         
 -17  23   0         62.26         45.87         6.99 o                         
 -16  23   0          0.24         -4.32         6.94 o                         
 -15  23   0         85.14        113.03         7.37 o                         
 -14  23   0          3.26          7.36         6.32 o                         
 -13  23   0        107.95        116.42         6.67 o                         
 -12  23   0          0.91          6.98         5.74 o                         
 -11  23   0         27.04         28.85         5.97 o                         
 -10  23   0          0.64         -0.94         5.10 o                         
  -9  23   0         12.59         14.65         5.03 o                         
  -8  23   0          1.90          0.49         4.90 o                         
  -7  23   0        183.78        249.23         6.38 o                         
  -6  23   0          4.20         11.19         5.28 o                         
  -5  23   0         38.70         57.80         4.86 o                         
  -4  23   0          8.74         12.43         4.49 o                         
  -3  23   0         27.83         31.55         5.00 o                         
  -2  23   0          4.65         13.52         4.54 o                         
  -1  23   0        138.33        176.37         6.13 o                         
   0  23   0          2.23         16.00         4.64 o                         
   1  23   0        124.11        139.95         5.65 o                         
   2  23   0          3.93          8.30         4.30 o                         
   3  23   0         21.81         22.74         4.64 o                         
   4  23   0          6.30         13.05         4.61 o                         
   5  23   0         28.02         41.14         4.87 o                         
   6  23   0          3.03          9.85         5.11 o                         
   7  23   0        146.78        183.48         7.20 o                         
   8  23   0          1.65         -5.02         5.02 o                         
   9  23   0         15.79         12.59         5.27 o                         
  10  23   0          0.56         -0.04         5.49 o                         
  11  23   0         19.60         22.95         5.82 o                         
  12  23   0          0.93          2.33         5.93 o                         
  13  23   0        108.15        109.50         6.94 o                         
  14  23   0          4.12          1.68         6.49 o                         
  15  23   0        102.17        117.79         7.42 o                         
  16  23   0          0.33         -6.45         7.20 o                         
  17  23   0         78.04         71.92         6.96 o                         
  18  23   0          0.04         -5.60         7.02 o                         
 -17  24   0          0.45         -1.16         7.29 o                         
 -16  24   0         50.73         47.44         7.01 o                         
 -15  24   0          1.55          6.04         6.62 o                         
 -14  24   0         99.61        100.94         7.08 o                         
 -13  24   0          0.16          3.94         6.30 o                         
 -12  24   0        116.22        138.56         6.89 o                         
 -11  24   0          5.11          4.25         5.66 o                         
 -10  24   0         84.17        105.53         6.08 o                         
  -9  24   0          7.72          4.11         5.58 o                         
  -8  24   0         51.31         67.99         5.55 o                         
  -7  24   0          3.56          7.30         5.18 o                         
  -6  24   0         61.20         71.70         5.56 o                         
  -5  24   0          2.36          3.36         4.83 o                         
  -4  24   0         35.62         40.50         5.43 o                         
  -3  24   0          5.96         11.03         5.54 o                         
  -2  24   0         43.86         46.49         4.92 o                         
  -1  24   0         15.11         10.88         4.76 o                         
   0  24   0         65.28         73.35         5.38 o                         
   1  24   0         12.93         11.00         4.75 o                         
   2  24   0         31.61         32.94         4.66 o                         
   3  24   0          5.27         13.41         4.88 o                         
   4  24   0         28.78         21.35         5.07 o                         
   5  24   0          2.79          6.60         5.47 o                         
   6  24   0         74.22         84.74         5.79 o                         
   7  24   0          4.21         14.85         5.39 o                         
   8  24   0         55.19         57.08         5.93 o                         
   9  24   0          6.85          7.62         5.72 o                         
  10  24   0         64.55         71.81         6.37 o                         
  11  24   0          3.72          1.89         6.41 o                         
  12  24   0         87.97         99.11         6.55 o                         
  13  24   0          0.22         -3.23         6.30 o                         
  14  24   0        112.40        114.91        10.23 o                         
  15  24   0          1.97         13.76         7.05 o                         
  16  24   0         59.19         50.74         6.84 o                         
  17  24   0          0.61         -4.86         6.15 o                         
 -16  25   0          1.53         -0.14         7.70 o                         
 -15  25   0         59.46         46.50         7.21 o                         
 -14  25   0          0.21          8.39         6.65 o                         
 -13  25   0         47.66         61.49         7.04 o                         
 -12  25   0          1.17         -6.38         6.38 o                         
 -11  25   0         63.87         73.99         6.27 o                         
 -10  25   0          0.36         -0.25         6.21 o                         
  -9  25   0         34.29         51.66         5.82 o                         
  -8  25   0          0.27          4.75         5.89 o                         
  -7  25   0         29.27         38.16         5.34 o                         
  -6  25   0          3.95          0.78         5.36 o                         
  -5  25   0         78.23         89.84         6.00 o                         
  -4  25   0          4.97          9.81         5.51 o                         
  -3  25   0         77.08         78.30         6.17 o                         
  -2  25   0          5.59          1.16         5.28 o                         
  -1  25   0         18.57         23.13         4.94 o                         
   0  25   0          0.63          8.26         5.23 o                         
   1  25   0         20.90         15.44         4.99 o                         
   2  25   0          4.05          5.84         4.92 o                         
   3  25   0         60.33         60.73         5.16 o                         
   4  25   0          4.55         12.41         5.56 o                         
   5  25   0         62.82         74.34         5.95 o                         
   6  25   0          3.55          1.71         5.65 o                         
   7  25   0         24.72         33.49         5.82 o                         
   8  25   0          0.32          2.69         5.67 o                         
   9  25   0         28.13         39.33         5.99 o                         
  10  25   0          0.44         -2.73         6.15 o                         
  11  25   0         52.19         62.55         6.94 o                         
  12  25   0          1.22          4.66         6.58 o                         
  13  25   0         50.13         49.89         7.19 o                         
  14  25   0          0.28          5.06         6.74 o                         
  15  25   0         65.24         48.38         7.25 o                         
  16  25   0          1.40          4.84         8.23 o                         
 -14  26   0         37.82         34.55         8.05 o                         
 -13  26   0          1.54         -1.01         8.33 o                         
 -12  26   0         43.91         33.71         6.69 o                         
 -11  26   0          2.10          6.92         6.93 o                         
 -10  26   0         70.21         61.38         6.40 o                         
  -9  26   0          8.90         10.68         6.08 o                         
  -8  26   0         50.90         36.73         5.85 o                         
  -7  26   0          4.76          2.26         5.76 o                         
  -6  26   0         25.79         22.51         5.52 o                         
  -5  26   0          2.72          0.91         5.77 o                         
  -4  26   0         18.69         16.33         6.11 o                         
  -3  26   0          2.40          2.29         6.35 o                         
  -2  26   0          7.67          2.95         5.37 o                         
  -1  26   0          0.80         -1.37         5.55 o                         
   0  26   0          0.01          3.57         5.22 o                         
   1  26   0          0.81         -1.33         5.13 o                         
   2  26   0         10.45          6.41         5.16 o                         
   3  26   0          3.16          4.78         5.27 o                         
   4  26   0         25.33         18.15         5.69 o                         
   5  26   0          3.22         11.51         5.73 o                         
   6  26   0         30.73         36.81         5.77 o                         
   7  26   0          5.44          0.97         6.09 o                         
   8  26   0         59.21         39.42         6.19 o                         
   9  26   0          7.31         11.68         6.53 o                         
  10  26   0         51.25         41.14         6.41 o                         
  11  26   0          1.77         -0.39         6.05 o                         
  12  26   0         34.98         38.11         6.87 o                         
  13  26   0          1.11         -0.92         6.84 o                         
  14  26   0         35.06         30.83         6.96 o                         
 -12  27   0          0.34         -4.37         7.52 o                         
 -11  27   0         14.33         12.62         6.67 o                         
 -10  27   0          0.87          1.61         6.53 o                         
  -9  27   0         16.01         14.55         6.01 o                         
  -8  27   0          0.77         -0.70         5.94 o                         
  -7  27   0         18.61         21.85         6.10 o                         
  -6  27   0          0.16          6.05         5.29 o                         
  -5  27   0         20.53         19.64         5.69 o                         
  -4  27   0          2.52          4.31         6.67 o                         
  -3  27   0         14.26          8.83         6.64 o                         
  -2  27   0          0.67         -2.70         5.98 o                         
  -1  27   0         10.11          6.29         5.39 o                         
   0  27   0          1.72          2.33         5.56 o                         
   1  27   0          7.30          4.24         5.39 o                         
   2  27   0          0.49          3.67         5.48 o                         
   3  27   0         11.17         10.82         5.44 o                         
   4  27   0          1.91          5.59         5.71 o                         
   5  27   0         16.67         20.37         5.78 o                         
   6  27   0          0.12          4.35         5.74 o                         
   7  27   0         19.58         13.84         6.61 o                         
   8  27   0          0.82         -6.11         6.11 o                         
   9  27   0         12.78         21.00         6.57 o                         
  10  27   0          0.74         -1.36         7.40 o                         
  11  27   0         11.74         10.88         6.79 o                         
  12  27   0          0.34          0.25         6.88 o                         
  -9  28   0          2.11          2.29         6.66 o                         
  -8  28   0         13.26         -5.87         7.99 o                         
  -7  28   0          3.97         -1.33         7.67 o                         
  -6  28   0         16.95          9.64         6.18 o                         
  -5  28   0          2.25          7.09         6.41 o                         
  -4  28   0         18.47         17.85         8.96 o                         
  -3  28   0          2.17         12.41        11.29 o                         
  -2  28   0          3.49         -1.10         5.48 o                         
  -1  28   0          0.28         -0.84         5.61 o                         
   0  28   0          0.95         -1.84         5.21 o                         
   1  28   0          0.31         -0.80         5.78 o                         
   2  28   0          4.85          5.68         5.51 o                         
   3  28   0          2.73          3.44         5.77 o                         
   4  28   0         23.37         11.40         6.25 o                         
   5  28   0          3.06          7.79         7.87 o                         
   6  28   0         22.57         14.45         7.96 o                         
   7  28   0          3.98          1.77         6.97 o                         
   8  28   0         11.93         13.46         6.97 o                         
   9  28   0          2.19         -1.97         8.56 o                         
  -6  29   0          0.50          4.44         7.25 o                         
  -5  29   0          3.05         -0.31         7.99 o                         
  -4  29   0          0.77         -2.00        10.95 o                         
  -3  29   0          6.42          3.20         9.45 o                         
  -2  29   0          0.43         -0.25         9.35 o                         
  -1  29   0          2.02          4.81         5.72 o                         
   0  29   0          0.06          4.28         8.86 o                         
   1  29   0          2.44         -1.87         8.68 o                         
   2  29   0          0.31          2.60         7.57 o                         
   3  29   0          7.83         10.59        10.39 o                         
   4  29   0          1.02         -1.24         8.36 o                         
   5  29   0          3.17         10.10        12.03 o                         
   6  29   0          0.63         -0.29        10.25 o                         
   0   0   1         24.22         56.19         3.42 o                         
   1   0   1        218.35        269.73         4.05 o                         
   2   0   1         38.61         27.57         1.84 o                         
   3   0   1       5682.47       3919.25        38.20 o                         
   4   0   1         14.93         19.19         3.85 o                         
   6   0   1         81.97         78.15         4.92 o                         
   7   0   1      19028.51      19283.15       258.70 o                         
   8   0   1         93.30         77.60        10.55 o                         
   9   0   1        595.95        751.11        11.21 o                         
  10   0   1         25.63         34.05         6.82 o                         
  11   0   1       3166.79       2773.00        31.50 o                         
  12   0   1         35.62         48.69         9.43 o                         
  13   0   1       8724.40       8202.38       198.45 o                         
  14   0   1         14.47         29.55        10.22 o                         
  15   0   1       3074.25       3314.30        88.97 o                         
  16   0   1         41.73         42.54         6.58 o                         
  17   0   1       1078.78        906.49        12.80 o                         
  18   0   1         15.09         44.25         8.85 o                         
  19   0   1        172.75        162.67         4.15 o                         
  20   0   1         28.69         43.46         8.20 o                         
  21   0   1        226.78        217.42         7.08 o                         
  22   0   1          6.63         17.54         6.32 o                         
  23   0   1        134.02        143.81         6.50 o                         
  24   0   1          8.78          2.64         6.43 o                         
  25   0   1         62.65         62.63         6.98 o                         
  26   0   1          2.34         -3.74         7.14 o                         
  27   0   1         21.47         24.34         6.83 o                         
  28   0   1          1.84          0.97         6.64 o                         
  29   0   1          0.66         -5.83         6.19 o                         
 -29   1   1          0.24          3.71         7.51 o                         
 -28   1   1         16.10         14.33         7.19 o                         
 -27   1   1          3.17          1.09         6.82 o                         
 -26   1   1         15.87         12.58         7.02 o                         
 -25   1   1         12.27         19.06         7.12 o                         
 -24   1   1         84.77        102.47         7.02 o                         
 -23   1   1         24.54         28.49         7.26 o                         
 -22   1   1        227.26        240.85         7.89 o                         
 -21   1   1         19.88         20.46         4.44 o                         
 -20   1   1        594.83        566.23         8.52 o                         
 -19   1   1         13.75          6.64         2.67 o                         
 -18   1   1       1399.37       1368.71        25.86 o                         
 -17   1   1         57.22         71.58         8.54 o                         
 -16   1   1       1526.17       1415.74        22.49 o                         
 -15   1   1        132.37        242.56        17.94 o                         
 -14   1   1       1387.89       1425.56        24.78 o                         
 -13   1   1        334.86        332.32        19.41 o                         
 -12   1   1       4327.67       4589.41        62.34 o                         
 -11   1   1         56.02         78.55        10.18 o                         
 -10   1   1       6027.47       4903.84        56.34 o                         
  -9   1   1         26.83         32.01         4.63 o                         
  -8   1   1       7160.83       6305.93       109.96 o                         
  -7   1   1        292.80        280.86        12.05 o                         
  -6   1   1      20722.46      18399.92       420.57 o                         
  -5   1   1        116.05         80.23         5.02 o                         
  -3   1   1         85.17         63.68         3.25 o                         
  -2   1   1       2183.90       2193.77        29.34 o                         
  -1   1   1          3.26          3.99         1.44 o                         
   0   1   1        550.20        257.57         3.86 o                         
   1   1   1          3.27          7.73         1.46 o                         
   2   1   1       2222.64       1868.87        24.88 o                         
   3   1   1         76.17         58.97         2.14 o                         
   5   1   1        102.14        107.26         6.04 o                         
   6   1   1      17233.36      16424.44       184.82 o                         
   7   1   1        241.06        207.99        10.56 o                         
   8   1   1       6235.79       5685.12        70.92 o                         
   9   1   1         34.88         24.77         3.56 o                         
  10   1   1       5759.13       4931.68        56.52 o                         
  11   1   1         57.20         50.77        11.66 o                         
  12   1   1       3876.09       3776.35        41.13 o                         
  13   1   1        301.98        308.98        23.49 o                         
  14   1   1       1031.72        991.98        14.57 o                         
  15   1   1        117.45         60.18        10.21 o                         
  16   1   1       1195.34       1091.78        18.83 o                         
  17   1   1         49.92         26.65         7.42 o                         
  18   1   1       1097.17       1087.36        16.35 o                         
  19   1   1         13.53          9.63         5.50 o                         
  20   1   1        549.14        571.31        10.75 o                         
  21   1   1         19.97         29.69         6.79 o                         
  22   1   1        200.93        197.54         8.10 o                         
  23   1   1         24.81         37.41         7.83 o                         
  24   1   1         71.91         74.77         9.17 o                         
  25   1   1         12.90         21.44         8.73 o                         
  26   1   1         15.37         15.98         9.44 o                         
  27   1   1          2.63         -1.04         9.10 o                         
  28   1   1         15.99         14.38         6.59 o                         
  29   1   1          0.33          2.31         7.27 o                         
 -29   2   1          2.23          6.91         9.17 o                         
 -28   2   1          1.88          8.30         7.48 o                         
 -27   2   1         13.43          9.74         6.85 o                         
 -26   2   1          3.66          3.64         6.57 o                         
 -25   2   1         49.48         59.20         7.45 o                         
 -24   2   1          7.23          8.68         6.25 o                         
 -23   2   1        184.10        221.77         6.33 o                         
 -22   2   1         23.29         35.48         5.84 o                         
 -21   2   1        146.79        186.98         4.70 o                         
 -20   2   1         30.88         53.44         8.80 o                         
 -19   2   1        266.46        272.90         5.53 o                         
 -18   2   1         68.52         67.13        10.35 o                         
 -17   2   1       1728.53       1560.62        33.13 o                         
 -16   2   1         55.09         52.57         8.25 o                         
 -14   2   1        179.69        258.22         9.70 o                         
 -13   2   1       5005.52       4358.70        59.69 o                         
 -12   2   1         76.21         71.90         9.43 o                         
 -11   2   1       5031.60       5487.31        54.01 o                         
 -10   2   1        186.92        195.54        16.61 o                         
  -9   2   1       6590.26       4875.26        56.99 o                         
  -8   2   1         79.16         72.71         7.75 o                         
  -6   2   1        274.26        279.46        11.62 o                         
  -4   2   1         33.21         35.08         3.77 o                         
  -2   2   1         52.41         58.51         5.69 o                         
  -1   2   1       1734.25       1787.10        21.36 o                         
   0   2   1         38.85         29.49         1.76 o                         
   1   2   1       1638.56       2252.76        34.60 o                         
   2   2   1         53.48         61.90         3.67 o                         
   4   2   1         35.03         35.22         3.26 o                         
   6   2   1        281.33        226.22        16.39 o                         
   8   2   1         81.95         67.03         9.80 o                         
   9   2   1       5070.10       4201.33        48.36 o                         
  10   2   1        180.89        161.94        27.07 o                         
  11   2   1       5252.29       5941.61        81.81 o                         
  12   2   1         77.15        111.23        20.79 o                         
  13   2   1       5155.99       4614.02        94.81 o                         
  14   2   1        138.97        237.58        12.65 o                         
  16   2   1         44.80         54.53        13.31 o                         
  17   2   1       1302.94       1116.89        17.06 o                         
  18   2   1         56.88         48.81         9.90 o                         
  19   2   1        202.63        201.89         6.43 o                         
  20   2   1         30.08         43.59         9.03 o                         
  21   2   1        139.95        189.03         6.66 o                         
  22   2   1         18.83         28.20         5.72 o                         
  23   2   1        195.44        244.82         8.31 o                         
  24   2   1          7.17         12.85         6.79 o                         
  25   2   1         47.49         62.55         7.52 o                         
  26   2   1          2.70         -0.16         7.61 o                         
  27   2   1         10.52         12.27         7.75 o                         
  28   2   1          1.39          7.57         8.12 o                         
  29   2   1          2.27         -0.05         8.93 o                         
 -29   3   1          0.55         -3.48         8.62 o                         
 -28   3   1          3.62          9.93         8.02 o                         
 -27   3   1          3.33          6.08         6.66 o                         
 -26   3   1         37.11         35.82         7.03 o                         
 -25   3   1          7.73          9.11         5.26 o                         
 -24   3   1         79.18         93.22         4.63 o                         
 -23   3   1         15.77         16.46         4.72 o                         
 -22   3   1        318.54        328.87         6.30 o                         
 -21   3   1         13.99         23.11         4.87 o                         
 -20   3   1        793.82        786.13        11.28 o                         
 -19   3   1          6.98         16.75         4.57 o                         
 -18   3   1       1580.44       1533.62        19.90 o                         
 -17   3   1         72.44         44.20         6.80 o                         
 -16   3   1       2859.88       2923.93       121.44 o                         
 -15   3   1        277.00        318.10        19.77 o                         
 -13   3   1        228.85        228.16        12.51 o                         
 -12   3   1       6249.02       5435.09        93.73 o                         
 -11   3   1         66.27         68.06         7.25 o                         
 -10   3   1      14664.86      13868.04       328.72 o                         
  -9   3   1         17.78         10.72         4.09 o                         
  -7   3   1        413.32        376.27        17.02 o                         
  -5   3   1        635.94        397.60        20.72 o                         
  -3   3   1         60.42         32.61         2.54 o                         
  -1   3   1         69.35         54.43         3.11 o                         
   0   3   1       4165.98       3913.03        36.99 o                         
   1   3   1         79.38         66.87         3.33 o                         
   3   3   1         62.62         53.51         3.35 o                         
   5   3   1        605.55        417.83        30.43 o                         
   7   3   1        376.60        363.84        15.50 o                         
   9   3   1         20.50         18.51         4.54 o                         
  11   3   1         69.47         69.24         8.76 o                         
  12   3   1       5414.80       5004.46        75.26 o                         
  13   3   1        263.04        302.89        37.53 o                         
  15   3   1        276.16        333.31        26.07 o                         
  16   3   1       2353.26       2444.66        49.85 o                         
  17   3   1         74.48         70.13        13.61 o                         
  18   3   1       1338.44       1306.36        21.43 o                         
  19   3   1          5.63          2.87         5.02 o                         
  20   3   1        699.81        716.88        12.44 o                         
  21   3   1         12.74         14.62         6.89 o                         
  22   3   1        326.15        347.20         8.57 o                         
  23   3   1         15.98         13.16         6.37 o                         
  24   3   1         60.30         69.34         6.70 o                         
  25   3   1          7.47          8.92         6.12 o                         
  26   3   1         27.62         25.28         6.53 o                         
  27   3   1          3.00          1.75         6.54 o                         
  28   3   1          2.95          5.22         7.24 o                         
  29   3   1          0.44         -6.45         6.68 o                         
 -29   4   1          4.06         -2.40         8.83 o                         
 -28   4   1          1.20         -1.63         7.67 o                         
 -27   4   1          2.50         -4.53         7.11 o                         
 -26   4   1          3.22          6.77         5.24 o                         
 -25   4   1         80.95         79.90         6.02 o                         
 -24   4   1         10.92         13.41         5.30 o                         
 -23   4   1         97.81        104.30         4.99 o                         
 -22   4   1         25.60         50.55         7.56 o                         
 -21   4   1        193.26        262.00         5.61 o                         
 -20   4   1         52.29         38.67         6.28 o                         
 -19   4   1        160.21        138.95         4.12 o                         
 -18   4   1         72.53         62.79         7.73 o                         
 -17   4   1       1644.56       1767.88        32.39 o                         
 -16   4   1        180.46        272.22        30.10 o                         
 -14   4   1        323.29        391.74        14.66 o                         
 -13   4   1       7414.19       6892.36       236.71 o                         
 -12   4   1        331.73        272.60        14.65 o                         
 -11   4   1       5768.37       6624.50       112.72 o                         
 -10   4   1        185.46        175.70        18.92 o                         
  -9   4   1       3068.11       3312.44        86.04 o                         
  -8   4   1        256.62        159.32        16.73 o                         
  -6   4   1        559.06        367.02        17.31 o                         
  -4   4   1       1069.41        563.53        25.59 o                         
  -2   4   1         32.33         36.85         3.91 o                         
   0   4   1         15.25         20.87         2.02 o                         
   2   4   1         28.85         43.65         4.18 o                         
   4   4   1       1071.70        455.14        14.37 o                         
   6   4   1        547.60        441.97        23.92 o                         
   8   4   1        273.62        151.64        32.30 o                         
   9   4   1       2908.07       3257.63        75.82 o                         
  10   4   1        169.83        152.96        16.17 o                         
  11   4   1       6424.79       6459.70        74.67 o                         
  12   4   1        279.45        242.10        21.36 o                         
  13   4   1       7872.70       7404.31       201.45 o                         
  14   4   1        253.43        351.84        38.62 o                         
  15   4   1       3867.09       3540.42       132.49 o                         
  16   4   1        155.26        145.27        25.82 o                         
  17   4   1       1381.13       1467.12        24.70 o                         
  18   4   1         70.37         78.63        12.59 o                         
  19   4   1        135.96        132.55         7.01 o                         
  20   4   1         52.78         67.20        21.34 o                         
  21   4   1        227.32        315.76         9.17 o                         
  22   4   1         26.85         40.24         8.88 o                         
  23   4   1         92.88        125.54         6.83 o                         
  24   4   1         10.92         10.29         6.75 o                         
  25   4   1         74.67         66.96         7.30 o                         
  26   4   1          3.36          5.13         7.20 o                         
  27   4   1          2.19         -6.51         6.90 o                         
  28   4   1          0.89         -2.22         7.34 o                         
  29   4   1          3.01          3.42         8.96 o                         
 -28   5   1         16.61         10.83         7.61 o                         
 -27   5   1          1.13          7.87         5.62 o                         
 -26   5   1         15.38         15.06         5.61 o                         
 -25   5   1          9.52          9.32         5.08 o                         
 -24   5   1         46.37         48.55         5.15 o                         
 -23   5   1         14.37         21.47         4.96 o                         
 -22   5   1        124.03        148.23         5.42 o                         
 -21   5   1         11.64         10.13         4.32 o                         
 -20   5   1        759.89        887.81        14.23 o                         
 -19   5   1          3.03          1.04         3.44 o                         
 -18   5   1       1237.92       1339.37        20.71 o                         
 -17   5   1         61.66         55.86         7.34 o                         
 -15   5   1        203.55        177.95        37.07 o                         
 -11   5   1         45.88         28.44        10.04 o                         
  -9   5   1         16.08          9.97         3.37 o                         
  -8   5   1      24518.79      23632.32       785.17 o                         
  -7   5   1        410.68        323.99        18.43 o                         
  -6   5   1      60073.04      45624.48      1453.72 o                         
  -5   5   1        439.65        304.65        10.32 o                         
  -3   5   1        591.23        368.21        17.54 o                         
  -1   5   1        103.09         95.13         4.66 o                         
   1   5   1        114.11         83.93         5.07 o                         
   3   5   1        629.08        351.81        13.89 o                         
   5   5   1        444.56        287.73        11.23 o                         
   7   5   1        426.54        361.14        28.24 o                         
   8   5   1      28364.17      28078.22       865.78 o                         
   9   5   1         17.34         10.27         4.02 o                         
  10   5   1      10514.39       9300.00       263.32 o                         
  11   5   1         57.41         60.71         9.19 o                         
  12   5   1       8261.81       7384.95       173.92 o                         
  13   5   1        440.90        495.64        20.43 o                         
  15   5   1        217.98        203.65        19.77 o                         
  16   5   1       2844.62       3111.31        95.11 o                         
  17   5   1         67.50         77.27        11.72 o                         
  18   5   1       1176.28       1389.63        17.70 o                         
  19   5   1          3.63         -0.98         2.79 o                         
  20   5   1        908.14       1135.52        16.89 o                         
  21   5   1         12.07          9.88         7.04 o                         
  22   5   1        117.39        131.83         6.59 o                         
  23   5   1         14.15         17.72         6.52 o                         
  24   5   1         47.55         58.30         7.04 o                         
  25   5   1          9.53          7.77         7.81 o                         
  26   5   1         18.62         17.11         7.98 o                         
  27   5   1          0.89          4.18         7.79 o                         
  28   5   1         14.12          9.54         7.20 o                         
  29   5   1          0.39         -6.26        11.32 o                         
 -28   6   1          1.86         -5.31         7.35 o                         
 -27   6   1         13.19          7.23         5.94 o                         
 -26   6   1          2.30          4.46         5.91 o                         
 -25   6   1         27.34         36.40         5.22 o                         
 -24   6   1          3.11         12.04         5.17 o                         
 -23   6   1        189.59        219.93         8.46 o                         
 -22   6   1         17.76         13.52         4.85 o                         
 -21   6   1         89.52        106.95         5.09 o                         
 -20   6   1         29.81         35.05         5.71 o                         
 -19   6   1        121.34        121.13         4.26 o                         
 -18   6   1         88.04         70.05        12.93 o                         
 -17   6   1        559.66        484.22         7.45 o                         
 -16   6   1        100.02         66.41        10.87 o                         
 -14   6   1        169.89        100.21        14.67 o                         
 -12   6   1        195.26        153.40        35.76 o                         
 -11   6   1       2371.95       2935.13        39.93 o                         
 -10   6   1        175.04        144.19        11.41 o                         
  -9   6   1       1446.51       1433.09        16.27 o                         
  -8   6   1        296.55        177.17         9.89 o                         
  -6   6   1        600.93        607.01        35.83 o                         
  -4   6   1        563.29        468.32        29.12 o                         
  -2   6   1        277.03        233.90        18.66 o                         
  -1   6   1      17863.82      15312.63       220.38 o                         
   0   6   1         80.99         79.88         4.01 o                         
   1   6   1      21771.38      19453.10       314.02 o                         
   2   6   1        273.25        244.48         9.34 o                         
   4   6   1        586.80        380.34        35.47 o                         
   6   6   1        608.52        520.90        50.27 o                         
   8   6   1        319.89        229.78        17.68 o                         
   9   6   1       1042.39       1163.88        12.75 o                         
  10   6   1        168.09        139.05        13.95 o                         
  11   6   1       2969.72       3799.24        72.29 o                         
  12   6   1        167.55        171.29        14.37 o                         
  14   6   1        167.24        240.00        19.23 o                         
  15   6   1       3405.55       3399.54       130.39 o                         
  16   6   1         98.43         49.62        10.80 o                         
  17   6   1        468.30        458.24         8.01 o                         
  18   6   1         85.71        101.17        14.08 o                         
  19   6   1        102.96         88.80         3.59 o                         
  20   6   1         35.27         39.25         6.90 o                         
  21   6   1        112.17        157.65         4.66 o                         
  22   6   1         23.15         24.85         6.88 o                         
  23   6   1        226.43        294.23         8.34 o                         
  24   6   1          3.55          6.59         6.32 o                         
  25   6   1         29.26         30.63         6.49 o                         
  26   6   1          2.68          4.51         6.87 o                         
  27   6   1          9.56          7.84         7.12 o                         
  28   6   1          2.18          1.99         6.45 o                         
 -28   7   1         12.13         16.98         9.00 o                         
 -27   7   1          1.17          0.56         6.25 o                         
 -26   7   1         20.62         15.48         6.06 o                         
 -25   7   1          4.74          5.80         5.76 o                         
 -24   7   1         58.88         50.99         5.43 o                         
 -23   7   1         13.24         16.27         5.16 o                         
 -22   7   1        160.76        143.45         5.50 o                         
 -21   7   1         10.23          9.66         4.81 o                         
 -20   7   1        141.93        165.15         5.05 o                         
 -19   7   1          4.13          3.42         3.69 o                         
 -18   7   1        672.63        860.35        14.23 o                         
 -17   7   1         57.56         34.71         5.05 o                         
 -16   7   1       1099.25       1278.13        26.31 o                         
 -15   7   1        150.66        108.77        31.64 o                         
 -14   7   1       1956.66       2373.96        47.69 o                         
 -13   7   1        165.26         99.91        22.36 o                         
 -11   7   1         54.12         32.28        24.93 o                         
  -9   7   1         88.07         65.77         5.26 o                         
  -7   7   1        277.79        229.80        16.85 o                         
  -5   7   1        435.67        418.87        16.69 o                         
  -3   7   1        381.30        329.31        34.72 o                         
  -1   7   1        234.88        193.36        15.54 o                         
   0   7   1      20271.04      20274.87       657.61 o                         
   1   7   1        284.07        269.76        14.18 o                         
   3   7   1        421.24        358.31        25.28 o                         
   5   7   1        429.77        315.73        12.39 o                         
   7   7   1        279.49        214.52        17.87 o                         
   8   7   1      14736.38      13831.80       428.51 o                         
   9   7   1         84.15         80.26         7.88 o                         
  10   7   1       9368.34       9516.97       341.44 o                         
  11   7   1         55.64         23.33        11.50 o                         
  13   7   1        165.81        175.28        29.84 o                         
  14   7   1       2280.82       2655.96        48.27 o                         
  15   7   1        158.90        163.92        15.06 o                         
  16   7   1       1425.00       1635.75        32.50 o                         
  17   7   1         61.02         44.04         6.09 o                         
  18   7   1        860.11       1129.83        14.92 o                         
  19   7   1          4.81          3.36         3.62 o                         
  20   7   1        182.54        222.26         5.21 o                         
  21   7   1         10.54         13.82         3.86 o                         
  22   7   1        218.81        218.84         7.69 o                         
  23   7   1         14.72         20.41         6.95 o                         
  24   7   1         72.44         67.79         7.08 o                         
  25   7   1          3.79          4.55         6.33 o                         
  26   7   1         19.91         21.80         6.67 o                         
  27   7   1          1.12          0.95         6.69 o                         
  28   7   1         14.40          9.73         6.90 o                         
 -28   8   1          0.98          5.67         8.18 o                         
 -27   8   1          3.89         10.77         6.07 o                         
 -26   8   1          1.04          1.62         6.18 o                         
 -25   8   1         47.54         41.37         5.82 o                         
 -24   8   1          5.67          2.04         5.55 o                         
 -23   8   1        140.00        163.53         7.65 o                         
 -22   8   1          1.18          9.20         5.22 o                         
 -21   8   1        272.96        298.56         7.63 o                         
 -20   8   1         11.54          8.16         4.43 o                         
 -19   8   1        145.54        129.48         4.77 o                         
 -18   8   1         17.34         10.64         3.69 o                         
 -17   8   1        489.44        479.12         7.93 o                         
 -16   8   1         20.38         16.61         3.70 o                         
 -14   8   1         57.01         35.97        18.27 o                         
 -13   8   1       2899.71       3581.22        95.49 o                         
 -12   8   1         21.86          7.65         4.97 o                         
 -11   8   1       4901.47       5761.61        98.83 o                         
 -10   8   1          6.77          2.91         4.06 o                         
  -9   8   1       3649.78       3309.98        40.82 o                         
  -8   8   1        134.33        131.31        10.44 o                         
  -7   8   1      14534.23      12438.36       428.12 o                         
  -6   8   1        337.30        233.96        12.51 o                         
  -5   8   1      29100.78      25430.47       851.54 o                         
  -4   8   1        266.01        202.96        12.56 o                         
  -3   8   1      21398.24      15976.98       804.13 o                         
  -2   8   1         85.50         73.95         7.78 o                         
  -1   8   1       5694.67       5860.37       114.46 o                         
   0   8   1         99.23         70.39         5.59 o                         
   1   8   1       6538.59       5858.52        86.93 o                         
   2   8   1         78.30         61.22         7.74 o                         
   3   8   1      28719.04      24164.89       772.98 o                         
   4   8   1        249.82        150.56        14.21 o                         
   5   8   1      25167.91      24591.15       792.87 o                         
   6   8   1        317.04        153.83        10.94 o                         
   7   8   1      12445.57      12009.20       389.95 o                         
   8   8   1        132.82        126.04        13.63 o                         
   9   8   1       2811.43       2494.57        33.68 o                         
  10   8   1          6.12          0.47         3.75 o                         
  11   8   1       5704.58       5874.22       137.35 o                         
  12   8   1         18.69          8.96         4.54 o                         
  13   8   1       3632.55       4223.64       145.88 o                         
  14   8   1         59.56         91.96        14.69 o                         
  16   8   1         28.00         37.13         6.97 o                         
  17   8   1        411.41        401.48         7.38 o                         
  18   8   1         19.94         22.62         4.78 o                         
  19   8   1        132.68        129.04         4.51 o                         
  20   8   1         15.36         13.42         4.07 o                         
  21   8   1        364.47        454.16         7.61 o                         
  22   8   1          1.53          3.92         4.47 o                         
  23   8   1        148.65        172.72         5.58 o                         
  24   8   1          6.35          9.86         6.72 o                         
  25   8   1         40.75         42.52         7.29 o                         
  26   8   1          1.26          0.66         6.89 o                         
  27   8   1          3.09          2.28         7.37 o                         
  28   8   1          0.99          0.53         7.76 o                         
 -28   9   1         10.69         -0.52         6.92 o                         
 -27   9   1          1.12          2.05         6.36 o                         
 -26   9   1         15.87         14.41         6.07 o                         
 -25   9   1          3.88          1.24         6.06 o                         
 -24   9   1         56.01         64.15         5.74 o                         
 -23   9   1          5.34          3.67         5.49 o                         
 -22   9   1        196.40        190.97         5.97 o                         
 -21   9   1          7.45          7.76         4.83 o                         
 -20   9   1        295.44        312.88         9.89 o                         
 -19   9   1          6.34         -0.53         4.43 o                         
 -18   9   1        204.51        214.17         8.11 o                         
 -17   9   1         30.55         20.07         4.20 o                         
 -16   9   1        578.68        577.33        11.40 o                         
 -15   9   1         51.53         45.04         4.99 o                         
 -14   9   1       1169.11       1218.61        22.45 o                         
 -13   9   1         99.86         34.05        14.11 o                         
 -12   9   1       1939.54       2021.67        31.12 o                         
 -11   9   1          6.86          3.75         2.83 o                         
 -10   9   1       3302.71       3229.19        53.90 o                         
  -9   9   1         34.67         24.73         3.04 o                         
  -8   9   1       2690.89       2598.22        42.36 o                         
  -7   9   1         86.53         97.44         6.00 o                         
  -6   9   1       1132.90       1094.39        13.77 o                         
  -5   9   1         21.97         18.57         4.24 o                         
  -4   9   1       3064.41       3217.21        62.08 o                         
  -3   9   1         18.78         20.14         4.74 o                         
  -2   9   1       5248.63       4018.98        65.20 o                         
  -1   9   1         33.11         27.85         4.16 o                         
   0   9   1        419.75        676.66        13.80 o                         
   1   9   1         25.79         28.62         2.21 o                         
   2   9   1       6876.59       5218.25        62.54 o                         
   3   9   1         16.60          7.77         3.33 o                         
   4   9   1       3239.87       3523.18       105.84 o                         
   5   9   1         20.15          1.53         3.66 o                         
   6   9   1       1571.44       1609.32        17.30 o                         
   7   9   1         89.94         58.15         4.36 o                         
   8   9   1       3500.98       3213.88        45.69 o                         
   9   9   1         33.78         25.11         3.07 o                         
  10   9   1       4182.60       3870.61        45.27 o                         
  11   9   1          5.88         -2.67         3.16 o                         
  12   9   1       2511.68       2564.73        33.48 o                         
  13   9   1         91.10         46.57        18.02 o                         
  14   9   1       1409.74       1582.66        24.55 o                         
  15   9   1         54.02         46.73         7.49 o                         
  16   9   1        562.24        507.82         9.53 o                         
  17   9   1         32.15         31.33         4.32 o                         
  18   9   1        195.58        230.45         6.21 o                         
  19   9   1          5.15          5.55         4.18 o                         
  20   9   1        335.54        400.05         9.15 o                         
  21   9   1          9.38          3.33         4.78 o                         
  22   9   1        207.86        216.68         7.57 o                         
  23   9   1          4.03         10.20         4.69 o                         
  24   9   1         57.01         77.26         5.45 o                         
  25   9   1          3.99         11.69         6.44 o                         
  26   9   1         14.80         20.50         7.19 o                         
  27   9   1          0.85         -1.26         7.20 o                         
  28   9   1          9.91         11.55         7.39 o                         
 -27  10   1         17.28         10.26         6.17 o                         
 -26  10   1          2.17          2.31         6.51 o                         
 -25  10   1         24.53         21.33         5.90 o                         
 -24  10   1          1.30          2.51         5.82 o                         
 -23  10   1        106.36         99.49         5.90 o                         
 -22  10   1          3.45         11.59         5.54 o                         
 -21  10   1        317.98        366.14         8.02 o                         
 -20  10   1          7.02          1.88         4.75 o                         
 -19  10   1        482.86        555.21         9.32 o                         
 -18  10   1          8.51          9.30         4.17 o                         
 -17  10   1        703.66        636.90         9.84 o                         
 -16  10   1         13.26         10.66         3.84 o                         
 -15  10   1       2191.14       2311.84        48.17 o                         
 -14  10   1         19.25          8.51         4.73 o                         
 -13  10   1       4681.95       5405.52       183.67 o                         
 -12  10   1          6.22         -3.77         3.77 o                         
 -11  10   1       1511.46       1413.12        17.25 o                         
 -10  10   1          0.52         -2.91         2.91 o                         
  -9  10   1       4312.45       4108.68        52.81 o                         
  -8  10   1          7.37          2.38         4.33 o                         
  -7  10   1       9835.52      10079.88       275.73 o                         
  -6  10   1        177.31        158.85        23.54 o                         
  -5  10   1      10750.83       9189.57       385.61 o                         
  -4  10   1        173.95        171.33        13.15 o                         
  -2  10   1        174.86        148.65        17.05 o                         
  -1  10   1       6021.53       4810.17        60.86 o                         
   0  10   1         24.46         27.50         5.34 o                         
   1  10   1       6384.24       4884.54        60.44 o                         
   2  10   1        184.76        191.49        16.64 o                         
   3  10   1      13922.79      13967.85       451.47 o                         
   4  10   1        189.71        139.12        11.48 o                         
   5  10   1      13298.36      12124.66       407.16 o                         
   6  10   1        180.34        136.96        14.86 o                         
   8  10   1          6.95         -2.83         2.98 o                         
   9  10   1       3364.26       2959.18        69.91 o                         
  10  10   1          0.54         -2.93         2.93 o                         
  11  10   1       1807.87       1789.55        17.37 o                         
  12  10   1          6.33         -3.35         3.35 o                         
  14  10   1         18.16         14.32         3.88 o                         
  15  10   1       2074.76       2116.78        36.43 o                         
  16  10   1         16.72         13.79         4.71 o                         
  17  10   1        586.98        568.03         9.40 o                         
  18  10   1          8.88          9.30         4.14 o                         
  19  10   1        571.58        750.50        10.13 o                         
  20  10   1          6.04          2.02         4.42 o                         
  21  10   1        308.25        368.11         9.45 o                         
  22  10   1          3.18          6.48         4.88 o                         
  23  10   1         97.08        110.23         5.82 o                         
  24  10   1          1.10          2.69         5.68 o                         
  25  10   1         20.59         26.32         5.96 o                         
  26  10   1          1.68         -1.73         7.44 o                         
  27  10   1         12.66         22.81         7.60 o                         
 -27  11   1          1.45          2.72         6.19 o                         
 -26  11   1         17.02         12.88         6.60 o                         
 -25  11   1          2.21          1.98         6.06 o                         
 -24  11   1         37.72         29.72         6.04 o                         
 -23  11   1          5.30          7.07         5.88 o                         
 -22  11   1        198.78        217.38         8.49 o                         
 -21  11   1          1.59          3.38         5.31 o                         
 -20  11   1        340.65        338.92         8.80 o                         
 -19  11   1          2.43         -4.50         4.65 o                         
 -18  11   1        597.67        506.97        12.96 o                         
 -17  11   1          9.13         12.18         4.36 o                         
 -16  11   1        723.42        739.69        10.90 o                         
 -15  11   1         40.08         20.86         5.68 o                         
 -14  11   1       1364.77       1080.81        15.05 o                         
 -13  11   1         24.57         19.62         4.01 o                         
 -12  11   1       3522.74       3181.39        48.45 o                         
 -11  11   1          2.06         -2.98         2.98 o                         
 -10  11   1       1829.87       1622.36        24.31 o                         
  -9  11   1          4.10          4.25         3.49 o                         
  -8  11   1       5496.32       5833.19       114.16 o                         
  -7  11   1         53.78          6.84        21.41 o                         
  -6  11   1       2853.34       3495.55        52.86 o                         
  -5  11   1         63.62         75.42         7.98 o                         
  -4  11   1       6569.04       6703.81        76.00 o                         
  -3  11   1         75.51         75.96        10.84 o                         
  -2  11   1       5268.58       5717.26        82.13 o                         
  -1  11   1         52.96         60.22        13.72 o                         
   0  11   1       3151.34       2708.73        28.13 o                         
   1  11   1         52.53         76.67        11.36 o                         
   2  11   1       5114.90       5767.73        53.81 o                         
   3  11   1         69.88         48.23         6.12 o                         
   4  11   1       5755.21       5937.36        79.54 o                         
   5  11   1         51.91         33.04         5.77 o                         
   6  11   1       2344.18       3265.08        32.19 o                         
   7  11   1         52.80         38.55        13.51 o                         
   8  11   1       4696.53       5703.70       147.30 o                         
   9  11   1          4.67          1.27         3.08 o                         
  10  11   1       1575.01       1558.25        18.85 o                         
  11  11   1          2.19         -3.27         3.27 o                         
  12  11   1       3501.68       3204.26        48.27 o                         
  13  11   1         23.61         12.81         3.82 o                         
  14  11   1       1241.00        952.84        14.19 o                         
  15  11   1         38.52         33.93         7.33 o                         
  16  11   1        523.46        546.32         9.81 o                         
  17  11   1          7.87         11.84         3.99 o                         
  18  11   1        499.94        376.22         8.85 o                         
  19  11   1          2.51          1.45         4.65 o                         
  20  11   1        300.17        328.59         7.70 o                         
  21  11   1          1.54         -1.70         5.34 o                         
  22  11   1        187.65        225.94         7.41 o                         
  23  11   1          5.39          8.19         5.78 o                         
  24  11   1         30.99         22.02         5.77 o                         
  25  11   1          1.72          6.32         6.94 o                         
  26  11   1         13.25         17.63         6.92 o                         
  27  11   1          1.14         -1.48         6.74 o                         
 -26  12   1          0.74         -0.03         6.31 o                         
 -25  12   1         24.04         18.10         6.58 o                         
 -24  12   1          2.08          0.15         5.78 o                         
 -23  12   1         58.74         57.45         6.23 o                         
 -22  12   1          3.43          1.48         5.60 o                         
 -21  12   1        201.63        197.50         6.75 o                         
 -20  12   1          9.40         12.54         5.24 o                         
 -19  12   1        340.91        338.76        10.89 o                         
 -18  12   1         10.95          7.98         4.69 o                         
 -17  12   1        682.05        611.20         9.71 o                         
 -16  12   1         24.03         18.22         4.43 o                         
 -15  12   1       1400.14       1572.40        39.95 o                         
 -14  12   1         22.44         10.24         7.05 o                         
 -13  12   1       1817.23       2123.67        37.83 o                         
 -12  12   1         14.58          9.76         4.60 o                         
 -11  12   1       3459.45       3273.83        47.14 o                         
 -10  12   1          5.74         -3.92         3.92 o                         
  -9  12   1       2547.79       2546.97        46.28 o                         
  -8  12   1         17.00         17.89         5.62 o                         
  -7  12   1       6142.62       5757.67       194.32 o                         
  -6  12   1        160.75        200.11        19.50 o                         
  -4  12   1        277.63        259.01        16.68 o                         
  -3  12   1       5240.45       4852.63       101.59 o                         
  -2  12   1         77.82         52.93         7.13 o                         
  -1  12   1       3479.19       3802.46        42.95 o                         
   0  12   1         39.43         43.09         8.97 o                         
   1  12   1       3865.73       4191.18        53.31 o                         
   2  12   1         76.15         93.97         8.59 o                         
   3  12   1       6093.22       5522.12        82.95 o                         
   4  12   1        329.65        248.54        11.63 o                         
   6  12   1        185.76        192.96        31.05 o                         
   8  12   1         19.22         16.10         4.32 o                         
   9  12   1       1972.11       1950.46        28.65 o                         
  10  12   1          5.69         -1.06         4.70 o                         
  11  12   1       3476.26       3060.83        60.32 o                         
  12  12   1         14.85         10.32         4.34 o                         
  13  12   1       1875.03       2150.18        36.10 o                         
  14  12   1         23.42         11.99         6.28 o                         
  15  12   1       1257.83       1374.30        60.95 o                         
  16  12   1         21.42         16.82         4.96 o                         
  17  12   1        510.95        453.54        12.75 o                         
  18  12   1         10.00          2.81         5.14 o                         
  19  12   1        290.26        290.53         8.78 o                         
  20  12   1          7.95         12.35         5.32 o                         
  21  12   1        202.92        245.01         7.61 o                         
  22  12   1          3.03          1.23         5.57 o                         
  23  12   1         58.25         58.76         6.15 o                         
  24  12   1          1.51          5.96         6.16 o                         
  25  12   1         17.60          9.69         7.18 o                         
  26  12   1          0.60         -5.54         6.84 o                         
 -26  13   1         16.79         13.09         6.89 o                         
 -25  13   1          2.56          3.52         6.68 o                         
 -24  13   1         14.33          6.98         6.62 o                         
 -23  13   1          2.73          4.47         5.77 o                         
 -22  13   1         68.99         56.61         6.27 o                         
 -21  13   1          1.99          3.68         5.75 o                         
 -20  13   1        322.78        333.77         9.97 o                         
 -19  13   1          4.58          4.77         4.99 o                         
 -18  13   1        478.58        463.78        10.63 o                         
 -17  13   1         14.85          9.16         4.83 o                         
 -16  13   1        470.91        559.88         9.63 o                         
 -15  13   1         22.35         14.95         4.24 o                         
 -14  13   1       1425.33       1575.61        32.07 o                         
 -13  13   1         31.72         19.94         5.57 o                         
 -12  13   1       1837.17       2192.69        36.61 o                         
 -11  13   1         23.51          8.70         4.58 o                         
 -10  13   1       5062.66       5449.16       195.65 o                         
  -9  13   1         91.60         37.72        20.28 o                         
  -8  13   1       3645.42       3727.29        77.22 o                         
  -7  13   1        168.69        199.64        18.92 o                         
  -5  13   1        454.27        644.95        40.89 o                         
  -4  13   1       8121.33       6545.83       220.91 o                         
  -3  13   1        274.19        301.65        21.78 o                         
  -2  13   1       5310.72       4659.51        68.90 o                         
  -1  13   1        291.66        337.52        33.19 o                         
   0  13   1       8592.92       8189.86       193.17 o                         
   1  13   1        324.85        305.81        15.63 o                         
   2  13   1       5132.77       4318.07        53.48 o                         
   3  13   1        241.71        250.77        24.95 o                         
   7  13   1        164.52         95.01        14.62 o                         
   8  13   1       2911.00       3490.54       143.51 o                         
   9  13   1        102.41         43.10        20.10 o                         
  11  13   1         24.53         16.50         4.21 o                         
  12  13   1       1793.65       2083.67        31.25 o                         
  13  13   1         32.20         20.48         5.37 o                         
  14  13   1       1304.63       1382.33        33.47 o                         
  15  13   1         20.92         17.70         4.26 o                         
  16  13   1        349.87        406.27        10.08 o                         
  17  13   1         13.11          9.91         4.56 o                         
  18  13   1        399.57        419.68         8.11 o                         
  19  13   1          4.89         12.85         5.28 o                         
  20  13   1        306.92        330.02         7.64 o                         
  21  13   1          2.21          2.47         5.55 o                         
  22  13   1         73.67         74.69         6.29 o                         
  23  13   1          2.87         -6.26         6.26 o                         
  24  13   1         12.64         14.99         6.50 o                         
  25  13   1          2.46          5.37         6.64 o                         
  26  13   1         13.48          5.92         6.35 o                         
 -25  14   1         14.96         15.97         7.45 o                         
 -24  14   1          0.72          1.20         6.73 o                         
 -23  14   1         28.52         27.56         6.25 o                         
 -22  14   1          2.55          1.27         6.03 o                         
 -21  14   1         71.69         68.98         6.19 o                         
 -20  14   1          2.65          1.40         5.70 o                         
 -19  14   1        197.84        206.22         8.10 o                         
 -18  14   1          5.31          8.16         5.26 o                         
 -17  14   1        360.96        331.26         7.24 o                         
 -16  14   1         15.95          7.00         5.02 o                         
 -15  14   1        333.14        340.86         8.69 o                         
 -14  14   1         31.63         16.27         4.57 o                         
 -13  14   1       1315.28       1466.32        43.50 o                         
 -12  14   1         23.01          9.17         5.31 o                         
 -11  14   1       1232.63        963.82        11.67 o                         
 -10  14   1         18.53         15.02         5.10 o                         
  -9  14   1       1414.80       1526.04        47.79 o                         
  -8  14   1         59.19        102.40        12.91 o                         
  -7  14   1       2304.20       2651.03        82.32 o                         
  -6  14   1        164.36        242.68        16.61 o                         
  -4  14   1        248.80        367.27        20.18 o                         
  -2  14   1        139.38        264.75        21.15 o                         
  -1  14   1        962.06       1041.93        24.00 o                         
   0  14   1          9.42         24.80         6.10 o                         
   1  14   1       1279.46       1325.71        29.88 o                         
   2  14   1        178.30        224.00        10.22 o                         
   4  14   1        313.11        321.60        18.84 o                         
   6  14   1        165.48         93.10        12.09 o                         
   7  14   1       1979.17       2150.08        63.05 o                         
   8  14   1         56.19         40.42        14.45 o                         
   9  14   1       1187.45       1237.40        22.43 o                         
  10  14   1         19.08         11.89         4.69 o                         
  11  14   1       1354.94       1080.53        13.15 o                         
  12  14   1         22.00          7.77         7.40 o                         
  13  14   1       1433.53       1566.18        32.15 o                         
  14  14   1         32.09         15.38         4.47 o                         
  15  14   1        258.30        270.41         7.24 o                         
  16  14   1         18.56          4.39         6.11 o                         
  17  14   1        266.19        259.70         8.95 o                         
  18  14   1          6.07          9.41         5.46 o                         
  19  14   1        162.65        182.00         9.18 o                         
  20  14   1          2.38          8.32         6.03 o                         
  21  14   1         95.49        105.10         6.51 o                         
  22  14   1          1.89         10.66         5.97 o                         
  23  14   1         30.26         27.96         6.64 o                         
  24  14   1          0.82          2.19         6.80 o                         
  25  14   1         13.89          7.59         6.50 o                         
 -25  15   1          0.78          4.29         6.47 o                         
 -24  15   1         22.23         23.29         6.51 o                         
 -23  15   1          2.03          2.17         6.30 o                         
 -22  15   1         25.51         28.66         6.33 o                         
 -21  15   1          1.83         -1.60         5.88 o                         
 -20  15   1        102.17         77.92         6.19 o                         
 -19  15   1          2.19          5.23         5.53 o                         
 -18  15   1        295.88        318.86         7.87 o                         
 -17  15   1         12.08         10.17         5.23 o                         
 -16  15   1        412.26        422.99         8.27 o                         
 -15  15   1         21.71         21.38         5.17 o                         
 -14  15   1        259.50        253.15         6.14 o                         
 -13  15   1         20.07         19.35         4.44 o                         
 -12  15   1       1276.30       1495.81        33.67 o                         
 -11  15   1         39.10         39.74         6.76 o                         
 -10  15   1       2074.25       2170.84        46.40 o                         
  -9  15   1         55.63         39.79         9.16 o                         
  -7  15   1        167.94        156.95        16.04 o                         
  -5  15   1        219.17        213.36        17.27 o                         
  -3  15   1        277.42        344.66        32.05 o                         
  -1  15   1        105.64         51.72         8.72 o                         
   0  15   1       2870.32       3217.81        47.54 o                         
   1  15   1        118.74        218.18        10.29 o                         
   3  15   1        276.47        309.45        31.04 o                         
   5  15   1        203.04        166.89        15.65 o                         
   7  15   1        157.95         68.92        17.47 o                         
   9  15   1         52.26         43.13         5.39 o                         
  10  15   1       2198.79       2328.93        59.98 o                         
  11  15   1         40.73         31.79         5.54 o                         
  12  15   1       1425.08       1589.23        42.07 o                         
  13  15   1         21.59         16.63         4.42 o                         
  14  15   1        334.06        360.68         7.18 o                         
  15  15   1         21.82         23.83         5.11 o                         
  16  15   1        431.97        490.07         9.26 o                         
  17  15   1         12.33          7.03         5.12 o                         
  18  15   1        294.87        324.11         7.74 o                         
  19  15   1          2.16         -1.29         5.91 o                         
  20  15   1        126.45        125.28         6.77 o                         
  21  15   1          2.07          1.85         6.35 o                         
  22  15   1         33.71         31.04         6.45 o                         
  23  15   1          2.26          1.19         6.34 o                         
  24  15   1         28.14         19.19         6.88 o                         
  25  15   1          0.76         -0.03         7.77 o                         
 -24  16   1          0.51          3.90         7.21 o                         
 -23  16   1         40.57         30.12         7.10 o                         
 -22  16   1          0.36          1.90         6.19 o                         
 -21  16   1         47.96         57.42         6.33 o                         
 -20  16   1          0.75         -2.98         5.61 o                         
 -19  16   1         45.69         41.27         5.79 o                         
 -18  16   1          1.13          5.05         5.46 o                         
 -17  16   1        175.13        180.05         6.39 o                         
 -16  16   1          8.74          6.14         5.02 o                         
 -15  16   1        428.66        438.87         8.50 o                         
 -14  16   1         17.53         14.46         4.61 o                         
 -13  16   1        361.11        420.53         7.81 o                         
 -12  16   1         22.43         24.36         4.37 o                         
 -11  16   1        568.90        540.04         9.36 o                         
 -10  16   1         17.90         15.21         3.81 o                         
  -9  16   1        560.78        530.55         9.35 o                         
  -8  16   1         29.01         23.85         5.95 o                         
  -7  16   1       1435.01       1806.17        34.13 o                         
  -6  16   1         99.89         37.86         5.90 o                         
  -5  16   1       2902.35       3401.89        96.19 o                         
  -4  16   1        150.25        145.84        26.62 o                         
  -3  16   1       2279.06       2580.88        59.41 o                         
  -2  16   1         45.81         48.98         8.69 o                         
  -1  16   1       1203.17       1020.83        21.18 o                         
   0  16   1         40.88         40.85         7.74 o                         
   1  16   1       1547.64       1447.12        21.99 o                         
   2  16   1         55.22         47.02         4.94 o                         
   3  16   1       2745.56       2976.74        44.82 o                         
   4  16   1        173.49        224.99        20.43 o                         
   6  16   1        100.40         63.92         9.27 o                         
   7  16   1       1092.73       1128.68        22.87 o                         
   8  16   1         21.20         13.87         4.11 o                         
   9  16   1        563.84        538.39        10.53 o                         
  10  16   1         14.08         10.74         3.87 o                         
  11  16   1        786.01        829.90        13.85 o                         
  12  16   1         25.15         19.65         4.56 o                         
  13  16   1        478.11        563.60        11.18 o                         
  14  16   1         15.27         11.97         5.30 o                         
  15  16   1        420.60        468.84         9.20 o                         
  16  16   1          8.92          7.44         5.27 o                         
  17  16   1        140.83        147.71         6.47 o                         
  18  16   1          1.43         -0.14         5.78 o                         
  19  16   1         55.79         72.47         6.09 o                         
  20  16   1          0.65          2.17         6.12 o                         
  21  16   1         63.12         70.51         6.52 o                         
  22  16   1          0.36         -2.49         6.60 o                         
  23  16   1         54.69         58.27         6.86 o                         
  24  16   1          0.49          2.95         7.70 o                         
 -24  17   1          7.02          4.30         8.32 o                         
 -23  17   1          0.87         -2.65         6.91 o                         
 -22  17   1         54.51         52.94         6.86 o                         
 -21  17   1          0.55         -0.19         6.21 o                         
 -20  17   1        110.40        138.87         6.93 o                         
 -19  17   1          0.70          3.58         5.92 o                         
 -18  17   1         78.11         70.80         6.12 o                         
 -17  17   1          8.56          7.21         5.55 o                         
 -16  17   1        141.63        146.44         6.16 o                         
 -15  17   1         12.27         14.89         5.23 o                         
 -14  17   1        287.81        243.79         6.63 o                         
 -13  17   1         13.19         16.69         4.51 o                         
 -12  17   1        530.35        455.19         8.58 o                         
 -11  17   1          8.37         10.77         3.98 o                         
 -10  17   1        621.65        597.82         8.99 o                         
  -9  17   1         34.19         24.01         4.95 o                         
  -8  17   1        412.33        410.69         6.58 o                         
  -7  17   1         62.35         51.80         5.60 o                         
  -6  17   1        511.93        489.71         7.54 o                         
  -5  17   1         68.69         78.21        12.36 o                         
  -4  17   1       1312.83       1622.89        29.20 o                         
  -3  17   1         72.40         49.99         6.18 o                         
  -2  17   1       1237.99       1200.14        17.17 o                         
  -1  17   1         47.12         40.43         7.72 o                         
   0  17   1       1054.54        873.89        11.57 o                         
   1  17   1         54.26         63.44        10.79 o                         
   2  17   1       1631.82       1489.12        17.25 o                         
   3  17   1         68.72         57.37         8.66 o                         
   4  17   1       1550.92       1718.61        23.93 o                         
   5  17   1         61.60         35.38         7.61 o                         
   6  17   1        601.45        489.60         8.33 o                         
   7  17   1         59.24         28.05         5.07 o                         
   8  17   1        488.78        483.11         8.22 o                         
   9  17   1         31.87         19.80         4.09 o                         
  10  17   1        734.84        602.48        11.34 o                         
  11  17   1          9.37          6.29         4.39 o                         
  12  17   1        707.80        662.83        12.99 o                         
  13  17   1         15.17         12.04         5.25 o                         
  14  17   1        392.13        381.85        10.28 o                         
  15  17   1         12.25          7.95         5.45 o                         
  16  17   1        177.55        196.43         7.18 o                         
  17  17   1          8.60         10.21         5.67 o                         
  18  17   1         99.91        133.16         8.36 o                         
  19  17   1          0.79          3.82         6.18 o                         
  20  17   1        127.46        163.51         9.81 o                         
  21  17   1          0.61         -4.59         6.35 o                         
  22  17   1         72.00         85.17         7.32 o                         
  23  17   1          0.77         -1.65         7.27 o                         
  24  17   1          5.91          6.16         7.68 o                         
 -23  18   1         13.08          8.44         6.86 o                         
 -22  18   1          0.12          8.66         6.67 o                         
 -21  18   1         74.08         74.83         7.09 o                         
 -20  18   1          0.53          0.40         6.19 o                         
 -19  18   1        150.21        158.84         7.37 o                         
 -18  18   1          0.03          0.28         5.90 o                         
 -17  18   1         91.10         97.56         6.21 o                         
 -16  18   1          1.41          1.98         5.43 o                         
 -15  18   1        316.19        324.32         8.91 o                         
 -14  18   1          6.24          7.91         5.33 o                         
 -13  18   1        423.11        395.39         7.77 o                         
 -12  18   1          9.94         10.75         4.70 o                         
 -11  18   1        480.75        406.91         7.33 o                         
 -10  18   1          9.32          9.22         4.04 o                         
  -9  18   1        215.67        206.83         5.20 o                         
  -8  18   1         20.58         26.14         4.54 o                         
  -7  18   1        924.11       1179.39        23.16 o                         
  -6  18   1         87.58        126.46        13.14 o                         
  -5  18   1       1098.57       1369.25        20.91 o                         
  -4  18   1         68.78         77.87        13.17 o                         
  -3  18   1       1323.91       1311.38        19.55 o                         
  -2  18   1         54.16         60.85         9.85 o                         
  -1  18   1       1059.60       1080.46        14.76 o                         
   0  18   1         12.82         43.41         7.12 o                         
   1  18   1       1347.67       1326.89        17.76 o                         
   2  18   1         65.88         65.78         7.42 o                         
   3  18   1       1559.73       1551.35        18.30 o                         
   4  18   1         70.46         51.31         5.71 o                         
   5  18   1       1151.56       1365.08        20.89 o                         
   6  18   1         87.81         62.45        10.45 o                         
   7  18   1        721.50        787.49        12.74 o                         
   8  18   1         17.83         13.26         4.31 o                         
   9  18   1        230.36        237.28         5.55 o                         
  10  18   1          8.94         12.64         4.32 o                         
  11  18   1        570.52        497.49         9.04 o                         
  12  18   1         11.20         10.46         4.61 o                         
  13  18   1        508.86        502.43         9.47 o                         
  14  18   1          5.59          6.35         5.52 o                         
  15  18   1        315.90        329.82        10.04 o                         
  16  18   1          1.10          4.94         5.85 o                         
  17  18   1         74.35         91.99         6.36 o                         
  18  18   1          0.03         -0.24         6.04 o                         
  19  18   1        158.65        170.00         8.36 o                         
  20  18   1          0.38         -2.97         6.69 o                         
  21  18   1         83.61         80.56         7.44 o                         
  22  18   1          0.16          1.18         6.95 o                         
  23  18   1         12.80          6.43         7.48 o                         
 -22  19   1         28.90         23.16         6.31 o                         
 -21  19   1          0.87          1.00         6.56 o                         
 -20  19   1         71.04         70.77         6.97 o                         
 -19  19   1          0.41         -4.82         5.97 o                         
 -18  19   1        164.24        185.23         8.95 o                         
 -17  19   1          0.56         -0.04         5.81 o                         
 -16  19   1         59.95         59.45         5.96 o                         
 -15  19   1          2.41         -5.56         5.56 o                         
 -14  19   1        170.30        174.83         6.40 o                         
 -13  19   1          5.02          9.03         5.27 o                         
 -12  19   1        304.68        305.51         9.52 o                         
 -11  19   1          2.48         -0.10         4.50 o                         
 -10  19   1        559.55        700.21        10.02 o                         
  -9  19   1          5.53          6.21         4.14 o                         
  -8  19   1        128.60        109.92         4.40 o                         
  -7  19   1          4.90          4.42         3.69 o                         
  -6  19   1        105.05        105.20         3.99 o                         
  -5  19   1          3.66          3.78         3.13 o                         
  -4  19   1        121.92        126.52         5.84 o                         
  -3  19   1          5.58          6.23         4.62 o                         
  -2  19   1        194.28        206.54         6.35 o                         
  -1  19   1         13.68         11.31         4.39 o                         
   0  19   1        169.62        168.92         4.03 o                         
   1  19   1         13.66         11.92         3.29 o                         
   2  19   1        254.23        275.50         5.49 o                         
   3  19   1          6.65         12.28         3.74 o                         
   4  19   1        144.40        144.15         4.64 o                         
   5  19   1          3.00         -1.80         3.84 o                         
   6  19   1        119.17        107.36         4.50 o                         
   7  19   1          4.09          2.88         4.10 o                         
   8  19   1        150.15        161.85         5.29 o                         
   9  19   1          6.72          5.55         4.47 o                         
  10  19   1        480.30        592.22         9.17 o                         
  11  19   1          2.43         -0.01         4.77 o                         
  12  19   1        351.66        336.22         7.28 o                         
  13  19   1          4.71          5.96         5.41 o                         
  14  19   1        208.05        224.33         8.17 o                         
  15  19   1          2.48          7.70         5.55 o                         
  16  19   1         50.29         38.20         6.17 o                         
  17  19   1          0.48          2.51         6.34 o                         
  18  19   1        151.78        152.17         8.57 o                         
  19  19   1          0.40         -0.28         6.64 o                         
  20  19   1         80.19         80.33         7.32 o                         
  21  19   1          0.65         -4.15         6.89 o                         
  22  19   1         27.21         26.14         7.44 o                         
 -21  20   1         35.90         27.80         7.41 o                         
 -20  20   1          0.07          0.82         6.55 o                         
 -19  20   1         81.78         85.96         7.01 o                         
 -18  20   1          0.35         -5.15         6.50 o                         
 -17  20   1        139.68        172.21         7.49 o                         
 -16  20   1          0.67         -1.03         6.07 o                         
 -15  20   1        122.18        121.59         6.53 o                         
 -14  20   1          2.51         -2.57         5.71 o                         
 -13  20   1        311.29        321.76         7.48 o                         
 -12  20   1          8.16          6.06         5.15 o                         
 -11  20   1        306.45        303.57        10.09 o                         
 -10  20   1          5.42         -0.77         4.45 o                         
  -9  20   1        324.04        377.68        10.55 o                         
  -8  20   1         15.78         14.76         4.20 o                         
  -7  20   1        176.05        224.68         5.28 o                         
  -6  20   1         36.47         40.92         5.23 o                         
  -5  20   1        921.38       1150.30        24.63 o                         
  -4  20   1         51.13         60.00         7.90 o                         
  -3  20   1        673.46        691.76        12.57 o                         
  -2  20   1         31.02         32.27        11.32 o                         
  -1  20   1        542.45        528.04         9.63 o                         
   0  20   1         28.03         40.28         8.05 o                         
   1  20   1        591.23        580.24         7.90 o                         
   2  20   1         32.15         51.10         8.14 o                         
   3  20   1        765.24        820.46        12.32 o                         
   4  20   1         50.87         57.57         7.04 o                         
   5  20   1        774.94        859.71        12.81 o                         
   6  20   1         30.63         42.00         5.69 o                         
   7  20   1        136.76        159.76         5.44 o                         
   8  20   1         11.77          8.03         4.59 o                         
   9  20   1        287.92        322.59         6.88 o                         
  10  20   1          6.48          8.03         5.05 o                         
  11  20   1        349.29        363.59         9.50 o                         
  12  20   1          9.64          3.60         5.37 o                         
  13  20   1        327.02        331.30         7.81 o                         
  14  20   1          2.84         12.12         6.01 o                         
  15  20   1        100.76         92.73         6.22 o                         
  16  20   1          0.76          2.47         6.14 o                         
  17  20   1        117.10        133.60         7.01 o                         
  18  20   1          0.49         -1.79         6.70 o                         
  19  20   1         73.14         61.06         7.36 o                         
  20  20   1          0.07          3.22         6.91 o                         
  21  20   1         38.87         39.46         7.38 o                         
 -20  21   1         40.53         30.09         7.19 o                         
 -19  21   1          0.59          1.70         6.77 o                         
 -18  21   1         83.18         92.89         6.95 o                         
 -17  21   1          0.46         -0.03         6.07 o                         
 -16  21   1         70.97         70.76         6.53 o                         
 -15  21   1          2.15         -6.04         6.04 o                         
 -14  21   1         92.49        100.88         6.26 o                         
 -13  21   1          2.23         -4.64         5.67 o                         
 -12  21   1        206.43        233.32         6.66 o                         
 -11  21   1          1.84          3.42         5.00 o                         
 -10  21   1        326.46        400.26         7.47 o                         
  -9  21   1          9.94          0.43         4.74 o                         
  -8  21   1        343.33        434.84        10.95 o                         
  -7  21   1          9.86          4.40         3.94 o                         
  -6  21   1         93.63        135.45         5.44 o                         
  -5  21   1         11.74         16.63         6.14 o                         
  -4  21   1        243.92        326.96        12.34 o                         
  -3  21   1         13.20          9.68         5.34 o                         
  -2  21   1        138.45        190.15         6.47 o                         
  -1  21   1         20.08         20.57         5.74 o                         
   0  21   1        224.70        208.40         7.18 o                         
   1  21   1         20.01         23.74         5.26 o                         
   2  21   1        142.82        186.27         5.36 o                         
   3  21   1         14.17         17.29         6.16 o                         
   4  21   1        205.52        253.32         8.06 o                         
   5  21   1         11.77         10.48         4.73 o                         
   6  21   1         76.31        116.31         5.27 o                         
   7  21   1          9.74         13.84         5.47 o                         
   8  21   1        258.89        307.89         6.97 o                         
   9  21   1          7.77          7.55         5.24 o                         
  10  21   1        329.79        353.74        10.81 o                         
  11  21   1          1.75          0.22         5.39 o                         
  12  21   1        208.32        230.60         6.84 o                         
  13  21   1          1.99          1.45         5.94 o                         
  14  21   1         69.15         64.44         6.34 o                         
  15  21   1          1.85          7.20         6.15 o                         
  16  21   1         53.41         55.96         6.52 o                         
  17  21   1          0.42          3.17         6.65 o                         
  18  21   1         73.28         68.11         7.43 o                         
  19  21   1          0.78         -6.81         6.81 o                         
  20  21   1         37.41         26.58         6.92 o                         
 -19  22   1         28.51         23.86         7.00 o                         
 -18  22   1          0.17         -0.21         6.88 o                         
 -17  22   1         74.34         90.82         6.98 o                         
 -16  22   1          0.43         -0.34         6.48 o                         
 -15  22   1         39.43         32.73         6.40 o                         
 -14  22   1          1.82          0.65         6.14 o                         
 -13  22   1         71.84         71.78         6.03 o                         
 -12  22   1          2.86          1.05         5.43 o                         
 -11  22   1        188.40        225.59         6.78 o                         
 -10  22   1          2.99          6.52         4.96 o                         
  -9  22   1        200.45        217.42         6.01 o                         
  -8  22   1          1.14          7.75         4.34 o                         
  -7  22   1        203.07        211.00         5.90 o                         
  -6  22   1         22.97         16.66         5.22 o                         
  -5  22   1        127.24        136.40         7.03 o                         
  -4  22   1         28.32         30.04         6.09 o                         
  -3  22   1        332.69        316.01         8.44 o                         
  -2  22   1         18.27         41.74         6.22 o                         
  -1  22   1        203.45        206.48         7.10 o                         
   0  22   1          8.00         28.79         6.58 o                         
   1  22   1        229.99        244.67         7.04 o                         
   2  22   1         23.00         26.33         5.38 o                         
   3  22   1        328.48        335.26         7.05 o                         
   4  22   1         26.97         48.21         6.54 o                         
   5  22   1        134.36        140.43         6.22 o                         
   6  22   1         17.96         16.58         5.17 o                         
   7  22   1        149.26        156.44         5.76 o                         
   8  22   1          0.93         10.64         5.00 o                         
   9  22   1        189.89        198.89         7.14 o                         
  10  22   1          3.32          7.90         5.50 o                         
  11  22   1        202.20        233.46         7.95 o                         
  12  22   1          3.21          6.59         5.90 o                         
  13  22   1         69.54         71.74         6.60 o                         
  14  22   1          2.48          2.42         6.27 o                         
  15  22   1         29.39         23.58         6.45 o                         
  16  22   1          0.40         -1.81         6.47 o                         
  17  22   1         56.70         61.71         6.87 o                         
  18  22   1          0.13         -3.07         6.81 o                         
  19  22   1         29.64         21.65         7.52 o                         
 -18  23   1         14.56         14.35         7.37 o                         
 -17  23   1          0.77          2.58         6.88 o                         
 -16  23   1         55.37         51.36         6.90 o                         
 -15  23   1          1.97          0.93         6.21 o                         
 -14  23   1         34.42         31.78         6.32 o                         
 -13  23   1          3.23         -2.73         6.10 o                         
 -12  23   1         57.79         66.67         6.20 o                         
 -11  23   1          5.30          0.70         5.56 o                         
 -10  23   1         96.55        108.22         5.90 o                         
  -9  23   1          3.82          5.29         4.93 o                         
  -8  23   1        150.31        194.48         6.01 o                         
  -7  23   1         15.13         17.83         5.97 o                         
  -6  23   1        217.39        266.33        11.13 o                         
  -5  23   1         13.95         20.82         7.53 o                         
  -4  23   1         94.25         99.88         6.23 o                         
  -3  23   1         16.58         16.02         5.89 o                         
  -2  23   1        195.66        234.60         7.94 o                         
  -1  23   1         24.51         47.47         8.32 o                         
   0  23   1        129.90        137.24         7.23 o                         
   1  23   1         24.37         37.85         7.55 o                         
   2  23   1        180.60        226.01         8.71 o                         
   3  23   1         16.55         20.67         4.76 o                         
   4  23   1        102.19        123.27         5.55 o                         
   5  23   1         14.36         19.98         5.40 o                         
   6  23   1        184.02        233.34        10.24 o                         
   7  23   1         13.60         16.45         5.24 o                         
   8  23   1        137.88        163.43         7.01 o                         
   9  23   1          5.11          5.79         5.82 o                         
  10  23   1        106.78        116.05         6.82 o                         
  11  23   1          5.14          5.70         6.01 o                         
  12  23   1         58.93         64.35         6.24 o                         
  13  23   1          3.07          5.21         6.20 o                         
  14  23   1         32.52         24.38         6.65 o                         
  15  23   1          1.78         -0.51         6.61 o                         
  16  23   1         41.40         37.03         6.94 o                         
  17  23   1          0.85          8.87         7.39 o                         
  18  23   1         14.67         11.15         8.05 o                         
 -17  24   1          6.30         14.17         6.74 o                         
 -16  24   1          0.45         -0.28         6.71 o                         
 -15  24   1         27.66         23.57         6.56 o                         
 -14  24   1          0.85          2.55         6.47 o                         
 -13  24   1         13.67         11.92         6.11 o                         
 -12  24   1          1.39          5.53         5.94 o                         
 -11  24   1         29.96         24.20         5.71 o                         
 -10  24   1          1.33          8.59         5.67 o                         
  -9  24   1         57.15         61.20         6.85 o                         
  -8  24   1          5.47          1.39         6.08 o                         
  -7  24   1         66.18         65.33         6.44 o                         
  -6  24   1          3.18         12.25         5.94 o                         
  -5  24   1         43.55         54.76         7.40 o                         
  -4  24   1         10.92         20.86         5.86 o                         
  -3  24   1         64.81         65.05         5.93 o                         
  -2  24   1          7.89         12.81         5.82 o                         
  -1  24   1         79.79         85.29         6.54 o                         
   0  24   1          9.26         12.03         6.22 o                         
   1  24   1         92.70        103.54         6.54 o                         
   2  24   1          8.05         17.48         6.32 o                         
   3  24   1         83.39         91.90         5.71 o                         
   4  24   1         11.03         13.39         5.41 o                         
   5  24   1         43.88         52.51         5.49 o                         
   6  24   1          2.89          5.97         5.50 o                         
   7  24   1         53.65         61.34         5.71 o                         
   8  24   1          4.94          8.48         5.90 o                         
   9  24   1         57.75         64.35         6.11 o                         
  10  24   1          1.60          4.04         5.79 o                         
  11  24   1         36.74         27.79         6.32 o                         
  12  24   1          1.93          5.04         6.02 o                         
  13  24   1         15.13         11.72         6.66 o                         
  14  24   1          0.68         -4.58         6.61 o                         
  15  24   1         21.51         24.05         6.26 o                         
  16  24   1          0.48         -1.76         7.41 o                         
  17  24   1          7.55          3.89         7.49 o                         
 -15  25   1          0.82          7.19         6.44 o                         
 -14  25   1         12.84         20.86         7.21 o                         
 -13  25   1          2.20          4.22         7.16 o                         
 -12  25   1         17.27         10.67         6.45 o                         
 -11  25   1          1.67          2.44         6.02 o                         
 -10  25   1         19.44         21.64         6.77 o                         
  -9  25   1          3.91          4.91         6.35 o                         
  -8  25   1         42.60         23.77         7.10 o                         
  -7  25   1          3.93         -2.37         6.06 o                         
  -6  25   1         29.09         22.86         6.77 o                         
  -5  25   1          9.97         16.33         7.40 o                         
  -4  25   1         68.29         53.00         6.49 o                         
  -3  25   1          7.13         12.30         5.97 o                         
  -2  25   1         51.36         57.33         6.36 o                         
  -1  25   1         13.34          8.76         7.17 o                         
   0  25   1         63.98         68.91         6.84 o                         
   1  25   1         12.65         13.61         5.96 o                         
   2  25   1         54.98         63.72         6.56 o                         
   3  25   1          7.83         10.41         6.30 o                         
   4  25   1         75.48         82.04         6.15 o                         
   5  25   1          9.94         12.89         5.72 o                         
   6  25   1         26.87         29.36         5.76 o                         
   7  25   1          4.82          9.12         5.73 o                         
   8  25   1         49.84         41.70         5.95 o                         
   9  25   1          3.84          1.74         5.74 o                         
  10  25   1         23.12         21.54         6.00 o                         
  11  25   1          2.17         -0.79         6.31 o                         
  12  25   1         23.57         15.84         6.54 o                         
  13  25   1          2.32          3.52         6.80 o                         
  14  25   1         13.58          9.55         6.45 o                         
  15  25   1          0.83          1.96         7.43 o                         
 -13  26   1         11.85          5.58         7.16 o                         
 -12  26   1          0.59          0.45         6.72 o                         
 -11  26   1         12.78         15.85         7.00 o                         
 -10  26   1          1.49          1.77         7.03 o                         
  -9  26   1         13.15          9.06         6.95 o                         
  -8  26   1          1.19          5.68         6.63 o                         
  -7  26   1         19.77         14.89         6.72 o                         
  -6  26   1          2.30          7.79         7.07 o                         
  -5  26   1         18.66          7.38         7.71 o                         
  -4  26   1          3.38          5.62         6.35 o                         
  -3  26   1         29.18         28.79         6.45 o                         
  -2  26   1          2.83          4.40         6.42 o                         
  -1  26   1         15.94         25.18         7.01 o                         
   0  26   1          2.25          8.18         7.08 o                         
   1  26   1         16.53         16.66         6.94 o                         
   2  26   1          3.86         -0.36         6.46 o                         
   3  26   1         39.14         35.22         6.63 o                         
   4  26   1          3.27          2.67         5.73 o                         
   5  26   1         16.05         16.06         5.74 o                         
   6  26   1          2.06          7.12         5.96 o                         
   7  26   1         20.81         15.34         6.22 o                         
   8  26   1          1.02          4.47         6.14 o                         
   9  26   1         14.07         16.50         5.93 o                         
  10  26   1          1.92          3.84         6.12 o                         
  11  26   1         16.40         10.33         6.70 o                         
  12  26   1          0.76          0.36         6.44 o                         
  13  26   1         14.44          9.38         6.42 o                         
 -11  27   1          1.05          3.23         6.14 o                         
 -10  27   1         11.72          8.27         6.35 o                         
  -9  27   1          0.79          2.30         6.87 o                         
  -8  27   1          3.05          0.50         6.37 o                         
  -7  27   1          1.23         -0.06         6.53 o                         
  -6  27   1         10.54          3.58         7.92 o                         
  -5  27   1          0.87          3.42         6.99 o                         
  -4  27   1          2.38          0.34         6.39 o                         
  -3  27   1          3.21         -1.64         6.46 o                         
  -2  27   1         10.28         10.60         6.54 o                         
  -1  27   1          2.56          3.12         7.36 o                         
   0  27   1         23.38         19.68         7.08 o                         
   1  27   1          3.25          3.53         6.55 o                         
   2  27   1         13.54          4.82         6.68 o                         
   3  27   1          3.52         -1.08         7.00 o                         
   4  27   1          2.78          2.09         6.03 o                         
   5  27   1          1.15          1.92         6.03 o                         
   6  27   1         14.52          9.97         6.06 o                         
   7  27   1          1.35         -0.03         6.44 o                         
   8  27   1          3.70          3.16         5.96 o                         
   9  27   1          1.03          0.11         6.26 o                         
  10  27   1         15.99         21.06         6.81 o                         
  11  27   1          1.34         -1.27         6.16 o                         
  -9  28   1          9.30          4.72        10.55 o                         
  -8  28   1          0.94          1.39         9.08 o                         
  -7  28   1         14.10         10.19         9.19 o                         
  -6  28   1          2.16          0.04         9.72 o                         
  -5  28   1         14.94         10.44         7.03 o                         
  -4  28   1          1.01          3.75         7.32 o                         
  -3  28   1          3.57          4.72         6.93 o                         
  -2  28   1          1.28         -1.01         6.91 o                         
  -1  28   1         15.68          9.30         7.23 o                         
   0  28   1          1.65          2.46         6.74 o                         
   1  28   1         15.98         13.18         5.88 o                         
   2  28   1          1.72          1.79         6.24 o                         
   3  28   1          4.32          2.91         6.83 o                         
   4  28   1          1.39          4.22         6.55 o                         
   5  28   1         17.64         17.52         6.37 o                         
   6  28   1          1.87         -0.10         6.53 o                         
   7  28   1         11.92          5.95         7.55 o                         
   8  28   1          0.94         -4.87         7.21 o                         
   9  28   1          9.73         10.50         7.12 o                         
  -5  29   1          0.41         -3.10         9.62 o                         
  -4  29   1          3.22         11.49        10.74 o                         
  -3  29   1          0.45         -0.45         8.12 o                         
  -2  29   1          2.32         -2.39         7.02 o                         
  -1  29   1          0.35         -2.83         6.20 o                         
   0  29   1          0.80          1.64         6.96 o                         
   1  29   1          0.26         -4.85         6.50 o                         
   2  29   1          2.28         -8.70         8.70 o                         
   3  29   1          0.55         -0.45         7.89 o                         
   5  29   1          0.51         -4.83        15.06 o                         
   0   0   2         67.84         55.48         3.99 o                         
   1   0   2         97.28         93.38         3.45 o                         
   2   0   2        815.13        504.49        17.95 o                         
   3   0   2         56.78         73.61         3.50 o                         
   4   0   2      23946.53      18477.43       236.47 o                         
   5   0   2         69.03         57.56         4.89 o                         
   7   0   2         37.80         46.15         4.60 o                         
   9   0   2        186.52        124.02         9.02 o                         
  11   0   2        231.13        231.63        18.83 o                         
  13   0   2         69.01         71.69        15.27 o                         
  15   0   2         44.70         57.80        10.31 o                         
  16   0   2        267.16        279.79         6.56 o                         
  17   0   2         23.01         61.86        14.29 o                         
  18   0   2        101.33         93.94         4.98 o                         
  19   0   2         19.13         14.24         7.15 o                         
  20   0   2          9.18         14.53         5.36 o                         
  21   0   2          1.10         -3.78         5.18 o                         
  22   0   2         49.94         56.67         6.21 o                         
  23   0   2          0.27         10.10         6.11 o                         
  24   0   2          3.48         16.44         7.97 o                         
  25   0   2          1.41          0.90         7.71 o                         
  26   0   2         97.61         82.07         8.86 o                         
  27   0   2          1.27         12.84         8.16 o                         
  28   0   2         25.65         15.85         7.88 o                         
 -28   1   2          5.29         -3.71         7.43 o                         
 -27   1   2          7.27         -1.01         8.53 o                         
 -26   1   2          6.77         17.02         9.44 o                         
 -25   1   2         13.92         11.55         8.79 o                         
 -24   1   2          5.01         10.36         8.92 o                         
 -23   1   2         64.56         61.97         8.89 o                         
 -22   1   2          4.08          3.80         6.53 o                         
 -21   1   2         27.93         24.43         6.38 o                         
 -20   1   2          4.73          6.39         6.29 o                         
 -19   1   2        222.91        218.97         7.61 o                         
 -18   1   2          4.09          1.82         5.44 o                         
 -17   1   2        658.44        666.77        11.86 o                         
 -16   1   2         18.86         14.66         4.92 o                         
 -15   1   2       1284.24       1268.09        21.20 o                         
 -14   1   2        280.93        415.15        30.27 o                         
 -13   1   2       1883.36       1879.59        26.12 o                         
 -12   1   2        737.73       1192.29       125.51 o                         
 -11   1   2        697.78        627.33        15.87 o                         
 -10   1   2       1592.88       2044.21       149.48 o                         
  -9   1   2        772.55       1063.33        19.40 o                         
  -8   1   2        943.43       1264.91        89.41 o                         
  -7   1   2       4300.76       3983.23        49.37 o                         
  -6   1   2        379.19        419.12        17.64 o                         
  -5   1   2       8044.99       6648.21        75.52 o                         
  -4   1   2        115.07         98.14         5.14 o                         
  -3   1   2      11635.46      11082.97       151.55 o                         
  -2   1   2         24.40         24.95         2.60 o                         
  -1   1   2      22576.57      20616.98       323.11 o                         
   0   1   2         98.21         94.52         3.49 o                         
   1   1   2      22441.94      18841.13       303.21 o                         
   2   1   2         20.25         21.25         2.63 o                         
   3   1   2       9358.35       9333.34        91.30 o                         
   4   1   2        109.90        111.04         6.36 o                         
   5   1   2       9199.68       7166.58        96.23 o                         
   6   1   2        402.37        409.96        20.29 o                         
   7   1   2       4709.77       4615.19        72.71 o                         
   8   1   2        884.00       1324.71        55.00 o                         
   9   1   2       1029.52       1131.21        25.81 o                         
  10   1   2       1691.84       1978.93       119.77 o                         
  11   1   2        686.67        634.02        15.61 o                         
  12   1   2        725.15       1239.93        64.28 o                         
  13   1   2       1639.13       1740.28        24.06 o                         
  14   1   2        284.53        410.36        18.14 o                         
  15   1   2       1524.94       1583.13        21.44 o                         
  16   1   2         21.16         17.74         4.27 o                         
  17   1   2        801.65        801.24        16.41 o                         
  18   1   2          4.31          0.12         4.35 o                         
  19   1   2        228.97        227.81         6.50 o                         
  20   1   2          5.16          9.08         4.93 o                         
  21   1   2         23.45         19.07         5.80 o                         
  22   1   2          5.33          4.13         5.64 o                         
  23   1   2         52.23         53.75         6.75 o                         
  24   1   2          6.39          8.77         6.43 o                         
  25   1   2         17.57         14.09         6.47 o                         
  26   1   2          6.44         11.93         7.76 o                         
  27   1   2          7.29          6.73         6.77 o                         
  28   1   2          6.04          6.68         6.53 o                         
 -28   2   2         21.28         21.10         7.94 o                         
 -27   2   2          0.44          4.90         7.53 o                         
 -26   2   2         28.25         20.99         7.36 o                         
 -25   2   2          2.35          0.28         6.33 o                         
 -24   2   2        102.85         88.57         6.91 o                         
 -23   2   2          2.62          8.35         6.01 o                         
 -22   2   2         52.05         49.71         5.64 o                         
 -21   2   2          3.67          2.54         5.85 o                         
 -20   2   2        109.51        112.30         5.80 o                         
 -19   2   2         18.83         16.42         4.92 o                         
 -18   2   2        103.57        105.84         6.69 o                         
 -17   2   2         22.68         39.10        10.17 o                         
 -16   2   2         94.79        115.09         6.43 o                         
 -15   2   2         45.16         81.18        12.59 o                         
 -13   2   2         86.62         78.04        19.28 o                         
 -11   2   2         77.37         53.45        11.70 o                         
  -9   2   2        157.59        135.55        12.74 o                         
  -7   2   2        155.52        135.55         8.11 o                         
  -5   2   2         72.50         69.79         4.47 o                         
  -4   2   2      13118.83      13467.95       164.52 o                         
  -3   2   2         30.33         34.64         2.68 o                         
  -2   2   2       1135.11       1083.73        12.41 o                         
  -1   2   2         20.21         23.43         2.55 o                         
   0   2   2        699.07        502.96        15.27 o                         
   1   2   2         24.00         21.07         2.56 o                         
   2   2   2       1103.93        946.53        13.40 o                         
   3   2   2         35.44         35.70         2.59 o                         
   4   2   2      14470.97      14635.30       143.08 o                         
   5   2   2         96.91         82.52         6.11 o                         
   6   2   2      43349.65      39011.46       881.56 o                         
   7   2   2        115.49        141.61        12.91 o                         
   9   2   2        118.73        162.84        20.10 o                         
  11   2   2        104.79         95.76        11.20 o                         
  13   2   2         99.91        129.55        20.94 o                         
  15   2   2         58.53         83.77        11.41 o                         
  16   2   2        112.19        114.42         4.92 o                         
  17   2   2         31.15         36.93         7.02 o                         
  18   2   2         78.66         73.79         4.80 o                         
  19   2   2         16.60         22.21         5.72 o                         
  20   2   2        103.46        117.74         5.93 o                         
  21   2   2          4.74          5.48         5.94 o                         
  22   2   2         42.95         39.39         6.55 o                         
  23   2   2          2.32          6.85         6.64 o                         
  24   2   2        133.96        138.11         7.34 o                         
  25   2   2          1.95          3.95         6.59 o                         
  26   2   2         38.17         35.30         7.87 o                         
  27   2   2          0.44          3.74         6.67 o                         
  28   2   2         27.72         26.24         7.49 o                         
 -28   3   2          2.62         12.01         7.83 o                         
 -27   3   2          9.30         13.98         7.32 o                         
 -26   3   2          4.43          6.74         7.77 o                         
 -25   3   2         51.50         45.50         6.43 o                         
 -24   3   2          8.13          9.27         6.76 o                         
 -23   3   2         67.28         70.69         6.29 o                         
 -22   3   2          8.16          7.74         5.43 o                         
 -21   3   2         86.94         98.58         6.35 o                         
 -20   3   2         11.02         13.46         5.26 o                         
 -19   3   2        150.80        119.06         5.60 o                         
 -18   3   2         12.71         17.56         5.74 o                         
 -17   3   2        344.96        356.02         7.51 o                         
 -16   3   2         13.47          8.39         4.67 o                         
 -15   3   2        881.57        816.17        13.29 o                         
 -14   3   2         38.25         38.43         6.63 o                         
 -13   3   2        726.30        901.06        13.38 o                         
 -12   3   2        341.16        531.03        54.66 o                         
 -11   3   2       1294.71       1232.37        14.47 o                         
 -10   3   2        538.23        711.77        74.01 o                         
  -8   3   2        502.49        607.95        63.39 o                         
  -7   3   2       1025.90        911.60        21.45 o                         
  -6   3   2        282.99        393.14        12.59 o                         
  -5   3   2       2140.94       1545.50        27.57 o                         
  -4   3   2         18.19         13.60         2.50 o                         
  -3   3   2       1367.39       1197.74        13.09 o                         
  -2   3   2         35.37         33.90         2.75 o                         
  -1   3   2       9496.43       9317.82       134.32 o                         
   0   3   2         59.32         70.19         3.57 o                         
   1   3   2      11777.44      11199.07       113.94 o                         
   2   3   2         30.72         45.16         3.37 o                         
   3   3   2       1349.01       1087.86        14.60 o                         
   4   3   2         13.79         11.19         2.41 o                         
   5   3   2       2246.70       1743.62        20.08 o                         
   6   3   2        273.88        326.42        18.36 o                         
   7   3   2        943.97        792.12        16.86 o                         
   8   3   2        543.95        584.44        27.37 o                         
  10   3   2        552.52        998.53        59.35 o                         
  11   3   2       1605.04       1615.00        38.94 o                         
  12   3   2        378.29        702.42        61.84 o                         
  13   3   2       1004.43       1232.98        20.74 o                         
  14   3   2         40.59         50.32        11.51 o                         
  15   3   2       1190.06       1182.51        17.33 o                         
  16   3   2         10.68          8.27         4.32 o                         
  17   3   2        427.79        510.20         9.00 o                         
  18   3   2         11.57         14.46         5.20 o                         
  19   3   2        206.01        222.38         7.72 o                         
  20   3   2          8.98          8.85         5.54 o                         
  21   3   2         97.91        113.07         6.10 o                         
  22   3   2          6.22         13.43         5.96 o                         
  23   3   2         61.95         56.93         6.58 o                         
  24   3   2         10.65         11.38         6.58 o                         
  25   3   2         43.63         49.47         6.93 o                         
  26   3   2          5.27         10.00         7.05 o                         
  27   3   2          7.77          7.64         6.63 o                         
  28   3   2          3.34         -0.98         7.61 o                         
 -28   4   2          9.70          8.43         7.21 o                         
 -27   4   2          1.80          8.61         7.38 o                         
 -26   4   2         26.01         25.28         7.16 o                         
 -25   4   2          4.39         16.60         7.19 o                         
 -24   4   2         91.27        102.86         7.39 o                         
 -23   4   2          7.71         14.00         5.74 o                         
 -22   4   2        158.51        127.59         6.67 o                         
 -21   4   2          6.08          3.52         5.62 o                         
 -20   4   2        612.07        628.56        13.11 o                         
 -19   4   2          2.23          5.57         4.99 o                         
 -18   4   2        529.33        477.49         7.14 o                         
 -17   4   2         21.43         20.33         4.70 o                         
 -16   4   2        700.06        630.50         9.40 o                         
 -15   4   2         19.43         18.29         2.90 o                         
 -14   4   2        403.58        574.90         7.17 o                         
 -13   4   2         42.91         46.94         5.18 o                         
 -11   4   2         73.75         74.26         7.60 o                         
  -9   4   2        184.53        204.71        16.74 o                         
  -7   4   2        104.39         97.71         8.94 o                         
  -6   4   2      13161.29      11903.72       154.30 o                         
  -5   4   2         30.89         26.86         2.72 o                         
  -4   4   2       1810.58       1722.38        24.12 o                         
  -3   4   2         14.01         10.64         3.11 o                         
  -2   4   2      14603.82      14214.50       140.61 o                         
  -1   4   2         99.90        103.87         5.62 o                         
   0   4   2      23184.36      19035.82       233.53 o                         
   1   4   2        107.58        111.47         4.52 o                         
   2   4   2      13310.94      13941.77       137.47 o                         
   3   4   2         18.05         10.67         2.39 o                         
   4   4   2       1765.15       1613.30        36.13 o                         
   5   4   2         24.76         29.06         2.74 o                         
   6   4   2      17343.81      16052.14       214.36 o                         
   7   4   2         75.26         91.19         7.74 o                         
   8   4   2      30543.05      26801.03       839.06 o                         
   9   4   2        185.13        205.52        28.72 o                         
  11   4   2        100.88        109.26        10.53 o                         
  13   4   2         51.97         42.76         8.47 o                         
  14   4   2        345.42        391.14         7.39 o                         
  15   4   2         26.75         16.59         4.25 o                         
  16   4   2        532.47        492.79         8.80 o                         
  17   4   2         28.54         17.15         6.21 o                         
  18   4   2        456.56        455.92         9.22 o                         
  19   4   2          2.11          9.48         5.38 o                         
  20   4   2        480.46        482.30        10.23 o                         
  21   4   2          4.82         -4.78         5.68 o                         
  22   4   2        146.82        118.32         6.58 o                         
  23   4   2          7.72          9.92         6.64 o                         
  24   4   2        104.65        140.04         7.65 o                         
  25   4   2          4.47          7.56         6.84 o                         
  26   4   2         34.04         31.69         6.91 o                         
  27   4   2          1.30         -3.54         7.08 o                         
  28   4   2         13.04         15.98         7.95 o                         
 -28   5   2          1.32         -3.34         6.96 o                         
 -27   5   2         12.90          4.25         7.36 o                         
 -26   5   2          4.75          2.20         6.85 o                         
 -25   5   2         71.15         50.20         7.06 o                         
 -24   5   2          5.24          1.90         6.79 o                         
 -23   5   2         76.78         70.64         6.87 o                         
 -22   5   2         12.68         23.12         6.19 o                         
 -21   5   2        146.38        169.93         7.59 o                         
 -20   5   2         52.68         56.68         9.90 o                         
 -19   5   2        180.31        187.89         5.12 o                         
 -18   5   2         60.39         94.46        15.12 o                         
 -17   5   2        479.81        548.16         7.96 o                         
 -16   5   2         46.26         56.67         7.14 o                         
 -15   5   2        211.79        213.43         4.38 o                         
 -14   5   2         15.63         20.61         3.28 o                         
 -13   5   2       1339.23       1387.33        16.67 o                         
 -12   5   2         21.94         22.69         5.62 o                         
 -11   5   2       1393.45       1561.10        19.55 o                         
 -10   5   2        167.05        185.31        20.61 o                         
  -8   5   2        192.61        211.51        10.08 o                         
  -7   5   2      10998.09      10943.44       191.62 o                         
  -6   5   2         41.80         34.11         4.10 o                         
  -5   5   2       2659.32       2996.71        50.12 o                         
  -4   5   2         23.64         17.81         2.41 o                         
  -3   5   2       2239.38       1650.34        22.66 o                         
  -2   5   2         99.72         79.57         5.53 o                         
  -1   5   2       9266.82       7279.79        94.20 o                         
   0   5   2         69.77         59.14         3.44 o                         
   1   5   2       8079.63       6640.08        78.28 o                         
   2   5   2         73.63         85.14         5.88 o                         
   3   5   2       2185.65       1588.83        22.44 o                         
   4   5   2         29.14         36.38         2.84 o                         
   5   5   2       2652.69       3006.14        29.28 o                         
   6   5   2         32.38         46.90         3.91 o                         
   7   5   2      12326.55      11973.30       176.26 o                         
   8   5   2        223.72        207.66        16.76 o                         
   9   5   2       1300.01       1232.20        27.85 o                         
  10   5   2        213.69        202.33        15.12 o                         
  11   5   2       1259.72       1557.37        20.75 o                         
  12   5   2         24.25         30.19         2.73 o                         
  13   5   2       1434.19       1631.54        26.60 o                         
  14   5   2         17.85         18.82         4.56 o                         
  15   5   2        270.62        292.62         7.04 o                         
  16   5   2         36.01         38.07         7.95 o                         
  17   5   2        630.48        791.49        12.99 o                         
  18   5   2         51.74         45.88         9.67 o                         
  19   5   2        218.04        229.72         9.09 o                         
  20   5   2         45.59         63.51        11.54 o                         
  21   5   2        109.40        120.03         6.91 o                         
  22   5   2          9.27         16.01         6.42 o                         
  23   5   2         55.67         56.13         6.39 o                         
  24   5   2          5.77          4.40         6.65 o                         
  25   5   2         59.12         54.75         6.85 o                         
  26   5   2          6.39          1.41         6.77 o                         
  27   5   2         13.28          7.57         7.22 o                         
  28   5   2          1.64          0.47         7.54 o                         
 -28   6   2         10.42         -0.93         8.80 o                         
 -27   6   2          1.07          4.22         7.17 o                         
 -26   6   2         27.90         35.29         7.16 o                         
 -25   6   2          4.39          5.14         6.62 o                         
 -24   6   2         93.61         71.40         6.88 o                         
 -23   6   2          6.44         12.71         6.33 o                         
 -22   6   2        329.84        298.47         6.74 o                         
 -21   6   2          7.19          4.18         4.57 o                         
 -20   6   2        717.87        672.58        11.58 o                         
 -19   6   2          1.52         -2.34         3.75 o                         
 -18   6   2       2251.43       2386.10        99.43 o                         
 -17   6   2         11.86         -4.06         4.06 o                         
 -16   6   2       1847.10       1811.20        24.51 o                         
 -15   6   2          3.26         -3.23         3.23 o                         
 -14   6   2        875.32        915.44        11.64 o                         
 -13   6   2         22.55         25.72         3.07 o                         
 -12   6   2        338.65        299.71         5.05 o                         
 -11   6   2         63.12         74.01         8.65 o                         
 -10   6   2       3084.42       2668.87        52.07 o                         
  -9   6   2         18.83         18.50         3.01 o                         
  -8   6   2       7542.17       5883.28       154.31 o                         
  -7   6   2         60.02         56.88         4.87 o                         
  -6   6   2       2377.70       1620.83        26.83 o                         
  -5   6   2         32.97         32.93         3.91 o                         
  -4   6   2      17374.99      15808.98       372.08 o                         
  -3   6   2        279.85        308.32        15.79 o                         
  -2   6   2      43493.07      36174.41      1191.91 o                         
  -1   6   2        422.95        420.67        21.26 o                         
   1   6   2        385.60        382.60        17.10 o                         
   2   6   2      41542.09      36543.77      1154.94 o                         
   3   6   2        290.99        337.06        17.33 o                         
   4   6   2      13310.59      12629.69       186.80 o                         
   5   6   2         42.28         46.60         4.34 o                         
   6   6   2       2360.12       1518.93        27.22 o                         
   7   6   2         63.80         65.23         5.49 o                         
   9   6   2         21.82         16.95         3.20 o                         
  10   6   2       3759.44       3710.98        41.29 o                         
  11   6   2         49.57         62.04         5.36 o                         
  12   6   2        380.02        310.65         4.88 o                         
  13   6   2         27.20         26.80         3.59 o                         
  14   6   2        791.34        869.61        12.07 o                         
  15   6   2          3.03         -1.85         4.34 o                         
  16   6   2       1701.91       1813.32        25.60 o                         
  17   6   2         13.11          4.70         9.65 o                         
  18   6   2       2033.56       2105.29        64.20 o                         
  19   6   2          1.76          4.15         6.74 o                         
  20   6   2        534.84        440.50        23.01 o                         
  21   6   2          5.85          9.98         7.05 o                         
  22   6   2        240.99        250.00         8.79 o                         
  23   6   2          5.63         15.90         6.88 o                         
  24   6   2         71.72         62.04         7.72 o                         
  25   6   2          3.52         14.56         7.70 o                         
  26   6   2         36.06         49.81         7.80 o                         
  27   6   2          1.14         -7.17         7.17 o                         
  28   6   2         11.15         -0.92         8.12 o                         
 -27   7   2         22.57         11.37         7.66 o                         
 -26   7   2          0.48         -2.79         7.30 o                         
 -25   7   2         27.37         26.99         6.95 o                         
 -24   7   2          6.15          9.95         5.29 o                         
 -23   7   2        148.75        150.92         6.11 o                         
 -22   7   2         28.18         38.24         6.35 o                         
 -21   7   2        118.20        120.71         5.01 o                         
 -20   7   2         65.90         85.77        13.72 o                         
 -19   7   2        265.20        284.70         7.81 o                         
 -18   7   2        120.00        155.25        22.86 o                         
 -17   7   2        334.35        328.24         6.05 o                         
 -16   7   2         72.90         82.31         8.10 o                         
 -15   7   2        831.27        808.83         9.56 o                         
 -14   7   2         19.49         15.29         3.43 o                         
 -13   7   2       1261.15       1256.35        19.60 o                         
 -12   7   2          0.75         -3.03         3.03 o                         
 -10   7   2         87.69         81.15         8.28 o                         
  -9   7   2       4003.65       3381.88        53.16 o                         
  -8   7   2          6.47          3.90         2.72 o                         
  -7   7   2       2409.61       3300.74        47.74 o                         
  -6   7   2         60.55         54.50         5.47 o                         
  -5   7   2      12187.31      11853.54       299.48 o                         
  -4   7   2         82.07         80.56         7.68 o                         
  -3   7   2        771.28        811.59        17.63 o                         
  -2   7   2        121.67        103.84         8.31 o                         
  -1   7   2       4738.13       4403.48        59.65 o                         
   0   7   2         44.33         40.89         5.11 o                         
   1   7   2       4374.52       4084.12        39.61 o                         
   2   7   2        163.30        126.85         9.73 o                         
   3   7   2        857.71        871.90        19.14 o                         
   4   7   2        113.83         92.82         8.10 o                         
   5   7   2      10845.06      11497.84       194.19 o                         
   6   7   2         56.33         67.17         7.10 o                         
   7   7   2       2319.33       2810.50        48.80 o                         
   8   7   2          6.17          1.20         2.65 o                         
   9   7   2       4411.96       4154.07        37.72 o                         
  10   7   2         66.63         75.78         8.27 o                         
  11   7   2       2073.79       1855.87        45.49 o                         
  12   7   2          0.90         -2.34         2.53 o                         
  13   7   2        945.79        937.21        12.86 o                         
  14   7   2         18.00         19.74         2.90 o                         
  15   7   2        951.47        939.01        12.24 o                         
  16   7   2         69.54         68.62        11.89 o                         
  17   7   2        411.37        425.72        10.20 o                         
  18   7   2        110.69        106.43        15.90 o                         
  19   7   2        217.66        242.02         7.65 o                         
  20   7   2         53.50         70.02        12.89 o                         
  21   7   2         97.95         93.94         6.69 o                         
  22   7   2         25.88         19.34         6.15 o                         
  23   7   2        116.48        126.08         7.38 o                         
  24   7   2          4.82          8.74         6.39 o                         
  25   7   2         27.39         22.31         7.54 o                         
  26   7   2          0.49         -3.74         7.80 o                         
  27   7   2         19.33          7.45         8.25 o                         
 -27   8   2          1.45          1.45         7.30 o                         
 -26   8   2         18.66         12.69         6.91 o                         
 -25   8   2          1.69          1.37         5.09 o                         
 -24   8   2         64.09         63.44         5.17 o                         
 -23   8   2          5.45          4.89         4.76 o                         
 -22   8   2        305.17        246.94         7.22 o                         
 -21   8   2          3.32         -0.37         4.91 o                         
 -20   8   2       1089.39        987.10       115.08 o                         
 -19   8   2          5.36         -4.65         4.65 o                         
 -17   8   2         10.99         -3.96         6.48 o                         
 -16   8   2       1927.02       1994.36        31.32 o                         
 -15   8   2          6.33         -3.15         3.70 o                         
 -14   8   2       1844.34       1758.65        24.48 o                         
 -13   8   2          7.41          5.48         3.28 o                         
 -12   8   2        539.15        542.45         8.91 o                         
 -11   8   2         20.81         24.53         4.33 o                         
 -10   8   2        419.93        532.41         7.97 o                         
  -9   8   2        119.81        117.13         9.44 o                         
  -8   8   2        613.79        607.86        12.67 o                         
  -7   8   2          5.30          0.17         2.57 o                         
  -6   8   2       9652.38       7296.56       252.69 o                         
  -5   8   2        206.39        240.09        14.63 o                         
  -4   8   2      29510.52      24446.36       820.14 o                         
  -3   8   2        554.94        551.86        59.16 o                         
  -1   8   2        909.42       1413.30        64.31 o                         
   1   8   2        971.99       1174.99        58.90 o                         
   3   8   2        514.01        579.31        68.19 o                         
   4   8   2      24667.29      21626.25       709.64 o                         
   5   8   2        178.29        176.00         9.13 o                         
   6   8   2       7531.88       6114.14       211.13 o                         
   7   8   2          5.17          4.15         2.70 o                         
   8   8   2        595.90        500.90         8.91 o                         
   9   8   2        105.64         96.23         9.51 o                         
  10   8   2        536.86        648.83         8.36 o                         
  11   8   2         25.60         21.44         4.92 o                         
  12   8   2        565.12        542.58         8.00 o                         
  13   8   2          8.61          7.10         3.13 o                         
  14   8   2       1666.49       1607.07        16.26 o                         
  15   8   2          7.96          4.51         4.19 o                         
  16   8   2       2153.47       2324.26        43.72 o                         
  17   8   2         10.52          4.38         6.36 o                         
  18   8   2       1850.72       2154.97       123.77 o                         
  19   8   2          4.30          1.86         6.25 o                         
  20   8   2        922.59        901.86        23.84 o                         
  21   8   2          4.01          9.56         6.43 o                         
  22   8   2        233.65        177.12         8.21 o                         
  23   8   2          4.08          8.68         6.60 o                         
  24   8   2         53.35         46.32         7.27 o                         
  25   8   2          1.44          2.43         6.69 o                         
  26   8   2         16.09         14.25         7.05 o                         
  27   8   2          1.28          3.79         7.30 o                         
 -27   9   2          5.67          0.49         8.38 o                         
 -26   9   2          0.13          2.46         5.41 o                         
 -25   9   2         35.30         29.52         5.74 o                         
 -24   9   2          4.73          9.77         5.67 o                         
 -23   9   2         28.38         26.02         5.58 o                         
 -22   9   2         25.31         27.91         5.78 o                         
 -21   9   2        160.18        159.79         5.82 o                         
 -20   9   2         54.99         63.66         8.91 o                         
 -19   9   2        273.45        250.72         6.19 o                         
 -18   9   2        114.32         88.56        18.58 o                         
 -17   9   2        250.62        250.14         5.87 o                         
 -16   9   2         97.22         41.01        11.67 o                         
 -15   9   2        431.76        447.22         7.22 o                         
 -14   9   2         25.52         24.42         4.60 o                         
 -13   9   2        459.57        500.33         6.88 o                         
 -12   9   2         10.91         11.75         3.21 o                         
 -11   9   2       2470.96       3102.40       113.02 o                         
 -10   9   2          8.24         -2.02         3.26 o                         
  -8   9   2        107.24         87.99         9.72 o                         
  -7   9   2       4253.96       3666.82        47.44 o                         
  -6   9   2         26.72         26.41         3.08 o                         
  -5   9   2       1440.58       1521.39        25.21 o                         
  -4   9   2        172.33        210.10        23.81 o                         
  -2   9   2        125.18        220.42        25.00 o                         
  -1   9   2       1065.19       1177.94        23.27 o                         
   0   9   2        176.00        166.27        14.28 o                         
   1   9   2        800.52       1029.02        20.42 o                         
   2   9   2        166.94        158.34        15.81 o                         
   4   9   2        168.96        131.24        26.12 o                         
   5   9   2       1140.34       1016.39        16.59 o                         
   6   9   2         23.85         17.93         3.02 o                         
   7   9   2       4008.04       3855.48        37.43 o                         
   8   9   2        121.68        108.90        10.00 o                         
  10   9   2          9.08          9.36         3.34 o                         
  11   9   2       2337.45       3010.84        55.29 o                         
  12   9   2          9.83         11.17         3.23 o                         
  13   9   2        398.12        454.55         6.56 o                         
  14   9   2         22.31         12.55         3.74 o                         
  15   9   2        571.19        550.72         8.66 o                         
  16   9   2         93.11         88.47        21.11 o                         
  17   9   2        284.21        290.59         6.54 o                         
  18   9   2        106.00        133.50        18.42 o                         
  19   9   2        327.82        343.44         8.81 o                         
  20   9   2         52.91         65.76         9.75 o                         
  21   9   2        115.46        104.85         7.22 o                         
  22   9   2         20.84         22.27         7.04 o                         
  23   9   2         25.43         29.64         7.27 o                         
  24   9   2          4.44          6.11         6.83 o                         
  25   9   2         31.89         26.06         7.57 o                         
  26   9   2          0.11          5.24         6.99 o                         
  27   9   2          6.57          3.09         6.92 o                         
 -26  10   2          4.36          6.00         5.95 o                         
 -25  10   2          1.52         -2.59         5.81 o                         
 -24  10   2         18.57         12.08         5.46 o                         
 -23  10   2          0.88          2.37         5.43 o                         
 -22  10   2        171.76        147.07         6.13 o                         
 -21  10   2          4.99          8.50         5.36 o                         
 -20  10   2        747.80        766.20        20.83 o                         
 -19  10   2          9.98          3.16         5.26 o                         
 -18  10   2        992.47       1119.80        46.46 o                         
 -17  10   2         14.04          9.48         4.52 o                         
 -15  10   2         10.94          6.19         5.38 o                         
 -14  10   2       1437.25       1447.45        19.14 o                         
 -13  10   2         12.21          7.15         3.67 o                         
 -12  10   2        252.33        290.57         5.42 o                         
 -11  10   2         37.79         28.25         3.54 o                         
 -10  10   2        125.24        142.17         6.24 o                         
  -9  10   2          9.00          7.90         3.40 o                         
  -8  10   2        572.22        686.23        12.10 o                         
  -7  10   2         66.97         67.82         7.81 o                         
  -6  10   2       3348.77       3231.23       172.57 o                         
  -5  10   2        199.99        228.74        23.44 o                         
  -3  10   2        531.92       1061.99        79.27 o                         
  -1  10   2       1699.90       1985.58        81.92 o                         
   1  10   2       1618.34       1971.81       227.74 o                         
   3  10   2        518.40        657.45        61.54 o                         
   5  10   2        153.00        148.30        11.85 o                         
   6  10   2       2831.73       2987.63        39.12 o                         
   7  10   2         88.14         83.42         6.95 o                         
   8  10   2        442.64        510.02         8.61 o                         
   9  10   2          8.30         -2.46         3.81 o                         
  10  10   2        126.34        153.38         6.97 o                         
  11  10   2         37.29         25.93         3.62 o                         
  12  10   2        342.33        390.73         6.32 o                         
  13  10   2         14.79         12.99         3.52 o                         
  14  10   2       1898.12       1870.30        29.46 o                         
  15  10   2          9.70         11.91         4.39 o                         
  16  10   2       2166.44       2776.44       136.39 o                         
  17  10   2         12.34         11.27         4.02 o                         
  18  10   2       1171.67       1427.74        23.14 o                         
  19  10   2         11.32         11.39         4.48 o                         
  20  10   2        738.39        830.95        16.17 o                         
  21  10   2          4.15          6.20         6.73 o                         
  22  10   2        140.15        122.61         7.74 o                         
  23  10   2          1.05          5.47         6.60 o                         
  24  10   2         13.69         10.58         7.16 o                         
  25  10   2          1.55          2.36         6.88 o                         
  26  10   2          4.92          2.77         6.67 o                         
 -26  11   2          0.11         -5.97         5.97 o                         
 -25  11   2          9.57         12.92         6.15 o                         
 -24  11   2          1.23          3.06         5.99 o                         
 -23  11   2         31.60         26.40         5.58 o                         
 -22  11   2          6.98          8.66         5.54 o                         
 -21  11   2         16.22         19.41         5.27 o                         
 -20  11   2         33.82         28.98         5.32 o                         
 -19  11   2         68.56         57.48         5.41 o                         
 -18  11   2         38.15         18.73         7.27 o                         
 -17  11   2        491.09        507.68        14.74 o                         
 -16  11   2         43.93         25.39         6.18 o                         
 -15  11   2        374.88        368.83         7.30 o                         
 -14  11   2         11.44          1.37         4.13 o                         
 -13  11   2         76.59         54.77         3.85 o                         
 -12  11   2          3.13          1.71         3.43 o                         
 -11  11   2         29.53         29.39         3.41 o                         
 -10  11   2         38.23         29.78         3.49 o                         
  -9  11   2       2330.56       2978.02        65.26 o                         
  -8  11   2         26.62         10.37         4.13 o                         
  -7  11   2       2059.57       1964.99       135.11 o                         
  -6  11   2         47.21         56.32         6.00 o                         
  -5  11   2       1233.59       1482.47        25.21 o                         
  -4  11   2        102.24        116.62        11.59 o                         
  -3  11   2       1632.15       1525.95        25.87 o                         
  -2  11   2         95.54        123.41        11.31 o                         
  -1  11   2        715.18        696.10        12.58 o                         
   0  11   2        224.61        215.09        19.38 o                         
   1  11   2        703.75        571.34        12.21 o                         
   2  11   2         69.90         58.57         7.92 o                         
   3  11   2       1329.48       1267.91        19.66 o                         
   4  11   2         74.13         69.25         4.73 o                         
   5  11   2       1384.29       1597.67        20.80 o                         
   6  11   2         59.62         75.12         6.73 o                         
   7  11   2       2619.20       2417.62        99.86 o                         
   8  11   2         21.74         31.41         4.33 o                         
   9  11   2       2469.32       3024.83        88.18 o                         
  10  11   2         38.72         29.51         3.69 o                         
  11  11   2         29.71         28.56         3.56 o                         
  12  11   2          3.75         -0.16         3.69 o                         
  13  11   2         98.37         99.02         4.03 o                         
  14  11   2         11.61         -5.20         5.20 o                         
  15  11   2        510.61        556.95         8.22 o                         
  16  11   2         41.25         19.38         6.76 o                         
  17  11   2        679.08        752.96        10.50 o                         
  18  11   2         41.20         33.74        12.18 o                         
  19  11   2         89.33         85.95         5.84 o                         
  20  11   2         33.49         27.86         5.52 o                         
  21  11   2         14.38         20.68         6.93 o                         
  22  11   2          8.20         10.49         6.98 o                         
  23  11   2         26.00         12.08         7.14 o                         
  24  11   2          1.46          7.30         6.52 o                         
  25  11   2         13.19         12.24         7.02 o                         
  26  11   2          0.12          2.80         7.22 o                         
 -26  12   2          5.85         -1.60         7.51 o                         
 -25  12   2          0.53          0.34         6.23 o                         
 -24  12   2          3.04          2.72         5.83 o                         
 -23  12   2          1.83          2.63         6.02 o                         
 -22  12   2         38.14         36.14         5.92 o                         
 -21  12   2          2.53          2.98         5.70 o                         
 -20  12   2        164.95        168.94         6.46 o                         
 -19  12   2          5.22          8.47         5.39 o                         
 -18  12   2        790.23        839.18        28.24 o                         
 -17  12   2         12.08          3.93         4.86 o                         
 -16  12   2        883.44        906.68        20.99 o                         
 -15  12   2         15.27         11.69         4.20 o                         
 -14  12   2       1315.41       1220.10        29.73 o                         
 -13  12   2          3.05         -2.80         3.83 o                         
 -12  12   2        341.85        334.45        10.84 o                         
 -11  12   2          3.91         -0.03         3.32 o                         
 -10  12   2        349.37        394.33         7.91 o                         
  -9  12   2         10.22         14.42         4.03 o                         
  -8  12   2        575.28        591.52         9.71 o                         
  -7  12   2          0.93         -2.70         2.70 o                         
  -6  12   2        327.62        266.38         6.52 o                         
  -5  12   2         19.64         35.94         4.15 o                         
  -3  12   2        369.47        852.76        46.32 o                         
  -1  12   2        726.96       1416.02        99.39 o                         
   1  12   2        727.55       1100.60        53.25 o                         
   3  12   2        334.28        486.70        25.49 o                         
   5  12   2         19.23         11.85         3.28 o                         
   6  12   2        288.36        305.96         5.20 o                         
   7  12   2          0.75         -2.29         3.23 o                         
   8  12   2        534.17        499.56         7.01 o                         
   9  12   2         11.44         14.04         3.55 o                         
  10  12   2        257.89        292.99         5.67 o                         
  11  12   2          3.25         -2.07         3.59 o                         
  12  12   2        348.39        395.98         7.11 o                         
  13  12   2          4.21          2.23         3.77 o                         
  14  12   2       1758.46       1733.65        40.16 o                         
  15  12   2         13.19         11.78         3.97 o                         
  16  12   2       1220.24       1300.30        25.54 o                         
  17  12   2         10.47         11.33         4.62 o                         
  18  12   2        993.39       1197.59        47.09 o                         
  19  12   2          5.05         12.13         4.89 o                         
  20  12   2        212.87        270.22         7.25 o                         
  21  12   2          3.26         12.29         5.04 o                         
  22  12   2         39.74         44.43         7.39 o                         
  23  12   2          1.57          2.59         6.83 o                         
  24  12   2          3.07          2.91         6.60 o                         
  25  12   2          0.66          0.98         7.22 o                         
  26  12   2          5.02          7.63         6.62 o                         
 -25  13   2          6.72          8.00         6.38 o                         
 -24  13   2          0.47         -5.54         5.81 o                         
 -23  13   2          9.11         12.47         6.11 o                         
 -22  13   2          3.40          2.20         5.89 o                         
 -21  13   2          9.14          8.55         5.70 o                         
 -20  13   2          4.92         -2.25         5.41 o                         
 -19  13   2        123.67        137.98         6.05 o                         
 -18  13   2         10.07         -1.19         5.17 o                         
 -17  13   2        393.74        403.25        14.46 o                         
 -16  13   2          3.79         -3.32         4.65 o                         
 -15  13   2        546.06        490.28         9.57 o                         
 -14  13   2          1.29         -3.95         3.95 o                         
 -13  13   2        655.69        754.76        10.47 o                         
 -12  13   2          4.24         -3.20         3.55 o                         
 -11  13   2         87.12         79.20         3.81 o                         
 -10  13   2         14.98         13.31         3.68 o                         
  -9  13   2        398.77        465.95         6.94 o                         
  -8  13   2          9.45          7.48         3.01 o                         
  -7  13   2        962.25        940.54        14.37 o                         
  -6  13   2         27.89         36.65         3.46 o                         
  -5  13   2       1424.25       1568.92        25.10 o                         
  -4  13   2         51.26         56.18         7.35 o                         
  -3  13   2       1088.93       1314.56        20.33 o                         
  -2  13   2        101.77        112.98        18.57 o                         
  -1  13   2       1574.95       1556.40        21.06 o                         
   0  13   2         66.77         44.57         9.43 o                         
   1  13   2       1848.85       1953.50        25.55 o                         
   2  13   2         89.09         81.70         8.48 o                         
   3  13   2        786.02        826.77        10.85 o                         
   4  13   2         41.81         31.19         3.42 o                         
   5  13   2       1329.39       1353.54        24.14 o                         
   6  13   2         23.16         19.71         4.09 o                         
   7  13   2       1271.51       1291.81        24.00 o                         
   8  13   2          8.16          6.82         3.43 o                         
   9  13   2        457.99        496.86         7.32 o                         
  10  13   2         12.06         13.61         3.67 o                         
  11  13   2         70.66         74.07         4.20 o                         
  12  13   2          3.10          1.85         3.91 o                         
  13  13   2        658.71        793.17        10.16 o                         
  14  13   2          1.20         -4.16         4.16 o                         
  15  13   2        636.34        658.66        11.96 o                         
  16  13   2          4.43         -2.65         4.68 o                         
  17  13   2        489.66        587.29        14.74 o                         
  18  13   2         10.65          1.12         5.19 o                         
  19  13   2        147.59        177.08         6.27 o                         
  20  13   2          6.48         11.01         5.43 o                         
  21  13   2         10.69         11.00         5.14 o                         
  22  13   2          3.83          1.94         5.33 o                         
  23  13   2         10.26          8.00         6.91 o                         
  24  13   2          0.58          5.14         7.19 o                         
  25  13   2          7.27         14.13         8.18 o                         
 -25  14   2          0.35          2.69         8.15 o                         
 -24  14   2          5.92         -2.05         6.07 o                         
 -23  14   2          0.61          1.96         6.17 o                         
 -22  14   2         12.87         16.52         5.82 o                         
 -21  14   2          0.88          9.50         5.51 o                         
 -20  14   2         56.67         73.32         5.77 o                         
 -19  14   2          1.79         14.08         5.20 o                         
 -18  14   2        261.06        255.55         7.67 o                         
 -17  14   2          3.75         12.67         5.10 o                         
 -16  14   2        854.04        866.05        15.71 o                         
 -15  14   2          3.29          4.34         4.49 o                         
 -14  14   2        466.71        373.79        12.22 o                         
 -13  14   2          1.21         -3.92         3.92 o                         
 -12  14   2       1773.43       1776.16        38.02 o                         
 -11  14   2         11.25          0.57         5.41 o                         
 -10  14   2       2000.30       2015.70        44.02 o                         
  -9  14   2         20.83         15.01         4.11 o                         
  -8  14   2       1624.83       1608.83        21.59 o                         
  -7  14   2         18.65         20.19         3.31 o                         
  -6  14   2        757.47        804.77        18.11 o                         
  -5  14   2         18.69         19.75         4.16 o                         
  -4  14   2        388.65        508.77         9.97 o                         
  -3  14   2         48.80         61.39         9.72 o                         
  -1  14   2        281.21        421.11        29.18 o                         
   1  14   2        279.93        423.71        28.32 o                         
   2  14   2       2681.00       2904.70       107.81 o                         
   3  14   2         44.84         39.35         3.59 o                         
   4  14   2        419.98        482.22         6.79 o                         
   5  14   2         16.01         19.31         3.69 o                         
   6  14   2        848.27        966.22        15.29 o                         
   7  14   2         20.32         16.34         3.61 o                         
   8  14   2       1797.05       1779.10        20.67 o                         
   9  14   2         23.82         10.09         4.92 o                         
  10  14   2       1514.64       1397.60        33.25 o                         
  11  14   2         10.82          0.80         4.15 o                         
  12  14   2       1325.06       1281.44        24.10 o                         
  13  14   2          1.31         -4.15         4.15 o                         
  14  14   2        469.90        422.43        12.92 o                         
  15  14   2          2.61         -1.59         4.55 o                         
  16  14   2       1074.89       1108.07        33.19 o                         
  17  14   2          3.34          8.15         5.07 o                         
  18  14   2        344.62        397.21         9.53 o                         
  19  14   2          1.59          2.57         5.45 o                         
  20  14   2         77.09        104.13         6.33 o                         
  21  14   2          1.03         11.96         5.76 o                         
  22  14   2         14.53         17.47         6.17 o                         
  23  14   2          0.74         -1.01         5.72 o                         
  24  14   2          5.12          9.23         8.31 o                         
  25  14   2          0.33         -2.89         7.35 o                         
 -24  15   2          0.25         -1.17         6.79 o                         
 -23  15   2          9.43          3.05         6.00 o                         
 -22  15   2          1.19         -0.53         5.93 o                         
 -21  15   2         44.09         42.20         5.93 o                         
 -20  15   2          1.87          7.69         5.58 o                         
 -19  15   2         99.85         99.31         6.13 o                         
 -18  15   2          1.10         -1.57         5.62 o                         
 -17  15   2        252.51        251.35         7.53 o                         
 -16  15   2          0.44         -4.92         4.92 o                         
 -15  15   2        741.81        722.44        14.15 o                         
 -14  15   2          2.75          7.39         4.60 o                         
 -13  15   2        616.67        601.42        13.67 o                         
 -12  15   2         12.50         15.20         3.82 o                         
 -11  15   2        494.07        533.14         8.94 o                         
 -10  15   2         10.35          1.27         4.61 o                         
  -9  15   2        620.30        611.77        12.59 o                         
  -8  15   2          8.13          1.32         3.37 o                         
  -7  15   2        988.20        986.12        16.19 o                         
  -6  15   2          3.05          7.01         5.42 o                         
  -5  15   2        278.05        297.37         8.46 o                         
  -4  15   2         28.02         27.16         5.43 o                         
  -3  15   2       1178.09       1159.12        17.64 o                         
  -2  15   2         62.49         88.47        12.10 o                         
  -1  15   2       1513.65       1542.22        20.50 o                         
   0  15   2         43.56         70.54         9.70 o                         
   1  15   2       1284.01       1282.55        16.70 o                         
   2  15   2         47.46         71.74         9.85 o                         
   3  15   2        866.82        806.67        13.52 o                         
   4  15   2         20.36         19.52         3.10 o                         
   5  15   2        215.66        214.10         4.68 o                         
   6  15   2          3.34         -3.54         3.54 o                         
   7  15   2        862.78        791.11        12.07 o                         
   8  15   2          6.36         -3.35         3.69 o                         
   9  15   2        466.88        413.54         9.15 o                         
  10  15   2         12.02          4.19         4.51 o                         
  11  15   2        363.70        399.26         7.38 o                         
  12  15   2         13.93          9.81         4.47 o                         
  13  15   2        530.98        535.81        12.58 o                         
  14  15   2          3.44          2.60         4.88 o                         
  15  15   2        746.12        795.12        15.73 o                         
  16  15   2          0.61         -2.39         5.39 o                         
  17  15   2        256.97        284.43         9.69 o                         
  18  15   2          1.08         -3.51         5.75 o                         
  19  15   2        107.45        114.66         6.41 o                         
  20  15   2          1.82          0.29         5.81 o                         
  21  15   2         33.56         26.87         6.16 o                         
  22  15   2          1.32          0.34         6.21 o                         
  23  15   2         10.22          7.74         6.21 o                         
  24  15   2          0.24          4.68         6.00 o                         
 -23  16   2          0.34          0.09         6.57 o                         
 -22  16   2          3.90         -1.32         6.16 o                         
 -21  16   2          0.87          0.36         5.98 o                         
 -20  16   2         52.55         48.12         6.09 o                         
 -19  16   2          0.25          4.12         5.78 o                         
 -18  16   2        114.93        133.58         6.38 o                         
 -17  16   2          2.60          4.88         5.40 o                         
 -16  16   2        223.83        239.74         8.73 o                         
 -15  16   2          0.62         -5.00         5.00 o                         
 -14  16   2       1053.38       1136.31        37.18 o                         
 -13  16   2          4.38         -4.18         4.49 o                         
 -12  16   2       1254.18       1314.02        32.98 o                         
 -11  16   2         41.57         25.83         7.28 o                         
 -10  16   2       2208.49       2890.25        77.92 o                         
  -9  16   2         96.19         85.98        24.57 o                         
  -8  16   2       2155.96       2422.03        45.01 o                         
  -7  16   2         69.27         72.70        12.37 o                         
  -6  16   2       1699.65       1714.81        35.92 o                         
  -5  16   2         34.80         42.30         9.09 o                         
  -4  16   2        526.60        485.90         8.79 o                         
  -3  16   2         11.42         10.39         4.48 o                         
  -2  16   2        134.73        139.21         6.04 o                         
  -1  16   2         21.10         31.47         5.45 o                         
   0  16   2        245.78        289.50         6.64 o                         
   1  16   2         18.10         15.26         4.37 o                         
   2  16   2        110.59         91.80         5.53 o                         
   3  16   2         14.59         11.06         4.88 o                         
   4  16   2        690.82        624.67         8.17 o                         
   5  16   2         45.18         51.95         6.74 o                         
   6  16   2       1870.55       1864.54        21.64 o                         
   7  16   2         73.25         74.40         6.80 o                         
   8  16   2       1943.44       1985.83        53.78 o                         
   9  16   2        100.40         45.10        14.02 o                         
  10  16   2       1977.06       2484.93       113.65 o                         
  11  16   2         43.68         30.04         5.91 o                         
  12  16   2        909.25        907.83        20.77 o                         
  13  16   2          3.84         -5.12         5.12 o                         
  14  16   2        845.33        867.77        23.63 o                         
  15  16   2          0.45          1.79         5.22 o                         
  16  16   2        223.68        236.78        11.77 o                         
  17  16   2          2.88          0.24         5.68 o                         
  18  16   2        135.65        173.36         8.41 o                         
  19  16   2          0.26          3.27         6.07 o                         
  20  16   2         51.43         46.63         6.47 o                         
  21  16   2          0.63          3.98         6.24 o                         
  22  16   2          3.53          1.81         6.18 o                         
  23  16   2          0.39         -6.47         6.47 o                         
 -23  17   2         15.80         12.50         6.56 o                         
 -22  17   2          0.28         -3.36         6.20 o                         
 -21  17   2          2.11         -2.85         5.97 o                         
 -20  17   2          0.38         -3.76         5.73 o                         
 -19  17   2         69.18         65.72         6.28 o                         
 -18  17   2          0.75         -1.39         5.98 o                         
 -17  17   2        156.91        152.32         6.49 o                         
 -16  17   2          3.00          2.87         5.36 o                         
 -15  17   2        247.34        271.50         8.97 o                         
 -14  17   2          3.04         13.37         5.14 o                         
 -13  17   2        497.01        569.53        14.39 o                         
 -12  17   2         10.22         12.86         4.80 o                         
 -11  17   2        702.99        754.75        14.63 o                         
 -10  17   2         10.56         10.93         4.54 o                         
  -9  17   2        286.04        284.81         6.98 o                         
  -8  17   2         11.67         16.02         5.76 o                         
  -7  17   2        438.77        416.83        14.30 o                         
  -6  17   2         13.44         11.26         5.99 o                         
  -5  17   2        622.67        768.32        21.40 o                         
  -4  17   2         28.51         25.04         8.31 o                         
  -3  17   2        425.34        483.86        11.01 o                         
  -2  17   2         31.11         48.36         7.11 o                         
  -1  17   2        805.35        836.99        14.87 o                         
   0  17   2         26.66         74.24        10.60 o                         
   1  17   2        653.51        630.66        10.28 o                         
   2  17   2         22.61         35.12         6.55 o                         
   3  17   2        346.32        356.71        10.55 o                         
   4  17   2         21.19         21.75         3.27 o                         
   5  17   2        477.07        560.42        12.37 o                         
   6  17   2         11.90         -4.05         4.05 o                         
   7  17   2        360.15        330.91         9.25 o                         
   8  17   2         12.08         -6.52         6.52 o                         
   9  17   2        257.89        256.19         7.16 o                         
  10  17   2         11.92          5.24         4.79 o                         
  11  17   2        508.24        536.87        10.55 o                         
  12  17   2         12.29          9.43         5.37 o                         
  13  17   2        403.15        440.57        12.82 o                         
  14  17   2          3.35         14.79         5.19 o                         
  15  17   2        243.31        266.29        12.80 o                         
  16  17   2          2.69          8.29         5.54 o                         
  17  17   2        158.13        164.97         6.76 o                         
  18  17   2          0.75          6.31         5.55 o                         
  19  17   2         58.56         50.98         6.31 o                         
  20  17   2          0.30         -2.45         6.32 o                         
  21  17   2          1.59          3.22         6.67 o                         
  22  17   2          0.28          6.66         6.81 o                         
  23  17   2         16.79         27.44         7.60 o                         
 -22  18   2          9.31          5.53         6.63 o                         
 -21  18   2          0.08         -2.04         6.08 o                         
 -20  18   2          1.55         -3.74         5.90 o                         
 -19  18   2          0.58          3.62         5.76 o                         
 -18  18   2         53.05         50.28         6.22 o                         
 -17  18   2          0.75         -1.04         5.82 o                         
 -16  18   2        135.27        161.26         6.54 o                         
 -15  18   2          1.01         -4.91         5.39 o                         
 -14  18   2        345.12        383.53         9.99 o                         
 -13  18   2         10.18          4.04         5.20 o                         
 -12  18   2        968.20       1156.66        31.42 o                         
 -11  18   2         41.14         44.91         9.43 o                         
 -10  18   2       1159.84       1466.54        34.30 o                         
  -9  18   2        106.98        141.37        21.15 o                         
  -8  18   2       1941.21       2059.44        95.03 o                         
  -7  18   2        111.38        147.19        25.31 o                         
  -6  18   2       2033.74       2254.72        53.30 o                         
  -5  18   2         53.37         50.83        15.81 o                         
  -4  18   2        455.47        414.24         8.75 o                         
  -3  18   2         11.04         13.40         5.39 o                         
  -2  18   2         82.44         74.36         5.36 o                         
  -1  18   2          4.14          0.88         4.69 o                         
   0  18   2        107.46         99.58         5.43 o                         
   1  18   2          4.07          5.29         4.60 o                         
   2  18   2        107.08        114.87         5.95 o                         
   3  18   2         12.39         21.76         5.02 o                         
   4  18   2        538.26        520.73         8.27 o                         
   5  18   2         62.37         89.29        15.30 o                         
   6  18   2       2238.14       2156.30        65.31 o                         
   7  18   2        119.91        146.53        15.54 o                         
   8  18   2       2138.82       1931.30        86.75 o                         
   9  18   2        114.82         78.54        10.28 o                         
  10  18   2        979.39       1148.50        24.72 o                         
  11  18   2         38.44         32.06         7.21 o                         
  12  18   2        769.45        885.33        44.62 o                         
  13  18   2          9.56          4.00         5.39 o                         
  14  18   2        260.50        276.20        11.80 o                         
  15  18   2          1.12         -1.82         5.38 o                         
  16  18   2        116.39        141.32         6.37 o                         
  17  18   2          0.76         -5.98         5.98 o                         
  18  18   2         52.91         49.98         6.15 o                         
  19  18   2          0.52         -1.68         6.28 o                         
  20  18   2          1.39         -1.05         6.42 o                         
  21  18   2          0.07         -5.35         6.57 o                         
  22  18   2         10.26          6.71         6.75 o                         
 -21  19   2          5.96         10.51         6.55 o                         
 -20  19   2          0.09          1.65         6.32 o                         
 -19  19   2          1.25         -1.28         6.47 o                         
 -18  19   2          0.53          2.99         5.77 o                         
 -17  19   2         56.31         55.29         6.32 o                         
 -16  19   2          0.36          3.21         5.71 o                         
 -15  19   2        111.54        112.39         6.25 o                         
 -14  19   2          1.80          4.95         5.29 o                         
 -13  19   2        150.77        177.85         6.23 o                         
 -12  19   2          4.76          9.91         5.01 o                         
 -11  19   2         99.20         91.85         4.89 o                         
 -10  19   2         11.16          5.00         4.22 o                         
  -9  19   2        325.12        324.93         8.14 o                         
  -8  19   2          3.48          2.62         5.92 o                         
  -7  19   2        203.90        238.31         7.76 o                         
  -6  19   2          1.71          7.40         5.73 o                         
  -5  19   2        217.94        237.00         6.85 o                         
  -4  19   2          2.08         12.98         6.46 o                         
  -3  19   2        197.71        207.09         6.99 o                         
  -2  19   2         16.09         27.04         5.44 o                         
  -1  19   2        239.65        229.86         6.68 o                         
   0  19   2         19.12         24.64         5.14 o                         
   1  19   2        233.52        217.74         6.48 o                         
   2  19   2         18.10         23.30         6.11 o                         
   3  19   2        145.87        142.51         8.03 o                         
   4  19   2          2.39          3.60         5.09 o                         
   5  19   2        178.13        189.15         6.22 o                         
   6  19   2          1.68          5.98         4.15 o                         
   7  19   2        255.34        286.84         6.86 o                         
   8  19   2          4.36         -4.91         4.91 o                         
   9  19   2        274.34        252.66         8.05 o                         
  10  19   2         10.05         -5.31         5.31 o                         
  11  19   2         76.18         58.17         5.75 o                         
  12  19   2          4.89          8.00         5.43 o                         
  13  19   2        125.29        135.53         6.22 o                         
  14  19   2          2.01          0.27         5.60 o                         
  15  19   2        104.81        104.15         6.17 o                         
  16  19   2          0.36          0.70         6.08 o                         
  17  19   2         67.09         66.84         6.54 o                         
  18  19   2          0.61          7.11         6.40 o                         
  19  19   2          1.31          1.87         6.36 o                         
  20  19   2          0.08          2.39         6.43 o                         
  21  19   2          7.14          6.14         6.64 o                         
 -20  20   2          1.57          0.84         6.47 o                         
 -19  20   2          0.09          1.26         6.31 o                         
 -18  20   2          1.57          2.95         6.36 o                         
 -17  20   2          0.29          1.29         6.14 o                         
 -16  20   2         50.18         49.13         6.23 o                         
 -15  20   2          1.72          2.65         5.89 o                         
 -14  20   2         80.88        111.38         6.05 o                         
 -13  20   2          6.53          3.90         5.45 o                         
 -12  20   2        209.47        282.99         7.39 o                         
 -11  20   2         34.25         29.09         5.66 o                         
 -10  20   2        739.17        780.99        18.78 o                         
  -9  20   2         49.64         66.78        12.50 o                         
  -8  20   2        898.15        915.52        24.70 o                         
  -7  20   2         54.70         96.65        13.51 o                         
  -6  20   2        535.26        497.54        12.25 o                         
  -5  20   2         46.37         64.81        12.43 o                         
  -4  20   2        488.54        485.38        10.01 o                         
  -3  20   2          8.99         11.48         5.75 o                         
  -2  20   2        105.27        113.25         5.99 o                         
  -1  20   2          5.42          4.67         5.22 o                         
   0  20   2          9.23          7.63         5.08 o                         
   1  20   2          5.13          4.76         6.11 o                         
   2  20   2        110.60        117.03         6.15 o                         
   3  20   2         11.02         29.75         6.04 o                         
   4  20   2        619.07        613.17        11.21 o                         
   5  20   2         53.03         72.16         8.43 o                         
   6  20   2        704.95        645.51        14.83 o                         
   7  20   2         66.52         80.74         8.40 o                         
   8  20   2       1059.67       1002.57        38.36 o                         
   9  20   2         51.81         72.68         8.25 o                         
  10  20   2        756.70        877.86        21.93 o                         
  11  20   2         34.40         26.70         5.78 o                         
  12  20   2        161.03        177.80         6.74 o                         
  13  20   2          5.01          3.90         5.65 o                         
  14  20   2         59.48         67.47         5.95 o                         
  15  20   2          1.82         -4.22         5.98 o                         
  16  20   2         50.76         48.06         6.29 o                         
  17  20   2          0.36         -0.75         6.40 o                         
  18  20   2          1.76          3.25         6.63 o                         
  19  20   2          0.11         -2.97         6.64 o                         
  20  20   2          1.61         -5.09         6.84 o                         
 -19  21   2          7.25          6.81         6.48 o                         
 -18  21   2          0.07         -0.25         6.40 o                         
 -17  21   2          1.81          1.95         6.33 o                         
 -16  21   2          0.66          3.49         6.00 o                         
 -15  21   2         32.71         27.94         5.99 o                         
 -14  21   2          1.20          5.39         5.73 o                         
 -13  21   2         12.89         15.05         5.47 o                         
 -12  21   2          3.30          9.66         4.87 o                         
 -11  21   2         14.74         15.11         6.00 o                         
 -10  21   2          3.75          8.95         6.44 o                         
  -9  21   2        110.31        125.38         6.82 o                         
  -8  21   2          3.87          6.94         5.68 o                         
  -7  21   2         93.89        104.73         6.89 o                         
  -6  21   2          6.27         10.79         5.68 o                         
  -5  21   2        106.86         95.40         6.43 o                         
  -4  21   2          4.50          4.12         5.43 o                         
  -3  21   2        100.60        112.38         6.03 o                         
  -2  21   2          4.69          6.94         5.46 o                         
  -1  21   2         21.31         32.97         5.81 o                         
   0  21   2          0.86          1.03         5.51 o                         
   1  21   2         24.87         25.35         5.30 o                         
   2  21   2          3.49         10.46         5.81 o                         
   3  21   2         90.33        103.83         6.18 o                         
   4  21   2          5.65          8.59         5.57 o                         
   5  21   2        142.97        161.25         6.98 o                         
   6  21   2          7.74          9.62         4.51 o                         
   7  21   2        112.66        124.12         5.52 o                         
   8  21   2          3.26         -3.52         5.52 o                         
   9  21   2        153.14        172.78         6.95 o                         
  10  21   2          4.58         -0.62         5.86 o                         
  11  21   2         17.64         19.64         5.46 o                         
  12  21   2          2.62         -4.40         5.83 o                         
  13  21   2         10.59          3.62         5.69 o                         
  14  21   2          1.04          5.99         5.89 o                         
  15  21   2         42.79         35.52         6.14 o                         
  16  21   2          0.91          1.92         6.45 o                         
  17  21   2          2.35          2.27         6.14 o                         
  18  21   2          0.08         -2.92         6.48 o                         
  19  21   2          6.16         -4.41         6.58 o                         
 -18  22   2         10.24          2.89         6.24 o                         
 -17  22   2          0.28         -1.69         6.21 o                         
 -16  22   2          3.38          4.45         6.03 o                         
 -15  22   2          1.35         -2.64         6.02 o                         
 -14  22   2         15.58         20.02         5.75 o                         
 -13  22   2          4.09          4.54         5.31 o                         
 -12  22   2         42.78         38.78         6.88 o                         
 -11  22   2          8.01         13.32         6.39 o                         
 -10  22   2        129.51        125.72         7.08 o                         
  -9  22   2         21.41         27.78         6.79 o                         
  -8  22   2        226.03        187.04         7.27 o                         
  -7  22   2         24.01         33.02         6.42 o                         
  -6  22   2        242.70        213.13         7.80 o                         
  -5  22   2          8.24         16.00         5.90 o                         
  -4  22   2        131.60        119.03         6.43 o                         
  -3  22   2          6.16         11.40         5.33 o                         
  -2  22   2         42.28         33.84         5.51 o                         
  -1  22   2          4.81         -0.08         5.56 o                         
   0  22   2         50.79         57.79         5.85 o                         
   1  22   2          3.67          2.11         5.90 o                         
   2  22   2         52.02         55.11         5.81 o                         
   3  22   2          8.21         13.89         5.56 o                         
   4  22   2        142.13        119.37         6.80 o                         
   5  22   2         11.35         20.87         6.44 o                         
   6  22   2        332.92        319.68        10.71 o                         
   7  22   2         26.32         41.05         6.11 o                         
   8  22   2        295.42        259.59         7.70 o                         
   9  22   2         25.73         28.20         5.89 o                         
  10  22   2        159.88        158.98         8.91 o                         
  11  22   2          6.79          3.26         5.73 o                         
  12  22   2         41.12         35.99         6.10 o                         
  13  22   2          3.62          1.28         5.88 o                         
  14  22   2         13.25         11.66         6.19 o                         
  15  22   2          1.18          2.11         6.19 o                         
  16  22   2          3.53         -0.01         6.65 o                         
  17  22   2          0.28          0.29         6.65 o                         
  18  22   2          9.20          8.06         6.63 o                         
 -17  23   2         16.40         18.18         6.49 o                         
 -16  23   2          0.36         -3.06         6.32 o                         
 -15  23   2          9.86          4.70         6.01 o                         
 -14  23   2          0.66          6.25         5.41 o                         
 -13  23   2         10.43          9.16         6.57 o                         
 -12  23   2          1.68          3.21         6.43 o                         
 -11  23   2         25.27         23.08         6.41 o                         
 -10  23   2          1.20          4.50         6.67 o                         
  -9  23   2         24.61         21.21         6.12 o                         
  -8  23   2          4.14         15.19         6.06 o                         
  -7  23   2        112.32        126.56         8.05 o                         
  -6  23   2          5.50          6.11         5.86 o                         
  -5  23   2         58.54         46.65         6.09 o                         
  -4  23   2          7.82          4.13         6.38 o                         
  -3  23   2         58.99         69.80         6.52 o                         
  -2  23   2          2.48          5.11         6.17 o                         
  -1  23   2         53.91         40.21         6.30 o                         
   0  23   2          0.55          4.31         5.85 o                         
   1  23   2         68.00         68.15         6.17 o                         
   2  23   2          2.92          4.26         6.07 o                         
   3  23   2         62.79         63.36         6.44 o                         
   4  23   2          7.57          9.68         5.67 o                         
   5  23   2         81.19         82.40         7.05 o                         
   6  23   2          6.41         12.54         6.63 o                         
   7  23   2        144.12        159.30         6.00 o                         
   8  23   2          5.50          4.83         5.33 o                         
   9  23   2         27.03         23.73         6.07 o                         
  10  23   2          1.04         -1.86         5.96 o                         
  11  23   2         30.15         21.82         6.02 o                         
  12  23   2          1.92          2.69         6.14 o                         
  13  23   2          8.99         12.24         6.18 o                         
  14  23   2          0.55          1.33         6.54 o                         
  15  23   2          9.00          2.40         6.53 o                         
  16  23   2          0.32          0.23         6.70 o                         
  17  23   2         15.35         10.20         6.23 o                         
 -15  24   2          0.21          4.41         6.19 o                         
 -14  24   2          5.00          5.63         7.47 o                         
 -13  24   2          0.59          5.66         7.21 o                         
 -12  24   2          3.65          5.21         7.00 o                         
 -11  24   2          1.61          2.43         6.41 o                         
 -10  24   2         13.30         10.03         6.57 o                         
  -9  24   2          4.38          9.27         6.34 o                         
  -8  24   2         52.84         57.28         6.66 o                         
  -7  24   2          4.50         10.74         7.48 o                         
  -6  24   2         73.40         63.96         6.66 o                         
  -5  24   2          6.16         15.22         6.48 o                         
  -4  24   2        104.02        122.88         7.25 o                         
  -3  24   2          9.87         23.05         6.88 o                         
  -2  24   2        125.69        124.47         7.14 o                         
  -1  24   2          5.43          6.58         6.52 o                         
   0  24   2          8.90         10.00         6.38 o                         
   1  24   2          4.53         23.23         6.61 o                         
   2  24   2         97.10         92.53         7.24 o                         
   3  24   2          7.53          3.95         6.53 o                         
   4  24   2         92.70        106.74         8.53 o                         
   5  24   2          5.53         11.06         6.80 o                         
   6  24   2         94.48         74.72         7.13 o                         
   7  24   2          5.83          3.05         5.32 o                         
   8  24   2         62.94         59.51         5.93 o                         
   9  24   2          4.69         12.21         6.21 o                         
  10  24   2         17.91         19.04         5.91 o                         
  11  24   2          1.40          1.27         6.04 o                         
  12  24   2          3.63          3.36         6.08 o                         
  13  24   2          0.47          1.09         6.32 o                         
  14  24   2          5.70          3.51         6.21 o                         
  15  24   2          0.21          0.20         6.68 o                         
 -14  25   2          0.32          0.75         7.24 o                         
 -13  25   2          7.93          5.25         6.97 o                         
 -12  25   2          0.70          0.97         7.07 o                         
 -11  25   2         12.95         15.04         6.81 o                         
 -10  25   2          1.61          6.07         6.71 o                         
  -9  25   2         32.59         31.31         6.75 o                         
  -8  25   2          1.55         13.44         7.04 o                         
  -7  25   2         27.83         21.53         7.87 o                         
  -6  25   2          3.45          4.32         6.29 o                         
  -5  25   2         56.92         55.59         6.54 o                         
  -4  25   2          4.29         11.85         6.50 o                         
  -3  25   2         43.13         41.43         6.30 o                         
  -2  25   2          2.16          7.70         6.29 o                         
  -1  25   2         18.97         12.52         6.10 o                         
   0  25   2          1.62         -2.55         6.12 o                         
   1  25   2         15.10         17.34         7.13 o                         
   2  25   2          2.51         18.30         6.79 o                         
   3  25   2         52.78         49.49         6.51 o                         
   4  25   2          4.40          9.46         7.25 o                         
   5  25   2         68.25         63.12         6.92 o                         
   6  25   2          4.19          2.92         6.98 o                         
   7  25   2         28.38         16.77         7.02 o                         
   8  25   2          1.86          9.42         5.57 o                         
   9  25   2         36.18         29.93         5.68 o                         
  10  25   2          1.57         -0.07         6.17 o                         
  11  25   2          9.43          8.14         6.36 o                         
  12  25   2          0.55         -3.48         6.36 o                         
  13  25   2          7.33          8.37         6.29 o                         
  14  25   2          0.33         -2.90         7.49 o                         
 -12  26   2          5.00          3.83         7.56 o                         
 -11  26   2          0.13         -6.13         6.92 o                         
 -10  26   2          5.22         11.69         6.56 o                         
  -9  26   2          0.10          2.89         6.73 o                         
  -8  26   2         16.80         15.83         7.66 o                         
  -7  26   2          0.60         -6.09         8.38 o                         
  -6  26   2         36.89         32.63         6.89 o                         
  -5  26   2          6.17          5.09         6.61 o                         
  -4  26   2         36.74         37.26         6.84 o                         
  -3  26   2          5.70         13.06         6.70 o                         
  -2  26   2         36.12         36.00         7.09 o                         
  -1  26   2          6.41         12.12         7.13 o                         
   0  26   2         97.04         85.20         7.24 o                         
   1  26   2          6.63         24.56         7.78 o                         
   2  26   2         26.41         20.15         7.01 o                         
   3  26   2          4.81          5.82         7.06 o                         
   4  26   2         27.78         19.08         6.84 o                         
   5  26   2          4.60         12.88         7.00 o                         
   6  26   2         28.68         24.67         7.14 o                         
   7  26   2          0.60         -3.15         6.77 o                         
   8  26   2         19.96         11.87         7.86 o                         
   9  26   2          0.13         -3.30         5.62 o                         
  10  26   2          4.74          6.82         5.98 o                         
  11  26   2          0.12          4.44         6.04 o                         
  12  26   2          5.78          6.66         7.37 o                         
  -9  27   2          6.77          0.55         6.76 o                         
  -8  27   2          1.29          2.11         7.03 o                         
  -7  27   2         19.87         11.24         7.88 o                         
  -6  27   2          1.19         -1.54         6.52 o                         
  -5  27   2         12.61          3.43         7.00 o                         
  -4  27   2          1.32          7.57         7.02 o                         
  -3  27   2          7.98          4.60         6.52 o                         
  -2  27   2          0.35         -1.35         6.45 o                         
  -1  27   2          7.40          2.24         7.01 o                         
   0  27   2          1.42         -0.29         6.89 o                         
   1  27   2          7.74          8.31         7.26 o                         
   2  27   2          0.38         -0.29         7.66 o                         
   3  27   2          9.38         13.29         6.74 o                         
   4  27   2          1.81          2.37         6.84 o                         
   5  27   2         12.79         12.98         6.67 o                         
   6  27   2          1.18          3.30         7.30 o                         
   7  27   2         23.05         14.28         7.55 o                         
   8  27   2          1.43          5.09         6.42 o                         
   9  27   2          5.98          1.00         6.18 o                         
  -6  28   2         11.04          9.91         7.21 o                         
  -5  28   2          1.53         -3.80         7.10 o                         
  -4  28   2         13.95          9.62         6.67 o                         
  -3  28   2          3.40          8.97         7.21 o                         
  -2  28   2         29.31         25.56         6.81 o                         
  -1  28   2          6.37          3.95         6.98 o                         
   0  28   2         21.86          9.09         7.84 o                         
   1  28   2          5.49         12.08         7.23 o                         
   2  28   2         22.75         19.21         6.97 o                         
   3  28   2          2.62          4.45         6.74 o                         
   4  28   2         10.37         11.19         6.56 o                         
   5  28   2          1.25          0.47         6.95 o                         
   6  28   2         10.41          3.59         6.71 o                         
   0   0   3         10.57          8.95         4.03 o                         
   1   0   3       2111.13       2256.71        23.28 o                         
   2   0   3         63.82         57.87         4.02 o                         
   3   0   3      20831.72      20621.55       227.24 o                         
   4   0   3         80.88         92.36         5.31 o                         
   5   0   3      25786.34      23916.97       351.05 o                         
   6   0   3         28.77         24.42         4.41 o                         
   7   0   3       8335.00       7410.02        81.24 o                         
   8   0   3         53.82         44.22         3.12 o                         
   9   0   3       3039.88       2687.99        25.82 o                         
  10   0   3        101.98        107.25         9.53 o                         
  11   0   3        509.38        467.03         9.28 o                         
  12   0   3         14.19         23.94         7.19 o                         
  13   0   3       5801.91       6616.44       223.28 o                         
  14   0   3         14.65         42.89        13.71 o                         
  15   0   3       1540.57       1432.61        21.77 o                         
  16   0   3          3.57         13.08         9.03 o                         
  17   0   3        651.80        616.75        11.41 o                         
  18   0   3         13.43         12.84         5.42 o                         
  19   0   3        178.19        172.92         6.57 o                         
  20   0   3         47.97         50.82         7.81 o                         
  21   0   3        350.99        358.79         8.84 o                         
  22   0   3          1.81         18.39         6.37 o                         
  23   0   3         76.42         82.34         7.09 o                         
  24   0   3          1.10          8.46         6.29 o                         
  25   0   3         15.82         19.99         6.85 o                         
  26   0   3          1.49          4.49         6.87 o                         
  27   0   3          4.89          5.47         6.27 o                         
 -27   1   3          1.05         -5.60         5.89 o                         
 -26   1   3         10.23          0.56         6.95 o                         
 -25   1   3          2.51         11.73         6.56 o                         
 -24   1   3         21.46         20.55         6.66 o                         
 -23   1   3          7.94          9.55         6.80 o                         
 -22   1   3        138.54        136.48         7.50 o                         
 -21   1   3         15.24         24.52         6.10 o                         
 -20   1   3        186.49        178.03         7.64 o                         
 -19   1   3          8.37         -1.92         5.13 o                         
 -18   1   3        741.47        773.74        13.14 o                         
 -17   1   3         44.78         59.79         9.82 o                         
 -16   1   3        408.09        323.23         7.38 o                         
 -15   1   3        137.48        173.91        31.29 o                         
 -14   1   3        896.59       1025.27        18.37 o                         
 -13   1   3        177.36        214.97        26.93 o                         
 -12   1   3       1655.78       1685.47        27.13 o                         
 -11   1   3         73.15         94.59         9.08 o                         
 -10   1   3       4881.04       5121.05       103.51 o                         
  -9   1   3         51.15         60.02         5.33 o                         
  -8   1   3       5318.27       4744.17        50.49 o                         
  -7   1   3        132.90        150.70         9.63 o                         
  -6   1   3       1878.92       1691.40        30.46 o                         
  -5   1   3        159.31        174.17        11.05 o                         
  -4   1   3       4657.92       4720.33        43.70 o                         
  -3   1   3        117.73         99.83         7.53 o                         
  -2   1   3       8107.35       8009.31        73.53 o                         
  -1   1   3         71.64         52.91         3.60 o                         
   0   1   3       2175.63       2300.63        23.88 o                         
   1   1   3         71.27         58.43         4.67 o                         
   2   1   3       7943.43       7216.25        68.18 o                         
   3   1   3         97.59         94.35         9.91 o                         
   4   1   3       4617.21       4551.16        43.53 o                         
   5   1   3        166.57        185.31        10.12 o                         
   6   1   3       1556.13       1511.56        25.18 o                         
   7   1   3        116.77        138.29        10.91 o                         
   8   1   3       4574.42       4108.05        51.29 o                         
   9   1   3         54.04         50.59         4.65 o                         
  10   1   3       3776.19       4182.10        44.84 o                         
  11   1   3         75.89        104.83        11.18 o                         
  12   1   3       1411.70       1539.68        20.16 o                         
  13   1   3        146.98        191.80        14.47 o                         
  14   1   3        731.24        797.22        13.45 o                         
  15   1   3        129.50        145.05        33.25 o                         
  16   1   3        397.05        305.89         7.45 o                         
  17   1   3         43.29         70.95        12.70 o                         
  18   1   3        538.49        540.93        10.85 o                         
  19   1   3          8.79          0.78         5.55 o                         
  20   1   3        251.50        252.33        10.08 o                         
  21   1   3         16.04         22.21         8.84 o                         
  22   1   3        101.91         87.20         6.47 o                         
  23   1   3          8.09         11.37         6.83 o                         
  24   1   3         16.59          0.08         6.72 o                         
  25   1   3          2.87          8.62         6.65 o                         
  26   1   3          8.52         -5.01         7.09 o                         
  27   1   3          1.14         -2.51         6.35 o                         
 -27   2   3          3.75          2.32         6.73 o                         
 -26   2   3          2.54          3.95         7.79 o                         
 -25   2   3         21.12         17.64         7.74 o                         
 -24   2   3          6.46          3.35         7.54 o                         
 -23   2   3        105.74         98.33         7.85 o                         
 -22   2   3         14.86         22.16         6.46 o                         
 -21   2   3        170.97        204.81         7.52 o                         
 -20   2   3         10.24          6.99         5.88 o                         
 -19   2   3         95.84        108.60         6.03 o                         
 -18   2   3         61.64         62.13        10.75 o                         
 -17   2   3        435.92        484.25        10.19 o                         
 -16   2   3         36.52         57.11        14.78 o                         
 -14   2   3         84.27        170.28        14.02 o                         
 -13   2   3       2224.14       2453.43        32.07 o                         
 -12   2   3        153.85        212.28        18.28 o                         
 -11   2   3       2749.26       3189.73        48.21 o                         
 -10   2   3        138.58        149.26        11.04 o                         
  -9   2   3       1639.85       1551.15        24.54 o                         
  -8   2   3        253.97        259.18        14.40 o                         
  -7   2   3      11270.65      11338.42       223.94 o                         
  -6   2   3         68.37         62.97         7.89 o                         
  -5   2   3      22475.14      20492.64       302.02 o                         
  -4   2   3        129.22        153.53         7.68 o                         
  -3   2   3      14292.60      12028.33       117.88 o                         
  -2   2   3         61.71         43.22         3.45 o                         
  -1   2   3       8039.96       7780.53        66.39 o                         
   0   2   3         63.96         53.29         4.73 o                         
   1   2   3       7975.93       7482.68        70.21 o                         
   2   2   3         60.62         45.67         4.27 o                         
   3   2   3      14760.18      12999.95       110.82 o                         
   4   2   3        108.83        125.82         7.53 o                         
   5   2   3      20931.15      18718.02       207.92 o                         
   6   2   3         66.72         52.76         7.88 o                         
   7   2   3      11764.41      11257.87       345.17 o                         
   8   2   3        271.28        297.73        14.08 o                         
   9   2   3       1332.13       1276.58        18.12 o                         
  10   2   3        134.50        112.55        11.81 o                         
  11   2   3       2373.62       2750.54        30.10 o                         
  12   2   3        166.98        187.55        12.19 o                         
  13   2   3       2193.60       2802.48        45.04 o                         
  14   2   3        111.41        137.80        18.68 o                         
  16   2   3         43.92         41.39        10.66 o                         
  17   2   3        382.20        429.17         8.73 o                         
  18   2   3         51.26         40.77         8.89 o                         
  19   2   3         78.64         93.58         5.70 o                         
  20   2   3          8.83         15.91         5.84 o                         
  21   2   3        152.83        157.04         7.06 o                         
  22   2   3         12.21         19.30         7.25 o                         
  23   2   3        107.25        109.12         6.91 o                         
  24   2   3          5.44          5.42         6.61 o                         
  25   2   3         18.97         20.13         7.03 o                         
  26   2   3          2.00          8.06         7.16 o                         
  27   2   3          2.91          4.05         6.94 o                         
 -27   3   3          0.44          2.91         7.07 o                         
 -26   3   3         17.17         16.16         9.31 o                         
 -25   3   3          3.46         -1.96         9.34 o                         
 -24   3   3         35.95         22.65        10.88 o                         
 -23   3   3          9.33         21.25         8.64 o                         
 -22   3   3        114.14        109.21         8.36 o                         
 -21   3   3          7.63         18.58         7.46 o                         
 -20   3   3        372.58        346.99        10.13 o                         
 -19   3   3          5.17          4.38         6.61 o                         
 -18   3   3        150.26        174.59         7.73 o                         
 -17   3   3         46.35         52.71         8.60 o                         
 -16   3   3       1109.10       1185.50        19.84 o                         
 -15   3   3        118.11        217.11        21.96 o                         
 -14   3   3       1917.42       2000.74        44.00 o                         
 -13   3   3        234.14        272.78        21.97 o                         
 -11   3   3        107.22         94.48        12.32 o                         
 -10   3   3       7197.57       6962.25       313.84 o                         
  -9   3   3         72.06         89.97        13.05 o                         
  -7   3   3        214.56        262.01        11.79 o                         
  -6   3   3      13815.73      12566.30       132.99 o                         
  -5   3   3        109.71        136.13         7.33 o                         
  -4   3   3      14442.03      13045.90       140.82 o                         
  -3   3   3        252.20        208.71        14.77 o                         
  -2   3   3      14616.89      12292.60       119.34 o                         
  -1   3   3         93.56         94.84         8.05 o                         
   0   3   3      20891.38      20283.26       276.75 o                         
   1   3   3        111.73        107.17         6.21 o                         
   2   3   3      14315.14      12468.96       122.34 o                         
   3   3   3        251.21        257.41        18.49 o                         
   4   3   3      14683.68      12270.04       132.94 o                         
   5   3   3        118.19        121.23        14.38 o                         
   6   3   3      12733.79      12231.29       176.22 o                         
   7   3   3        288.79        393.70        20.04 o                         
   9   3   3         69.87         86.15        11.02 o                         
  10   3   3       6143.99       6215.46        90.84 o                         
  11   3   3         83.85        107.53        10.30 o                         
  12   3   3       4804.55       5499.85       125.38 o                         
  13   3   3        185.39        312.37        24.42 o                         
  14   3   3       1759.86       1946.95        47.50 o                         
  15   3   3         91.09        196.64        28.98 o                         
  16   3   3        902.63        956.97        17.26 o                         
  17   3   3         42.02         49.49         8.07 o                         
  18   3   3        142.96        150.67         6.23 o                         
  19   3   3          4.59         -0.24         5.59 o                         
  20   3   3        293.28        294.84         9.60 o                         
  21   3   3         10.42          9.85         6.34 o                         
  22   3   3        116.90        106.32         7.11 o                         
  23   3   3         10.91          9.68         6.44 o                         
  24   3   3         28.53         11.02         6.81 o                         
  25   3   3          3.43          9.72         7.29 o                         
  26   3   3         12.44          9.87         6.56 o                         
  27   3   3          0.37         -3.39         6.57 o                         
 -27   4   3          1.80          2.65         6.50 o                         
 -26   4   3          2.31         -2.74         6.55 o                         
 -25   4   3         33.03         31.50         6.92 o                         
 -24   4   3          8.61         10.55         6.66 o                         
 -23   4   3         72.05         60.36         6.80 o                         
 -22   4   3          8.79          4.35         6.67 o                         
 -21   4   3         62.02         66.00         6.43 o                         
 -20   4   3         35.08         45.67        11.49 o                         
 -19   4   3         56.87         64.22         6.01 o                         
 -18   4   3         19.71         13.84         6.32 o                         
 -17   4   3        828.97        793.45        31.28 o                         
 -16   4   3         75.52        110.71        15.54 o                         
 -15   4   3       1871.00       1851.64        69.93 o                         
 -14   4   3        112.74        166.70        44.55 o                         
 -13   4   3       2473.36       2455.16        69.12 o                         
 -12   4   3        129.25        282.56        44.53 o                         
 -11   4   3       2663.79       2405.53        31.27 o                         
 -10   4   3        229.24        328.32        29.33 o                         
  -9   4   3       3143.58       2817.64        45.22 o                         
  -8   4   3        191.62        229.34        23.39 o                         
  -6   4   3        381.69        483.71        22.68 o                         
  -5   4   3      10031.94       9334.96        96.12 o                         
  -4   4   3         46.08         52.42         4.69 o                         
  -3   4   3      15300.11      13162.22       216.42 o                         
  -2   4   3        122.42        126.76         5.62 o                         
  -1   4   3       4538.00       4693.55        42.14 o                         
   0   4   3         81.17         91.67         7.69 o                         
   1   4   3       4482.67       4566.49        50.30 o                         
   2   4   3        144.57        133.42         4.99 o                         
   3   4   3      14619.99      12396.33       123.54 o                         
   4   4   3         48.51         55.62         3.81 o                         
   5   4   3      11150.68      10662.34        91.80 o                         
   6   4   3        424.57        457.17        24.07 o                         
   8   4   3        206.61        268.88        15.55 o                         
   9   4   3       2613.41       2538.25        29.91 o                         
  10   4   3        214.71        328.58        13.44 o                         
  11   4   3       2911.81       2815.54        29.19 o                         
  13   4   3       2570.15       2500.60        77.82 o                         
  15   4   3       1771.76       1903.13        50.58 o                         
  16   4   3         97.18        103.41        16.03 o                         
  17   4   3        686.69        748.30        14.03 o                         
  18   4   3         18.28         19.05         5.87 o                         
  19   4   3         66.47         75.11         6.20 o                         
  20   4   3         33.29         42.11        10.35 o                         
  21   4   3         66.77         58.77         6.95 o                         
  22   4   3          6.58         11.94         6.61 o                         
  23   4   3         77.74         74.80         7.33 o                         
  24   4   3          6.26          9.55         6.47 o                         
  25   4   3         29.71         28.15         6.91 o                         
  26   4   3          1.93          2.47         6.63 o                         
  27   4   3          1.89          1.04         6.54 o                         
 -27   5   3          0.61          4.78         7.35 o                         
 -26   5   3          8.00          2.91         6.41 o                         
 -25   5   3          3.22          7.37         6.77 o                         
 -24   5   3         35.89         17.77         6.72 o                         
 -23   5   3          5.22         13.18         6.95 o                         
 -22   5   3         93.79         91.66         6.85 o                         
 -21   5   3          5.60          6.72         5.93 o                         
 -20   5   3        344.44        347.17         9.27 o                         
 -19   5   3         13.80         16.39         5.66 o                         
 -18   5   3        360.20        347.09         8.66 o                         
 -17   5   3         28.42         28.82         5.28 o                         
 -16   5   3       1017.99        977.93        13.05 o                         
 -15   5   3        117.06        121.73        16.01 o                         
 -14   5   3       2746.23       2906.04        68.25 o                         
 -13   5   3        108.73         90.97        13.29 o                         
 -12   5   3       3055.66       3184.20       139.70 o                         
 -11   5   3         54.33         57.91         6.52 o                         
 -10   5   3       7564.12       7377.96       241.45 o                         
  -9   5   3         96.31        120.43        15.04 o                         
  -7   5   3        160.10        239.32        38.79 o                         
  -5   5   3        428.76        526.75       149.09 o                         
  -4   5   3      11263.49      10114.44       100.94 o                         
  -3   5   3        108.13         97.58         5.38 o                         
  -2   5   3      21376.35      19017.15       276.69 o                         
  -1   5   3        170.91        163.54         7.45 o                         
   0   5   3      24998.21      24642.53       565.25 o                         
   1   5   3        156.22        179.09        10.06 o                         
   2   5   3      22978.77      21176.70       309.34 o                         
   3   5   3        100.91        160.23         9.64 o                         
   4   5   3      10402.10      10147.45        84.52 o                         
   5   5   3        428.27        504.26        57.36 o                         
   7   5   3        195.23        294.48        22.60 o                         
   9   5   3         87.04        131.18        11.30 o                         
  10   5   3       7180.52       7812.44       244.15 o                         
  11   5   3         40.82         82.12        10.75 o                         
  12   5   3       3107.33       3525.09        64.02 o                         
  13   5   3         87.98         99.89        18.65 o                         
  14   5   3       2761.89       3087.38        88.33 o                         
  15   5   3         89.99        110.83        18.54 o                         
  16   5   3       1004.87       1046.38        16.62 o                         
  17   5   3         22.04         13.84         7.33 o                         
  18   5   3        408.56        439.27         9.19 o                         
  19   5   3         16.28         16.21         6.14 o                         
  20   5   3        408.32        478.96        12.97 o                         
  21   5   3          7.46          1.50         6.32 o                         
  22   5   3         93.29        115.08         7.72 o                         
  23   5   3          6.31          8.48         6.76 o                         
  24   5   3         32.81         14.84         7.11 o                         
  25   5   3          3.74         10.17         6.77 o                         
  26   5   3          9.57          3.30         7.32 o                         
  27   5   3          0.73          1.67         8.41 o                         
 -26   6   3          1.06         -7.43         7.43 o                         
 -25   6   3         11.54          7.29         7.02 o                         
 -24   6   3          2.15          5.36         6.56 o                         
 -23   6   3         50.39         53.68         6.97 o                         
 -22   6   3         15.51         11.95         6.21 o                         
 -21   6   3        105.74         93.71         6.33 o                         
 -20   6   3         11.02         11.46         6.12 o                         
 -19   6   3        181.14        156.32         4.61 o                         
 -18   6   3         40.77         52.04         6.54 o                         
 -17   6   3         70.99         66.91         4.19 o                         
 -16   6   3         63.69         68.81         9.30 o                         
 -15   6   3       1788.12       1848.99        43.34 o                         
 -14   6   3         56.80         77.30        21.54 o                         
 -13   6   3       2250.58       2384.12        73.64 o                         
 -11   6   3        982.36        945.63        10.65 o                         
 -10   6   3        104.45        103.83        12.14 o                         
  -9   6   3       1369.49       1214.60        23.08 o                         
  -8   6   3        149.55        129.84         8.23 o                         
  -6   6   3        165.05        143.01        10.16 o                         
  -4   6   3        414.63        478.75        30.67 o                         
  -3   6   3      12195.21      11682.60       161.49 o                         
  -2   6   3         65.58         73.57         8.32 o                         
  -1   6   3       1597.60       1605.76        18.21 o                         
   0   6   3         28.03         30.69         3.39 o                         
   1   6   3       1906.35       1655.44        37.01 o                         
   2   6   3         64.15         67.26         6.54 o                         
   3   6   3      13352.59      13005.97       160.34 o                         
   4   6   3        370.86        462.76        19.51 o                         
   5   6   3      16052.84      14524.47       505.28 o                         
   6   6   3        162.49        151.06         7.56 o                         
   7   6   3       3012.67       3163.52        61.06 o                         
   8   6   3        125.58        133.81         7.65 o                         
   9   6   3       1025.86        907.60        14.41 o                         
  10   6   3        113.55        158.01        12.54 o                         
  11   6   3       1160.66       1227.04        13.17 o                         
  13   6   3       2405.16       2749.43        52.40 o                         
  14   6   3         66.98        146.51        38.15 o                         
  15   6   3       1685.85       1851.59        58.51 o                         
  16   6   3         62.45         55.20        12.07 o                         
  17   6   3         55.99         70.43         6.01 o                         
  18   6   3         55.25         41.51         8.27 o                         
  19   6   3        144.50        129.65         6.70 o                         
  20   6   3         12.88          8.83         6.37 o                         
  21   6   3        114.21        115.01         6.83 o                         
  22   6   3         14.05          6.93         6.95 o                         
  23   6   3         50.08         65.80         7.25 o                         
  24   6   3          1.58         -0.19         7.16 o                         
  25   6   3         14.68         10.61         7.32 o                         
  26   6   3          0.97          2.16         6.68 o                         
 -26   7   3          4.32         -1.71         7.08 o                         
 -25   7   3          2.81          0.96         6.97 o                         
 -24   7   3         28.67         16.06         7.02 o                         
 -23   7   3          2.02         -2.59         6.35 o                         
 -22   7   3         88.54         93.94         7.16 o                         
 -21   7   3         13.20         -0.11         6.54 o                         
 -20   7   3        149.23        183.70         5.58 o                         
 -19   7   3         15.67          6.22         4.00 o                         
 -18   7   3        534.47        629.53        10.87 o                         
 -17   7   3         26.65         32.24         4.77 o                         
 -16   7   3        527.85        468.74         7.98 o                         
 -15   7   3         38.81         42.71         6.28 o                         
 -14   7   3        933.08        934.24        14.52 o                         
 -13   7   3         63.98         48.02         6.95 o                         
 -12   7   3       2269.44       2067.35        52.35 o                         
 -11   7   3         57.04         49.97         7.84 o                         
 -10   7   3       2455.56       2508.61        58.17 o                         
  -9   7   3         46.99         44.28         4.88 o                         
  -8   7   3       2052.22       2450.22        69.36 o                         
  -7   7   3         69.77         75.10         8.59 o                         
  -6   7   3       3148.93       3415.96       147.86 o                         
  -5   7   3        187.02        253.26        25.56 o                         
  -4   7   3      11657.23      12425.56       441.79 o                         
  -3   7   3        300.11        361.26        21.70 o                         
  -2   7   3      11175.71      11186.65       200.03 o                         
  -1   7   3        109.36        101.30         4.37 o                         
   0   7   3       8875.26       7508.03        88.98 o                         
   1   7   3        124.18        154.30         7.63 o                         
   2   7   3      10709.76      11378.49       188.20 o                         
   3   7   3        224.07        303.96        23.00 o                         
   4   7   3      12752.68      12357.61       817.65 o                         
   5   7   3        151.41        218.07        24.36 o                         
   7   7   3         67.40         76.57         7.59 o                         
   8   7   3       2395.15       2697.97        36.24 o                         
   9   7   3         58.77         77.29         6.57 o                         
  10   7   3       2935.85       3360.84        73.95 o                         
  11   7   3         55.47         78.93         5.20 o                         
  12   7   3       2733.69       2486.86        98.19 o                         
  13   7   3         69.66         75.41         6.78 o                         
  14   7   3       1229.43       1341.15        19.13 o                         
  15   7   3         33.01         34.75         8.58 o                         
  16   7   3        686.12        700.82        12.58 o                         
  17   7   3         22.07         27.37         6.62 o                         
  18   7   3        616.41        781.15        15.29 o                         
  19   7   3         13.93         11.67         6.14 o                         
  20   7   3        175.58        226.82         8.65 o                         
  21   7   3         14.98         15.13         6.99 o                         
  22   7   3        116.69        144.50         7.86 o                         
  23   7   3          2.52          3.11         6.79 o                         
  24   7   3         39.08         39.70         7.38 o                         
  25   7   3          3.40          1.62         6.91 o                         
  26   7   3          5.00          3.22         6.95 o                         
 -26   8   3          0.73          2.84         7.26 o                         
 -25   8   3         16.05          5.16         7.19 o                         
 -24   8   3          1.42          0.70         7.40 o                         
 -23   8   3         47.57         45.61         7.22 o                         
 -22   8   3          1.94          6.33         4.27 o                         
 -21   8   3         79.42         79.59         4.76 o                         
 -20   8   3          6.63          4.11         4.56 o                         
 -19   8   3        167.17        162.98         5.19 o                         
 -18   8   3         10.14         12.09         4.36 o                         
 -17   8   3        550.90        555.35        11.22 o                         
 -16   8   3         14.71         17.56         4.73 o                         
 -15   8   3        475.83        406.58         9.02 o                         
 -14   8   3         19.85         19.53         4.08 o                         
 -13   8   3       1654.68       1798.82        36.77 o                         
 -12   8   3         39.16         39.19        10.27 o                         
 -11   8   3        786.53        731.42        13.22 o                         
 -10   8   3         32.70         21.75         4.61 o                         
  -9   8   3        443.92        453.88         7.13 o                         
  -8   8   3         19.53         20.57         3.36 o                         
  -7   8   3       2527.80       2784.62        41.78 o                         
  -6   8   3        132.32        118.92         8.87 o                         
  -4   8   3        184.61        267.12        18.88 o                         
  -2   8   3        276.12        235.76        11.74 o                         
  -1   8   3       4285.86       4279.47        42.32 o                         
   0   8   3         52.29         51.23         3.17 o                         
   1   8   3       4925.21       4496.08        46.08 o                         
   2   8   3        257.65        257.72        11.13 o                         
   3   8   3      14664.27      13387.09       435.42 o                         
   4   8   3        167.62        198.19         8.83 o                         
   6   8   3        156.58        151.49        12.66 o                         
   7   8   3       2165.01       2367.68        32.42 o                         
   8   8   3         19.93         22.92         3.36 o                         
   9   8   3        524.11        519.81         7.22 o                         
  10   8   3         31.14         28.39         3.73 o                         
  11   8   3        991.97        997.36        11.69 o                         
  12   8   3         44.87         29.15        10.75 o                         
  13   8   3       1850.08       2048.28        34.77 o                         
  14   8   3         27.04         30.46         7.01 o                         
  15   8   3        441.31        477.06         7.18 o                         
  16   8   3         19.43         19.44         7.86 o                         
  17   8   3        406.59        390.30        19.70 o                         
  18   8   3         13.32         16.40         7.94 o                         
  19   8   3        141.10        128.53         8.53 o                         
  20   8   3          7.98          2.22         7.53 o                         
  21   8   3        103.04        114.15         9.03 o                         
  22   8   3          2.45          6.26         7.75 o                         
  23   8   3         50.19         59.81         8.08 o                         
  24   8   3          1.36          1.97         7.86 o                         
  25   8   3         13.90          5.81         8.22 o                         
  26   8   3          0.73          1.60         7.86 o                         
 -26   9   3          9.49          5.73         7.81 o                         
 -25   9   3          3.35          0.87         6.95 o                         
 -24   9   3         21.19         22.06         7.40 o                         
 -23   9   3          7.45          9.36         4.84 o                         
 -22   9   3         96.41         92.55         5.28 o                         
 -21   9   3          6.19          1.60         4.64 o                         
 -20   9   3        199.24        204.04         5.91 o                         
 -19   9   3          5.31         10.93         4.65 o                         
 -18   9   3        287.42        283.64         8.08 o                         
 -17   9   3          4.86          6.66         4.48 o                         
 -16   9   3        338.25        331.63         8.33 o                         
 -15   9   3         20.86         22.78         4.44 o                         
 -14   9   3        220.91        170.92         5.66 o                         
 -13   9   3         33.52         21.37         4.00 o                         
 -12   9   3        902.39        797.25        12.78 o                         
 -11   9   3         10.61          9.14         3.86 o                         
 -10   9   3        891.55        891.87        10.66 o                         
  -9   9   3          1.64          2.69         3.26 o                         
  -8   9   3        515.85        525.63         7.52 o                         
  -7   9   3         62.01         59.38         6.92 o                         
  -6   9   3       1022.35        907.35        14.07 o                         
  -5   9   3         86.93        119.97        12.77 o                         
  -4   9   3       2483.88       2541.02        34.37 o                         
  -3   9   3         63.94         76.82         9.26 o                         
  -2   9   3       1489.88       1191.24        16.34 o                         
  -1   9   3         54.47         54.68         3.85 o                         
   0   9   3       2825.19       2599.46        28.40 o                         
   1   9   3         50.57         49.51         4.69 o                         
   2   9   3       1826.08       1652.80        22.94 o                         
   3   9   3         66.32         89.16         6.95 o                         
   4   9   3       2960.32       2704.33        29.92 o                         
   5   9   3         97.95        100.73        12.10 o                         
   6   9   3       1359.95       1211.12        15.18 o                         
   7   9   3         48.95         49.97         4.48 o                         
   8   9   3        439.15        466.52         6.86 o                         
   9   9   3          1.51         -1.07         3.30 o                         
  10   9   3       1037.27       1134.68        13.39 o                         
  11   9   3         12.12         16.27         3.62 o                         
  12   9   3       1236.11       1133.86        13.95 o                         
  13   9   3         28.75         25.13         4.20 o                         
  14   9   3        261.93        236.15         6.38 o                         
  15   9   3         17.65         20.17         5.46 o                         
  16   9   3        332.71        342.91         6.44 o                         
  17   9   3          3.71         11.33         6.37 o                         
  18   9   3        295.57        312.66         8.67 o                         
  19   9   3          6.13          1.42         5.87 o                         
  20   9   3        234.91        290.80         9.03 o                         
  21   9   3          6.20          0.36         7.02 o                         
  22   9   3        104.10        123.35         7.91 o                         
  23   9   3          8.55          8.40         6.85 o                         
  24   9   3         17.62         25.81         7.13 o                         
  25   9   3          3.38          0.60         8.18 o                         
  26   9   3          7.87         -3.56        13.94 o                         
 -25  10   3         31.04         15.84         7.82 o                         
 -24  10   3          0.43         -5.49         5.49 o                         
 -23  10   3         56.91         48.43         5.65 o                         
 -22  10   3          1.54         -3.61         5.26 o                         
 -21  10   3        130.23        119.70         5.79 o                         
 -20  10   3          1.08         -0.26         5.13 o                         
 -19  10   3        177.23        167.98         5.91 o                         
 -18  10   3          5.00          9.75         4.50 o                         
 -17  10   3        233.42        282.50         7.63 o                         
 -16  10   3          6.27          8.39         4.74 o                         
 -15  10   3       1113.80       1117.49        26.14 o                         
 -14  10   3         20.33         14.94         4.27 o                         
 -13  10   3        900.53        842.10        12.67 o                         
 -12  10   3          1.84          0.05         3.71 o                         
 -11  10   3       1296.73       1269.61        15.04 o                         
 -10  10   3          2.30         -3.28         3.28 o                         
  -9  10   3        975.52       1061.78        12.85 o                         
  -8  10   3         30.21         25.51         5.71 o                         
  -7  10   3       2932.85       3135.52        56.02 o                         
  -6  10   3        116.08        126.31         8.66 o                         
  -5  10   3       7052.09       7165.97       174.73 o                         
  -4  10   3        221.16        308.75        22.90 o                         
  -3  10   3       6170.88       6339.06        95.70 o                         
  -2  10   3        143.33        107.72         9.55 o                         
  -1  10   3       3989.30       4204.03        45.74 o                         
   0  10   3         98.27        103.53         6.60 o                         
   1  10   3       5110.19       5431.35        56.56 o                         
   2  10   3        144.31        148.76         9.82 o                         
   3  10   3       7170.81       7011.47       116.77 o                         
   4  10   3        231.65        264.86        20.20 o                         
   6  10   3        105.93        104.06         9.47 o                         
   7  10   3       2491.65       2673.11        62.48 o                         
   8  10   3         33.08         26.62         4.56 o                         
   9  10   3        850.01        947.84        11.54 o                         
  10  10   3          2.28          2.32         3.44 o                         
  11  10   3       1442.41       1513.38        17.09 o                         
  12  10   3          2.38         -2.03         3.85 o                         
  13  10   3        955.71       1082.83        12.03 o                         
  14  10   3         19.18         22.13         4.55 o                         
  15  10   3        968.20        921.63        18.42 o                         
  16  10   3          7.72         10.46         3.84 o                         
  17  10   3        173.65        188.02         5.39 o                         
  18  10   3          4.50          1.66         6.48 o                         
  19  10   3        148.08        136.93         7.49 o                         
  20  10   3          1.46          7.15         6.99 o                         
  21  10   3        125.90        131.90         7.89 o                         
  22  10   3          1.16          0.98         7.46 o                         
  23  10   3         62.73         66.48         7.74 o                         
  24  10   3          0.45         -7.77         7.77 o                         
  25  10   3         26.04          9.61         6.94 o                         
 -25  11   3          2.03          4.32         6.77 o                         
 -24  11   3         35.03         35.26         5.84 o                         
 -23  11   3          5.74          7.61         5.99 o                         
 -22  11   3         77.15         70.90         5.95 o                         
 -21  11   3          6.63          2.80         5.58 o                         
 -20  11   3        170.42        169.91         7.09 o                         
 -19  11   3          0.72         -3.70         4.77 o                         
 -18  11   3        353.36        311.10         7.21 o                         
 -17  11   3          6.62          3.61         4.80 o                         
 -16  11   3        416.49        384.16         9.13 o                         
 -15  11   3         11.26         10.44         4.67 o                         
 -14  11   3        740.80        654.37        15.47 o                         
 -13  11   3         31.43          7.46        11.96 o                         
 -12  11   3        855.61        791.93        10.12 o                         
 -11  11   3          1.16         -2.47         3.62 o                         
 -10  11   3       1446.81       1486.12        18.06 o                         
  -9  11   3         10.73         12.47         3.60 o                         
  -8  11   3        962.73        972.22        17.41 o                         
  -7  11   3         60.46         53.49         5.52 o                         
  -6  11   3       1104.62       1098.05        13.64 o                         
  -5  11   3         46.63         75.00         9.08 o                         
  -4  11   3       2909.31       2652.89        27.54 o                         
  -3  11   3         76.29        121.50        16.38 o                         
  -2  11   3       2409.95       2898.47        28.58 o                         
  -1  11   3         85.69         84.08         6.22 o                         
   0  11   3        476.56        453.10         6.36 o                         
   1  11   3         84.38         83.97         4.94 o                         
   2  11   3       2742.52       2985.49        28.74 o                         
   3  11   3         97.59        100.12        11.47 o                         
   4  11   3       2697.59       2470.19        24.12 o                         
   5  11   3         61.86         53.11         7.17 o                         
   6  11   3        956.47       1052.57        13.02 o                         
   7  11   3         62.15         59.46         5.82 o                         
   8  11   3        764.18        751.51        10.26 o                         
   9  11   3          9.41         11.00         3.82 o                         
  10  11   3       1307.89       1296.18        14.95 o                         
  11  11   3          1.02         -3.61         3.84 o                         
  12  11   3        768.11        727.12        14.89 o                         
  13  11   3         28.39         18.54         7.78 o                         
  14  11   3        652.21        556.85         9.19 o                         
  15  11   3          9.88          8.20         4.39 o                         
  16  11   3        308.11        270.98         6.39 o                         
  17  11   3          7.09          3.20         4.20 o                         
  18  11   3        282.29        257.30         6.93 o                         
  19  11   3          0.64          1.24         6.68 o                         
  20  11   3        170.48        181.46         8.24 o                         
  21  11   3          5.61          6.08         6.87 o                         
  22  11   3         76.00         94.93         7.85 o                         
  23  11   3          5.41          4.32         7.75 o                         
  24  11   3         30.05         17.11         7.36 o                         
  25  11   3          1.78         -1.63         7.35 o                         
 -24  12   3          1.35         -2.72         5.96 o                         
 -23  12   3         63.18         48.11         6.09 o                         
 -22  12   3          1.75          6.80         5.51 o                         
 -21  12   3         73.26         76.25         5.85 o                         
 -20  12   3          4.78         11.97         5.47 o                         
 -19  12   3        108.33        104.13         5.87 o                         
 -18  12   3          6.39          6.22         5.23 o                         
 -17  12   3        360.15        427.02        12.77 o                         
 -16  12   3         17.96          9.35         4.99 o                         
 -15  12   3        645.73        720.20        13.46 o                         
 -14  12   3          9.15          7.94         4.80 o                         
 -13  12   3       1122.16       1166.64        46.49 o                         
 -12  12   3         26.36         27.93         4.27 o                         
 -11  12   3        793.49        659.28         9.23 o                         
 -10  12   3          2.37          1.05         3.82 o                         
  -9  12   3       1194.97       1061.66        15.35 o                         
  -8  12   3         42.14         28.78         9.79 o                         
  -7  12   3       2636.87       2388.19        35.47 o                         
  -6  12   3        148.17        198.35        21.72 o                         
  -5  12   3       3107.73       3247.55        54.73 o                         
  -4  12   3        128.99        354.62        58.42 o                         
  -3  12   3       4890.77       5219.22        94.65 o                         
  -2  12   3        172.71        189.35        29.50 o                         
  -1  12   3       1467.60       1446.06        19.12 o                         
   0  12   3         14.91          8.86         6.26 o                         
   1  12   3       1726.78       1734.99        26.38 o                         
   2  12   3        160.11        202.05        21.12 o                         
   3  12   3       5858.52       6360.23       191.54 o                         
   4  12   3        131.81        214.95        18.34 o                         
   5  12   3       3085.04       3498.06        71.20 o                         
   7  12   3       2197.87       2119.40        52.83 o                         
   8  12   3         38.54         27.95         9.45 o                         
   9  12   3        869.72        833.33        13.58 o                         
  10  12   3          2.03         -0.78         3.87 o                         
  11  12   3        898.85        874.65        10.86 o                         
  12  12   3         26.85         21.62         4.40 o                         
  13  12   3       1130.04       1140.36        20.19 o                         
  14  12   3          7.87          4.93         5.21 o                         
  15  12   3        582.41        642.22         9.10 o                         
  16  12   3         15.60         15.34         4.93 o                         
  17  12   3        262.14        285.97         6.93 o                         
  18  12   3          7.14          2.66         4.73 o                         
  19  12   3         94.01        100.55         4.92 o                         
  20  12   3          3.60         -1.79         6.68 o                         
  21  12   3         82.49         93.67         7.49 o                         
  22  12   3          1.79          4.12         7.19 o                         
  23  12   3         66.81         55.85         7.51 o                         
  24  12   3          1.20         -6.07         7.39 o                         
 -24  13   3         19.01         13.22         6.18 o                         
 -23  13   3          1.16          5.02         5.84 o                         
 -22  13   3         70.09         59.73         6.22 o                         
 -21  13   3          1.72          2.87         6.10 o                         
 -20  13   3        138.57        143.08         6.34 o                         
 -19  13   3          4.27          3.29         5.51 o                         
 -18  13   3        144.25        137.85         6.04 o                         
 -17  13   3          9.22         11.75         5.09 o                         
 -16  13   3        378.74        341.73         9.54 o                         
 -15  13   3         19.00          7.22         6.18 o                         
 -14  13   3        761.14        799.75        15.67 o                         
 -13  13   3          6.66          1.35         5.49 o                         
 -12  13   3       1135.77       1176.30        24.95 o                         
 -11  13   3         30.70          9.06         8.73 o                         
 -10  13   3        904.19        930.62        12.00 o                         
  -9  13   3         28.18         18.13         3.87 o                         
  -8  13   3       1859.23       2026.88        31.34 o                         
  -7  13   3         70.03         63.01         6.16 o                         
  -6  13   3       2418.85       2598.25        71.57 o                         
  -5  13   3         94.78         75.15        13.72 o                         
  -4  13   3       2518.88       2539.57        65.16 o                         
  -3  13   3        188.74        294.55        30.98 o                         
  -2  13   3       2248.26       2506.62        36.89 o                         
  -1  13   3        145.80        195.17        20.82 o                         
   0  13   3       5870.56       6509.27       170.29 o                         
   1  13   3        172.32        210.29        19.00 o                         
   2  13   3       2348.29       2777.85        28.34 o                         
   3  13   3        236.66        252.33        20.09 o                         
   4  13   3       2373.57       2392.50        62.62 o                         
   5  13   3        118.93        110.40        15.54 o                         
   6  13   3       2297.05       2490.80        60.32 o                         
   7  13   3         64.05         58.81         5.54 o                         
   8  13   3       1661.03       1751.79        26.84 o                         
   9  13   3         32.84         18.65         4.24 o                         
  10  13   3        887.45        962.34        13.06 o                         
  11  13   3         33.92          0.40        10.28 o                         
  12  13   3       1113.02       1114.06        23.54 o                         
  13  13   3          6.32         -0.83         5.29 o                         
  14  13   3        687.55        737.78        11.20 o                         
  15  13   3         20.06         10.96         5.36 o                         
  16  13   3        288.24        248.58         7.11 o                         
  17  13   3         10.59          3.61         4.96 o                         
  18  13   3        123.50        108.36         5.57 o                         
  19  13   3          3.82          2.78         4.99 o                         
  20  13   3        133.13        147.07         5.79 o                         
  21  13   3          1.61         -4.31         6.64 o                         
  22  13   3         69.36         56.50         7.57 o                         
  23  13   3          0.85         -3.63         7.64 o                         
  24  13   3         17.23         17.01         7.83 o                         
 -23  14   3         17.03          7.38         6.42 o                         
 -22  14   3          1.55          4.27         6.18 o                         
 -21  14   3         63.21         62.17         6.51 o                         
 -20  14   3          5.27         -6.22         6.22 o                         
 -19  14   3         85.69         99.73         5.98 o                         
 -18  14   3          2.86          3.83         5.38 o                         
 -17  14   3        116.49        122.04         6.24 o                         
 -16  14   3          7.30          4.49         5.55 o                         
 -15  14   3        338.76        335.01         8.48 o                         
 -14  14   3         22.94         14.93         4.93 o                         
 -13  14   3        685.96        728.29        12.35 o                         
 -12  14   3          9.06          5.75         4.79 o                         
 -11  14   3        619.11        564.05         9.72 o                         
 -10  14   3         19.48         15.43         4.24 o                         
  -9  14   3        251.02        206.98         6.85 o                         
  -8  14   3         26.21         26.80         3.97 o                         
  -7  14   3       1174.68       1215.23        20.63 o                         
  -5  14   3       2758.99       2946.88        59.93 o                         
  -4  14   3        110.37        239.08        37.28 o                         
  -3  14   3       1790.77       1794.77        27.92 o                         
  -2  14   3        115.18        156.38        19.55 o                         
  -1  14   3        742.39        779.19        13.49 o                         
   0  14   3         13.14         35.75         8.80 o                         
   1  14   3        917.00       1013.34        15.73 o                         
   2  14   3         88.24        174.30        16.12 o                         
   3  14   3       2001.95       2173.42        34.09 o                         
   4  14   3        114.47        151.87        17.47 o                         
   5  14   3       2749.30       3258.98       107.20 o                         
   6  14   3         52.59         88.88        25.72 o                         
   7  14   3        895.73        982.32        15.19 o                         
   8  14   3         19.06         11.96         4.41 o                         
   9  14   3        215.17        183.42         5.38 o                         
  10  14   3         20.76         19.01         4.49 o                         
  11  14   3        691.96        618.74        10.06 o                         
  12  14   3         10.16          6.69         4.88 o                         
  13  14   3        756.88        804.85        12.83 o                         
  14  14   3         22.89         14.06         5.87 o                         
  15  14   3        296.64        277.05         6.69 o                         
  16  14   3          7.96          4.96         5.11 o                         
  17  14   3         85.77         83.78         6.52 o                         
  18  14   3          2.16          2.22         5.20 o                         
  19  14   3         91.78         99.46         5.98 o                         
  20  14   3          6.51          3.55         5.56 o                         
  21  14   3         76.95         87.28         7.53 o                         
  22  14   3          1.57         -1.42         7.35 o                         
  23  14   3         18.14         13.13         7.43 o                         
 -23  15   3          0.41          0.55         6.45 o                         
 -22  15   3         22.70         13.99         6.30 o                         
 -21  15   3          0.56         -0.96         6.23 o                         
 -20  15   3         63.21         56.81         6.28 o                         
 -19  15   3          2.07          0.71         5.69 o                         
 -18  15   3         87.38         81.86         5.67 o                         
 -17  15   3          1.76          0.71         5.50 o                         
 -16  15   3        105.54        107.22         5.78 o                         
 -15  15   3          8.82          5.11         5.26 o                         
 -14  15   3        296.98        295.90         7.52 o                         
 -13  15   3         21.18         15.86         6.29 o                         
 -12  15   3        573.53        600.33        13.22 o                         
 -11  15   3         10.21          6.23         4.51 o                         
 -10  15   3        930.85        968.04        14.37 o                         
  -9  15   3         18.67         25.97         5.19 o                         
  -8  15   3        445.53        413.51         9.47 o                         
  -7  15   3         30.42         42.68         8.45 o                         
  -6  15   3       1683.40       1825.78        57.05 o                         
  -5  15   3         96.02        107.95        18.96 o                         
  -4  15   3       1801.56       1687.67        34.37 o                         
  -3  15   3         80.62        185.31        27.88 o                         
  -1  15   3        127.09        140.41        24.08 o                         
   0  15   3       1609.12       1376.02        20.58 o                         
   1  15   3        139.14        197.79        27.25 o                         
   2  15   3       3020.75       3528.80       139.20 o                         
   3  15   3        105.18        215.21        21.03 o                         
   4  15   3       1935.46       1912.58        40.02 o                         
   5  15   3        124.51        124.99        13.78 o                         
   6  15   3       1770.76       1869.80        74.28 o                         
   7  15   3         36.40         39.26         4.83 o                         
   8  15   3        503.73        493.49         8.30 o                         
   9  15   3         22.71         25.21         5.37 o                         
  10  15   3       1063.85       1039.33        20.85 o                         
  11  15   3         11.41         11.89         4.86 o                         
  12  15   3        639.26        742.77        13.84 o                         
  13  15   3         20.00         14.05         6.06 o                         
  14  15   3        331.10        320.83         7.49 o                         
  15  15   3          8.59         10.99         5.18 o                         
  16  15   3        101.15         98.76         5.83 o                         
  17  15   3          2.04          4.21         5.39 o                         
  18  15   3        100.38        110.26         6.11 o                         
  19  15   3          2.05         -0.92         5.84 o                         
  20  15   3         80.01         67.52         6.23 o                         
  21  15   3          0.65          1.21         5.70 o                         
  22  15   3         27.17         34.70         7.95 o                         
  23  15   3          0.37          0.52         7.19 o                         
 -22  16   3          1.99          1.64         6.64 o                         
 -21  16   3         21.37         15.93         6.48 o                         
 -20  16   3          0.46         -1.01         5.90 o                         
 -19  16   3         30.24         35.47         5.91 o                         
 -18  16   3          1.25          1.59         5.69 o                         
 -17  16   3         54.96         60.59         5.99 o                         
 -16  16   3          1.97         -0.07         5.42 o                         
 -15  16   3        105.82        103.61         5.81 o                         
 -14  16   3          8.59          5.11         4.81 o                         
 -13  16   3        269.98        258.11         6.95 o                         
 -12  16   3         14.68         13.06         4.86 o                         
 -11  16   3        288.51        273.17         6.18 o                         
 -10  16   3          7.90         10.14         4.10 o                         
  -9  16   3        316.91        320.84         9.95 o                         
  -8  16   3         18.88         35.51         7.18 o                         
  -7  16   3        678.97        639.18        13.04 o                         
  -6  16   3         60.90         72.09        11.89 o                         
  -5  16   3       1003.80        987.33        15.88 o                         
  -4  16   3         90.56        106.67        17.97 o                         
  -3  16   3        858.85        975.67        16.05 o                         
  -2  16   3         48.02         48.17        12.98 o                         
  -1  16   3        407.76        313.52         8.40 o                         
   0  16   3          4.16         25.42         8.97 o                         
   1  16   3        422.56        330.67         7.69 o                         
   2  16   3         40.34         56.80         7.93 o                         
   3  16   3       1050.21       1118.23        18.12 o                         
   4  16   3         69.42        111.11         9.56 o                         
   5  16   3       1019.44       1016.42        13.45 o                         
   6  16   3         62.32         56.91         4.73 o                         
   7  16   3        533.39        512.37         8.29 o                         
   8  16   3         14.41          7.80         5.36 o                         
   9  16   3        320.00        338.37         7.89 o                         
  10  16   3          6.38          6.45         4.69 o                         
  11  16   3        388.13        359.39         7.56 o                         
  12  16   3         16.44          8.01         5.30 o                         
  13  16   3        349.82        334.94         7.59 o                         
  14  16   3          7.40          8.12         5.18 o                         
  15  16   3        106.65        107.40         5.92 o                         
  16  16   3          2.04          7.11         5.49 o                         
  17  16   3         50.34         55.27         5.93 o                         
  18  16   3          1.54          3.65         5.73 o                         
  19  16   3         39.94         48.91         6.26 o                         
  20  16   3          0.52         -2.13         6.14 o                         
  21  16   3         28.81         26.39         6.16 o                         
  22  16   3          2.60         -0.85         6.58 o                         
 -21  17   3          0.71          6.16         6.71 o                         
 -20  17   3         24.25         12.42         6.44 o                         
 -19  17   3          0.28          1.62         6.41 o                         
 -18  17   3         27.11         25.98         5.92 o                         
 -17  17   3          1.27          4.04         5.49 o                         
 -16  17   3         49.52         41.44         5.74 o                         
 -15  17   3          2.35          1.12         5.40 o                         
 -14  17   3         81.93         76.57         5.46 o                         
 -13  17   3         10.72         11.66         5.14 o                         
 -12  17   3        244.68        282.89         6.64 o                         
 -11  17   3          6.59         10.90         4.16 o                         
 -10  17   3        164.15        182.94         5.53 o                         
  -9  17   3          3.47          8.27         6.52 o                         
  -8  17   3        395.08        380.24        10.93 o                         
  -7  17   3         22.53         35.34         6.50 o                         
  -6  17   3         60.02         62.49         5.45 o                         
  -5  17   3         21.08         30.77         5.50 o                         
  -4  17   3        712.12        713.75        12.92 o                         
  -3  17   3         44.64         45.22         8.88 o                         
  -2  17   3        410.17        421.13         8.86 o                         
  -1  17   3         44.01         68.11        10.05 o                         
   0  17   3        577.30        589.99        10.99 o                         
   1  17   3         44.39         63.56        10.65 o                         
   2  17   3        461.10        475.74         9.46 o                         
   3  17   3         50.24         56.65         7.31 o                         
   4  17   3        865.38        880.45        19.66 o                         
   5  17   3         27.40         27.42         4.00 o                         
   6  17   3         80.19         78.58         4.64 o                         
   7  17   3         27.67         31.90         4.64 o                         
   8  17   3        537.06        580.75        15.39 o                         
   9  17   3          4.52          8.53         4.83 o                         
  10  17   3        219.47        261.76         6.89 o                         
  11  17   3          6.21         12.87         5.27 o                         
  12  17   3        335.71        409.73         8.76 o                         
  13  17   3          9.38          9.22         5.60 o                         
  14  17   3        110.31        109.94         6.37 o                         
  15  17   3          1.87         -1.43         5.74 o                         
  16  17   3         56.06         61.60         6.30 o                         
  17  17   3          1.24          8.12         6.24 o                         
  18  17   3         35.06         30.71         6.31 o                         
  19  17   3          0.38          6.09         6.68 o                         
  20  17   3         32.15         40.82         6.97 o                         
  21  17   3          0.71         -2.59         7.24 o                         
 -20  18   3          0.21          6.02         6.59 o                         
 -19  18   3         21.40         15.69         6.52 o                         
 -18  18   3          0.22          4.91         6.20 o                         
 -17  18   3         34.23         28.50         5.93 o                         
 -16  18   3          1.62          3.64         5.66 o                         
 -15  18   3         99.09         88.56         5.89 o                         
 -14  18   3          2.03          1.33         5.21 o                         
 -13  18   3        120.29        122.60         5.71 o                         
 -12  18   3          7.20          9.65         4.70 o                         
 -11  18   3        269.63        240.74         5.69 o                         
 -10  18   3          4.48          7.76         5.78 o                         
  -9  18   3        281.23        329.56         8.83 o                         
  -8  18   3         13.91         24.24         6.91 o                         
  -7  18   3        640.84        774.34        15.30 o                         
  -6  18   3         51.88         42.92        10.18 o                         
  -5  18   3        376.24        384.22         8.77 o                         
  -4  18   3         18.13         30.79         5.32 o                         
  -3  18   3        138.27        155.68         6.11 o                         
  -2  18   3         47.74         48.66         7.13 o                         
  -1  18   3        542.39        512.28         9.99 o                         
   0  18   3         14.60         12.68         6.25 o                         
   1  18   3        748.58        792.79        22.02 o                         
   2  18   3         58.05         60.34         8.31 o                         
   3  18   3        139.74        168.69         6.40 o                         
   4  18   3         20.93         27.57         6.97 o                         
   5  18   3        339.22        391.50         9.06 o                         
   6  18   3         37.85         45.63         5.23 o                         
   7  18   3        556.20        627.92         9.40 o                         
   8  18   3         10.63          9.59         4.91 o                         
   9  18   3        264.50        267.62         8.08 o                         
  10  18   3          4.76          2.16         4.96 o                         
  11  18   3        338.07        324.82         9.33 o                         
  12  18   3          6.16          7.78         5.55 o                         
  13  18   3        137.04        127.31         6.96 o                         
  14  18   3          2.74         -2.58         5.49 o                         
  15  18   3         87.67         93.91         6.24 o                         
  16  18   3          1.30          1.43         6.19 o                         
  17  18   3         26.93         28.39         6.45 o                         
  18  18   3          0.21          0.58         6.66 o                         
  19  18   3         24.84         20.68         6.81 o                         
  20  18   3          0.27          1.64         6.54 o                         
 -19  19   3          0.30         -0.14         6.50 o                         
 -18  19   3         22.48         18.93         6.52 o                         
 -17  19   3          0.45          1.74         6.02 o                         
 -16  19   3         38.87         43.18         6.06 o                         
 -15  19   3          2.10          3.30         5.69 o                         
 -14  19   3         93.81         89.80         5.81 o                         
 -13  19   3          3.67          5.88         4.97 o                         
 -12  19   3         84.95         87.43         6.24 o                         
 -11  19   3          0.79          9.73         5.78 o                         
 -10  19   3        150.75        129.16         7.10 o                         
  -9  19   3          6.48         -0.80         6.06 o                         
  -8  19   3        128.16        140.13        12.17 o                         
  -7  19   3         13.40          9.15         5.81 o                         
  -6  19   3        156.07        120.40         7.32 o                         
  -5  19   3         17.30         21.65         5.90 o                         
  -4  19   3         72.26         80.79         5.95 o                         
  -3  19   3          4.93          5.96         5.33 o                         
  -2  19   3         91.21         78.51         5.79 o                         
  -1  19   3          9.24          8.46         5.58 o                         
   0  19   3        175.09        164.18         6.85 o                         
   1  19   3          9.17          5.17         5.49 o                         
   2  19   3        112.03        125.38         8.23 o                         
   3  19   3          5.76          5.93         6.34 o                         
   4  19   3         64.98         73.03         6.86 o                         
   5  19   3         15.11         24.95         6.68 o                         
   6  19   3        192.70        164.69         4.75 o                         
   7  19   3         15.02          8.76         4.44 o                         
   8  19   3        148.91        166.74         6.85 o                         
   9  19   3          5.47          9.06         5.00 o                         
  10  19   3        182.46        187.47         7.32 o                         
  11  19   3          0.88         -3.54         5.34 o                         
  12  19   3         98.82        111.24         6.29 o                         
  13  19   3          4.17          1.51         6.20 o                         
  14  19   3         87.70         94.69         6.38 o                         
  15  19   3          2.15          2.15         5.97 o                         
  16  19   3         29.31         32.32         6.29 o                         
  17  19   3          0.34          2.73         6.35 o                         
  18  19   3         20.43         17.53         6.46 o                         
  19  19   3          0.30          5.79         6.43 o                         
 -18  20   3          0.23          3.86         6.50 o                         
 -17  20   3         29.97         23.52         6.20 o                         
 -16  20   3          0.56         -3.24         5.59 o                         
 -15  20   3         80.08         73.00         6.15 o                         
 -14  20   3          6.55          4.53         5.36 o                         
 -13  20   3        138.10        138.67         7.27 o                         
 -12  20   3          3.51          0.61         6.15 o                         
 -11  20   3        156.60        183.90         7.47 o                         
 -10  20   3          1.48         -1.44         6.00 o                         
  -9  20   3        251.36        304.58        10.53 o                         
  -8  20   3          7.70         11.37         6.32 o                         
  -7  20   3        179.87        240.01         7.88 o                         
  -6  20   3         15.20         26.71         5.94 o                         
  -5  20   3        402.77        488.56        11.39 o                         
  -4  20   3         31.73         66.45        11.50 o                         
  -3  20   3        304.58        262.38         7.86 o                         
  -2  20   3          7.61          5.64         5.47 o                         
  -1  20   3        259.81        267.38        10.66 o                         
   0  20   3         47.88         52.71         8.93 o                         
   1  20   3        190.28        167.05         6.82 o                         
   2  20   3          8.48         10.02         6.18 o                         
   3  20   3        397.84        402.07        11.51 o                         
   4  20   3         33.83         50.95         8.93 o                         
   5  20   3        332.50        332.12        10.74 o                         
   6  20   3         13.28         12.78         6.31 o                         
   7  20   3        148.49        172.86         5.53 o                         
   8  20   3          6.25          5.32         5.13 o                         
   9  20   3        216.39        225.11         7.90 o                         
  10  20   3          1.10          4.74         5.57 o                         
  11  20   3        156.64        179.95         8.47 o                         
  12  20   3          4.72          8.15         5.82 o                         
  13  20   3        146.16        164.94        10.52 o                         
  14  20   3          5.39         -1.78         5.93 o                         
  15  20   3         62.44         56.81         6.41 o                         
  16  20   3          0.48         -2.39         6.45 o                         
  17  20   3         23.03         16.19         6.49 o                         
  18  20   3          0.18         -4.88         6.41 o                         
 -17  21   3          0.67          5.43         6.07 o                         
 -16  21   3         25.72         21.76         6.03 o                         
 -15  21   3          0.70         -3.21         5.35 o                         
 -14  21   3         75.32         87.48         7.44 o                         
 -13  21   3          1.36          0.00         6.10 o                         
 -12  21   3         86.88         90.98         6.95 o                         
 -11  21   3          6.02          3.79         6.35 o                         
 -10  21   3        123.57        120.54         7.21 o                         
  -9  21   3          6.99          5.38         6.48 o                         
  -8  21   3        110.37        125.05         7.18 o                         
  -7  21   3         15.04          9.64         6.16 o                         
  -6  21   3        115.27        118.44         8.87 o                         
  -5  21   3          5.78          5.72         6.38 o                         
  -4  21   3         79.93         72.83         6.47 o                         
  -3  21   3         12.55         20.35         6.07 o                         
  -2  21   3        147.55        165.46         6.76 o                         
  -1  21   3         15.94         19.37         7.94 o                         
   0  21   3        362.12        342.90        10.03 o                         
   1  21   3         15.16         26.32         6.72 o                         
   2  21   3        161.19        184.47         7.22 o                         
   3  21   3          9.15         19.33         6.22 o                         
   4  21   3         71.67         51.39         6.79 o                         
   5  21   3          4.34          4.60         6.46 o                         
   6  21   3        107.32        100.32         6.56 o                         
   7  21   3         12.95          2.99         6.68 o                         
   8  21   3         86.74         88.77         5.34 o                         
   9  21   3          7.02          4.73         5.25 o                         
  10  21   3        130.61        132.47         9.49 o                         
  11  21   3          7.23         -2.47         6.24 o                         
  12  21   3         78.33         88.11         6.22 o                         
  13  21   3          1.45         -0.13         6.04 o                         
  14  21   3         61.29         66.07         6.68 o                         
  15  21   3          0.62         -3.50         6.53 o                         
  16  21   3         19.15         17.37         6.85 o                         
  17  21   3          0.66         -0.54         6.85 o                         
 -16  22   3          2.53          1.18         5.80 o                         
 -15  22   3         25.08         19.37         7.18 o                         
 -14  22   3          1.40          4.06         6.84 o                         
 -13  22   3         65.53         59.24         6.90 o                         
 -12  22   3          2.01          2.22         6.40 o                         
 -11  22   3         83.94         79.67         7.29 o                         
 -10  22   3          1.10          4.01         6.46 o                         
  -9  22   3        103.72        117.87         7.83 o                         
  -8  22   3          2.91          4.50         6.47 o                         
  -7  22   3        122.02        161.74         8.03 o                         
  -6  22   3         13.84         15.91         6.46 o                         
  -5  22   3        103.03        117.51         6.90 o                         
  -4  22   3          6.66          4.24         6.21 o                         
  -3  22   3        114.97        121.40         8.22 o                         
  -2  22   3         11.49         28.33         7.90 o                         
  -1  22   3        101.47        100.95         6.34 o                         
   0  22   3          2.94          9.18         6.39 o                         
   1  22   3        138.57        139.10         9.16 o                         
   2  22   3         13.70         28.87         6.31 o                         
   3  22   3        108.46         93.70         7.24 o                         
   4  22   3          8.68         11.28         6.20 o                         
   5  22   3        104.03        101.74         7.09 o                         
   6  22   3         15.32         12.94         6.64 o                         
   7  22   3         91.95         83.72         6.92 o                         
   8  22   3          2.34         11.79         5.86 o                         
   9  22   3         97.47        103.10         6.25 o                         
  10  22   3          1.50          5.17         6.08 o                         
  11  22   3         86.50         76.59         6.54 o                         
  12  22   3          2.02          1.54         6.82 o                         
  13  22   3         66.40         73.97         6.71 o                         
  14  22   3          1.43          3.11         6.41 o                         
  15  22   3         21.10         20.12         6.38 o                         
  16  22   3          1.95         -2.66         6.38 o                         
 -15  23   3          0.42          2.43         7.05 o                         
 -14  23   3         16.17         13.52         7.43 o                         
 -13  23   3          0.88          0.18         6.98 o                         
 -12  23   3         68.13         66.31         7.13 o                         
 -11  23   3          5.13          2.78         6.86 o                         
 -10  23   3         68.57         74.86         7.14 o                         
  -9  23   3          8.70          5.49         7.44 o                         
  -8  23   3         48.25         43.42         6.67 o                         
  -7  23   3          2.44          7.78         6.78 o                         
  -6  23   3         51.32         55.82         6.93 o                         
  -5  23   3          7.79         11.59         6.41 o                         
  -4  23   3         80.20         82.83         6.74 o                         
  -3  23   3         10.88         23.28         6.30 o                         
  -2  23   3        108.69        114.38         6.68 o                         
  -1  23   3          8.47         13.08         6.49 o                         
   0  23   3         68.90         76.93         6.93 o                         
   1  23   3          8.04         15.42         7.09 o                         
   2  23   3        107.27         96.30         7.12 o                         
   3  23   3          9.27          9.75         7.07 o                         
   4  23   3         72.19         60.68         7.09 o                         
   5  23   3          6.33          8.13         6.80 o                         
   6  23   3         49.64         44.98         6.87 o                         
   7  23   3          1.87          6.74         6.52 o                         
   8  23   3         47.14         44.77         8.07 o                         
   9  23   3          7.70         11.65         5.73 o                         
  10  23   3         62.06         51.80         6.28 o                         
  11  23   3          5.57          3.30         6.93 o                         
  12  23   3         65.19         48.18         6.91 o                         
  13  23   3          1.20          1.37         6.35 o                         
  14  23   3         15.85         14.97         6.45 o                         
  15  23   3          0.44          4.06         6.33 o                         
 -13  24   3         17.45         14.47         6.86 o                         
 -12  24   3          1.11          3.93         6.59 o                         
 -11  24   3         30.52         25.71         7.01 o                         
 -10  24   3          0.47          2.95         7.30 o                         
  -9  24   3         18.38         23.44         8.14 o                         
  -8  24   3          1.24          3.39         6.83 o                         
  -7  24   3         38.07         41.48         6.88 o                         
  -6  24   3          1.39          3.13         6.46 o                         
  -5  24   3         34.83         28.26         6.49 o                         
  -4  24   3          5.59          6.42         6.24 o                         
  -3  24   3         27.60         17.83         6.27 o                         
  -2  24   3          5.65         15.37         6.66 o                         
  -1  24   3         13.93         10.20         6.88 o                         
   0  24   3          1.15          2.50         6.45 o                         
   1  24   3         18.18         21.33         6.46 o                         
   2  24   3          6.77          3.77         6.80 o                         
   3  24   3         34.36         31.01         7.54 o                         
   4  24   3          7.61         19.02         7.26 o                         
   5  24   3         36.74         26.96         6.51 o                         
   6  24   3          1.88         10.01         6.73 o                         
   7  24   3         27.91         28.09         6.97 o                         
   8  24   3          1.29          5.60         8.16 o                         
   9  24   3         22.09         27.42         8.10 o                         
  10  24   3          0.44         -3.28         7.07 o                         
  11  24   3         35.51         39.78         7.14 o                         
  12  24   3          1.32          3.81         6.35 o                         
  13  24   3         19.58          8.03         6.45 o                         
 -11  25   3          1.65         -1.36         6.43 o                         
 -10  25   3         26.32         25.37         6.93 o                         
  -9  25   3          2.88         -2.28         8.35 o                         
  -8  25   3         15.46          4.09         7.24 o                         
  -7  25   3          4.09         -6.77         6.77 o                         
  -6  25   3         14.52         16.03         6.85 o                         
  -5  25   3          4.15          8.12         6.45 o                         
  -4  25   3         27.26         34.27         6.71 o                         
  -3  25   3          3.44          3.98         6.55 o                         
  -2  25   3         18.24         19.72         6.47 o                         
  -1  25   3          2.73         -0.99         6.41 o                         
   0  25   3         16.90         15.27         6.53 o                         
   1  25   3          2.48          2.60         7.02 o                         
   2  25   3         20.63         20.76         6.71 o                         
   3  25   3          3.41          1.25         7.71 o                         
   4  25   3         30.13         21.88         6.83 o                         
   5  25   3          3.41          4.17         6.85 o                         
   6  25   3         11.22          3.81         7.02 o                         
   7  25   3          3.49          2.98         6.87 o                         
   8  25   3         16.84         13.76         7.03 o                         
   9  25   3          2.86         -0.29         7.30 o                         
  10  25   3         31.18         10.94         7.34 o                         
  11  25   3          1.92         -0.26         7.28 o                         
  -9  26   3          7.87          6.28         9.40 o                         
  -8  26   3          0.60         -1.02         7.07 o                         
  -7  26   3          3.84          5.27         6.91 o                         
  -6  26   3          0.80         -5.41         6.67 o                         
  -5  26   3          9.69         14.50         6.91 o                         
  -4  26   3          1.97          7.76         6.63 o                         
  -3  26   3         11.36         15.89         6.81 o                         
  -2  26   3          1.94         10.37         6.38 o                         
  -1  26   3          7.79          9.28         6.37 o                         
   0  26   3          1.10         -1.52         6.58 o                         
   1  26   3          9.84         -1.10         7.09 o                         
   2  26   3          2.43          1.91         6.64 o                         
   3  26   3         15.73         15.51         7.55 o                         
   4  26   3          2.29          5.94         7.19 o                         
   5  26   3          7.78          5.85         6.69 o                         
   6  26   3          0.85         -3.26         7.17 o                         
   7  26   3          3.34         13.31         7.45 o                         
   8  26   3          0.62          3.70         7.87 o                         
   9  26   3          9.39         13.35         9.56 o                         
  -5  27   3          0.88         -3.36         8.00 o                         
  -4  27   3          1.87          7.40         5.98 o                         
  -3  27   3          0.23          5.45         6.25 o                         
  -2  27   3          2.71          7.03         6.39 o                         
  -1  27   3          1.09          3.41         6.17 o                         
   0  27   3          4.20          2.50         5.80 o                         
   1  27   3          1.00          2.23         6.07 o                         
   2  27   3          3.41          5.90         6.12 o                         
   3  27   3          0.29          0.80         7.14 o                         
   4  27   3          1.88          4.09         6.18 o                         
   5  27   3          0.73          7.47         6.47 o                         
   1   0   4        215.16        255.25        13.73 o                         
   2   0   4      20592.27      21338.06       268.17 o                         
   3   0   4        258.56        261.33        13.23 o                         
   4   0   4      21122.22      21479.89       288.27 o                         
   5   0   4        169.66        154.64        14.82 o                         
   6   0   4       8919.84       8634.44       145.85 o                         
   7   0   4         86.40         84.57         5.96 o                         
   8   0   4        501.49        515.57        15.94 o                         
   9   0   4         92.58         60.93         4.70 o                         
  10   0   4         54.42         48.88         3.73 o                         
  11   0   4         17.34         19.10         3.33 o                         
  12   0   4        656.77        645.42         8.49 o                         
  13   0   4         10.97         10.61         3.55 o                         
  14   0   4       2279.45       1923.88        28.06 o                         
  15   0   4         27.37         30.89         7.29 o                         
  16   0   4        635.58        843.31        13.50 o                         
  17   0   4         96.87         65.87        18.82 o                         
  18   0   4       2147.42       2190.06       106.58 o                         
  19   0   4          9.91         11.30         6.69 o                         
  20   0   4        268.66        261.49         8.63 o                         
  21   0   4          4.43          9.44         6.99 o                         
  22   0   4         60.10         61.30         7.55 o                         
  23   0   4          6.48         13.66         6.68 o                         
  24   0   4         13.33         22.55         7.08 o                         
  25   0   4          1.16         -0.84         7.45 o                         
 -25   1   4          8.83          9.96         7.36 o                         
 -24   1   4          2.65          8.14         7.06 o                         
 -23   1   4         24.99         22.34         6.66 o                         
 -22   1   4         16.19         17.67         6.25 o                         
 -21   1   4         14.80         -0.73         6.59 o                         
 -20   1   4         38.92         57.53        11.15 o                         
 -19   1   4         24.46         19.88         6.59 o                         
 -18   1   4         74.77        126.04        21.10 o                         
 -17   1   4         77.04         66.02         6.68 o                         
 -16   1   4        155.10        294.81        40.97 o                         
 -15   1   4        330.03        263.87         7.44 o                         
 -14   1   4         96.28        147.78        12.55 o                         
 -13   1   4         20.69         17.48         3.31 o                         
 -12   1   4         23.53         19.64         3.34 o                         
 -11   1   4        435.75        404.79         7.34 o                         
 -10   1   4         22.36         21.21         3.45 o                         
  -9   1   4        947.37       1184.89        13.69 o                         
  -8   1   4         17.40         18.18         4.33 o                         
  -7   1   4       1898.16       1828.97        18.46 o                         
  -6   1   4        120.51        107.21        10.27 o                         
  -5   1   4       2818.00       2900.23        28.43 o                         
  -4   1   4        199.41        200.11        14.86 o                         
  -3   1   4        878.68       1266.97        18.22 o                         
  -2   1   4        262.86        314.58        16.71 o                         
  -1   1   4        190.90        221.50        10.73 o                         
   0   1   4        221.61        230.60        11.64 o                         
   1   1   4        185.51        208.53        10.28 o                         
   2   1   4        210.46        300.37        14.41 o                         
   3   1   4       1092.71       1379.34        21.63 o                         
   4   1   4        191.30        199.38        14.83 o                         
   5   1   4       2675.38       2878.91        28.57 o                         
   6   1   4         94.45         98.70         6.51 o                         
   7   1   4       2077.51       2021.06        19.66 o                         
   8   1   4         22.64         18.18         3.65 o                         
   9   1   4       1160.92       1304.73        14.18 o                         
  10   1   4         18.86         18.32         3.14 o                         
  11   1   4        440.91        416.53         6.25 o                         
  12   1   4         18.85         21.63         3.23 o                         
  13   1   4         18.07         15.94         2.98 o                         
  14   1   4        125.05        196.27        14.47 o                         
  15   1   4        416.35        385.38        10.72 o                         
  16   1   4        180.54        296.29        38.52 o                         
  17   1   4        105.55         95.97         9.11 o                         
  18   1   4         59.79        169.68        34.18 o                         
  19   1   4         29.41         27.38         6.26 o                         
  20   1   4         42.60         49.61         9.03 o                         
  21   1   4         17.80         11.05         6.62 o                         
  22   1   4         15.92         23.54         7.33 o                         
  23   1   4         32.36         27.32         6.93 o                         
  24   1   4          2.53          4.49         6.58 o                         
  25   1   4         10.21          6.43         7.28 o                         
 -25   2   4          2.59         -4.87         7.10 o                         
 -24   2   4          9.58          6.19         6.61 o                         
 -23   2   4          1.84         11.25         6.33 o                         
 -22   2   4         69.55         68.78         6.65 o                         
 -21   2   4          8.56          8.49         6.42 o                         
 -20   2   4        376.46        406.04        14.27 o                         
 -19   2   4         30.57         31.56         7.90 o                         
 -18   2   4        455.87        535.19        11.92 o                         
 -17   2   4         19.01         14.66         9.44 o                         
 -16   2   4       2260.85       2636.46        77.19 o                         
 -15   2   4         37.35         38.21         7.69 o                         
 -14   2   4        639.61        605.47        10.13 o                         
 -13   2   4         13.90         13.97         3.30 o                         
 -12   2   4         53.40         49.24         3.82 o                         
 -11   2   4          8.63          8.23         3.19 o                         
 -10   2   4       1102.38        968.75        11.20 o                         
  -9   2   4         69.53         55.89         5.44 o                         
  -8   2   4        197.88        187.32         4.83 o                         
  -7   2   4         50.33         54.82         5.40 o                         
  -6   2   4        810.01        708.75         9.36 o                         
  -5   2   4         74.78         68.40         6.62 o                         
  -4   2   4      11835.55      11546.86       253.19 o                         
  -3   2   4        112.11        142.26        10.42 o                         
  -2   2   4      30276.30      30849.33       694.50 o                         
  -1   2   4        207.65        284.61        11.67 o                         
   0   2   4      20666.92      21328.02       269.35 o                         
   1   2   4        259.53        324.11        15.54 o                         
   2   2   4      30078.55      29125.28       978.00 o                         
   3   2   4        103.55        153.52        10.43 o                         
   4   2   4      12427.85      12163.50       201.93 o                         
   5   2   4         80.79         86.01         9.76 o                         
   6   2   4        702.55        705.96         8.52 o                         
   7   2   4         57.44         74.06         4.35 o                         
   8   2   4        265.40        293.07         8.37 o                         
   9   2   4         50.36         58.36         6.05 o                         
  10   2   4        944.53        960.68        11.19 o                         
  11   2   4          7.34         10.22         3.29 o                         
  12   2   4         63.83         75.34         3.48 o                         
  13   2   4         12.54         10.21         3.06 o                         
  14   2   4        832.33        891.62        11.98 o                         
  15   2   4         43.01         26.85         9.64 o                         
  16   2   4       2489.75       2666.89       124.13 o                         
  17   2   4         20.29         26.57         8.81 o                         
  18   2   4        556.98        736.78        15.75 o                         
  19   2   4         31.02         27.40         6.65 o                         
  20   2   4        369.86        421.52        11.12 o                         
  21   2   4         10.32         11.56         6.77 o                         
  22   2   4         73.62         63.92         7.10 o                         
  23   2   4          2.49          6.67         7.58 o                         
  24   2   4         10.94         11.47         6.87 o                         
  25   2   4          3.51          4.39         7.04 o                         
 -25   3   4         12.37          4.66         6.50 o                         
 -24   3   4          0.56          1.49         6.61 o                         
 -23   3   4         12.90          8.44         6.66 o                         
 -22   3   4          3.41          6.28         6.41 o                         
 -21   3   4         15.18          8.66         6.70 o                         
 -20   3   4         36.14         45.74         7.97 o                         
 -19   3   4         33.50         40.35         6.69 o                         
 -18   3   4         75.91         64.84        10.70 o                         
 -17   3   4        810.71        725.61        14.84 o                         
 -16   3   4         60.84        136.74        15.19 o                         
 -15   3   4        104.53         88.80         4.45 o                         
 -14   3   4         32.00         33.98         4.59 o                         
 -13   3   4         81.92         81.46         3.75 o                         
 -12   3   4         22.11         34.04         5.12 o                         
 -11   3   4        109.07        105.93         3.98 o                         
 -10   3   4         33.08         28.67         3.91 o                         
  -9   3   4        484.79        508.75         7.80 o                         
  -8   3   4         44.25         41.97         4.77 o                         
  -7   3   4       2008.75       2182.73        21.76 o                         
  -6   3   4         24.64         23.83         3.38 o                         
  -5   3   4        761.76        888.37        10.77 o                         
  -4   3   4         66.59         67.00         5.22 o                         
  -3   3   4        283.66        302.56         7.49 o                         
  -2   3   4         98.99        145.83         9.51 o                         
  -1   3   4       1114.19       1353.64        20.23 o                         
   0   3   4        257.05        262.09        16.59 o                         
   1   3   4        903.16       1277.96        17.31 o                         
   2   3   4        109.46        146.51         7.80 o                         
   3   3   4        276.56        257.04         6.23 o                         
   4   3   4         56.62         58.18         3.93 o                         
   5   3   4        853.29       1025.15        11.67 o                         
   6   3   4         20.83         26.26         3.36 o                         
   7   3   4       2211.45       2488.79        24.15 o                         
   8   3   4         34.85         43.18         4.30 o                         
   9   3   4        672.39        722.54         9.19 o                         
  10   3   4         41.42         36.33         3.68 o                         
  11   3   4        143.37        141.39         4.08 o                         
  12   3   4         28.78         32.73         4.46 o                         
  13   3   4         69.93         58.09         3.21 o                         
  14   3   4         36.69         39.11         6.14 o                         
  15   3   4         76.58         79.91         5.85 o                         
  16   3   4         76.42        128.69        18.68 o                         
  17   3   4        664.57        536.26        12.96 o                         
  18   3   4         82.41         71.68        18.28 o                         
  19   3   4         26.71         30.37         6.96 o                         
  20   3   4         28.87         32.71         7.52 o                         
  21   3   4         14.50         11.35         7.22 o                         
  22   3   4          4.22         13.44         6.69 o                         
  23   3   4         10.60          4.97         6.50 o                         
  24   3   4          0.73          3.64         7.21 o                         
  25   3   4         16.14          8.05         7.25 o                         
 -25   4   4          0.74          3.91         7.73 o                         
 -24   4   4          7.66          2.35         8.13 o                         
 -23   4   4          3.96          8.55         7.62 o                         
 -22   4   4         35.32         41.63         6.76 o                         
 -21   4   4          8.85         16.19         6.95 o                         
 -20   4   4        194.23        170.46         7.78 o                         
 -19   4   4          2.50         12.03         8.02 o                         
 -18   4   4        491.91        494.63        11.81 o                         
 -17   4   4         23.53         24.19         7.82 o                         
 -16   4   4        543.83        614.42         8.34 o                         
 -15   4   4          8.88         16.07         3.74 o                         
 -14   4   4        249.08        261.56         5.62 o                         
 -13   4   4          2.67          6.34         3.55 o                         
 -12   4   4       2181.43       1972.62        32.40 o                         
 -11   4   4         25.27         17.66         4.94 o                         
 -10   4   4       2022.69       2151.48        22.60 o                         
  -9   4   4         32.11         25.12         4.44 o                         
  -8   4   4       1928.63       2060.66        20.18 o                         
  -7   4   4         50.65         38.16         4.53 o                         
  -6   4   4        405.98        475.51         7.06 o                         
  -5   4   4         10.97          7.63         3.15 o                         
  -4   4   4       1235.22       1336.93        14.31 o                         
  -3   4   4         58.98         57.51         4.17 o                         
  -2   4   4      12242.33      12221.21       241.48 o                         
  -1   4   4        194.50        178.03         7.65 o                         
   0   4   4      21023.68      22043.66       428.99 o                         
   1   4   4        199.86        165.18         7.64 o                         
   2   4   4      11663.67      11535.38       161.48 o                         
   3   4   4         68.68         59.90         4.04 o                         
   4   4   4       1217.97       1284.88        14.24 o                         
   5   4   4         12.41         12.40         3.09 o                         
   6   4   4        379.81        394.16         6.28 o                         
   7   4   4         39.41         40.31         3.65 o                         
   8   4   4       1590.36       1733.18        19.36 o                         
   9   4   4         29.92         34.22         5.76 o                         
  10   4   4       1841.56       1962.65        22.98 o                         
  11   4   4         26.70         26.06         5.68 o                         
  12   4   4       1609.32       1416.26        25.61 o                         
  13   4   4          3.60          2.64         3.19 o                         
  14   4   4        343.47        379.03         7.49 o                         
  15   4   4         10.12         10.04         5.35 o                         
  16   4   4        667.37        794.52        12.90 o                         
  17   4   4         23.18         17.47         9.62 o                         
  18   4   4        604.01        637.40        15.96 o                         
  19   4   4          2.19          6.97         6.47 o                         
  20   4   4        237.21        235.70         8.81 o                         
  21   4   4         11.09         13.73         6.32 o                         
  22   4   4         40.93         34.28         7.15 o                         
  23   4   4          4.33          5.08         6.78 o                         
  24   4   4          7.48          7.81         6.61 o                         
  25   4   4          0.86          0.52         7.12 o                         
 -25   5   4          7.63          8.09         8.40 o                         
 -24   5   4          0.57          7.35         8.95 o                         
 -23   5   4          7.68          8.19         8.54 o                         
 -22   5   4          1.59          1.44         8.00 o                         
 -21   5   4         30.23         29.10         7.67 o                         
 -20   5   4         14.95         11.81         7.91 o                         
 -19   5   4        129.08        120.57         8.39 o                         
 -18   5   4         19.61         23.11         7.22 o                         
 -17   5   4        102.73        120.65         4.62 o                         
 -16   5   4         12.72         29.58         4.52 o                         
 -15   5   4        655.61        765.64        13.81 o                         
 -14   5   4          5.26          3.76         4.49 o                         
 -13   5   4         56.24         54.07         3.79 o                         
 -12   5   4         46.42         72.36        10.29 o                         
 -11   5   4        368.19        484.05        11.49 o                         
 -10   5   4         80.96        108.17        10.83 o                         
  -9   5   4        585.39        705.58         9.79 o                         
  -8   5   4        105.79        134.67        14.93 o                         
  -7   5   4        525.87        593.01         8.42 o                         
  -6   5   4         27.37         25.41         3.50 o                         
  -5   5   4        454.16        441.18         6.55 o                         
  -4   5   4         10.82          4.99         3.26 o                         
  -3   5   4        882.82       1013.87        11.73 o                         
  -2   5   4         89.61         69.12         4.11 o                         
  -1   5   4       2745.36       2809.29        27.20 o                         
   0   5   4        159.47        139.59        11.52 o                         
   1   5   4       2902.03       2969.36        27.65 o                         
   2   5   4         83.08         69.07         4.81 o                         
   3   5   4        796.35        902.72        10.88 o                         
   4   5   4          9.62          8.61         3.08 o                         
   5   5   4        455.61        454.22         6.44 o                         
   6   5   4         26.50         31.50         5.29 o                         
   7   5   4        712.89        832.54        10.05 o                         
   8   5   4         98.75        117.18        17.14 o                         
   9   5   4        787.42        917.58        11.15 o                         
  10   5   4         72.00        106.28        10.71 o                         
  11   5   4        349.83        399.94         8.92 o                         
  12   5   4         58.31         73.03         9.02 o                         
  13   5   4         41.17         56.51         3.55 o                         
  14   5   4          5.97         11.37         3.13 o                         
  15   5   4        530.59        590.76        11.25 o                         
  16   5   4         14.44         24.79         6.16 o                         
  17   5   4        126.84        139.94         6.62 o                         
  18   5   4         23.71         23.65         6.49 o                         
  19   5   4        105.03        118.64         6.85 o                         
  20   5   4         16.14         14.42         7.01 o                         
  21   5   4         22.64         22.29         7.09 o                         
  22   5   4          1.53          8.20         6.40 o                         
  23   5   4          9.54          8.45         6.54 o                         
  24   5   4          0.56          2.07         6.74 o                         
  25   5   4          8.30         14.71         6.17 o                         
 -24   6   4         16.65         12.39         6.61 o                         
 -23   6   4          0.35         -3.66         6.45 o                         
 -22   6   4          6.27          4.30         6.70 o                         
 -21   6   4          1.01          2.51         6.37 o                         
 -20   6   4         87.80         76.73         6.73 o                         
 -19   6   4          7.93         16.08         6.39 o                         
 -18   6   4        238.09        236.82         6.54 o                         
 -17   6   4         13.43         18.76         4.91 o                         
 -16   6   4        195.16        196.85         6.93 o                         
 -15   6   4         15.60         23.78         5.04 o                         
 -14   6   4        729.02        778.20        19.48 o                         
 -13   6   4         14.06         11.60         4.49 o                         
 -12   6   4       2226.87       1960.05        81.69 o                         
 -11   6   4         52.59         53.72        10.18 o                         
 -10   6   4       6588.91       6559.00       258.88 o                         
  -9   6   4         70.48         55.07        15.92 o                         
  -8   6   4       7808.30       8225.35       164.22 o                         
  -7   6   4         67.91         78.54        18.38 o                         
  -6   6   4       3481.76       2812.42        28.69 o                         
  -5   6   4         30.38         26.16         3.67 o                         
  -4   6   4        386.98        382.72         6.08 o                         
  -3   6   4         21.15         28.58         3.41 o                         
  -2   6   4        692.54        636.45         8.38 o                         
  -1   6   4         90.03         98.58         7.37 o                         
   0   6   4       9017.99       8693.07       110.42 o                         
   1   6   4        114.16         89.76         6.70 o                         
   2   6   4        830.93        768.69        10.50 o                         
   3   6   4         25.16         25.90         3.27 o                         
   4   6   4        420.73        485.88         6.98 o                         
   5   6   4         30.43         28.10         3.44 o                         
   6   6   4       3458.19       2714.08        25.95 o                         
   7   6   4         51.95         99.42         9.63 o                         
   8   6   4       7622.95       8135.33       124.09 o                         
   9   6   4         60.93        118.01         9.55 o                         
  10   6   4       5514.82       5783.96       230.57 o                         
  11   6   4         51.35         75.80        10.38 o                         
  12   6   4       1966.32       1896.02        48.05 o                         
  13   6   4         12.07         23.50         4.80 o                         
  14   6   4        528.70        641.15        14.40 o                         
  15   6   4         12.12         20.83         7.31 o                         
  16   6   4        226.50        253.00         7.55 o                         
  17   6   4         12.52         16.63         6.03 o                         
  18   6   4        279.25        296.63         8.76 o                         
  19   6   4          9.11         15.16         6.44 o                         
  20   6   4        121.21        128.59         7.54 o                         
  21   6   4          0.82         13.49         6.51 o                         
  22   6   4          8.07         10.56         7.08 o                         
  23   6   4          0.47          4.17         6.86 o                         
  24   6   4         14.54          6.33         7.04 o                         
 -24   7   4          2.81          1.47         6.73 o                         
 -23   7   4          9.59          4.09         6.52 o                         
 -22   7   4          1.40         -3.00         6.63 o                         
 -21   7   4         29.64         18.20         6.32 o                         
 -20   7   4          3.23          4.66         6.44 o                         
 -19   7   4         66.68         52.87         4.38 o                         
 -18   7   4          0.90          1.49         4.33 o                         
 -17   7   4        288.93        306.47         7.69 o                         
 -16   7   4          2.10          8.80         4.40 o                         
 -15   7   4        619.50        605.51        11.51 o                         
 -14   7   4         39.44         33.63         4.46 o                         
 -13   7   4        602.72        479.22         8.03 o                         
 -12   7   4         54.03         90.62         9.72 o                         
 -11   7   4        241.43        237.33         6.74 o                         
 -10   7   4        100.42        209.38        31.81 o                         
  -9   7   4        658.60        635.53        22.35 o                         
  -8   7   4         83.32        126.80        29.48 o                         
  -7   7   4        669.12        810.84        11.55 o                         
  -6   7   4         46.02         69.17         8.89 o                         
  -5   7   4        684.38        790.42        11.24 o                         
  -4   7   4         42.48         27.42         3.79 o                         
  -3   7   4       2205.87       2476.40        25.42 o                         
  -2   7   4         54.91         59.72         4.33 o                         
  -1   7   4       2111.48       2063.38        21.95 o                         
   0   7   4         93.99         86.96         5.25 o                         
   1   7   4       1928.32       1795.70        20.23 o                         
   2   7   4         48.37         56.74         5.14 o                         
   3   7   4       2005.92       2218.65        22.59 o                         
   4   7   4         55.36         48.16         3.69 o                         
   5   7   4        505.67        626.92         8.34 o                         
   6   7   4         58.47         80.17        10.45 o                         
   7   7   4        676.12        845.17        12.06 o                         
   8   7   4         68.24         93.65        10.89 o                         
   9   7   4        639.12        689.08        12.38 o                         
  10   7   4         95.78        200.46        19.93 o                         
  11   7   4        266.82        269.11         6.27 o                         
  12   7   4         55.07        112.41         9.96 o                         
  13   7   4        449.69        363.78         6.69 o                         
  14   7   4         35.74         49.90         5.63 o                         
  15   7   4        578.26        583.19         8.91 o                         
  16   7   4          1.52         -4.37         6.02 o                         
  17   7   4        237.04        249.82         7.89 o                         
  18   7   4          1.24          2.51         5.77 o                         
  19   7   4         74.22         64.35         6.96 o                         
  20   7   4          3.65          1.94         6.33 o                         
  21   7   4         21.38         18.97         7.07 o                         
  22   7   4          1.67         11.31         6.82 o                         
  23   7   4         10.02          5.83         6.70 o                         
  24   7   4          2.31         -2.25         6.70 o                         
 -24   8   4         11.06         -2.44         7.41 o                         
 -23   8   4          0.59          5.47         6.79 o                         
 -22   8   4          5.69          1.70         7.23 o                         
 -21   8   4          1.86          3.49         6.58 o                         
 -20   8   4         46.06         31.71         4.66 o                         
 -19   8   4          4.27          6.69         4.83 o                         
 -18   8   4         72.59         66.08         4.87 o                         
 -17   8   4         17.13         17.32         4.58 o                         
 -16   8   4        218.82        228.38         6.04 o                         
 -15   8   4         17.30         20.01         4.68 o                         
 -14   8   4        896.87       1004.60        23.63 o                         
 -13   8   4         36.39         28.29         5.66 o                         
 -11   8   4         64.53        103.28        15.19 o                         
  -7   8   4         64.19        141.92        26.64 o                         
  -6   8   4       7792.15       7931.28       104.17 o                         
  -5   8   4        102.27         92.99        10.37 o                         
  -4   8   4       1610.60       1704.30        17.66 o                         
  -3   8   4         35.90         35.04         3.70 o                         
  -2   8   4        232.71        259.56         5.15 o                         
  -1   8   4         21.43         23.84         3.98 o                         
   0   8   4        599.29        517.28        14.59 o                         
   1   8   4         16.29         18.63         3.92 o                         
   2   8   4        172.84        218.42         6.35 o                         
   3   8   4         45.52         43.72         5.01 o                         
   4   8   4       1938.87       2069.07        23.42 o                         
   5   8   4        112.60        129.99        14.48 o                         
   6   8   4       7960.29       8360.56       131.35 o                         
   7   8   4         77.03        207.47        31.32 o                         
   9   8   4        184.93        159.15        22.24 o                         
  10   8   4       6836.54       7830.12       257.50 o                         
  11   8   4         64.66        134.36        12.51 o                         
  12   8   4       2627.58       2612.66       115.39 o                         
  13   8   4         33.02         54.57         6.03 o                         
  14   8   4        665.91        730.49        22.06 o                         
  15   8   4         14.62         33.70         4.99 o                         
  16   8   4        175.41        182.11         7.26 o                         
  17   8   4         13.81         17.64         6.60 o                         
  18   8   4         86.52         88.33         6.72 o                         
  19   8   4          3.27         13.17         6.10 o                         
  20   8   4         40.84         24.53         6.63 o                         
  21   8   4          1.57         -3.60         6.83 o                         
  22   8   4          4.55          3.77         6.54 o                         
  23   8   4          0.59          1.40         7.00 o                         
  24   8   4         14.49         15.90         6.87 o                         
 -24   9   4          0.92          4.86         6.41 o                         
 -23   9   4          8.59          6.11         6.44 o                         
 -22   9   4          0.90         -1.89         6.42 o                         
 -21   9   4          0.67         -2.92         4.84 o                         
 -20   9   4          1.70          0.40         4.60 o                         
 -19   9   4         98.17         92.17         5.20 o                         
 -18   9   4          2.02          0.86         4.98 o                         
 -17   9   4        180.84        167.44         5.91 o                         
 -16   9   4         11.17          0.28         4.43 o                         
 -15   9   4        239.11        256.91         6.31 o                         
 -14   9   4         30.02         42.65         6.30 o                         
 -13   9   4        315.39        267.72         6.25 o                         
 -12   9   4         75.88        114.88         8.82 o                         
 -11   9   4        171.10        197.23         5.39 o                         
 -10   9   4        131.76        170.55        12.37 o                         
  -9   9   4        327.45        315.96        11.67 o                         
  -8   9   4        175.36        160.38        20.80 o                         
  -7   9   4        617.90        701.44        14.81 o                         
  -6   9   4         62.81         95.04         7.99 o                         
  -5   9   4        790.52        910.46        10.92 o                         
  -4   9   4         30.92         23.50         3.91 o                         
  -3   9   4        669.10        698.69         9.03 o                         
  -2   9   4         51.70         49.38         4.10 o                         
  -1   9   4       1150.69       1282.59        13.99 o                         
   0   9   4         88.97         60.31         4.63 o                         
   1   9   4        938.83       1148.15        12.87 o                         
   2   9   4         71.56         59.56         4.45 o                         
   3   9   4        482.20        507.51         7.75 o                         
   4   9   4         33.77         32.71         4.32 o                         
   5   9   4        584.58        671.63         9.33 o                         
   6   9   4         71.87         78.86        14.03 o                         
   7   9   4        629.43        648.27        13.86 o                         
   8   9   4        143.54        299.30        22.56 o                         
   9   9   4        326.39        322.27        10.99 o                         
  10   9   4        121.91        135.68        36.52 o                         
  11   9   4        152.06        188.86         6.09 o                         
  12   9   4         79.18         94.90        15.20 o                         
  13   9   4        248.40        220.11         6.22 o                         
  14   9   4         37.29         50.22         6.47 o                         
  15   9   4        244.38        277.55         6.66 o                         
  16   9   4         10.26          8.97         3.90 o                         
  17   9   4        183.52        185.33         8.11 o                         
  18   9   4          2.24         -3.03         7.04 o                         
  19   9   4         83.04         85.71         7.80 o                         
  20   9   4          2.03          2.00         6.74 o                         
  21   9   4          0.79          2.79         6.76 o                         
  22   9   4          0.98          1.97         6.95 o                         
  23   9   4         11.61          9.67         6.80 o                         
  24   9   4          1.01         -2.91         6.67 o                         
 -23  10   4          0.11         -6.58         7.45 o                         
 -22  10   4         11.32          6.77         5.06 o                         
 -21  10   4          0.28          4.93         5.22 o                         
 -20  10   4          5.51          4.02         5.41 o                         
 -19  10   4          4.07         -0.78         5.39 o                         
 -18  10   4         17.84         33.39         5.14 o                         
 -17  10   4          8.81          3.55         4.87 o                         
 -16  10   4         55.65         60.90         5.13 o                         
 -15  10   4          6.20          4.89         4.43 o                         
 -14  10   4        614.13        706.28        17.64 o                         
 -13  10   4         17.30         27.85         5.02 o                         
 -11  10   4         72.09         56.05        11.69 o                         
  -9  10   4        117.55        155.61        38.63 o                         
  -7  10   4        100.70        120.94        25.05 o                         
  -6  10   4       5544.02       5523.86       141.01 o                         
  -5  10   4         82.30         95.17         8.78 o                         
  -4  10   4       1904.09       1939.54        20.06 o                         
  -3  10   4         38.79         26.10         3.80 o                         
  -2  10   4        924.77        920.37        11.01 o                         
  -1  10   4         18.53         18.12         3.31 o                         
   0  10   4         81.88         59.34         3.56 o                         
   1  10   4         22.03         15.21         3.44 o                         
   2  10   4       1086.24        956.85        10.84 o                         
   3  10   4         30.32         34.35         3.76 o                         
   4  10   4       2098.63       2105.08        21.86 o                         
   5  10   4         92.46        109.79         9.61 o                         
   6  10   4       6602.45       7032.39       223.97 o                         
   7  10   4        104.44        251.49        45.75 o                         
   9  10   4        125.67        169.63        17.76 o                         
  11  10   4         90.30        100.05        15.66 o                         
  13  10   4         20.26         41.30         5.89 o                         
  14  10   4        508.78        591.30        11.83 o                         
  15  10   4          6.73         19.59         4.54 o                         
  16  10   4         48.58         48.45         4.60 o                         
  17  10   4          8.52         13.19         4.00 o                         
  18  10   4         19.46         31.21         7.45 o                         
  19  10   4          3.25         -8.58         8.58 o                         
  20  10   4          4.63          2.85         7.58 o                         
  21  10   4          0.27         -2.37         9.13 o                         
  22  10   4         15.57         12.32         7.90 o                         
  23  10   4          0.08          3.15         7.68 o                         
 -23  11   4         12.62          3.03         5.81 o                         
 -22  11   4          0.98          6.98         5.75 o                         
 -21  11   4          0.67          1.93         5.58 o                         
 -20  11   4          0.38         -5.05         5.56 o                         
 -19  11   4          2.24          5.18         5.02 o                         
 -18  11   4          0.90          5.14         5.09 o                         
 -17  11   4        106.53         92.70         5.71 o                         
 -16  11   4          4.57          0.93         4.77 o                         
 -15  11   4         93.61         89.20         5.33 o                         
 -14  11   4         12.34         20.46         4.63 o                         
 -13  11   4         31.52         26.70         4.57 o                         
 -12  11   4         43.02         44.32         5.51 o                         
 -11  11   4         28.13         26.00         4.72 o                         
 -10  11   4         87.04        102.66        14.28 o                         
  -9  11   4        160.31        170.43         5.84 o                         
  -8  11   4         65.75        109.65        16.76 o                         
  -7  11   4        248.47        274.12         7.91 o                         
  -6  11   4         47.29         62.94         8.85 o                         
  -5  11   4        340.09        418.33         9.13 o                         
  -4  11   4         25.42         19.77         4.67 o                         
  -3  11   4        146.19        134.04         4.18 o                         
  -2  11   4          7.45          7.49         3.39 o                         
  -1  11   4        406.67        378.96         6.20 o                         
   0  11   4         16.85         17.27         3.21 o                         
   1  11   4        409.08        410.83         6.45 o                         
   2  11   4          8.83         11.63         3.38 o                         
   3  11   4        112.98        111.05         4.10 o                         
   4  11   4         23.71         29.12         4.44 o                         
   5  11   4        348.28        448.83         8.99 o                         
   6  11   4         48.61         67.94         7.49 o                         
   7  11   4        218.43        221.16        10.17 o                         
   8  11   4         65.73         81.15        16.57 o                         
   9  11   4        189.68        223.74         6.01 o                         
  10  11   4         67.75         55.34        14.10 o                         
  11  11   4         26.66         23.23         4.48 o                         
  12  11   4         40.19         48.22         7.17 o                         
  13  11   4         28.88         28.04         4.67 o                         
  14  11   4         12.31         15.46         4.95 o                         
  15  11   4        106.26        112.81         5.47 o                         
  16  11   4          5.23         10.32         4.73 o                         
  17  11   4        132.17        123.75         5.04 o                         
  18  11   4          1.18          2.62         6.80 o                         
  19  11   4          2.44          8.95         6.58 o                         
  20  11   4          0.28          7.75         6.85 o                         
  21  11   4          0.91          1.04         7.43 o                         
  22  11   4          1.30          4.25         7.37 o                         
  23  11   4         13.41         13.12         6.74 o                         
 -22  12   4         30.41         19.42         5.90 o                         
 -21  12   4          0.24          1.12         5.63 o                         
 -20  12   4         25.97         18.04         5.66 o                         
 -19  12   4          0.60          0.78         5.55 o                         
 -18  12   4          7.06          3.61         5.54 o                         
 -17  12   4          2.25          6.30         5.19 o                         
 -16  12   4          8.96         20.19         4.90 o                         
 -15  12   4          6.28         -0.01         4.95 o                         
 -14  12   4         52.93         71.17         5.01 o                         
 -13  12   4         13.28         19.93         5.02 o                         
 -12  12   4        764.47        872.81        26.37 o                         
 -11  12   4         34.64         47.81         6.15 o                         
 -10  12   4       1652.65       1745.62        86.40 o
[truncated: 180,390 more chars]
