# Supplementary material for: Isolation and evolution of labile sulfur allotropes via kinetic encapsulation in interactive porous networks
Source: IUCrJ. 2016 Jun 8;3(Pt 4):232–6. doi: 10.1107/S2052252516008423 (PMC4937778; doi:10.1107/S2052252516008423)
Supplement: Supplementary file 4 [file m-03-00232-300K_S_helicalsup4.hkl]

data_300K_S_helical                                                             
_shelx_title ' 300k in I-4'                                                     
_shelx_refln_list_code          4                                               
_shelx_F_calc_maximum      329.48                                               
_exptl_crystal_F_000      2140.90                                               
_reflns_d_resolution_high  0.8499                                               
                                                                                
loop_                                                                           
 _space_group_symop_operation_xyz                                               
 'x, y, z'                                                                      
 '-x, -y, z'                                                                    
 'y, -x, -z'                                                                    
 '-y, x, -z'                                                                    
 'x+1/2, y+1/2, z+1/2'                                                          
 '-x+1/2, -y+1/2, z+1/2'                                                        
 'y+1/2, -x+1/2, -z+1/2'                                                        
 '-y+1/2, x+1/2, -z+1/2'                                                        
                                                                                
_cell_length_a    26.8758                                                       
_cell_length_b    26.8758                                                       
_cell_length_c     7.1689                                                       
_cell_angle_alpha  90.000                                                       
_cell_angle_beta   90.000                                                       
_cell_angle_gamma  90.000                                                       
                                                                                
_shelx_F_squared_multiplier     1.000                                           
                                                                                
loop_                                                                           
 _refln_index_h                                                                 
 _refln_index_k                                                                 
 _refln_index_l                                                                 
 _refln_F_squared_calc                                                          
 _refln_F_squared_meas                                                          
 _refln_F_squared_sigma                                                         
 _refln_observed_status                                                         
  -1   3   0        236.20        164.79         3.30 o                         
   1   3   0        286.80        189.68         5.76 o                         
   3   3   0          9.65          2.13         3.23 o                         
  -2   4   0      21874.70      18761.47       202.29 o                         
   2   4   0      25999.20      20845.42       254.27 o                         
  -3   5   0      17165.24      17116.06       145.42 o                         
  -1   5   0       2635.16       1459.68        19.46 o                         
   1   5   0       2136.81       1296.59        16.65 o                         
   3   5   0      19699.90      18472.71       148.28 o                         
   5   5   0         28.52         32.42         3.01 o                         
  -4   6   0       3293.88       3683.84        32.74 o                         
  -2   6   0       3753.82       8883.84        78.83 o                         
   0   6   0      19542.10      17889.89       162.69 o                         
   2   6   0       4468.35       9361.43        77.64 o                         
   4   6   0       3314.41       3467.64        30.88 o                         
   6   6   0      14664.94      22509.51       181.92 o                         
  -5   7   0        580.76        541.59         7.17 o                         
  -3   7   0       4727.87       4009.91        42.53 o                         
  -1   7   0      39190.69      39577.28       508.20 o                         
   1   7   0      38992.32      39320.46       387.57 o                         
   3   7   0       3472.01       3308.40        29.81 o                         
   5   7   0        673.10        621.41         7.85 o                         
   7   7   0        963.17        819.99        10.14 o                         
  -6   8   0      35750.14      36357.14       286.97 o                         
  -4   8   0      16386.91      10631.99        87.50 o                         
  -2   8   0       1769.98       1484.75        16.80 o                         
   0   8   0       3253.15       3520.68        33.48 o                         
   2   8   0       1510.29       1406.66        15.83 o                         
   4   8   0      15132.96      10303.49        85.97 o                         
   6   8   0      36324.09      37022.06       292.83 o                         
   8   8   0      79710.95      79010.86       874.10 o                         
  -7   9   0        920.27       1071.30        15.78 o                         
  -5   9   0        927.14        805.86         9.87 o                         
  -3   9   0      11641.18       8586.15        77.57 o                         
  -1   9   0      20684.45      17296.26       195.83 o                         
   1   9   0      17922.13      15651.26       126.12 o                         
   3   9   0       8618.17       6915.60        58.54 o                         
   5   9   0        981.87        912.21        10.49 o                         
   7   9   0       1290.49       1182.41        13.46 o                         
   9   9   0         99.86        107.26         6.49 o                         
  -8  10   0      53910.33      54581.25       614.93 o                         
  -6  10   0      43544.61      43174.90       361.07 o                         
  -4  10   0      11799.92      10915.87        89.76 o                         
  -2  10   0        604.78        738.57        12.57 o                         
   0  10   0        374.37        454.64         7.16 o                         
   2  10   0        863.62        921.96        11.36 o                         
   4  10   0      16505.37      14583.70       118.25 o                         
   6  10   0      46542.56      45154.40       377.84 o                         
   8  10   0      56414.57      55501.85       523.94 o                         
  10  10   0      68340.80      70593.82      1056.59 o                         
  -9  11   0        324.58        403.62         9.25 o                         
  -7  11   0       2145.80       2136.84        22.21 o                         
  -5  11   0       1805.04       1429.19        17.23 o                         
  -3  11   0       6898.04       5505.04        50.53 o                         
  -1  11   0      14507.13      11565.22       109.84 o                         
   1  11   0      10509.58       8901.22        78.06 o                         
   3  11   0       4714.91       4077.76        49.85 o                         
   5  11   0       1234.78       1058.88        12.25 o                         
   7  11   0       3026.73       2713.74        26.51 o                         
   9  11   0        336.04        332.81         7.87 o                         
  11  11   0         69.44         77.88         6.28 o                         
 -10  12   0      27089.73      27971.58       243.23 o                         
  -8  12   0      28497.09      28089.22       230.48 o                         
  -6  12   0      16248.24      15494.98       127.14 o                         
  -4  12   0       1529.95       1517.82        23.12 o                         
  -2  12   0       2770.47       2558.04        33.62 o                         
   0  12   0       1185.50       1401.04        16.36 o                         
   2  12   0       2344.35       1992.88        20.96 o                         
   4  12   0       2235.44       2136.38        21.16 o                         
   6  12   0      21148.10      19557.32       156.94 o                         
   8  12   0      32680.99      31654.67       261.60 o                         
  10  12   0      29616.22      30157.88       250.71 o                         
  12  12   0      10769.60      12205.53       103.17 o                         
 -11  13   0       1229.30       1145.47        14.62 o                         
  -9  13   0       2736.23       3002.92        45.50 o                         
  -7  13   0       1587.41       1333.02        15.94 o                         
  -5  13   0       3090.36       2845.50        28.13 o                         
  -3  13   0       2026.00       1714.40        19.57 o                         
  -1  13   0       2150.50       2582.84        31.03 o                         
   1  13   0       2268.17       2805.40        29.07 o                         
   3  13   0       2580.22       2111.58        21.51 o                         
   5  13   0       4154.23       3774.70        34.85 o                         
   7  13   0       2219.97       1813.71        19.69 o                         
   9  13   0       2624.64       2741.68        27.93 o                         
  11  13   0        843.57        847.15        14.38 o                         
  13  13   0         64.61         72.35         7.23 o                         
 -12  14   0       3027.36       3143.37        33.74 o                         
 -10  14   0       4558.13       4562.40        42.18 o                         
  -8  14   0       8478.10       8310.68        72.32 o                         
  -6  14   0       3038.00       2560.71        40.37 o                         
  -4  14   0        970.79        882.32        15.09 o                         
  -2  14   0       4875.28       4055.83        51.41 o                         
   0  14   0      18160.54      15951.51       138.84 o                         
   2  14   0       3826.30       3365.69        32.10 o                         
   4  14   0        704.92        651.24        14.57 o                         
   6  14   0       4366.74       3655.73        35.06 o                         
   8  14   0      11474.77      10912.40        95.91 o                         
  10  14   0       5179.03       4897.95        46.29 o                         
  12  14   0       3374.30       3354.36        41.19 o                         
  14  14   0         26.36         12.80         6.52 o                         
 -13  15   0        437.67        499.12         9.94 o                         
 -11  15   0        843.48       1091.08        17.13 o                         
  -9  15   0        808.77        843.24        12.11 o                         
  -7  15   0       2869.94       3092.24        29.73 o                         
  -5  15   0       5210.14       5176.69        49.43 o                         
  -3  15   0         99.94         89.35         5.97 o                         
  -1  15   0        536.14        528.12        13.33 o                         
   1  15   0        466.69        483.60         8.84 o                         
   3  15   0        137.95        114.28         5.56 o                         
   5  15   0       6294.86       6079.21        54.73 o                         
   7  15   0       2828.75       2965.50        28.85 o                         
   9  15   0        784.34        842.83        12.31 o                         
  11  15   0        807.96        969.03        15.89 o                         
  13  15   0        331.13        359.81         9.89 o                         
  15  15   0        750.28        725.99        12.73 o                         
 -14  16   0        661.14        762.07        15.83 o                         
 -12  16   0         53.70         65.05         7.09 o                         
 -10  16   0       1543.90       1533.69        19.85 o                         
  -8  16   0        149.14        137.13         7.22 o                         
  -6  16   0        870.88        867.32        14.61 o                         
  -4  16   0       4473.97       4283.69        41.92 o                         
  -2  16   0      14261.17      14566.00       166.73 o                         
   0  16   0       9649.94       8784.46        75.99 o                         
   2  16   0      13274.31      13963.36       113.25 o                         
   4  16   0       3223.14       3217.11        31.83 o                         
   6  16   0        822.36        714.20        13.96 o                         
   8  16   0        214.89        190.22         8.02 o                         
  10  16   0       1967.73       2001.47        23.07 o                         
  12  16   0         62.07         60.49         7.08 o                         
  14  16   0        753.38        873.46        14.05 o                         
  16  16   0       2686.54       3557.35        38.50 o                         
 -15  17   0        462.39        483.27        15.25 o                         
 -13  17   0        633.88        649.16        13.74 o                         
 -11  17   0        300.65        327.00         8.67 o                         
  -9  17   0       1972.92       2159.87        23.53 o                         
  -7  17   0       2566.76       2690.17        30.84 o                         
  -5  17   0        274.02        248.48         7.27 o                         
  -3  17   0       1299.33       1285.90        24.25 o                         
  -1  17   0       1274.07        996.14        17.76 o                         
   1  17   0       1580.53       1286.57        15.94 o                         
   3  17   0       1480.73       1434.97        18.14 o                         
   5  17   0        237.25        235.15         8.45 o                         
   7  17   0       2835.15       2919.46        31.76 o                         
   9  17   0       2054.30       2128.83        24.08 o                         
  11  17   0        206.19        223.42         8.55 o                         
  13  17   0        657.87        678.99        12.50 o                         
  15  17   0        318.68        342.30        11.09 o                         
  17  17   0        338.14        337.42        11.10 o                         
 -16  18   0        198.77        225.07         9.67 o                         
 -14  18   0       2955.54       3598.76        37.65 o                         
 -12  18   0        338.04        321.42         9.31 o                         
 -10  18   0         50.48         46.94         7.57 o                         
  -8  18   0        204.42        214.53         7.31 o                         
  -6  18   0       2185.70       2441.82        25.56 o                         
  -4  18   0       5889.39       5702.75        54.55 o                         
  -2  18   0      10253.75      10491.52       142.28 o                         
   0  18   0      16914.92      17615.18       143.63 o                         
   2  18   0       8954.26       8993.31        76.68 o                         
   4  18   0       4634.00       4494.34        42.37 o                         
   6  18   0       1653.08       1876.45        21.74 o                         
   8  18   0        212.00        205.67         7.88 o                         
  10  18   0         39.36         45.14         9.46 o                         
  12  18   0        483.39        495.18        12.37 o                         
  14  18   0       2754.54       3397.22        37.19 o                         
  16  18   0        250.32        285.60        10.71 o                         
  18  18   0        599.76        680.26        20.10 o                         
 -17  19   0          9.77         13.76        15.29 o                         
 -15  19   0        243.18        234.75        10.97 o                         
 -13  19   0        613.04        648.27        12.82 o                         
 -11  19   0        105.12        119.26         7.93 o                         
  -9  19   0        335.55        373.20         9.92 o                         
  -7  19   0        457.31        423.34        10.08 o                         
  -5  19   0        752.75        750.02        12.79 o                         
  -3  19   0        115.22        117.19         9.90 o                         
  -1  19   0        344.76        293.18         9.37 o                         
   1  19   0        409.86        348.31         9.48 o                         
   3  19   0        122.23        124.01         7.63 o                         
   5  19   0        902.19        952.10        14.29 o                         
   7  19   0        651.74        660.88        12.79 o                         
   9  19   0        328.23        355.64         9.57 o                         
  11  19   0         79.44         88.46         8.77 o                         
  13  19   0        420.81        453.61        14.14 o                         
  15  19   0        330.15        320.21        10.68 o                         
  17  19   0         13.73         15.57         9.65 o                         
  19  19   0         61.08         42.86        10.44 o                         
 -18  20   0        661.02        749.93        15.51 o                         
 -16  20   0        550.04        632.01        14.14 o                         
 -14  20   0        255.15        300.00        13.68 o                         
 -12  20   0        628.82        664.75        16.25 o                         
 -10  20   0        134.00        163.14        10.10 o                         
  -8  20   0        107.13        109.21        12.47 o                         
  -6  20   0        531.35        580.08        11.82 o                         
  -4  20   0       3452.37       3436.21        42.18 o                         
  -2  20   0       7895.37       8084.19        82.36 o                         
   0  20   0       8870.70       8367.81        77.12 o                         
   2  20   0       6842.90       6745.95        61.92 o                         
   4  20   0       2842.40       2763.80        35.86 o                         
   6  20   0        364.97        406.82        11.35 o                         
   8  20   0         74.95         80.89         7.76 o                         
  10  20   0        145.83        169.50         8.69 o                         
  12  20   0        549.01        584.93        14.84 o                         
  14  20   0        289.99        307.52        10.73 o                         
  16  20   0        703.04        825.60        15.47 o                         
  18  20   0        758.33        870.42        16.31 o                         
  20  20   0        187.72        203.08        12.12 o                         
 -19  21   0         15.75         -2.48        12.18 o                         
 -17  21   0        202.89        218.23        12.12 o                         
 -15  21   0         76.31         73.92        10.37 o                         
 -13  21   0         40.26         48.01         8.85 o                         
 -11  21   0        240.38        303.02        11.29 o                         
  -9  21   0        285.31        290.94        12.73 o                         
  -7  21   0         44.51         45.76        11.16 o                         
  -5  21   0        199.38        220.00        14.87 o                         
  -3  21   0        101.93        152.04        11.28 o                         
  -1  21   0         96.45        190.91        17.48 o                         
   1  21   0        106.86        178.62         8.83 o                         
   3  21   0        124.30        135.73         8.50 o                         
   5  21   0        266.82        237.91        12.43 o                         
   7  21   0         64.87         59.05         8.43 o                         
   9  21   0        277.53        281.53         9.64 o                         
  11  21   0        192.61        240.22        10.49 o                         
  13  21   0         49.81         33.94        10.08 o                         
  15  21   0        108.82         97.84        10.45 o                         
  17  21   0        264.32        245.88        12.06 o                         
  19  21   0         19.25         11.40        11.79 o                         
  21  21   0          7.35         -2.24        12.57 o                         
 -20  22   0        121.17        142.20        12.18 o                         
 -18  22   0        239.06        232.04        12.56 o                         
 -16  22   0        289.62        276.05        12.38 o                         
 -14  22   0         81.81         89.19        10.26 o                         
 -12  22   0        265.43        319.35        11.89 o                         
 -10  22   0         10.85         15.37        10.59 o                         
  -8  22   0        255.31        321.49        12.52 o                         
  -6  22   0        126.00        127.30        10.20 o                         
  -4  22   0        787.87        864.42        17.58 o                         
  -2  22   0       2748.37       2653.81        35.31 o                         
   0  22   0       2673.39       2508.54        28.02 o                         
   2  22   0       2483.72       2293.97        26.18 o                         
   4  22   0        550.75        556.58        14.61 o                         
   6  22   0        110.27        102.49         8.61 o                         
   8  22   0        196.45        231.59        11.65 o                         
  10  22   0         15.24          0.45         9.60 o                         
  12  22   0        207.03        224.79        12.29 o                         
  14  22   0        104.84         97.54        10.96 o                         
  16  22   0        423.12        422.76        15.38 o                         
  18  22   0        341.05        353.87        14.05 o                         
  20  22   0        131.65        157.70        12.71 o                         
  22  22   0         12.06         15.93        14.21 o                         
 -21  23   0         12.24         11.75        11.74 o                         
 -19  23   0         54.84         56.16        11.68 o                         
 -17  23   0        108.09         91.00        11.62 o                         
 -15  23   0        158.82        140.87        11.16 o                         
 -13  23   0        178.59        166.45        11.16 o                         
 -11  23   0         13.71          2.78         9.95 o                         
  -9  23   0         44.30         31.53         9.26 o                         
  -7  23   0        477.09        528.68        13.59 o                         
  -5  23   0        215.84        282.62        10.73 o                         
  -3  23   0        150.50        165.18        12.47 o                         
  -1  23   0        454.77        469.31        12.04 o                         
   1  23   0        377.84        377.48        11.09 o                         
   3  23   0        103.09        116.92        10.41 o                         
   5  23   0        147.59        186.10        10.41 o                         
   7  23   0        358.11        365.85        13.77 o                         
   9  23   0         62.84         53.83         9.09 o                         
  11  23   0          9.59         13.49         9.97 o                         
  13  23   0        188.66        179.88        10.87 o                         
  15  23   0        180.61        167.91        11.59 o                         
  17  23   0        134.58        119.03        11.91 o                         
  19  23   0         58.22         44.32        11.83 o                         
  21  23   0          8.71          7.18        12.65 o                         
 -20  24   0         20.16         32.04        28.73 o                         
 -18  24   0         41.35         22.32        12.47 o                         
 -16  24   0         90.02         80.82        10.79 o                         
 -14  24   0        151.85        165.38        11.61 o                         
 -12  24   0        326.31        405.60        12.60 o                         
 -10  24   0        405.65        438.30        18.51 o                         
  -8  24   0        242.07        239.98        12.28 o                         
  -6  24   0        204.75        199.11        11.45 o                         
  -4  24   0         85.82        109.14        11.85 o                         
  -2  24   0        218.63        229.68        10.60 o                         
   0  24   0        543.50        456.57        11.28 o                         
   2  24   0        163.68        162.96         9.78 o                         
   4  24   0         63.24         74.67        11.36 o                         
   6  24   0        239.68        216.98        10.25 o                         
   8  24   0        258.11        254.38        10.39 o                         
  10  24   0        318.05        343.61        12.55 o                         
  12  24   0        225.01        266.12        11.55 o                         
  14  24   0        178.98        166.81        10.94 o                         
  16  24   0        113.96         97.35        11.32 o                         
  18  24   0         56.51         58.05        11.55 o                         
  20  24   0         29.49         35.89        31.90 o                         
 -19  25   0         12.08         31.32        26.23 o                         
 -17  25   0         63.93         53.58        10.99 o                         
 -15  25   0        146.12        116.79        11.66 o                         
 -13  25   0        104.50         96.84        12.07 o                         
 -11  25   0        138.58        128.32        13.80 o                         
  -9  25   0         73.38         77.98        10.45 o                         
  -7  25   0         80.38        118.55        10.15 o                         
  -5  25   0        277.74        287.68        11.95 o                         
  -3  25   0        413.89        391.62        12.38 o                         
  -1  25   0        128.28        133.43         9.80 o                         
   1  25   0        125.05        126.42        11.87 o                         
   3  25   0        323.71        296.10        11.06 o                         
   5  25   0        191.61        199.39        11.32 o                         
   7  25   0         58.91         79.70        10.40 o                         
   9  25   0         55.40         63.69        10.29 o                         
  11  25   0        118.07        108.52        10.56 o                         
  13  25   0        114.62        103.88        11.57 o                         
  15  25   0        157.99        136.29        11.66 o                         
  17  25   0         57.27         52.30        11.22 o                         
  19  25   0         10.19         19.41        27.56 o                         
 -18  26   0          5.95          4.43        17.29 o                         
 -16  26   0         41.91         25.41        11.11 o                         
 -14  26   0        110.13        119.09        10.93 o                         
 -12  26   0        133.23        191.06        12.45 o                         
 -10  26   0        360.63        392.19        12.37 o                         
  -8  26   0        301.02        294.92        14.89 o                         
  -6  26   0        145.63        155.79        10.27 o                         
  -4  26   0         85.11         73.63        23.10 o                         
  -2  26   0         11.68         22.09        10.07 o                         
   0  26   0          3.09         -9.36        10.04 o                         
   2  26   0         15.80         17.95        10.24 o                         
   4  26   0        119.49        124.32        11.77 o                         
   6  26   0        159.90        172.65        11.00 o                         
   8  26   0        347.49        316.77        13.11 o                         
  10  26   0        292.59        302.02        12.27 o                         
  12  26   0         92.35        114.96        11.32 o                         
  14  26   0         78.90         64.40        10.61 o                         
  16  26   0         37.41         31.60        11.61 o                         
  18  26   0          8.61          1.24        12.04 o                         
 -15  27   0         22.87         15.42        16.65 o                         
 -13  27   0         54.56         66.68        11.07 o                         
 -11  27   0         36.34         37.92        10.82 o                         
  -9  27   0         49.66         43.96        11.20 o                         
  -7  27   0         45.59         71.20        11.28 o                         
  -5  27   0         77.27         88.82        12.61 o                         
  -3  27   0         90.91         76.35        11.42 o                         
  -1  27   0         71.23         70.19        10.43 o                         
   1  27   0         49.95         33.01         9.94 o                         
   3  27   0         73.90         63.80        10.10 o                         
   5  27   0         53.04         53.70        10.55 o                         
   7  27   0         43.80         46.38        10.34 o                         
   9  27   0         46.57         36.06        10.87 o                         
  11  27   0         35.11         36.08        10.98 o                         
  13  27   0         52.15         27.67        10.79 o                         
  15  27   0         21.22          7.21        14.11 o                         
 -14  28   0         55.19         43.66        14.51 o                         
 -12  28   0         90.71         94.88        14.56 o                         
 -10  28   0        160.58        141.50        13.71 o                         
  -8  28   0        128.44        125.41        11.37 o                         
  -6  28   0        111.04        124.85        14.61 o                         
  -4  28   0         87.68         83.51        15.47 o                         
  -2  28   0         20.81         44.20        15.66 o                         
   0  28   0          0.75          6.67        10.03 o                         
   2  28   0         30.41         26.19        11.12 o                         
   4  28   0        104.23         91.39        11.30 o                         
   6  28   0        149.29        117.30        15.21 o                         
   8  28   0        126.33        120.27        12.19 o                         
  10  28   0        159.36        127.39        11.67 o                         
  12  28   0         66.10         65.42        13.48 o                         
  14  28   0         39.40         15.49        12.89 o                         
 -11  29   0          8.55          5.16        13.79 o                         
  -9  29   0          4.18          2.86        12.30 o                         
  -7  29   0          3.29          3.56        11.42 o                         
  -5  29   0         31.10         16.54        13.84 o                         
  -3  29   0         32.46         23.09        10.84 o                         
  -1  29   0         20.39          6.92        14.32 o                         
   1  29   0         27.82          2.92        11.57 o                         
   3  29   0         35.17         19.43        11.09 o                         
   5  29   0         28.32         20.88        10.09 o                         
   7  29   0          2.47          6.67        10.74 o                         
   9  29   0          3.11         -4.72        13.46 o                         
  11  29   0          7.69         -0.53        15.32 o                         
 -10  30   0         35.47          4.64        15.75 o                         
  -8  30   0         88.77         24.90        15.67 o                         
  -6  30   0         52.16         38.25        26.26 o                         
   4  30   0         46.39         38.92        19.07 o                         
   6  30   0         56.94         22.35        16.09 o                         
   8  30   0        105.36         32.92        20.80 o                         
  -5  31   0          2.53         14.52        23.99 o                         
   5  31   0          3.69        -25.28        30.56 o                         
   1   0   1        536.47        429.31         4.95 o                         
   3   0   1       3038.80       3303.77        59.36 o                         
   5   0   1      66166.15      62137.30      1313.27 o                         
   7   0   1      23751.11      21595.19       176.21 o                         
   9   0   1        434.22        517.02         7.22 o                         
  11   0   1       3804.47       3903.84        34.60 o                         
  13   0   1      12939.32      12824.98       105.43 o                         
  15   0   1       4715.13       4891.68        45.68 o                         
  17   0   1       1898.78       1650.11        19.32 o                         
  19   0   1        264.76        253.93         8.19 o                         
  21   0   1        793.94        699.95        16.60 o                         
  23   0   1        718.86        727.38        13.52 o                         
  25   0   1        387.56        358.57        18.70 o                         
  27   0   1         99.47         94.97        10.78 o                         
  29   0   1         10.77         10.57        10.25 o                         
  31   0   1         36.60         14.36        18.12 o                         
 -30   1   1         16.60          4.64        22.79 o                         
 -28   1   1         81.81         71.82        12.52 o                         
 -26   1   1         60.07         61.91        12.34 o                         
 -24   1   1        327.08        317.68        15.63 o                         
 -22   1   1        743.55        716.72        14.34 o                         
 -20   1   1       1117.47       1204.06        15.92 o                         
 -18   1   1       2071.66       2029.63        23.07 o                         
 -16   1   1       1797.34       1715.70        24.18 o                         
 -14   1   1       1304.59       1226.68        17.26 o                         
 -12   1   1       5785.34       5336.06        46.97 o                         
 -10   1   1       6442.63       5358.11        45.08 o                         
  -8   1   1       6716.78       6837.11        57.23 o                         
  -6   1   1      28520.14      22760.47       182.54 o                         
  -4   1   1      73143.57      58039.04      1362.48 o                         
  -2   1   1       3228.91       3344.32        36.65 o                         
   0   1   1        284.74        446.66         5.52 o                         
   2   1   1       3326.42       2831.30        25.07 o                         
   4   1   1      70049.95      63358.82      2894.50 o                         
   6   1   1      22579.72      17832.20       156.56 o                         
   8   1   1       6556.66       6581.61        55.80 o                         
  10   1   1       6516.00       5479.07        47.38 o                         
  12   1   1       5222.52       5160.58        43.95 o                         
  14   1   1        896.22        973.79        18.35 o                         
  16   1   1       1255.58       1215.22        22.12 o                         
  18   1   1       1552.43       1685.83        21.38 o                         
  20   1   1       1036.80       1071.16        17.32 o                         
  22   1   1        634.22        592.80        17.05 o                         
  24   1   1        274.17        251.89        10.34 o                         
  26   1   1         55.97         53.73        16.99 o                         
  28   1   1         73.47         45.59        10.75 o                         
  30   1   1         14.56          1.37        18.34 o                         
 -31   2   1         19.05         -6.61        22.90 o                         
 -29   2   1         14.47         -2.92        11.75 o                         
 -27   2   1         71.89         64.52        10.89 o                         
 -25   2   1        311.29        285.30        13.22 o                         
 -23   2   1        815.22        761.40        15.43 o                         
 -21   2   1        512.47        526.57        18.94 o                         
 -19   2   1        406.87        428.73        10.29 o                         
 -17   2   1       2913.18       2678.00        34.65 o                         
 -15   2   1      11115.16      10585.26        88.07 o                         
 -13   2   1       9239.32       7745.20        65.89 o                         
 -11   2   1       7774.23       7774.12        63.55 o                         
  -9   2   1       6400.18       5511.84        45.82 o                         
  -7   2   1      21708.06      16831.21       135.85 o                         
  -5   2   1      70191.55      63033.93       939.00 o                         
  -3   2   1      52402.27      41992.83       614.21 o                         
  -1   2   1       3600.07       2919.81        25.15 o                         
   1   2   1       3477.05       3262.20        39.41 o                         
   3   2   1      53219.87      46239.05       690.86 o                         
   5   2   1      65177.88      58127.23       936.00 o                         
   7   2   1      23736.28      18393.06       146.45 o                         
   9   2   1       4473.88       4117.60        36.43 o                         
  11   2   1       7624.60       7310.66        61.51 o                         
  13   2   1       9413.92       8012.95        66.19 o                         
  15   2   1       9836.97       9425.55        80.15 o                         
  17   2   1       2280.96       2345.99        23.78 o                         
  19   2   1        287.10        328.78         8.76 o                         
  21   2   1        521.73        548.68        11.13 o                         
  23   2   1        854.02        844.60        14.35 o                         
  25   2   1        294.56        270.39        13.58 o                         
  27   2   1         59.08         27.34        10.78 o                         
  29   2   1         13.73         26.49        11.05 o                         
 -30   3   1         53.58         22.83        14.78 o                         
 -28   3   1         40.67         37.52        11.58 o                         
 -26   3   1        208.51        188.52        11.50 o                         
 -24   3   1        418.88        375.21        17.33 o                         
 -22   3   1       1231.30       1231.99        18.23 o                         
 -20   3   1       2276.71       2121.41        31.75 o                         
 -18   3   1       3657.83       3329.75        37.07 o                         
 -16   3   1       5651.97       5324.23        56.40 o                         
 -14   3   1      10862.30       9678.42        97.77 o                         
 -12   3   1       9132.15       8140.10        75.11 o                         
 -10   3   1      18989.40      18245.48       145.30 o                         
  -8   3   1      32969.95      26526.85       207.36 o                         
  -6   3   1      48617.28      43489.29       849.88 o                         
  -2   3   1      51921.78      42702.11       570.02 o                         
   0   3   1       3938.48       3280.30        41.99 o                         
   2   3   1      51779.09      44895.09       775.32 o                         
   6   3   1      56023.81      50567.48       749.72 o                         
   8   3   1      23893.82      20529.56       161.93 o                         
  10   3   1      19701.39      18769.02       151.10 o                         
  12   3   1       8354.97       7320.54        62.73 o                         
  14   3   1       9997.03       9983.35        80.30 o                         
  16   3   1       5365.57       5121.17        45.93 o                         
  18   3   1       3245.93       2952.79        29.92 o                         
  20   3   1       2041.50       1892.89        22.66 o                         
  22   3   1       1191.43       1110.17        16.52 o                         
  24   3   1        339.54        296.44        10.65 o                         
  26   3   1        157.60        133.07        11.21 o                         
  28   3   1         28.94          0.26        11.34 o                         
  30   3   1         46.79         34.53        21.44 o                         
 -31   4   1         19.37         19.52        25.46 o                         
 -29   4   1         20.18          2.52        11.86 o                         
 -27   4   1         25.62         26.22        10.84 o                         
 -25   4   1        405.89        398.39        11.95 o                         
 -23   4   1        464.97        464.30        14.99 o                         
 -21   4   1        589.77        564.05        20.02 o                         
 -19   4   1        197.52        171.95        16.39 o                         
 -17   4   1       3936.44       3606.99        37.37 o                         
 -15   4   1       8763.04       8136.32        86.03 o                         
 -13   4   1      14659.78      13700.23       129.54 o                         
 -11   4   1       8084.08       7814.84        79.06 o                         
  -9   4   1       4559.75       4641.21        46.35 o                         
  -7   4   1      31434.31      27793.19       273.24 o                         
  -5   4   1      63291.24      63193.50       984.64 o                         
  -1   4   1      69775.47      59939.65       850.30 o                         
   1   4   1      74379.04      63237.17      1249.44 o                         
   5   4   1      64059.40      62849.67      1067.62 o                         
   7   4   1      27221.26      23119.62       196.18 o                         
   9   4   1       5069.50       4756.32        52.69 o                         
  11   4   1       9059.17       8913.43        72.26 o                         
  13   4   1      14060.84      12320.74       104.08 o                         
  15   4   1       7419.98       7193.25        62.19 o                         
  17   4   1       3363.58       3373.97        32.54 o                         
  19   4   1        173.96        171.67         7.55 o                         
  21   4   1        672.92        695.95        21.96 o                         
  23   4   1        449.20        442.65        10.85 o                         
  25   4   1        370.35        350.32        11.53 o                         
  27   4   1         22.07         22.22        10.86 o                         
  29   4   1         13.87          3.39        10.98 o                         
  31   4   1         25.60         26.68        21.49 o                         
 -30   5   1         34.92          2.27        26.42 o                         
 -28   5   1        129.86         99.96        11.19 o                         
 -26   5   1        161.13        139.95        11.85 o                         
 -24   5   1        308.15        300.49        11.09 o                         
 -22   5   1        676.77        612.99        17.22 o                         
 -20   5   1       2295.03       2309.59        25.89 o                         
 -18   5   1       3486.44       3512.77        35.35 o                         
 -16   5   1       6237.67       6389.53        58.14 o                         
 -14   5   1      10286.58       9819.20        90.59 o                         
 -12   5   1      14214.67      13235.87       119.24 o                         
 -10   5   1      17344.80      16155.23       136.29 o                         
  -8   5   1      36160.11      33491.66       280.30 o                         
  -6   5   1      67571.69      64464.37       985.54 o                         
  -4   5   1      64693.81      64851.39       890.70 o                         
  -2   5   1      66758.40      61181.63       991.78 o                         
   0   5   1      67245.59      62330.30       978.41 o                         
   2   5   1      69209.70      57779.09       837.67 o                         
   4   5   1      63373.09      62676.96       827.86 o                         
   6   5   1      70348.12      62301.59       782.20 o                         
   8   5   1      42744.67      37429.65       314.66 o                         
  10   5   1      13884.66      12808.50       106.53 o                         
  12   5   1      14086.84      13429.25       107.03 o                         
  14   5   1      11786.41      11614.53        96.43 o                         
  16   5   1       6721.25       7137.91        61.59 o                         
  18   5   1       3226.78       3562.04        35.07 o                         
  20   5   1       2643.17       2776.82        29.57 o                         
  22   5   1        599.79        595.77        16.70 o                         
  24   5   1        284.12        275.37        12.21 o                         
  26   5   1        164.50        136.87        17.03 o                         
  28   5   1        118.15         89.84        11.55 o                         
  30   5   1         42.54         11.54        16.61 o                         
 -29   6   1          8.67          7.18        11.93 o                         
 -27   6   1         68.45         53.63        12.63 o                         
 -25   6   1        164.35        164.38        10.57 o                         
 -23   6   1        920.51        912.78        17.43 o                         
 -21   6   1        404.62        458.45        12.71 o                         
 -19   6   1        180.04        166.29         8.87 o                         
 -17   6   1       1597.76       1543.84        19.36 o                         
 -15   6   1       6725.98       6583.15        59.45 o                         
 -13   6   1      16646.11      16914.68       141.21 o                         
 -11   6   1       4053.03       4112.06        35.47 o                         
  -9   6   1       1451.16       1488.28        15.13 o                         
  -7   6   1      30305.31      27750.00       227.81 o                         
  -5   6   1      71414.15      65115.71       917.08 o                         
  -3   6   1      54436.43      49052.99       825.62 o                         
  -1   6   1      21931.16      18745.30       163.37 o                         
   1   6   1      27359.10      21318.34       195.42 o                         
   3   6   1      47700.42      45134.66       627.32 o                         
   5   6   1      67706.54      61622.67       803.52 o                         
   7   6   1      32054.54      28625.66       289.78 o                         
   9   6   1       1084.32       1037.19        13.79 o                         
  11   6   1       4466.24       3973.97        37.80 o                         
  13   6   1      16798.69      18297.67       150.57 o                         
  15   6   1       6750.61       6963.00        64.64 o                         
  17   6   1       1470.07       1584.45        18.40 o                         
  19   6   1        130.62        135.47         8.73 o                         
  21   6   1        478.53        476.27        11.90 o                         
  23   6   1       1082.83       1059.16        17.64 o                         
  25   6   1        167.90        185.23        13.05 o                         
  27   6   1         50.74         41.71        10.52 o                         
  29   6   1         12.12          6.67        12.86 o                         
 -30   7   1         27.73         23.42        22.50 o                         
 -28   7   1         81.24         55.35        11.15 o                         
 -26   7   1         68.41         82.91        10.89 o                         
 -24   7   1        226.63        240.41        11.51 o                         
 -22   7   1        533.69        554.17        12.17 o                         
 -20   7   1        497.28        496.65        11.13 o                         
 -18   7   1       1648.34       1963.43        25.07 o                         
 -16   7   1       2584.74       2760.91        33.22 o                         
 -14   7   1       4539.65       4548.47        41.88 o                         
 -12   7   1       7353.31       7512.66        65.82 o                         
 -10   7   1      11529.91      11008.58        95.38 o                         
  -8   7   1      19296.22      16899.33       134.54 o                         
  -6   7   1      32103.55      29177.59       265.17 o                         
  -4   7   1      26273.25      23752.29       193.06 o                         
  -2   7   1      23970.44      18156.85       146.80 o                         
   0   7   1      22165.88      21235.72       168.84 o                         
   2   7   1      21872.94      16885.41       141.05 o                         
   4   7   1      29945.35      26651.40       270.62 o                         
   6   7   1      29788.36      26723.34       285.49 o                         
   8   7   1      21576.14      17465.26       168.15 o                         
  10   7   1      15009.38      15002.75       134.66 o                         
  12   7   1       9283.29       9535.85        90.37 o                         
  14   7   1       5099.17       5064.79        58.97 o                         
  16   7   1       3325.88       3648.31        44.17 o                         
  18   7   1       2179.45       2748.14        27.98 o                         
  20   7   1        583.64        592.77        11.42 o                         
  22   7   1        673.07        680.23        12.99 o                         
  24   7   1        261.14        270.49        14.10 o                         
  26   7   1         76.15        106.71        10.52 o                         
  28   7   1        101.10         90.37        12.28 o                         
 -29   8   1          7.50         15.24        17.45 o                         
 -27   8   1         15.71          4.84        11.59 o                         
 -25   8   1        214.77        207.13        11.92 o                         
 -23   8   1        490.12        508.37        12.45 o                         
 -21   8   1        832.54        869.28        14.92 o                         
 -19   8   1        353.37        371.30         9.45 o                         
 -17   8   1       1323.65       1274.52        16.79 o                         
 -15   8   1       5951.02       6116.97        55.75 o                         
 -13   8   1       5360.86       5307.33        48.67 o                         
 -11   8   1       7242.45       7879.33        67.50 o                         
  -9   8   1       3758.72       3266.88        31.20 o                         
  -7   8   1      22119.79      18344.93       145.72 o                         
  -5   8   1      41577.81      37773.03       316.36 o                         
  -3   8   1      22338.63      20168.39       161.89 o                         
  -1   8   1       7253.51       6688.88        59.12 o                         
   1   8   1       7445.96       6827.34        57.22 o                         
   3   8   1      31280.71      25865.29       231.40 o                         
   5   8   1      34964.59      32711.46       260.99 o                         
   7   8   1      19467.57      16017.89       138.54 o                         
   9   8   1       2822.48       2743.01        29.39 o                         
  11   8   1       7717.30       7844.29        71.44 o                         
  13   8   1       6368.19       6178.74        58.67 o                         
  15   8   1       6498.08       6836.93        62.93 o                         
  17   8   1       1208.72       1168.70        17.22 o                         
  19   8   1        365.04        377.55        10.68 o                         
  21   8   1       1127.28       1160.79        27.31 o                         
  23   8   1        513.99        581.81        13.85 o                         
  25   8   1        182.78        177.46        13.55 o                         
  27   8   1         13.89         15.16        10.53 o                         
  29   8   1          6.47          8.55        11.09 o                         
 -28   9   1         30.21         28.85        12.46 o                         
 -26   9   1         36.53         55.68        10.37 o                         
 -24   9   1        105.91        131.47        15.62 o                         
 -22   9   1        283.73        303.16        10.42 o                         
 -20   9   1        431.52        452.13        10.75 o                         
 -18   9   1        279.75        270.00        11.04 o                         
 -16   9   1        465.88        445.84        12.21 o                         
 -14   9   1       1737.77       1780.27        22.84 o                         
 -12   9   1       2570.15       2486.07        25.76 o                         
 -10   9   1       3285.35       2870.33        29.33 o                         
  -8   9   1       2876.58       2599.67        25.71 o                         
  -6   9   1        969.80       1097.66        16.66 o                         
  -4   9   1       4924.69       4705.30        45.56 o                         
  -2   9   1       4363.04       4311.16        36.30 o                         
   0   9   1        612.86        557.47         9.12 o                         
   2   9   1       6187.15       5139.71        48.16 o                         
   4   9   1       4425.41       4552.36        46.17 o                         
   6   9   1       1311.33       1342.76        14.73 o                         
   8   9   1       3847.71       3498.61        31.69 o                         
  10   9   1       4697.84       4216.11        40.57 o                         
  12   9   1       3467.75       3246.04        33.54 o                         
  14   9   1       2180.98       2152.92        23.82 o                         
  16   9   1        532.63        554.31        10.41 o                         
  18   9   1        292.80        292.48         8.86 o                         
  20   9   1        554.85        570.63        12.36 o                         
  22   9   1        328.30        349.85        11.40 o                         
  24   9   1        139.56        163.57        13.56 o                         
  26   9   1         40.80         44.03        15.44 o                         
  28   9   1         32.36         40.12        12.58 o                         
 -29  10   1         22.18         18.28        16.91 o                         
 -27  10   1         62.34         53.69        10.82 o                         
 -25  10   1        102.38        106.57        11.09 o                         
 -23  10   1        321.52        336.64        11.13 o                         
 -21  10   1        623.55        625.78        12.93 o                         
 -19  10   1        823.86        945.59        16.47 o                         
 -17  10   1       1420.41       1421.28        18.48 o                         
 -15  10   1       4308.22       4221.27        43.29 o                         
 -13  10   1       8458.30       8827.31        76.54 o                         
 -11  10   1       1282.19       1305.61        15.50 o                         
  -9  10   1       4507.78       3960.96        37.62 o                         
  -7  10   1      14321.64      13613.15       115.88 o                         
  -5  10   1      13444.99      13561.36       114.55 o                         
  -3  10   1      20949.38      19026.87       151.36 o                         
  -1  10   1       6151.80       5503.79        47.07 o                         
   1  10   1       6017.98       5219.24        45.49 o                         
   3  10   1      19990.52      17954.46       167.22 o                         
   5  10   1      16754.97      15104.47       126.16 o                         
   7  10   1      11238.05      12039.37       126.23 o                         
   9  10   1       3172.99       3020.21        34.65 o                         
  11  10   1       1574.98       1494.21        16.74 o                         
  13  10   1       8573.57       9106.78        78.36 o                         
  15  10   1       4149.90       4204.80        45.78 o                         
  17  10   1       1444.87       1599.84        19.15 o                         
  19  10   1       1013.51       1230.68        17.28 o                         
  21  10   1        647.37        723.87        19.03 o                         
  23  10   1        302.57        325.27        11.96 o                         
  25  10   1         97.23        116.96        11.17 o                         
  27  10   1         44.01         37.64        11.83 o                         
  29  10   1         17.77         -0.37        34.10 o                         
 -28  11   1         40.60         24.83        15.77 o                         
 -26  11   1         46.59         29.57        11.23 o                         
 -24  11   1         65.18         55.56        12.62 o                         
 -22  11   1        485.56        495.77        14.11 o                         
 -20  11   1        501.95        575.81        16.60 o                         
 -18  11   1        747.38        702.49        13.13 o                         
 -16  11   1       1633.72       1560.43        19.69 o                         
 -14  11   1       1579.59       1454.98        18.05 o                         
 -12  11   1       4229.16       4219.84        39.90 o                         
 -10  11   1       1549.77       1549.01        19.25 o                         
  -8  11   1       8018.79       7986.47        67.49 o                         
  -6  11   1       4583.48       4567.63        44.42 o                         
  -4  11   1       8955.25       8331.62        71.20 o                         
  -2  11   1       7445.66       7405.22        61.31 o                         
   0  11   1       3901.45       3912.29        34.43 o                         
   2  11   1       7518.14       7460.66        68.10 o                         
   4  11   1       8261.79       8485.91        79.44 o                         
   6  11   1       3984.48       3656.71        35.23 o                         
   8  11   1       7553.46       7973.35        68.25 o                         
  10  11   1       1236.36       1240.62        15.41 o                         
  12  11   1       4044.20       4249.48        39.91 o                         
  14  11   1       1331.29       1234.54        15.97 o                         
  16  11   1       1182.15       1083.10        15.88 o                         
  18  11   1        585.66        627.84        11.99 o                         
  20  11   1        434.43        479.68        11.13 o                         
  22  11   1        472.36        492.70        16.92 o                         
  24  11   1         47.27         44.76        11.97 o                         
  26  11   1         37.10         37.65        10.67 o                         
  28  11   1         37.17         36.37        16.01 o                         
 -27  12   1         37.46         15.73        11.03 o                         
 -25  12   1        113.00         93.55        13.82 o                         
 -23  12   1        186.79        197.80        17.05 o                         
 -21  12   1        456.59        479.19        14.45 o                         
 -19  12   1        461.91        446.24        11.01 o                         
 -17  12   1       1089.88       1103.42        15.96 o                         
 -15  12   1       3172.67       3634.18        36.88 o                         
 -13  12   1       3315.77       3924.83        38.08 o                         
 -11  12   1       4158.72       4290.56        39.81 o                         
  -9  12   1       3402.95       3257.66        30.95 o                         
  -7  12   1       8990.96       9167.55        87.91 o                         
  -5  12   1      13871.49      12654.74       113.17 o                         
  -3  12   1       8703.34       7486.59        61.55 o                         
  -1  12   1       5663.00       4923.65        46.14 o                         
   1  12   1       6361.56       5658.80        47.41 o                         
   3  12   1       9427.22       8040.10        76.99 o                         
   5  12   1      14339.48      13912.89       111.66 o                         
   7  12   1       7157.65       7679.91        65.38 o                         
   9  12   1       2518.08       2591.61        26.38 o                         
  11  12   1       4349.30       4283.83        40.63 o                         
  13  12   1       3462.89       4035.33        38.71 o                         
  15  12   1       3037.49       3610.36        38.56 o                         
  17  12   1        746.04        671.03        12.84 o                         
  19  12   1        397.84        436.72        10.80 o                         
  21  12   1        436.92        457.19        12.67 o                         
  23  12   1        188.33        211.65        10.95 o                         
  25  12   1         82.47         76.30        12.65 o                         
  27  12   1         25.82          9.18        12.07 o                         
  29  12   1         18.21         23.73        21.03 o                         
 -26  13   1         81.52         44.01        10.53 o                         
 -24  13   1         65.71         60.44        10.69 o                         
 -22  13   1        237.30        230.83        11.09 o                         
 -20  13   1        805.91        866.46        15.36 o                         
 -18  13   1       1193.35       1318.63        18.66 o                         
 -16  13   1       1120.09       1221.04        16.77 o                         
 -14  13   1       3106.07       3410.22        35.07 o                         
 -12  13   1       3568.48       4110.28        38.53 o                         
 -10  13   1       8702.66       9256.30        78.01 o                         
  -8  13   1       6423.00       6282.62        54.90 o                         
  -6  13   1      16606.33      17469.45       160.39 o                         
  -4  13   1      13647.34      13109.69       104.02 o                         
  -2  13   1       9080.74       7692.57        65.21 o                         
   0  13   1      13329.46      12835.18       104.74 o                         
   2  13   1       8963.78       7866.69        69.95 o                         
   4  13   1      14008.48      12685.77       106.91 o                         
   6  13   1      16750.57      17949.63       142.30 o                         
   8  13   1       5412.31       5383.11        59.91 o                         
  10  13   1       8505.38       8727.71        76.50 o                         
  12  13   1       3422.19       3939.86        37.83 o                         
  14  13   1       2737.78       3219.15        32.71 o                         
  16  13   1        884.67       1010.60        15.09 o                         
  18  13   1       1028.53       1116.12        17.09 o                         
  20  13   1        794.85        905.39        15.19 o                         
  22  13   1        246.28        228.30        16.38 o                         
  24  13   1         55.44         44.93        10.80 o                         
  26  13   1         75.28         52.89        10.86 o                         
  28  13   1         34.94        -10.74        26.45 o                         
 -27  14   1         13.40          3.14        13.44 o                         
 -25  14   1         73.72         61.74        10.76 o                         
 -23  14   1        219.81        220.70        11.85 o                         
 -21  14   1        104.39        113.19        10.28 o                         
 -19  14   1        288.17        274.04        12.40 o                         
 -17  14   1        942.86       1048.36        17.43 o                         
 -15  14   1        900.45       1044.86        15.44 o                         
 -13  14   1       2712.57       3229.96        43.23 o                         
 -11  14   1       1365.88       1240.49        22.27 o                         
  -9  14   1       2204.41       2253.79        22.75 o                         
  -7  14   1       5050.59       5061.06        52.04 o                         
  -5  14   1      11666.45      11170.29        97.73 o                         
  -3  14   1       9817.18       9014.58        79.43 o                         
  -1  14   1        993.17        922.82        17.98 o                         
   1  14   1       1449.84       1319.40        22.33 o                         
   3  14   1      10967.65      10456.54        97.20 o                         
   5  14   1      10338.25      10208.85        85.14 o                         
   7  14   1       4490.78       4584.20        41.92 o                         
   9  14   1       1743.14       1757.19        30.33 o                         
  11  14   1       1620.76       1486.56        22.52 o                         
  13  14   1       3090.48       3512.08        41.71 o                         
  15  14   1        759.26        830.79        13.86 o                         
  17  14   1        753.26        793.03        16.33 o                         
  19  14   1        199.83        183.53        11.73 o                         
  21  14   1        149.82        160.99        12.98 o                         
  23  14   1        203.00        210.21        12.98 o                         
  25  14   1         68.30         56.58        11.72 o                         
  27  14   1         10.84         20.43        12.55 o                         
 -26  15   1         23.04         -6.26        14.23 o                         
 -24  15   1        118.76        119.87        11.75 o                         
 -22  15   1         78.82         78.44        10.93 o                         
 -20  15   1        387.28        468.70        16.80 o                         
 -18  15   1        828.09        926.05        17.88 o                         
 -16  15   1       1553.56       1919.77        23.03 o                         
 -14  15   1        807.04        893.22        13.84 o                         
 -12  15   1       2980.51       3672.46        35.79 o                         
 -10  15   1       4153.92       4295.53        40.48 o                         
  -8  15   1       6333.28       6484.04        58.79 o                         
  -6  15   1       6804.30       6816.61        63.77 o                         
  -4  15   1       7288.70       6875.06        61.49 o                         
  -2  15   1       9941.21       9440.53        79.68 o                         
   0  15   1       5221.73       4970.06        44.19 o                         
   2  15   1      11177.86      10403.45        97.35 o                         
   4  15   1       8802.09       8496.21        72.32 o                         
   6  15   1       6823.04       6680.15        59.09 o                         
   8  15   1       5891.14       6373.50        56.32 o                         
  10  15   1       4285.91       4180.24        48.27 o                         
  12  15   1       3097.39       3636.22        36.49 o                         
  14  15   1        925.78        965.96        15.03 o                         
  16  15   1       1614.81       1884.53        25.59 o                         
  18  15   1        823.60       1056.78        16.70 o                         
  20  15   1        457.84        538.82        12.98 o                         
  22  15   1        106.56        136.08        10.72 o                         
  24  15   1        142.14        171.64        12.23 o                         
  26  15   1         23.75         19.89        12.17 o                         
 -25  16   1         30.86         32.70        11.80 o                         
 -23  16   1        156.99        177.02        12.00 o                         
 -21  16   1        114.49         83.98        10.80 o                         
 -19  16   1         42.53         41.09         9.73 o                         
 -17  16   1        486.69        582.66        13.63 o                         
 -15  16   1       1664.41       2016.32        24.30 o                         
 -13  16   1        853.58        971.81        20.37 o                         
 -11  16   1       1110.40       1135.24        16.98 o                         
  -9  16   1        514.75        504.48        14.18 o                         
  -7  16   1       3358.69       3512.13        39.49 o                         
  -5  16   1       6534.29       6732.10        60.25 o                         
  -3  16   1       5434.27       4831.28        44.70 o                         
  -1  16   1       1209.42       1254.25        18.48 o                         
   1  16   1       1723.90       1662.86        26.87 o                         
   3  16   1       5781.74       5606.90        53.29 o                         
   5  16   1       6206.17       6803.74        59.54 o                         
   7  16   1       2651.29       2857.21        33.04 o                         
   9  16   1        468.10        498.46         9.70 o                         
  11  16   1       1540.79       1500.78        19.49 o                         
  13  16   1       1087.65       1212.88        17.14 o                         
  15  16   1       1561.28       1778.56        22.96 o                         
  17  16   1        371.14        410.67        12.12 o                         
  19  16   1         39.66         12.53         9.25 o                         
  21  16   1        158.13        180.99        14.01 o                         
  23  16   1        206.24        228.82        16.01 o                         
  25  16   1         25.19         25.55        11.24 o                         
  27  16   1         11.90         -0.48        19.56 o                         
 -26  17   1         15.24         25.17        13.86 o                         
 -24  17   1          7.04         18.31        11.09 o                         
 -22  17   1        184.89        206.81        13.92 o                         
 -20  17   1        198.60        203.60        12.13 o                         
 -18  17   1        313.44        435.58        11.76 o                         
 -16  17   1        372.45        427.45        14.08 o                         
 -14  17   1        745.60        887.92        16.77 o                         
 -12  17   1        707.85        745.40        18.60 o                         
 -10  17   1       1344.13       1494.49        18.95 o                         
  -8  17   1       1211.30       1136.46        16.35 o                         
  -6  17   1       1366.19       1462.74        19.34 o                         
  -4  17   1       3517.71       3229.90        32.27 o                         
  -2  17   1       2330.28       2131.82        25.83 o                         
   0  17   1       1918.75       1652.37        18.73 o                         
   2  17   1       3026.50       2916.89        32.36 o                         
   4  17   1       4171.26       3754.38        35.36 o                         
   6  17   1       1514.28       1575.31        18.82 o                         
   8  17   1       1343.90       1321.18        16.56 o                         
  10  17   1       1344.09       1465.01        18.54 o                         
  12  17   1       1025.93       1029.70        16.04 o                         
  14  17   1        898.94        955.04        15.67 o                         
  16  17   1        482.71        557.11        14.26 o                         
  18  17   1        357.52        444.66        12.28 o                         
  20  17   1        263.45        331.77        12.24 o                         
  22  17   1        253.94        305.30        15.55 o                         
  24  17   1          8.54         18.24        12.08 o                         
  26  17   1         20.03         16.86        15.45 o                         
 -25  18   1         53.47         38.21        13.69 o                         
 -23  18   1         39.67         29.28        11.21 o                         
 -21  18   1        184.92        198.04        12.39 o                         
 -19  18   1        238.46        250.55        11.44 o                         
 -17  18   1        388.92        511.05        17.64 o                         
 -15  18   1        790.61       1008.27        16.45 o                         
 -13  18   1        995.72       1173.57        17.03 o                         
 -11  18   1        615.60        583.07        11.71 o                         
  -9  18   1        282.33        310.17         8.73 o                         
  -7  18   1       2027.39       2579.84        34.07 o                         
  -5  18   1       3360.36       3496.41        34.51 o                         
  -3  18   1       3238.26       2959.29        30.07 o                         
  -1  18   1       1638.49       1618.98        20.21 o                         
   1  18   1       2192.82       2150.49        26.22 o                         
   3  18   1       3653.98       3268.07        34.15 o                         
   5  18   1       3669.91       3640.98        35.23 o                         
   7  18   1       1541.73       2098.24        23.48 o                         
   9  18   1        257.71        238.83         8.51 o                         
  11  18   1        797.92        783.15        13.40 o                         
  13  18   1       1135.71       1262.52        27.62 o                         
  15  18   1        801.19        952.70        16.11 o                         
  17  18   1        328.00        369.22        12.18 o                         
  19  18   1        252.57        283.60        13.23 o                         
  21  18   1        207.78        214.53        11.65 o                         
  23  18   1         46.54         41.14        11.98 o                         
  25  18   1         50.21         27.47        14.63 o                         
 -24  19   1         32.85         19.93        11.32 o                         
 -22  19   1         51.33         44.38        11.77 o                         
 -20  19   1        134.06        162.62        15.16 o                         
 -18  19   1        245.10        274.83        11.06 o                         
 -16  19   1         35.43         22.64        12.00 o                         
 -14  19   1        184.80        195.09        10.13 o                         
 -12  19   1        378.31        405.68        10.47 o                         
 -10  19   1        998.01       1229.77        17.20 o                         
  -8  19   1        367.23        404.48        10.67 o                         
  -6  19   1        143.98        121.26         7.92 o                         
  -4  19   1        186.21        183.54         9.86 o                         
  -2  19   1        293.30        303.56        10.85 o                         
   0  19   1        272.08        269.36         8.23 o                         
   2  19   1        419.01        470.13        10.90 o                         
   4  19   1        212.17        174.47         8.37 o                         
   6  19   1        198.99        147.52         9.63 o                         
   8  19   1        340.71        318.94         8.85 o                         
  10  19   1        798.54        921.31        15.66 o                         
  12  19   1        449.05        475.11        11.47 o                         
  14  19   1        268.88        258.34         9.94 o                         
  16  19   1         36.63         33.95         9.70 o                         
  18  19   1        238.80        275.88        11.69 o                         
  20  19   1        166.79        167.95        11.54 o                         
  22  19   1         49.86         45.56        11.59 o                         
  24  19   1         34.81         30.52        12.21 o                         
 -23  20   1         95.72         62.28        13.38 o                         
 -21  20   1         79.79         82.10        12.28 o                         
 -19  20   1        163.96        173.33        15.13 o                         
 -17  20   1        231.43        287.36        13.49 o                         
 -15  20   1        468.53        590.47        13.37 o                         
 -13  20   1        787.29        859.78        15.12 o                         
 -11  20   1        430.23        497.72        11.55 o                         
  -9  20   1        564.46        583.19        14.29 o                         
  -7  20   1        604.97        598.21        13.00 o                         
  -5  20   1       2594.89       2733.73        29.19 o                         
  -3  20   1       2089.94       1883.82        22.30 o                         
  -1  20   1       1043.08       1116.26        15.47 o                         
   1  20   1       1107.64       1149.10        16.96 o                         
   3  20   1       2332.65       2111.88        23.97 o                         
   5  20   1       2239.82       2261.59        25.78 o                         
   7  20   1        517.07        507.80        11.36 o                         
   9  20   1        436.15        448.20        10.63 o                         
  11  20   1        489.49        524.04        11.70 o                         
  13  20   1        806.78        874.35        17.37 o                         
  15  20   1        387.74        422.31        12.06 o                         
  17  20   1        181.03        262.83        11.44 o                         
  19  20   1        128.43        146.07        12.43 o                         
  21  20   1         94.71         93.87        12.09 o                         
  23  20   1         87.23         58.10        12.56 o                         
 -22  21   1         54.21         37.84        11.58 o                         
 -20  21   1         88.45         87.91        11.60 o                         
 -18  21   1        214.05        220.21        16.27 o                         
 -16  21   1        140.39        133.30        11.07 o                         
 -14  21   1        157.01        173.81        10.06 o                         
 -12  21   1        435.60        476.25        11.59 o                         
 -10  21   1        598.68        634.54        12.89 o                         
  -8  21   1       1148.34       1190.96        19.84 o                         
  -6  21   1        538.48        581.83        15.83 o                         
  -4  21   1        646.13        683.83        12.72 o                         
  -2  21   1        524.06        524.33        12.19 o                         
   0  21   1        784.90        672.27        13.12 o                         
   2  21   1        523.08        543.79        18.28 o                         
   4  21   1        570.69        590.15        15.09 o                         
   6  21   1        443.90        425.04        12.07 o                         
   8  21   1        836.75        847.72        14.54 o                         
  10  21   1        599.31        661.18        15.48 o                         
  12  21   1        449.06        456.42        11.94 o                         
  14  21   1        108.79        120.45        12.11 o                         
  16  21   1        102.78        130.83        13.27 o                         
  18  21   1        190.90        209.05        11.80 o                         
  20  21   1         73.38         73.40        12.21 o                         
  22  21   1         53.96         47.07        11.80 o                         
 -21  22   1         52.65         36.04        10.77 o                         
 -19  22   1         47.54         42.24        11.89 o                         
 -17  22   1        243.34        290.01        17.77 o                         
 -15  22   1         98.08        108.37        10.94 o                         
 -13  22   1        245.84        256.11        10.89 o                         
 -11  22   1        467.29        482.72        15.74 o                         
  -9  22   1        350.28        364.44        11.35 o                         
  -7  22   1        723.17        724.81        19.53 o                         
  -5  22   1        565.39        535.26        13.00 o                         
  -3  22   1       1185.43       1142.70        16.41 o                         
  -1  22   1        624.17        567.97        12.18 o                         
   1  22   1        731.01        714.02        14.41 o                         
   3  22   1       1202.49       1137.57        20.44 o                         
   5  22   1        638.07        614.67        12.30 o                         
   7  22   1        566.00        529.33        12.49 o                         
   9  22   1        300.10        287.58        10.72 o                         
  11  22   1        479.26        486.73        12.15 o                         
  13  22   1        227.66        207.06        10.93 o                         
  15  22   1         78.09         99.56        10.79 o                         
  17  22   1        177.63        210.48        12.20 o                         
  19  22   1         50.75         60.57        11.51 o                         
  21  22   1         52.38         46.31        12.21 o                         
 -20  23   1         86.66         68.20        10.66 o                         
 -18  23   1         37.48         39.93        11.05 o                         
 -16  23   1        208.46        242.94        11.94 o                         
 -14  23   1        190.11        216.40        13.70 o                         
 -12  23   1        192.91        216.65        11.15 o                         
 -10  23   1        306.12        362.38        14.89 o                         
  -8  23   1        495.57        521.68        17.10 o                         
  -6  23   1       1109.53       1112.20        18.68 o                         
  -4  23   1        452.56        471.24        12.23 o                         
  -2  23   1        860.58        804.11        14.15 o                         
   0  23   1        716.76        731.86        22.29 o                         
   2  23   1        839.96        795.81        19.62 o                         
   4  23   1        454.05        426.98        13.84 o                         
   6  23   1        933.65        888.99        15.22 o                         
   8  23   1        488.45        550.95        12.50 o                         
  10  23   1        320.35        351.64        11.74 o                         
  12  23   1        192.60        216.17        11.12 o                         
  14  23   1        208.49        223.55        15.13 o                         
  16  23   1        157.29        165.65        11.99 o                         
  18  23   1         32.77         41.57        11.71 o                         
  20  23   1         95.75         69.79        13.97 o                         
 -19  24   1         30.92         26.11        10.96 o                         
 -17  24   1          8.79          9.30        11.25 o                         
 -15  24   1        140.58        161.34        15.33 o                         
 -13  24   1         58.67         49.47        10.14 o                         
 -11  24   1         46.22         34.41        10.54 o                         
  -9  24   1        148.50        187.31        11.56 o                         
  -7  24   1        269.66        300.10        13.31 o                         
  -5  24   1        306.25        310.83        13.56 o                         
  -3  24   1        313.72        266.15        10.51 o                         
  -1  24   1        255.76        243.43        10.65 o                         
   1  24   1        307.88        322.23        11.95 o                         
   3  24   1        397.03        380.68        11.49 o                         
   5  24   1        320.88        292.66        17.19 o                         
   7  24   1        223.35        199.91        13.36 o                         
   9  24   1        111.08        125.50        10.69 o                         
  11  24   1         63.93         60.28        10.36 o                         
  13  24   1         72.21         70.71        10.63 o                         
  15  24   1        119.55        121.54        15.84 o                         
  17  24   1          7.06         -5.25        11.33 o                         
  19  24   1         29.09         18.65        12.31 o                         
 -18  25   1         50.73         28.70        12.35 o                         
 -16  25   1         22.40          8.96        11.12 o                         
 -14  25   1         75.75         63.00        11.82 o                         
 -12  25   1         83.88         80.43        11.58 o                         
 -10  25   1        103.74        110.19        14.19 o                         
  -8  25   1        177.91        176.75        11.41 o                         
  -6  25   1        164.27        168.94        10.62 o                         
  -4  25   1        397.98        378.88        12.07 o                         
  -2  25   1        265.75        264.06        11.58 o                         
   0  25   1        389.81        335.19        15.47 o                         
   2  25   1        274.40        257.48        16.03 o                         
   4  25   1        427.58        391.96        11.86 o                         
   6  25   1        162.19        171.26        10.51 o                         
   8  25   1        207.02        188.87        11.04 o                         
  10  25   1        110.89        117.76        12.01 o                         
  12  25   1        114.12         99.38        11.30 o                         
  14  25   1         83.08         63.12        11.43 o                         
  16  25   1         29.16         29.09        10.90 o                         
  18  25   1         55.01         26.88        13.47 o                         
 -17  26   1         18.03         17.58        17.84 o                         
 -15  26   1         25.78         24.39        12.57 o                         
 -13  26   1         80.15         61.54        10.55 o                         
 -11  26   1         40.17         48.78        11.68 o                         
  -9  26   1         45.85         78.78        14.23 o                         
  -7  26   1         82.64         96.78        11.06 o                         
  -5  26   1        157.67        159.15        11.43 o                         
  -3  26   1        156.74        135.88        11.20 o                         
  -1  26   1         55.34         68.27        12.97 o                         
   1  26   1         59.95         47.74        12.54 o                         
   3  26   1        206.73        181.71        12.30 o                         
   5  26   1        146.85        131.82        10.42 o                         
   7  26   1         74.03         70.63        10.16 o                         
   9  26   1         41.19         45.51        10.76 o                         
  11  26   1         50.69         49.58        10.69 o                         
  13  26   1         89.03         80.42        10.76 o                         
  15  26   1         25.85         20.62        12.70 o                         
  17  26   1         13.89          2.84        15.18 o                         
 -16  27   1         13.53          8.53        18.68 o                         
 -14  27   1         11.81          2.18        14.20 o                         
 -12  27   1         30.07          9.27        11.34 o                         
 -10  27   1         46.87         37.37        11.57 o                         
  -8  27   1         16.50          9.04        11.76 o                         
  -6  27   1         49.72         40.77        11.42 o                         
  -4  27   1         20.06         25.88         9.97 o                         
  -2  27   1         65.03         45.73        10.43 o                         
   0  27   1         86.74        101.94        11.39 o                         
   2  27   1         74.58         63.43        10.67 o                         
   4  27   1         22.57          7.32        10.89 o                         
   6  27   1         64.72         53.48        11.18 o                         
   8  27   1         18.50         25.88        10.59 o                         
  10  27   1         66.42         55.00        11.71 o                         
  12  27   1         43.75         32.38        12.34 o                         
  14  27   1         14.39          2.59        13.93 o                         
  16  27   1         19.68         -3.05        17.86 o                         
 -13  28   1         37.03         18.23        23.20 o                         
 -11  28   1         40.24         43.43        13.87 o                         
  -9  28   1         33.86         40.73        12.14 o                         
  -7  28   1        104.81        110.09        11.46 o                         
  -5  28   1        118.02         89.76        11.11 o                         
  -3  28   1         25.30         18.02        10.98 o                         
  -1  28   1         73.72         72.34        11.56 o                         
   1  28   1         81.69         57.01        13.28 o                         
   3  28   1         34.61         20.49        11.22 o                         
   5  28   1        127.86         82.99        10.92 o                         
   7  28   1         84.05         75.47        10.83 o                         
   9  28   1         32.36         25.21        11.96 o                         
  11  28   1         44.96         26.75        12.01 o                         
 -12  29   1         17.60         16.04        13.37 o                         
 -10  29   1         19.14         17.71        14.70 o                         
  -8  29   1          5.98          1.86        12.23 o                         
  -6  29   1         12.52          7.71        11.62 o                         
  -4  29   1         13.43         -4.55        10.93 o                         
  -2  29   1         12.87         24.96        11.03 o                         
   0  29   1          8.52         15.13        13.25 o                         
   2  29   1         13.74         14.96        11.15 o                         
   4  29   1         19.60          7.58        11.91 o                         
   6  29   1          9.15         13.24        10.80 o                         
   8  29   1          7.49         14.97        13.63 o                         
  10  29   1         24.01         38.15        17.36 o                         
  -9  30   1         44.44         34.90        17.90 o                         
  -7  30   1         33.18         56.99        24.69 o                         
  -5  30   1         44.52         28.41        30.12 o                         
  -3  30   1         46.07         41.09        21.79 o                         
  -1  30   1         13.64          6.50        14.23 o                         
   1  30   1         15.66          2.53        14.05 o                         
   3  30   1         53.29         24.75        14.49 o                         
   5  30   1         38.02         13.84        23.89 o                         
  -2  31   1         18.48          4.90        21.49 o                         
   0  31   1         33.32         24.52        18.31 o                         
   2  31   1         20.78         36.13        29.52 o                         
   4  31   1         19.40         27.67        25.47 o                         
   0   0   2       1195.32        930.42        14.08 o                         
   2   0   2       2680.95       2283.34        21.94 o                         
   4   0   2      23250.92      22395.94       191.80 o                         
   6   0   2      63477.82      65891.48       780.06 o                         
   8   0   2     108556.56     107970.41      1764.83 o                         
  10   0   2      77613.08      76749.54      1061.86 o                         
  12   0   2      49945.04      51119.75       573.27 o                         
  14   0   2      16429.84      16079.01       130.33 o                         
  16   0   2        646.63        650.51        14.63 o                         
  18   0   2        225.82        193.62         9.38 o                         
  20   0   2         38.22         56.26         8.73 o                         
  22   0   2        205.21        205.99        10.80 o                         
  24   0   2         78.01         68.26         9.89 o                         
  26   0   2        711.36        616.32        19.12 o                         
  28   0   2        217.63        171.79        12.09 o                         
  30   0   2        101.04         50.07        13.61 o                         
 -29   1   2         14.81         16.84        12.77 o                         
 -27   1   2         34.75         48.64        12.77 o                         
 -25   1   2         56.90         66.28        10.48 o                         
 -23   1   2        139.65        163.39        12.40 o                         
 -21   1   2         93.34         85.79         8.88 o                         
 -19   1   2        598.27        620.73        11.39 o                         
 -17   1   2       1651.07       1424.98        21.91 o                         
 -15   1   2       2387.88       2294.38        28.69 o                         
 -13   1   2       2061.81       2173.65        21.37 o                         
 -11   1   2       2185.59       1958.17        29.08 o                         
  -9   1   2       1078.17       1045.77        16.52 o                         
  -7   1   2       3800.61       3398.17        32.58 o                         
  -5   1   2       9479.63      10340.64        84.46 o                         
  -3   1   2      15501.03      13084.42       107.34 o                         
  -1   1   2      25122.87      24751.17       236.35 o                         
   1   1   2      25301.54      26050.63       237.17 o                         
   3   1   2      11734.48      10896.77        89.84 o                         
   5   1   2      11027.05      11421.51       120.81 o                         
   7   1   2       4867.85       4252.44        48.95 o                         
   9   1   2        929.78       1021.23        14.75 o                         
  11   1   2       2157.82       1999.39        19.93 o                         
  13   1   2       1533.62       1706.63        18.80 o                         
  15   1   2       2745.48       2722.86        26.78 o                         
  17   1   2       2025.63       1795.58        22.84 o                         
  19   1   2        634.18        586.11        11.73 o                         
  21   1   2         93.23         90.65         8.57 o                         
  23   1   2        117.72        110.12        10.74 o                         
  25   1   2         66.73         62.70        10.22 o                         
  27   1   2         36.41         40.44        11.32 o                         
  29   1   2         10.28          4.52        12.44 o                         
 -30   2   2         81.30         33.15        34.93 o                         
 -28   2   2        215.60        196.20        11.35 o                         
 -26   2   2        187.51        162.86        11.20 o                         
 -24   2   2        514.90        502.46        13.84 o                         
 -22   2   2         79.70         93.35        10.45 o                         
 -20   2   2        305.30        284.30         9.34 o                         
 -18   2   2        220.10        205.35         7.42 o                         
 -16   2   2        335.32        262.86         8.88 o                         
 -14   2   2       5619.29       5355.62        47.83 o                         
 -12   2   2      32256.90      29912.26       257.71 o                         
 -10   2   2      76721.97      78178.45      1096.09 o                         
  -8   2   2      66781.58      67361.36       730.79 o                         
  -6   2   2      48641.97      46447.62       418.39 o                         
  -4   2   2      14389.80      14538.59       118.26 o                         
  -2   2   2       1310.95       1187.32        13.05 o                         
   0   2   2       2727.15       2298.08        21.80 o                         
   2   2   2       1348.94       1359.65        17.90 o                         
   4   2   2      15559.17      15373.53       129.72 o                         
   6   2   2      48141.27      45823.82       517.21 o                         
   8   2   2      69442.20      68926.20       965.41 o                         
  10   2   2      87954.36      88648.47      1127.04 o                         
  12   2   2      33401.15      32269.40       259.33 o                         
  14   2   2       6749.30       6170.86        55.14 o                         
  16   2   2        436.54        414.52        12.27 o                         
  18   2   2        183.62        184.88         9.15 o                         
  20   2   2        329.46        333.77        11.41 o                         
  22   2   2         67.72         78.66        11.37 o                         
  24   2   2        624.09        596.84        17.55 o                         
  26   2   2        245.39        242.81        11.53 o                         
  28   2   2        260.06        255.21        13.45 o                         
  30   2   2         78.34         24.46        11.84 o                         
 -29   3   2          5.05          7.78        12.50 o                         
 -27   3   2         54.69         61.94        11.49 o                         
 -25   3   2        217.75        212.87        10.90 o                         
 -23   3   2        207.60        202.74        10.77 o                         
 -21   3   2        198.98        199.79         8.85 o                         
 -19   3   2        440.84        426.87        12.36 o                         
 -17   3   2        841.12        840.25        20.79 o                         
 -15   3   2       1237.14       1318.80        21.73 o                         
 -13   3   2       1860.23       1845.33        24.37 o                         
 -11   3   2       1314.64       1270.66        14.44 o                         
  -9   3   2       9064.46       8446.04        82.13 o                         
  -7   3   2       2620.18       2179.18        20.59 o                         
  -5   3   2       2074.00       2125.41        23.15 o                         
  -3   3   2       1276.82       1041.57        11.52 o                         
  -1   3   2      11626.35      10873.34        90.06 o                         
   1   3   2      15382.24      13011.11       107.63 o                         
   3   3   2       1299.29       1165.79        14.60 o                         
   5   3   2       2461.70       2382.33        26.04 o                         
   7   3   2       2495.32       2154.14        20.33 o                         
   9   3   2       9486.42       8785.63        79.17 o                         
  11   3   2       1808.12       1558.99        16.19 o                         
  13   3   2       2686.43       2747.23        26.17 o                         
  15   3   2       1786.95       1906.25        20.54 o                         
  17   3   2       1044.61       1049.40        16.41 o                         
  19   3   2        618.68        600.82        14.31 o                         
  21   3   2        270.38        271.60         9.72 o                         
  23   3   2        199.24        184.84        12.24 o                         
  25   3   2        170.80        153.29        10.56 o                         
  27   3   2         41.03         45.29        12.15 o                         
  29   3   2          4.08          2.31        10.92 o                         
 -30   4   2         40.93          9.31        25.79 o                         
 -28   4   2        101.06         80.92        11.84 o                         
 -26   4   2        116.91        128.47        10.92 o                         
 -24   4   2        271.83        250.67        11.46 o                         
 -22   4   2        226.33        222.14         9.49 o                         
 -20   4   2       1609.51       1510.20        20.37 o                         
 -18   4   2       1136.30       1136.79        20.80 o                         
 -16   4   2       1042.85       1046.11        14.13 o                         
 -14   4   2        763.31        674.71        10.47 o                         
 -12   4   2       9938.99      10222.31        87.34 o                         
 -10   4   2      30208.74      29427.80       266.00 o                         
  -8   4   2      31514.33      32110.76       248.21 o                         
  -6   4   2      16226.62      15757.44       127.45 o                         
  -4   4   2       1012.64        935.28        13.01 o                         
  -2   4   2      15323.94      15447.73       141.90 o                         
   0   4   2      23803.31      22268.69       200.85 o                         
   2   4   2      14085.74      14553.64       118.34 o                         
   4   4   2       1042.60       1095.24        12.83 o                         
   6   4   2      20834.85      18643.20       150.57 o                         
   8   4   2      36262.70      34247.30       372.48 o                         
  10   4   2      32382.27      30150.94       237.82 o                         
  12   4   2      13220.95      13462.14       110.29 o                         
  14   4   2        765.62        875.28        26.21 o                         
  16   4   2        854.35        887.60        13.63 o                         
  18   4   2       1020.71        994.65        14.41 o                         
  20   4   2       1320.86       1238.20        17.47 o                         
  22   4   2        186.09        195.49         9.69 o                         
  24   4   2        343.08        361.29        11.78 o                         
  26   4   2        167.62        200.99        11.93 o                         
  28   4   2        125.65         99.97        10.78 o                         
  30   4   2         59.15         32.87        13.43 o                         
 -29   5   2         26.25         22.28        14.05 o                         
 -27   5   2         61.11         47.97        11.39 o                         
 -25   5   2        277.68        254.52        12.14 o                         
 -23   5   2        162.22        159.17        10.13 o                         
 -21   5   2        207.91        218.19         9.43 o                         
 -19   5   2        265.17        269.52         9.85 o                         
 -17   5   2        850.42        896.88        14.80 o                         
 -15   5   2        331.13        302.84        11.19 o                         
 -13   5   2       1855.77       1699.82        18.06 o                         
 -11   5   2       2278.94       2295.38        24.66 o                         
  -9   5   2       1688.70       1684.13        24.80 o                         
  -7   5   2      13616.87      13752.23       112.36 o                         
  -5   5   2       2950.45       2935.53        27.13 o                         
  -3   5   2       2419.88       2410.86        28.45 o                         
  -1   5   2      11050.09      11584.94       111.27 o                         
   1   5   2       9412.27      10041.72        84.07 o                         
   3   5   2       2007.67       2080.75        20.28 o                         
   5   5   2       2929.01       2862.28        27.50 o                         
   7   5   2      14429.06      14580.35       145.90 o                         
   9   5   2       1662.15       1972.30        31.33 o                         
  11   5   2       2168.56       2288.03        23.29 o                         
  13   5   2       2102.68       1984.84        20.47 o                         
  15   5   2        472.36        470.87         8.30 o                         
  17   5   2       1220.11       1270.56        17.07 o                         
  19   5   2        383.62        401.64        11.04 o                         
  21   5   2        152.57        166.11        10.50 o                         
  23   5   2        114.32         84.51        12.19 o                         
  25   5   2        234.13        217.33        12.58 o                         
  27   5   2         53.98         24.33        11.21 o                         
  29   5   2         19.73         19.08        15.43 o                         
 -28   6   2         37.61         30.91        12.03 o                         
 -26   6   2         79.58         77.00        11.59 o                         
 -24   6   2        216.29        172.46        10.76 o                         
 -22   6   2       1011.82        876.32        19.24 o                         
 -20   6   2       1952.87       1825.61        22.54 o                         
 -18   6   2       5267.68       5469.94        51.58 o                         
 -16   6   2       3767.15       3888.03        37.47 o                         
 -14   6   2       1116.95       1273.05        16.53 o                         
 -12   6   2        324.92        364.87         6.96 o                         
 -10   6   2       4259.90       4442.74        40.53 o                         
  -8   6   2       8823.44       8468.27        72.33 o                         
  -6   6   2        812.09        749.97        12.61 o                         
  -4   6   2      20360.14      18993.68       156.00 o                         
  -2   6   2      48208.24      46818.38       463.24 o                         
   0   6   2      65137.42      65274.64       842.33 o                         
   2   6   2      48448.84      45798.91       417.30 o                         
   4   6   2      15681.24      15542.38       127.72 o                         
   6   6   2        837.82        883.84        11.01 o                         
   8   6   2      10726.36      10333.15        90.18 o                         
  10   6   2       4765.46       4295.34        51.64 o                         
  12   6   2        376.85        370.81         7.57 o                         
  14   6   2       1019.71       1181.80        14.65 o                         
  16   6   2       3585.37       3639.93        36.29 o                         
  18   6   2       4834.38       5391.56        50.15 o                         
  20   6   2       1595.97       1601.16        20.09 o                         
  22   6   2        713.77        573.07        14.28 o                         
  24   6   2        161.62        120.22        10.24 o                         
  26   6   2        112.48        135.82        11.87 o                         
  28   6   2         47.59         56.14        11.18 o                         
 -27   7   2         97.70         80.55        13.02 o                         
 -25   7   2         93.64        109.93        11.31 o                         
 -23   7   2        395.79        407.16        15.15 o                         
 -21   7   2        145.39        138.27        12.99 o                         
 -19   7   2        295.15        309.42        11.05 o                         
 -17   7   2        336.86        312.40         8.85 o                         
 -15   7   2       1073.74       1027.96        15.23 o                         
 -13   7   2       1981.36       1876.27        26.12 o                         
 -11   7   2       3648.64       3670.03        39.00 o                         
  -9   7   2       5166.13       5715.18        49.48 o                         
  -7   7   2       3266.43       3668.65        51.49 o                         
  -5   7   2      14492.13      14385.37       125.69 o                         
  -3   7   2       2756.37       2185.97        20.96 o                         
  -1   7   2       4691.05       4196.37        45.57 o                         
   1   7   2       3680.49       3437.18        30.52 o                         
   3   7   2       2854.64       2181.36        20.63 o                         
   5   7   2      13724.19      13791.31       112.30 o                         
   7   7   2       3411.89       4422.84        37.99 o                         
   9   7   2       5883.67       5526.16        69.64 o                         
  11   7   2       2926.62       2985.33        34.30 o                         
  13   7   2       1494.59       1496.29        20.21 o                         
  15   7   2       1297.20       1360.15        16.03 o                         
  17   7   2        452.31        441.09        13.96 o                         
  19   7   2        270.55        303.73         8.93 o                         
  21   7   2        159.43        152.76        11.22 o                         
  23   7   2        331.62        350.26        11.13 o                         
  25   7   2         81.70         62.07        12.67 o                         
  27   7   2         83.35         57.72        10.90 o                         
  29   7   2         13.36         37.53        29.31 o                         
 -28   8   2         12.04         12.60        12.53 o                         
 -26   8   2         50.14         46.74        12.47 o                         
 -24   8   2        196.06        189.86        11.46 o                         
 -22   8   2       1165.60       1027.73        17.77 o                         
 -20   8   2       3599.72       3625.62        40.33 o                         
 -18   8   2       6527.14       6872.59        72.07 o                         
 -16   8   2       4632.01       5137.42        55.54 o                         
 -14   8   2       3332.48       3278.99        37.31 o                         
 -12   8   2        902.52        795.65        13.46 o                         
 -10   8   2        766.54        846.50        12.81 o                         
  -8   8   2        191.38        169.22         6.21 o                         
  -6   8   2      10674.81       9995.46       101.40 o                         
  -4   8   2      37468.78      35176.61       361.76 o                         
  -2   8   2      70724.62      69538.87       881.18 o                         
   0   8   2     107765.41     107859.73      1363.05 o                         
   2   8   2      67288.31      65201.96       730.19 o                         
   4   8   2      32294.71      31000.68       247.54 o                         
   6   8   2       8797.14       8657.16        72.67 o                         
   8   8   2        205.05        232.46         6.62 o                         
  10   8   2        899.42       1001.19        11.89 o                         
  12   8   2       1085.49       1004.23        12.32 o                         
  14   8   2       2949.15       3183.13        31.45 o                         
  16   8   2       5050.75       5628.73        55.28 o                         
  18   8   2       5939.07       6459.56        59.00 o                         
  20   8   2       3161.31       3337.87        35.51 o                         
  22   8   2        971.67        892.09        15.62 o                         
  24   8   2        143.84        122.72        10.99 o                         
  26   8   2         35.42         32.96        10.59 o                         
  28   8   2         14.82         17.50        16.07 o                         
 -27   9   2         31.53         12.40        11.22 o                         
 -25   9   2        142.04        121.45        14.22 o                         
 -23   9   2         65.80         61.87        10.29 o                         
 -21   9   2        210.80        207.58        13.40 o                         
 -19   9   2        311.87        311.02        14.52 o                         
 -17   9   2        202.15        250.11        13.45 o                         
 -15   9   2        342.62        274.36        10.53 o                         
 -13   9   2        657.94        624.29        13.17 o                         
 -11   9   2       5532.55       5895.11        73.75 o                         
  -9   9   2       6288.17       6125.67        63.66 o                         
  -7   9   2       6087.17       6153.17        58.75 o                         
  -5   9   2       1693.91       1677.95        20.21 o                         
  -3   9   2       9348.38       8594.63        71.76 o                         
  -1   9   2        936.26        913.82        16.74 o                         
   1   9   2       1134.75       1148.58        15.68 o                         
   3   9   2       8962.95       8383.26        70.32 o                         
   5   9   2       1873.70       2060.09        18.95 o                         
   7   9   2       5129.43       4957.46        50.01 o                         
   9   9   2       6368.01       6619.82        63.87 o                         
  11   9   2       4978.68       5571.26        50.02 o                         
  13   9   2        496.25        486.69        10.26 o                         
  15   9   2        432.72        450.71        14.34 o                         
  17   9   2        205.58        206.84         8.08 o                         
  19   9   2        416.11        425.97        10.51 o                         
  21   9   2        152.69        150.48         9.94 o                         
  23   9   2         80.40         86.29         9.76 o                         
  25   9   2        132.54         99.93        12.07 o                         
  27   9   2         33.77         29.54        15.52 o                         
 -26  10   2         22.84         14.02        11.04 o                         
 -24  10   2         96.59         85.76        13.10 o                         
 -22  10   2        810.84        864.61        15.56 o                         
 -20  10   2       3233.38       3632.75        37.52 o                         
 -18  10   2       3328.89       3853.77        39.01 o                         
 -16  10   2       5843.32       6521.72        60.63 o                         
 -14  10   2       2885.97       3061.14        34.09 o                         
 -12  10   2        509.58        454.51         9.04 o                         
 -10  10   2         77.51         90.49         5.94 o                         
  -8  10   2        858.87        941.19        12.30 o                         
  -6  10   2       5254.45       4992.75        43.78 o                         
  -4  10   2      33372.21      30117.64       275.75 o                         
  -2  10   2      88090.52      89319.79      1119.00 o                         
   0  10   2      75291.44      76193.36       965.36 o                         
   2  10   2      77102.66      79035.12      1067.24 o                         
   4  10   2      31236.23      29177.50       247.47 o                         
   6  10   2       4511.72       3958.95        37.20 o                         
   8  10   2        741.03        893.47        12.68 o                         
  10  10   2         77.11         71.92         5.14 o                         
  12  10   2        649.34        539.75        11.78 o                         
  14  10   2       3754.33       4211.27        40.49 o                         
  16  10   2       6114.33       7144.38        64.26 o                         
  18  10   2       3704.47       4437.48        43.99 o                         
  20  10   2       3162.51       3679.55        40.95 o                         
  22  10   2        720.79        856.12        22.00 o                         
  24  10   2         90.22        105.48        15.82 o                         
  26  10   2         17.12          7.35        11.78 o                         
 -27  11   2         18.71         27.80        16.55 o                         
 -25  11   2         56.18         58.28        11.28 o                         
 -23  11   2        100.40         92.38        11.31 o                         
 -21  11   2         25.26         36.65        10.00 o                         
 -19  11   2         43.89         63.21        10.30 o                         
 -17  11   2        625.16        621.59        13.57 o                         
 -15  11   2        399.82        450.42         9.85 o                         
 -13  11   2         36.94         48.77         6.64 o                         
 -11  11   2        263.64        228.45         8.40 o                         
  -9  11   2       4982.81       5658.77        49.89 o                         
  -7  11   2       2917.30       2936.98        34.02 o                         
  -5  11   2       2117.49       2391.79        33.96 o                         
  -3  11   2       1927.90       1633.75        17.00 o                         
  -1  11   2       2049.95       2026.04        21.20 o                         
   1  11   2       2062.77       1925.26        20.28 o                         
   3  11   2       1411.22       1247.15        15.62 o                         
   5  11   2       2195.76       2233.04        24.67 o                         
   7  11   2       3680.04       3708.90        43.72 o                         
   9  11   2       5510.32       5850.96        60.03 o                         
  11  11   2        263.05        223.33         6.36 o                         
  13  11   2         41.63         40.34         5.70 o                         
  15  11   2        487.32        491.63        10.55 o                         
  17  11   2        853.56        858.28        14.95 o                         
  19  11   2         52.35         53.16        11.24 o                         
  21  11   2         21.00         25.62         9.54 o                         
  23  11   2        102.25        108.35        14.13 o                         
  25  11   2         79.79         87.83        13.75 o                         
  27  11   2         25.01         48.88        35.97 o                         
 -26  12   2         14.60         26.24        13.48 o                         
 -24  12   2         60.60         35.90        11.24 o                         
 -22  12   2        362.27        399.30        14.85 o                         
 -20  12   2        868.24       1104.39        18.65 o                         
 -18  12   2       2802.62       3382.67        38.31 o                         
 -16  12   2       2031.05       2226.16        29.99 o                         
 -14  12   2       1700.52       1799.27        27.74 o                         
 -12  12   2        312.93        299.54        11.73 o                         
 -10  12   2        637.96        552.52        11.62 o                         
  -8  12   2       1046.73        930.36        15.39 o                         
  -6  12   2        508.04        437.37         9.79 o                         
  -4  12   2      13051.58      13216.93       108.68 o                         
  -2  12   2      32423.36      30995.53       289.59 o                         
   0  12   2      50848.05      51592.12       662.87 o                         
   2  12   2      31688.31      30967.26       277.60 o                         
   4  12   2       9868.20      10550.21        92.96 o                         
   6  12   2        445.83        384.64         9.96 o                         
   8  12   2        883.69        901.84        14.55 o                         
  10  12   2        496.72        434.71        12.00 o                         
  12  12   2        299.94        241.49        10.03 o                         
  14  12   2       2458.14       2642.68        46.22 o                         
  16  12   2       2722.80       3012.10        38.18 o                         
  18  12   2       3142.81       3870.57        46.95 o                         
  20  12   2       1090.29       1466.64        24.37 o                         
  22  12   2        373.09        469.58        12.70 o                         
  24  12   2         54.43         56.78        11.53 o                         
  26  12   2         11.76          5.52        11.87 o                         
 -27  13   2         20.65          4.05        26.22 o                         
 -25  13   2         33.82         26.78        12.18 o                         
 -23  13   2         68.18         75.75        15.95 o                         
 -21  13   2         40.97         52.91        10.22 o                         
 -19  13   2        251.52        278.50        11.21 o                         
 -17  13   2        547.16        603.03        12.38 o                         
 -15  13   2        585.68        666.86        14.75 o                         
 -13  13   2        739.68        816.00        13.04 o                         
 -11  13   2         65.88         69.42         6.77 o                         
  -9  13   2        480.94        480.86        14.98 o                         
  -7  13   2       1458.65       1497.70        23.14 o                         
  -5  13   2       2129.73       2039.15        21.35 o                         
  -3  13   2       2543.70       2598.61        27.64 o                         
  -1  13   2       1620.29       1780.41        18.37 o                         
   1  13   2       2128.10       2139.42        20.94 o                         
   3  13   2       1762.93       1936.91        19.89 o                         
   5  13   2       1863.37       1708.79        20.71 o                         
   7  13   2       1945.15       1897.73        25.25 o                         
   9  13   2        647.77        634.14        14.36 o                         
  11  13   2         51.87         39.07         6.47 o                         
  13  13   2        733.91        778.27        13.09 o                         
  15  13   2        707.30        721.18        14.02 o                         
  17  13   2        588.02        587.89        12.77 o                         
  19  13   2        256.44        264.38        11.96 o                         
  21  13   2         46.37         60.16        11.36 o                         
  23  13   2         82.20         93.61        13.82 o                         
  25  13   2         37.88         39.96        11.30 o                         
  27  13   2         24.95         12.60        25.68 o                         
 -26  14   2         46.97         20.22        12.80 o                         
 -24  14   2         11.48          1.18        11.79 o                         
 -22  14   2         67.48         75.32        10.81 o                         
 -20  14   2        360.74        448.75        19.59 o                         
 -18  14   2        577.73        635.06        17.42 o                         
 -16  14   2       1143.60       1290.90        24.88 o                         
 -14  14   2        215.10        205.51         8.09 o                         
 -12  14   2       2427.83       2661.07        36.74 o                         
 -10  14   2       3582.19       4035.48        41.10 o                         
  -8  14   2       2961.73       3087.01        31.02 o                         
  -6  14   2       1073.71       1270.95        14.89 o                         
  -4  14   2        688.66        676.19         9.87 o                         
  -2  14   2       6992.46       6408.77        54.70 o                         
   0  14   2      16241.99      15776.90       128.92 o                         
   2  14   2       5819.25       5302.92        47.20 o                         
   4  14   2        758.32        843.00        12.85 o                         
   6  14   2       1153.11       1256.10        18.56 o                         
   8  14   2       3374.10       3361.64        37.13 o                         
  10  14   2       2766.77       3250.07        40.81 o                         
  12  14   2       1675.58       1813.19        22.88 o                         
  14  14   2        207.18        189.57         8.54 o                         
  16  14   2       1640.51       1842.52        27.78 o                         
  18  14   2        832.28        938.78        26.08 o                         
  20  14   2        426.90        534.49        14.27 o                         
  22  14   2         96.81        132.84        11.90 o                         
  24  14   2         10.43         34.69        12.06 o                         
  26  14   2         37.91         20.19        18.09 o                         
 -25  15   2         37.67         52.07        13.69 o                         
 -23  15   2         24.78         30.35        10.95 o                         
 -21  15   2        159.05        188.11        13.51 o                         
 -19  15   2        209.54        248.52        10.75 o                         
 -17  15   2        405.22        461.43        11.53 o                         
 -15  15   2       1053.24       1231.35        17.05 o                         
 -13  15   2        757.65        799.94        15.25 o                         
 -11  15   2        525.55        547.74        14.50 o                         
  -9  15   2        372.75        372.07         8.64 o                         
  -7  15   2       1201.79       1283.12        16.02 o                         
  -5  15   2        462.81        449.59         8.49 o                         
  -3  15   2       1807.08       1918.33        20.31 o                         
  -1  15   2       2772.25       2753.95        26.44 o                         
   1  15   2       2383.45       2236.65        27.99 o                         
   3  15   2       1256.65       1327.47        17.18 o                         
   5  15   2        325.88        327.50        10.87 o                         
   7  15   2       1002.94       1109.58        15.45 o                         
   9  15   2        303.76        340.74         8.53 o                         
  11  15   2        421.65        413.09         9.92 o                         
  13  15   2        618.33        610.92        11.81 o                         
  15  15   2       1041.94       1174.85        17.46 o                         
  17  15   2        377.43        416.89        11.32 o                         
  19  15   2        193.12        211.89        13.55 o                         
  21  15   2        109.13        121.97        12.85 o                         
  23  15   2         31.39         38.62        12.42 o                         
  25  15   2         44.82         53.28        11.98 o                         
 -24  16   2         66.50         32.50        11.97 o                         
 -22  16   2          2.84          5.81        10.77 o                         
 -20  16   2         80.74        100.69        10.28 o                         
 -18  16   2        185.21        204.36        13.30 o                         
 -16  16   2        119.96        136.44        10.45 o                         
 -14  16   2       1691.59       1848.72        26.82 o                         
 -12  16   2       2655.08       2958.81        51.18 o                         
 -10  16   2       6048.59       7041.44        64.45 o                         
  -8  16   2       5062.64       5677.87        58.25 o                         
  -6  16   2       3605.75       3813.62        35.76 o                         
  -4  16   2        874.90        882.54        12.40 o                         
  -2  16   2        391.42        357.58         8.58 o                         
   0  16   2        648.70        651.31        16.64 o                         
   2  16   2        309.37        303.64         9.33 o                         
   4  16   2       1073.99       1052.34        13.98 o                         
   6  16   2       3738.15       3741.79        38.25 o                         
   8  16   2       4605.37       5009.07        51.18 o                         
  10  16   2       5829.00       6641.98        60.76 o                         
  12  16   2       1974.71       2270.49        26.14 o                         
  14  16   2       1179.41       1266.98        18.94 o                         
  16  16   2        119.74        132.40        11.41 o                         
  18  16   2        235.90        265.55        14.81 o                         
  20  16   2        106.46        107.61        11.57 o                         
  22  16   2          3.29          3.16        11.27 o                         
  24  16   2         63.35         40.11        11.12 o                         
  26  16   2         38.07         31.74        21.35 o                         
 -25  17   2         26.76         11.58        16.00 o                         
 -23  17   2         46.99         48.09        11.72 o                         
 -21  17   2          7.88          3.45        11.14 o                         
 -19  17   2        220.26        228.26        15.43 o                         
 -17  17   2        321.97        400.77        16.28 o                         
 -15  17   2        395.72        411.90        14.67 o                         
 -13  17   2        568.86        612.70        12.27 o                         
 -11  17   2        846.51        843.05        14.83 o                         
  -9  17   2        225.16        229.89        10.45 o                         
  -7  17   2        406.75        406.26        11.07 o                         
  -5  17   2       1222.02       1297.99        16.15 o                         
  -3  17   2       1079.83       1080.10        14.04 o                         
  -1  17   2       2030.59       1734.65        29.09 o                         
   1  17   2       1676.03       1469.98        20.22 o                         
   3  17   2        854.03        821.43        16.98 o                         
   5  17   2        851.13        923.65        14.09 o                         
   7  17   2        298.79        336.97        13.90 o                         
   9  17   2        212.28        223.13        10.87 o                         
  11  17   2        621.61        645.06        14.92 o                         
  13  17   2        519.43        564.75        12.06 o                         
  15  17   2        426.89        452.48        11.80 o                         
  17  17   2        320.22        401.96        12.00 o                         
  19  17   2        175.27        168.11        10.81 o                         
  21  17   2          6.10          9.10        10.59 o                         
  23  17   2         47.59         34.38        10.64 o                         
  25  17   2         29.93         16.70        16.07 o                         
 -24  18   2         33.04         31.05        15.60 o                         
 -22  18   2         34.06         23.88        11.24 o                         
 -20  18   2          5.71         17.81        12.26 o                         
 -18  18   2         36.44         31.95        10.41 o                         
 -16  18   2        244.91        287.83        11.54 o                         
 -14  18   2        826.32        920.40        15.75 o                         
 -12  18   2       3217.87       3952.06        44.08 o                         
 -10  18   2       3763.18       4436.71        43.62 o                         
  -8  18   2       5750.86       6240.12        58.82 o                         
  -6  18   2       4813.87       5180.38        52.46 o                         
  -4  18   2       1042.87       1049.24        14.61 o                         
  -2  18   2        188.23        165.71         7.09 o                         
   0  18   2        198.65        199.79        10.43 o                         
   2  18   2        230.08        217.38         9.27 o                         
   4  18   2       1135.82       1082.73        16.22 o                         
   6  18   2       5300.39       5619.59        54.70 o                         
   8  18   2       6360.60       6885.10        65.59 o                         
  10  18   2       3396.89       3862.25        38.86 o                         
  12  18   2       2857.67       3353.18        35.65 o                         
  14  18   2        569.71        628.50        15.98 o                         
  16  18   2        190.37        217.85        10.44 o                         
  18  18   2         36.95         25.19        10.88 o                         
  20  18   2          5.30         16.90        10.50 o                         
  22  18   2         33.78         24.26        11.41 o                         
  24  18   2         40.61         14.88        12.73 o                         
 -23  19   2         11.80         11.40        11.98 o                         
 -21  19   2         27.13         18.79        12.58 o                         
 -19  19   2         13.82         31.37        10.97 o                         
 -17  19   2        181.25        182.42        10.80 o                         
 -15  19   2        180.50        201.10         9.97 o                         
 -13  19   2        254.26        265.00        12.19 o                         
 -11  19   2         43.45         47.52        10.26 o                         
  -9  19   2        414.64        423.25        14.45 o                         
  -7  19   2        310.12        310.06         8.94 o                         
  -5  19   2        369.70        366.32         9.46 o                         
  -3  19   2        632.92        614.39        11.11 o                         
  -1  19   2        621.24        622.96        12.45 o                         
   1  19   2        581.83        581.86        10.50 o                         
   3  19   2        448.52        398.64        11.38 o                         
   5  19   2        259.19        279.92        12.51 o                         
   7  19   2        327.45        311.73        11.19 o                         
   9  19   2        306.25        308.44         9.92 o                         
  11  19   2         38.48         69.00        11.66 o                         
  13  19   2        254.37        292.75        10.65 o                         
  15  19   2        193.63        247.13        11.06 o                         
  17  19   2        225.24        217.83        11.26 o                         
  19  19   2         13.40          3.15        10.66 o                         
  21  19   2         24.36         26.22        11.10 o                         
  23  19   2         15.43         31.95        14.01 o                         
 -22  20   2         22.18         14.84        19.62 o                         
 -20  20   2          1.77          6.73        11.13 o                         
 -18  20   2          5.48         11.34        10.77 o                         
 -16  20   2        106.68        114.10        10.51 o                         
 -14  20   2        424.05        546.00        12.98 o                         
 -12  20   2       1106.12       1440.69        24.07 o                         
 -10  20   2       3165.71       3732.75        38.49 o                         
  -8  20   2       3253.91       3298.59        35.13 o                         
  -6  20   2       1536.01       1425.69        19.86 o                         
  -4  20   2       1295.12       1188.38        19.00 o                         
  -2  20   2        324.83        312.74        12.85 o                         
   0  20   2         47.19         45.97         7.14 o                         
   2  20   2        301.42        294.18         8.72 o                         
   4  20   2       1595.43       1515.36        19.87 o                         
   6  20   2       1945.64       1942.59        24.38 o                         
   8  20   2       3707.81       3662.75        39.39 o                         
  10  20   2       3199.56       3538.38        37.29 o                         
  12  20   2        883.18       1113.03        17.65 o                         
  14  20   2        359.96        433.11        11.85 o                         
  16  20   2         82.23         92.59        10.36 o                         
  18  20   2          5.72          1.71        10.89 o                         
  20  20   2          1.57          9.12        10.71 o                         
  22  20   2         30.61         10.22        12.44 o                         
 -21  21   2          1.39         12.25        16.48 o                         
 -19  21   2         25.66         20.78        10.76 o                         
 -17  21   2          4.60          1.48        10.33 o                         
 -15  21   2        111.28        102.52        10.67 o                         
 -13  21   2         46.08         37.66        15.65 o                         
 -11  21   2         18.81         49.63        13.89 o                         
  -9  21   2        164.40        162.38         9.26 o                         
  -7  21   2        152.48        142.80        10.75 o                         
  -5  21   2        159.06        162.38        10.13 o                         
  -3  21   2        262.74        249.29         8.89 o                         
  -1  21   2         97.64        100.13         8.02 o                         
   1  21   2         98.63         82.97         7.77 o                         
   3  21   2        192.42        197.09         9.36 o                         
   5  21   2        215.41        222.45        11.33 o                         
   7  21   2        140.23        137.81        10.61 o                         
   9  21   2        226.85        212.68        10.47 o                         
  11  21   2         22.38         32.31        10.90 o                         
  13  21   2         40.52         38.28        12.44 o                         
  15  21   2        161.86        189.67        17.88 o                         
  17  21   2          6.26         16.38        11.34 o                         
  19  21   2         27.92         23.84        11.75 o                         
  21  21   2          1.60         20.45        25.35 o                         
 -20  22   2         28.81         11.63        11.96 o                         
 -18  22   2         34.94         39.41        11.78 o                         
 -16  22   2          1.99          7.51        10.47 o                         
 -14  22   2         87.39        129.91        10.73 o                         
 -12  22   2        354.13        449.94        13.53 o                         
 -10  22   2        765.93        851.74        18.38 o                         
  -8  22   2        983.71        938.32        16.60 o                         
  -6  22   2        713.78        601.87        13.52 o                         
  -4  22   2        215.43        191.14        10.87 o                         
  -2  22   2         70.47         80.55        11.18 o                         
   0  22   2        199.46        224.38        10.44 o                         
   2  22   2         80.74         64.46         9.01 o                         
   4  22   2        262.07        224.86        12.01 o                         
   6  22   2       1000.81        834.85        21.49 o                         
   8  22   2       1176.50       1027.97        22.64 o                         
  10  22   2        860.05        886.56        15.91 o                         
  12  22   2        347.11        430.25        15.33 o                         
  14  22   2         61.31        100.70        10.90 o                         
  16  22   2          1.66          8.17        10.97 o                         
  18  22   2         36.02         33.44        11.63 o                         
  20  22   2         21.23         27.64        13.86 o                         
 -19  23   2         13.43         -1.44        11.18 o                         
 -17  23   2         50.07         54.58        11.76 o                         
 -15  23   2         30.85         39.24        11.06 o                         
 -13  23   2         82.36        106.36        11.49 o                         
 -11  23   2        102.26        115.12        10.16 o                         
  -9  23   2         78.46         70.95        11.98 o                         
  -7  23   2        343.55        355.18        11.45 o                         
  -5  23   2        105.91        105.09         9.27 o                         
  -3  23   2        201.32        168.52         9.36 o                         
  -1  23   2        120.57        131.26         9.09 o                         
   1  23   2        134.34        131.70        12.36 o                         
   3  23   2        213.29        207.37        10.79 o                         
   5  23   2        146.76        126.91        14.49 o                         
   7  23   2        406.31        377.58        12.80 o                         
   9  23   2         63.93         50.46        15.26 o                         
  11  23   2        103.09        106.97        11.08 o                         
  13  23   2         69.51         78.82        10.91 o                         
  15  23   2         24.59         26.38        10.95 o                         
  17  23   2         49.12         29.30        11.71 o                         
  19  23   2         10.58         13.71        12.41 o                         
 -18  24   2         38.54         32.70        13.60 o                         
 -16  24   2         64.08         53.56        12.94 o                         
 -14  24   2         10.74          5.02        11.73 o                         
 -12  24   2         49.80         44.30        19.24 o                         
 -10  24   2         86.08        106.57        12.92 o                         
  -8  24   2        150.53        139.80        10.54 o                         
  -6  24   2        154.82        119.30        10.03 o                         
  -4  24   2        338.73        350.23        14.03 o                         
  -2  24   2        654.64        647.14        13.33 o                         
   0  24   2         62.48         65.67         9.79 o                         
   2  24   2        529.04        450.11        11.70 o                         
   4  24   2        264.98        271.54        13.09 o                         
   6  24   2        209.81        168.66        15.51 o                         
   8  24   2        200.78        173.53        10.84 o                         
  10  24   2         95.04        114.41        11.03 o                         
  12  24   2         56.45         51.07        11.32 o                         
  14  24   2         12.07         17.40        11.11 o                         
  16  24   2         67.78         39.40        13.65 o                         
  18  24   2         31.55         25.11        12.03 o                         
 -17  25   2         30.29         15.30        16.49 o                         
 -15  25   2         45.63         49.92        12.14 o                         
 -13  25   2         32.33         42.84        12.66 o                         
 -11  25   2         80.67         92.50        10.84 o                         
  -9  25   2        132.14        120.56        10.31 o                         
  -7  25   2         76.88         80.45        12.90 o                         
  -5  25   2        234.34        214.54        12.80 o                         
  -3  25   2        168.94        166.78        12.49 o                         
  -1  25   2         65.65         47.12         9.98 o                         
   1  25   2         54.89         49.61        10.10 o                         
   3  25   2        204.92        180.14        13.93 o                         
   5  25   2        280.32        271.05        12.43 o                         
   7  25   2         87.23         79.89        14.01 o                         
   9  25   2        141.55        126.68        10.55 o                         
  11  25   2         56.28         47.48        17.18 o                         
  13  25   2         29.10         27.50        10.89 o                         
  15  25   2         38.76         25.53        12.01 o                         
  17  25   2         26.65         16.64        26.88 o                         
 -16  26   2         38.21        -24.45        24.45 o                         
 -14  26   2         35.84         27.41        20.06 o                         
 -12  26   2         11.82          2.45        11.16 o                         
 -10  26   2         15.41         17.79        10.79 o                         
  -8  26   2         33.17         21.96        14.18 o                         
  -6  26   2        107.86        137.93        13.47 o                         
  -4  26   2        155.99        175.28        12.52 o                         
  -2  26   2        251.47        218.58        10.95 o                         
   0  26   2        711.17        621.56        29.96 o                         
   2  26   2        195.20        169.10        17.32 o                         
   4  26   2        108.35        132.39        11.00 o                         
   6  26   2         75.43         85.75        12.41 o                         
   8  26   2         46.04         40.35        10.40 o                         
  10  26   2         20.80         17.43        12.25 o                         
  12  26   2         15.11         13.12        11.97 o                         
  14  26   2         44.69         28.86        14.98 o                         
 -13  27   2         25.22         -6.36        28.56 o                         
 -11  27   2         25.38         18.56        19.19 o                         
  -9  27   2         34.19         25.37        10.35 o                         
  -7  27   2         79.75         64.57        10.35 o                         
  -5  27   2         55.19         40.80        11.11 o                         
  -3  27   2         40.40         42.89        11.36 o                         
  -1  27   2         38.22         36.18        11.41 o                         
   1  27   2         34.27         32.31        11.62 o                         
   3  27   2         53.51         56.97        10.74 o                         
   5  27   2         59.96         45.94        11.74 o                         
   7  27   2         94.98         65.34        13.02 o                         
   9  27   2         31.21         22.70        10.08 o                         
  11  27   2         18.77         18.96        11.27 o                         
  -8  28   2         15.40         29.15        20.26 o                         
  -6  28   2         51.05         47.59        11.55 o                         
  -4  28   2        123.75        115.31        11.83 o                         
  -2  28   2        253.38        235.51        11.91 o                         
   0  28   2        242.59        148.97        13.39 o                         
   2  28   2        207.48        176.21        12.93 o                         
   4  28   2         99.00         74.37        11.00 o                         
   6  28   2         40.64         14.01        12.74 o                         
   8  28   2         12.46          3.75        10.51 o                         
  -9  29   2         11.11          5.19        23.31 o                         
  -7  29   2         13.64         34.35        22.74 o                         
  -5  29   2         18.93          0.26        15.39 o                         
  -3  29   2          3.75         19.91        11.77 o                         
  -1  29   2         11.02         -2.73        12.54 o                         
   1  29   2         15.91         -5.40        14.86 o                         
   3  29   2          4.57          0.36        11.40 o                         
   5  29   2         25.17         17.57        15.47 o                         
  -6  30   2         12.60          2.63        22.80 o                         
  -4  30   2         62.78         30.88        17.47 o                         
  -2  30   2         80.85         43.07        12.18 o                         
   0  30   2         92.53         29.31        13.97 o                         
   2  30   2         84.08         43.34        38.00 o                         
   1   0   3       3295.03       2982.20        28.19 o                         
   3   0   3      27822.10      28009.83       230.72 o                         
   5   0   3      33600.66      32683.13       277.31 o                         
   7   0   3      10896.51      10610.46       101.25 o                         
   9   0   3       3235.80       3593.57        38.03 o                         
  11   0   3        803.24        756.70        13.70 o                         
  13   0   3      11829.40      11962.42       121.39 o                         
  15   0   3       2976.62       2890.45        46.62 o                         
  17   0   3       1306.02       1426.01        33.26 o                         
  19   0   3        221.42        245.21         8.05 o                         
  21   0   3       1175.09       1228.92        25.26 o                         
  23   0   3        331.00        372.09        14.57 o                         
  25   0   3         98.82         92.89        11.43 o                         
  27   0   3         32.49         35.57        11.57 o                         
 -28   1   3         53.76         22.07        15.70 o                         
 -26   1   3         25.57         31.22        11.03 o                         
 -24   1   3         47.00         45.72        10.13 o                         
 -22   1   3        423.40        433.02        14.45 o                         
 -20   1   3        366.38        364.88        13.15 o                         
 -18   1   3       1453.58       1567.13        18.89 o                         
 -16   1   3       1002.84        938.68        17.77 o                         
 -14   1   3       2035.91       2185.61        31.37 o                         
 -12   1   3       2796.37       2896.47        42.22 o                         
 -10   1   3       8369.12       8153.40        93.53 o                         
  -8   1   3       5342.80       5255.25        54.27 o                         
  -6   1   3       1582.55       1550.79        18.01 o                         
  -4   1   3       5049.23       4739.03        43.03 o                         
  -2   1   3       8918.32       8170.09        72.86 o                         
   0   1   3       3234.92       2967.24        28.65 o                         
   2   1   3       9423.35       9281.75        76.28 o                         
   4   1   3       5979.78       5549.21        52.34 o                         
   6   1   3       1970.16       2000.03        21.87 o                         
   8   1   3       5256.01       5473.69        59.74 o                         
  10   1   3       6674.45       6698.07        67.12 o                         
  12   1   3       2400.78       2283.39        28.08 o                         
  14   1   3       1622.11       1761.27        33.64 o                         
  16   1   3        877.06        743.23        12.21 o                         
  18   1   3       1001.61       1050.81        23.95 o                         
  20   1   3        530.04        604.41        18.84 o                         
  22   1   3        305.94        298.61        11.49 o                         
  24   1   3         37.64         37.68        10.51 o                         
  26   1   3         17.56         22.11        11.24 o                         
  28   1   3         49.08         46.47        36.48 o                         
 -29   2   3          6.21         -8.24        21.27 o                         
 -27   2   3         31.30         28.82        11.98 o                         
 -25   2   3        122.42        126.44        11.78 o                         
 -23   2   3        532.89        513.83        14.12 o                         
 -21   2   3        527.17        543.43        12.37 o                         
 -19   2   3        332.06        359.86         9.47 o                         
 -17   2   3        938.44        890.12        13.46 o                         
 -15   2   3       6581.08       7344.46        71.54 o                         
 -13   2   3       4677.63       4716.59        44.14 o                         
 -11   2   3       4118.96       4100.54        79.81 o                         
  -9   2   3       3276.90       3048.36        57.19 o                         
  -7   2   3      15672.33      16043.26       130.82 o                         
  -5   2   3      29550.44      28514.49       226.89 o                         
  -3   2   3      18728.34      17818.87       142.61 o                         
  -1   2   3       9077.03       8361.48        73.95 o                         
   1   2   3       8880.93       9028.82        74.41 o                         
   3   2   3      18311.89      16780.82       141.05 o                         
   5   2   3      25155.80      25253.08       208.06 o                         
   7   2   3      15031.74      15934.70       150.65 o                         
   9   2   3       2674.88       2486.54        31.19 o                         
  11   2   3       4008.17       4270.10        55.61 o                         
  13   2   3       4762.83       4400.76        59.16 o                         
  15   2   3       6896.99       7470.36        89.75 o                         
  17   2   3        870.74        897.18        15.98 o                         
  19   2   3        236.71        226.00         8.20 o                         
  21   2   3        466.86        519.44        11.18 o                         
  23   2   3        513.92        510.03        15.66 o                         
  25   2   3        114.70        110.69        11.25 o                         
  27   2   3         27.92         28.37        13.44 o                         
  29   2   3          7.44         17.59        12.85 o                         
 -28   3   3         56.65         30.21        18.03 o                         
 -26   3   3        100.85         76.62        12.63 o                         
 -24   3   3        163.55        136.52        11.17 o                         
 -22   3   3        454.53        407.76        13.09 o                         
 -20   3   3       1275.96       1216.13        17.43 o                         
 -18   3   3        504.82        461.49        15.45 o                         
 -16   3   3       2783.03       2688.17        28.90 o                         
 -14   3   3       4637.75       4712.91        45.11 o                         
 -12   3   3      11390.45      11278.43        93.00 o                         
 -10   3   3      11471.86      10586.80       115.26 o                         
  -8   3   3      19834.02      20217.85       163.68 o                         
  -6   3   3      15984.10      17067.08       135.91 o                         
  -4   3   3      16032.18      15420.17       130.84 o                         
  -2   3   3      18505.99      17702.57       141.63 o                         
   0   3   3      27799.39      27993.25       223.96 o                         
   2   3   3      18644.91      17069.92       143.17 o                         
   4   3   3      18146.14      18167.90       141.72 o                         
   6   3   3      16761.21      17388.92       178.02 o                         
   8   3   3      18707.28      20072.42       183.20 o                         
  10   3   3       9941.68       9955.56        96.25 o                         
  12   3   3       9491.85       9469.82        93.72 o                         
  14   3   3       3736.75       3740.29        49.27 o                         
  16   3   3       2280.54       2406.41        27.81 o                         
  18   3   3        504.74        485.67        13.89 o                         
  20   3   3       1024.25        898.06        16.60 o                         
  22   3   3        524.84        566.37        13.42 o                         
  24   3   3        141.31        109.81        12.06 o                         
  26   3   3         82.43         78.82        11.74 o                         
  28   3   3         46.76         23.30        12.75 o                         
 -29   4   3          7.59          2.63        25.75 o                         
 -27   4   3         17.48         23.17        11.22 o                         
 -25   4   3        195.54        170.10        13.95 o                         
 -23   4   3        307.70        269.29        12.26 o                         
 -21   4   3        288.17        252.73        12.90 o                         
 -19   4   3        161.25        169.37        11.61 o                         
 -17   4   3       2282.00       2180.72        23.36 o                         
 -15   4   3       3767.99       4022.63        41.11 o                         
 -13   4   3       4875.01       4711.32        43.46 o                         
 -11   4   3       4067.31       3864.64        35.23 o                         
  -9   4   3       3771.04       3711.01        33.79 o                         
  -7   4   3      20491.18      21037.52       169.65 o                         
  -5   4   3      15699.59      15522.70       122.64 o                         
  -3   4   3      17202.20      16532.31       139.90 o                         
  -1   4   3       5844.82       5188.96        46.62 o                         
   1   4   3       5049.11       5038.23        43.72 o                         
   3   4   3      15714.45      17097.67       142.32 o                         
   5   4   3      15002.13      14377.40       121.16 o                         
   7   4   3      17196.49      18420.72       145.58 o                         
   9   4   3       3353.24       3577.78        37.64 o                         
  11   4   3       5054.29       4662.80        49.55 o                         
  13   4   3       5365.18       5317.31        60.12 o                         
  15   4   3       3822.77       3870.41        50.81 o                         
  17   4   3       2174.27       2137.64        23.15 o                         
  19   4   3        161.79        168.30         8.79 o                         
  21   4   3        254.18        252.76        10.57 o                         
  23   4   3        315.97        320.92        11.38 o                         
  25   4   3        173.75        172.13        11.87 o                         
  27   4   3         16.14         12.58        12.27 o                         
  29   4   3         10.07          1.95        20.11 o                         
 -28   5   3         44.74         30.72        14.90 o                         
 -26   5   3         66.03         60.66        11.79 o                         
 -24   5   3        220.11        192.15        12.15 o                         
 -22   5   3        477.23        473.53        15.96 o                         
 -20   5   3       1276.32       1370.65        27.26 o                         
 -18   5   3       1202.60       1253.29        19.37 o                         
 -16   5   3       2532.60       2562.65        29.41 o                         
 -14   5   3       6899.90       6857.88        64.13 o                         
 -12   5   3       6507.16       6846.26        58.13 o                         
 -10   5   3      12550.67      12727.10       103.85 o                         
  -8   5   3      15048.14      15188.11       124.61 o                         
  -6   5   3      21067.11      20559.08       168.58 o                         
  -4   5   3      14838.81      15377.67       122.23 o                         
  -2   5   3      24764.94      25214.25       216.05 o                         
   0   5   3      34447.75      32769.75       277.81 o                         
   2   5   3      29091.58      28353.27       226.16 o                         
   4   5   3      15111.29      14370.28       121.41 o                         
   6   5   3      22123.49      22510.98       174.78 o                         
   8   5   3      16217.85      16476.76       128.63 o                         
  10   5   3      11729.13      11849.51       138.45 o                         
  12   5   3       6027.89       6280.96        75.70 o                         
  14   5   3       6251.55       6449.30        64.94 o                         
  16   5   3       2391.22       2475.77        26.93 o                         
  18   5   3       1233.61       1240.63        19.14 o                         
  20   5   3       1602.74       1911.05        22.43 o                         
  22   5   3        508.34        531.31        13.28 o                         
  24   5   3        230.47        227.46        12.55 o                         
  26   5   3         79.42         59.90        12.69 o                         
  28   5   3         48.54         33.62        14.07 o                         
 -27   6   3         23.64         11.09        11.65 o                         
 -25   6   3         74.96         53.93        12.57 o                         
 -23   6   3        274.65        238.69        11.88 o                         
 -21   6   3        424.48        426.98        13.75 o                         
 -19   6   3        305.88        257.19         9.44 o                         
 -17   6   3        193.73        237.44         8.39 o                         
 -15   6   3       4192.93       4335.42        44.15 o                         
 -13   6   3       5048.31       5210.56        47.45 o                         
 -11   6   3       1918.13       2144.38        22.95 o                         
  -9   6   3       2323.57       2282.75        22.40 o                         
  -7   6   3       6314.50       5743.41        50.19 o                         
  -5   6   3      21505.11      20963.50       173.10 o                         
  -3   6   3      17332.22      17624.47       157.90 o                         
  -1   6   3       1775.93       1759.00        21.56 o                         
   1   6   3       1452.86       1697.08        17.40 o                         
   3   6   3      16421.32      16574.20       137.03 o                         
   5   6   3      20909.48      21712.19       174.36 o                         
   7   6   3       5740.13       5573.41        46.96 o                         
   9   6   3       1804.16       1855.07        19.74 o                         
  11   6   3       2429.79       2356.75        23.57 o                         
  13   6   3       5572.76       5745.49        54.05 o                         
  15   6   3       4251.36       4609.10        41.94 o                         
  17   6   3        214.30        229.90         8.76 o                         
  19   6   3        232.17        221.22        11.05 o                         
  21   6   3        423.03        390.58        11.73 o                         
  23   6   3        256.42        260.60        13.64 o                         
  25   6   3         85.92         74.23        11.44 o                         
  27   6   3         16.83         16.89        12.70 o                         
 -28   7   3          8.27         32.78        30.33 o                         
 -26   7   3         23.99         20.04        11.66 o                         
 -24   7   3        162.08        166.27        11.91 o                         
 -22   7   3        417.17        449.25        12.20 o                         
 -20   7   3        500.39        548.51        18.82 o                         
 -18   7   3       1717.23       1839.03        22.18 o                         
 -16   7   3       1565.48       1582.40        21.50 o                         
 -14   7   3       1998.39       1963.44        28.22 o                         
 -12   7   3       4028.00       4182.09        38.65 o                         
 -10   7   3       4364.19       4674.35        42.01 o                         
  -8   7   3       3822.62       3750.85        34.50 o                         
  -6   7   3       5471.12       5267.78        46.50 o                         
  -4   7   3      16690.45      17981.93       145.37 o                         
  -2   7   3      15892.52      15810.99       149.89 o                         
   0   7   3      10173.06      10556.31       102.73 o                         
   2   7   3      16630.25      16614.86       131.19 o                         
   4   7   3      20007.61      21402.86       170.42 o                         
   6   7   3       6172.71       6015.55        50.71 o                         
   8   7   3       4347.62       4397.87        38.47 o                         
  10   7   3       4950.47       5203.09        45.92 o                         
  12   7   3       4070.56       4213.14        39.96 o                         
  14   7   3       2153.77       2014.63        30.84 o                         
  16   7   3       1667.96       1701.96        19.88 o                         
  18   7   3       1990.38       2241.92        28.42 o                         
  20   7   3        648.54        787.70        15.65 o                         
  22   7   3        566.76        682.38        16.40 o                         
  24   7   3        211.40        238.53        12.68 o                         
  26   7   3         31.18         19.96        12.31 o                         
  28   7   3         11.47          3.65        14.38 o                         
 -27   8   3         28.23         17.73        13.14 o                         
 -25   8   3        107.80         93.69        11.86 o                         
 -23   8   3        266.96        271.92        11.65 o                         
 -21   8   3        161.68        158.65        10.69 o                         
 -19   8   3        227.71        207.79        12.36 o                         
 -17   8   3       1362.21       1361.16        20.64 o                         
 -15   8   3       1491.05       1598.64        25.21 o                         
 -13   8   3       3732.32       3908.89        37.11 o                         
 -11   8   3       1689.32       1611.81        18.24 o                         
  -9   8   3        823.36        785.19        10.40 o                         
  -7   8   3       4036.83       4137.21        37.36 o                         
  -5   8   3      15854.22      15681.44       128.77 o                         
  -3   8   3      18570.13      19609.62       183.41 o                         
  -1   8   3       5648.58       5339.83        53.87 o                         
   1   8   3       5789.93       5394.28        53.44 o                         
   3   8   3      19868.41      20793.45       164.26 o                         
   5   8   3      14892.58      15564.75       124.74 o                         
   7   8   3       3594.22       3918.04        35.02 o                         
   9   8   3       1036.64        963.13        11.36 o                         
  11   8   3       2178.92       2026.83        21.94 o                         
  13   8   3       4085.79       4254.72        42.64 o                         
  15   8   3       1517.90       1523.86        18.58 o                         
  17   8   3       1070.23       1116.52        17.91 o                         
  19   8   3        164.29        172.02         9.63 o                         
  21   8   3        235.08        256.08        12.41 o                         
  23   8   3        253.88        226.21        13.86 o                         
  25   8   3         95.38         88.48        11.35 o                         
  27   8   3         26.41         17.12        15.95 o                         
 -28   9   3          4.24         -3.79        25.13 o                         
 -26   9   3         25.87         14.80        11.18 o                         
 -24   9   3         65.71         66.18        12.10 o                         
 -22   9   3        279.20        284.31        14.15 o                         
 -20   9   3        610.14        684.47        13.81 o                         
 -18   9   3        371.12        370.87        10.39 o                         
 -16   9   3        232.58        267.86        13.05 o                         
 -14   9   3        102.62        111.12         9.53 o                         
 -12   9   3       1032.03        977.83        17.82 o                         
 -10   9   3        715.37        755.76        11.41 o                         
  -8   9   3       1000.61        914.16        12.29 o                         
  -6   9   3       1790.46       1788.74        18.72 o                         
  -4   9   3       3537.28       3460.66        37.09 o                         
  -2   9   3       2465.31       2612.51        38.27 o                         
   0   9   3       3544.22       3687.71        38.39 o                         
   2   9   3       3020.23       2975.67        36.89 o                         
   4   9   3       3995.75       3855.45        33.83 o                         
   6   9   3       2327.39       2318.08        22.49 o                         
   8   9   3        800.18        797.98        10.74 o                         
  10   9   3        939.31        852.39        14.96 o                         
  12   9   3       1376.37       1190.99        18.46 o                         
  14   9   3        139.42        138.82         7.17 o                         
  16   9   3        281.28        318.26        11.56 o                         
  18   9   3        481.62        534.38        11.27 o                         
  20   9   3        755.01        867.61        18.26 o                         
  22   9   3        299.99        366.06        17.21 o                         
  24   9   3         58.63         70.39        12.64 o                         
  26   9   3         29.54         26.81        11.17 o                         
 -27  10   3         15.92        -11.61        16.96 o                         
 -25  10   3        162.07        146.23        12.10 o                         
 -23  10   3        245.10        229.99        12.20 o                         
 -21  10   3        281.72        302.59        13.45 o                         
 -19  10   3        352.61        329.57        11.01 o                         
 -17  10   3        616.90        630.52        13.79 o                         
 -15  10   3       2361.44       2466.07        28.91 o                         
 -13  10   3       2045.07       2279.44        24.69 o                         
 -11  10   3       2142.51       2078.48        22.74 o                         
  -9  10   3       1015.20        941.23        12.53 o                         
  -7  10   3       4888.89       5275.50        50.16 o                         
  -5  10   3      11817.72      12024.31        97.61 o                         
  -3  10   3      10055.88       9677.91       102.06 o                         
  -1  10   3       6368.25       6576.23        66.09 o                         
   1  10   3       8064.00       8023.77        79.03 o                         
   3  10   3      11709.40      10911.86        87.76 o                         
   5  10   3      12628.91      12700.95       103.89 o                         
   7  10   3       4277.25       4586.70        41.59 o                         
   9  10   3        764.06        687.03        10.03 o                         
  11  10   3       2206.62       2274.46        23.79 o                         
  13  10   3       2097.16       2275.36        27.56 o                         
  15  10   3       2147.59       2343.36        26.74 o                         
  17  10   3        463.76        453.21        10.70 o                         
  19  10   3        249.17        218.50        10.05 o                         
  21  10   3        269.00        275.01        12.26 o                         
  23  10   3        288.98        311.71        16.79 o                         
  25  10   3        140.98        125.40        11.34 o                         
  27  10   3         11.48          0.66        13.17 o                         
 -26  11   3         33.97         26.11        12.62 o                         
 -24  11   3        122.71         95.64        11.81 o                         
 -22  11   3        315.16        334.30        15.80 o                         
 -20  11   3        309.98        324.84        11.73 o                         
 -18  11   3        530.84        568.91        14.94 o                         
 -16  11   3        644.86        651.48        13.02 o                         
 -14  11   3        813.06        761.25        12.82 o                         
 -12  11   3       1104.25       1214.69        16.51 o                         
 -10  11   3       2204.20       2232.12        23.70 o                         
  -8  11   3       2188.60       2086.13        21.25 o                         
  -6  11   3       2579.91       2586.19        24.29 o                         
  -4  11   3       5104.07       4828.49        50.19 o                         
  -2  11   3       3853.90       3953.09        43.47 o                         
   0  11   3        914.16        767.47        12.23 o                         
   2  11   3       4062.92       4401.72        56.16 o                         
   4  11   3       4045.66       3762.87        35.08 o                         
   6  11   3       1984.40       1907.77        20.63 o                         
   8  11   3       1687.64       1585.09        18.00 o                         
  10  11   3       2137.92       2076.56        27.24 o                         
  12  11   3        951.32        957.07        14.74 o                         
  14  11   3        773.62        812.94        12.72 o                         
  16  11   3        524.63        604.96        12.17 o                         
  18  11   3        407.10        451.92        12.39 o                         
  20  11   3        312.95        369.87        11.50 o                         
  22  11   3        287.79        291.58        13.87 o                         
  24  11   3         94.66         83.49        11.37 o                         
  26  11   3         23.79          9.47        12.84 o                         
 -27  12   3         23.18         19.33        34.12 o                         
 -25  12   3         86.81         64.59        14.88 o                         
 -23  12   3        231.70        227.40        13.99 o                         
 -21  12   3        177.13        165.38        12.90 o                         
 -19  12   3        168.70        154.89        11.69 o                         
 -17  12   3        808.65        843.07        16.38 o                         
 -15  12   3       1739.10       2016.53        24.76 o                         
 -13  12   3       2378.04       2525.60        27.62 o                         
 -11  12   3        940.39       1036.08        14.42 o                         
  -9  12   3       1423.00       1268.83        19.52 o                         
  -7  12   3       4171.04       4350.81        39.18 o                         
  -5  12   3       6000.30       6537.63        55.49 o                         
  -3  12   3       9425.82       9574.28        94.27 o                         
  -1  12   3       2306.22       2388.80        27.97 o                         
   1  12   3       2654.94       2665.31        31.07 o                         
   3  12   3      11285.39      11196.64        93.34 o                         
   5  12   3       6360.99       6531.31        57.54 o                         
   7  12   3       4070.88       4097.98        37.97 o                         
   9  12   3       1061.05        927.12        13.08 o                         
  11  12   3       1066.34       1105.41        22.87 o                         
  13  12   3       2281.34       2505.79        30.45 o                         
  15  12   3       1483.32       1685.21        24.14 o                         
  17  12   3        604.33        643.44        14.28 o                         
  19  12   3        151.00        152.78        10.17 o                         
  21  12   3        217.24        213.56        15.02 o                         
  23  12   3        241.38        251.25        14.57 o                         
  25  12   3         80.28         53.72        12.97 o                         
 -26  13   3         27.78         16.00        16.65 o                         
 -24  13   3         89.26         69.44        13.74 o                         
 -22  13   3        279.78        256.55        13.09 o                         
 -20  13   3        590.07        638.81        14.80 o                         
 -18  13   3        431.28        457.16        13.55 o                         
 -16  13   3        730.84        768.69        17.46 o                         
 -14  13   3       1639.55       1845.79        26.02 o                         
 -12  13   3       2246.52       2365.53        29.90 o                         
 -10  13   3       2210.65       2539.72        27.63 o                         
  -8  13   3       4079.93       4268.81        39.58 o                         
  -6  13   3       5610.29       5937.69        52.63 o                         
  -4  13   3       5450.78       5048.64        54.58 o                         
  -2  13   3       4840.64       4693.78        49.60 o                         
   0  13   3      11719.09      11700.49       115.38 o                         
   2  13   3       4599.94       4333.21        39.62 o                         
   4  13   3       5043.98       5028.04        48.54 o                         
   6  13   3       4996.74       5063.18        46.81 o                         
   8  13   3       3721.31       3899.59        36.80 o                         
  10  13   3       2066.10       2067.00        24.77 o                         
  12  13   3       2396.42       2721.85        29.58 o                         
  14  13   3       1607.73       1882.63        21.83 o                         
  16  13   3        632.11        769.01        16.48 o                         
  18  13   3        428.79        541.81        14.80 o                         
  20  13   3        523.72        528.43        13.06 o                         
  22  13   3        245.06        236.01        12.35 o                         
  24  13   3         81.31         54.22        12.60 o                         
  26  13   3         22.28         14.67        12.43 o                         
 -25  14   3         28.27         16.78        10.49 o                         
 -23  14   3         77.81         57.93        12.99 o                         
 -21  14   3        186.25        202.80        17.86 o                         
 -19  14   3        113.74         97.75        17.97 o                         
 -17  14   3        332.11        382.32        14.75 o                         
 -15  14   3       1040.73       1095.55        27.11 o                         
 -13  14   3       1580.08       1792.67        23.46 o                         
 -11  14   3        798.33        750.08        18.51 o                         
  -9  14   3        150.16        150.00         7.37 o                         
  -7  14   3       2266.55       2140.36        26.30 o                         
  -5  14   3       6308.96       6507.18        65.04 o                         
  -3  14   3       3626.65       3938.75        43.97 o                         
  -1  14   3       1637.84       1716.80        30.11 o                         
   1  14   3       2060.19       2178.99        36.71 o                         
   3  14   3       4414.85       4422.01        40.92 o                         
   5  14   3       6932.44       6798.80        60.12 o                         
   7  14   3       2051.99       1855.52        21.18 o                         
   9  14   3        109.31         92.43         7.55 o                         
  11  14   3        879.17        904.68        17.08 o                         
  13  14   3       1625.00       1867.74        25.22 o                         
  15  14   3        921.83       1012.31        15.68 o                         
  17  14   3        239.79        280.01        10.39 o                         
  19  14   3        115.60        129.74        10.20 o                         
  21  14   3        237.40        270.07        13.25 o                         
  23  14   3         84.10         74.59        11.35 o                         
  25  14   3         30.31         14.12        12.05 o                         
 -24  15   3         37.24         31.12        11.70 o                         
 -22  15   3        126.03        119.92        12.14 o                         
 -20  15   3        275.37        285.51        12.74 o                         
 -18  15   3        298.79        322.73        11.35 o                         
 -16  15   3        391.43        445.54        12.39 o                         
 -14  15   3        921.31        940.63        19.31 o                         
 -12  15   3       1483.87       1745.45        22.96 o                         
 -10  15   3       2226.28       2173.84        39.80 o                         
  -8  15   3       1536.73       1698.42        21.89 o                         
  -6  15   3       4238.43       4422.49        44.40 o                         
  -4  15   3       3903.75       4068.73        40.48 o                         
  -2  15   3       6944.96       7319.55        86.37 o                         
   0  15   3       2835.33       2790.06        31.36 o                         
   2  15   3       6622.61       7208.54        72.38 o                         
   4  15   3       3759.13       3762.94        36.58 o                         
   6  15   3       4232.57       4452.06        41.75 o                         
   8  15   3       1437.79       1405.46        22.49 o                         
  10  15   3       2487.48       2575.54        26.91 o                         
  12  15   3       1730.94       1937.53        25.64 o                         
  14  15   3       1067.86       1142.71        19.11 o                         
  16  15   3        428.83        506.75        11.65 o                         
  18  15   3        328.28        373.36        11.59 o                         
  20  15   3        309.95        361.81        20.68 o                         
  22  15   3        139.48        153.05        11.80 o                         
  24  15   3         34.86         22.46        11.58 o                         
 -23  16   3         47.15         39.13        13.59 o                         
 -21  16   3         56.30         51.55        11.07 o                         
 -19  16   3         45.82         44.67        10.34 o                         
 -17  16   3        154.95        192.68        10.98 o                         
 -15  16   3        406.50        464.96        11.64 o                         
 -13  16   3        658.22        696.04        13.13 o                         
 -11  16   3        539.70        536.36        11.72 o                         
  -9  16   3        319.21        337.27        14.27 o                         
  -7  16   3       1669.78       1765.81        20.97 o                         
  -5  16   3       2327.84       2450.77        26.22 o                         
  -3  16   3       2374.76       2289.03        25.34 o                         
  -1  16   3        839.33        818.87        16.45 o                         
   1  16   3        936.99        879.22        16.64 o                         
   3  16   3       2912.40       2864.78        34.37 o                         
   5  16   3       2465.39       2547.69        30.06 o                         
   7  16   3       1524.57       1500.58        21.47 o                         
   9  16   3        267.59        256.51         9.12 o                         
  11  16   3        679.59        699.22        13.47 o                         
  13  16   3        785.73        844.14        16.20 o                         
  15  16   3        381.21        457.77        12.91 o                         
  17  16   3        108.00        112.43         9.32 o                         
  19  16   3         59.04         62.95        10.75 o                         
  21  16   3         76.13         71.21        10.90 o                         
  23  16   3         56.16         67.23        12.80 o                         
 -24  17   3         11.81         -1.55        21.97 o                         
 -22  17   3         43.21         24.94        12.58 o                         
 -20  17   3         53.27         64.45        12.05 o                         
 -18  17   3         66.58         74.12        11.38 o                         
 -16  17   3        104.37        130.61        17.48 o                         
 -14  17   3        244.66        249.47        11.07 o                         
 -12  17   3        639.58        611.05        17.36 o                         
 -10  17   3        451.67        465.75        10.66 o                         
  -8  17   3       1105.35       1114.57        17.33 o                         
  -6  17   3        241.70        273.60        10.31 o                         
  -4  17   3       2140.64       2162.53        23.04 o                         
  -2  17   3        815.40        858.05        14.28 o                         
   0  17   3       1420.84       1367.38        20.44 o                         
   2  17   3        900.76        895.12        13.34 o                         
   4  17   3       2213.04       2074.16        24.34 o                         
   6  17   3        206.65        185.06        11.61 o                         
   8  17   3       1401.81       1432.72        29.77 o                         
  10  17   3        602.91        603.54        12.70 o                         
  12  17   3        859.15        894.34        31.91 o                         
  14  17   3        341.53        393.50        14.38 o                         
  16  17   3        147.27        171.78        13.17 o                         
  18  17   3         89.34        129.16        10.76 o                         
  20  17   3         76.00         87.41        11.23 o                         
  22  17   3         57.90         48.22        12.59 o                         
 -23  18   3         30.54         23.40        28.84 o                         
 -21  18   3         31.60         16.52        12.34 o                         
 -19  18   3         36.77         32.73        11.83 o                         
 -17  18   3         84.80        116.01        13.82 o                         
 -15  18   3        338.07        393.83        12.80 o                         
 -13  18   3        425.60        472.22        13.43 o                         
 -11  18   3        426.89        444.03        11.62 o                         
  -9  18   3        501.76        505.89        13.37 o                         
  -7  18   3       1945.24       2155.86        27.06 o                         
  -5  18   3       1308.40       1385.68        19.30 o                         
  -3  18   3        463.88        458.40         9.36 o                         
  -1  18   3        992.24       1018.53        16.30 o                         
   1  18   3       1435.22       1514.93        18.70 o                         
   3  18   3        466.57        482.08        11.97 o                         
   5  18   3       1237.95       1175.53        24.18 o                         
   7  18   3       1689.57       1847.98        23.37 o                         
   9  18   3        398.38        413.89        11.20 o                         
  11  18   3        555.55        559.69        14.17 o                         
  13  18   3        442.23        517.92        13.81 o                         
  15  18   3        298.20        320.52        11.93 o                         
  17  18   3         64.25         96.01        14.25 o                         
  19  18   3         43.61         47.82        13.50 o                         
  21  18   3         35.48         36.52        13.73 o                         
 -22  19   3         20.05         11.19        18.07 o                         
 -20  19   3         16.88         16.69        11.82 o                         
 -18  19   3         48.49         67.59        13.02 o                         
 -16  19   3         63.07         77.39        11.12 o                         
 -14  19   3        112.31        113.18        10.25 o                         
 -12  19   3        157.82        149.27        10.91 o                         
 -10  19   3        238.23        217.59        10.80 o                         
  -8  19   3        185.17        155.71         8.65 o                         
  -6  19   3        218.78        217.24         8.30 o                         
  -4  19   3        141.42        167.39        12.42 o                         
  -2  19   3        219.88        260.69        11.18 o                         
   0  19   3        229.09        256.74         9.37 o                         
   2  19   3        302.42        305.37         9.88 o                         
   4  19   3        138.02        165.76         8.06 o                         
   6  19   3        287.91        238.96        13.08 o                         
   8  19   3        257.80        239.08        11.52 o                         
  10  19   3        333.95        323.64        13.96 o                         
  12  19   3        173.24        165.86        14.48 o                         
  14  19   3        112.52        132.46        11.34 o                         
  16  19   3         50.01         58.39        11.20 o                         
  18  19   3         39.62         38.84        12.03 o                         
  20  19   3         22.20         23.98        13.17 o                         
  22  19   3         18.56         12.46        22.66 o                         
 -21  20   3         41.97         26.51        13.62 o                         
 -19  20   3         23.91         12.81        11.55 o                         
 -17  20   3         86.47        107.87        12.11 o                         
 -15  20   3        306.40        334.21        13.98 o                         
 -13  20   3        504.76        571.13        13.05 o                         
 -11  20   3        335.86        380.87        15.20 o                         
  -9  20   3        730.41        868.78        16.86 o                         
  -7  20   3        662.15        708.14        16.90 o                         
  -5  20   3       1612.11       1857.04        26.53 o                         
  -3  20   3       1020.68       1021.67        15.24 o                         
  -1  20   3        499.45        524.21        15.55 o                         
   1  20   3        355.71        412.85        11.51 o                         
   3  20   3       1218.56       1052.11        18.32 o                         
   5  20   3       1309.69       1420.16        26.90 o                         
   7  20   3        524.49        572.95        13.98 o                         
   9  20   3        579.91        663.07        15.50 o                         
  11  20   3        331.58        346.27        12.01 o                         
  13  20   3        557.89        573.63        13.85 o                         
  15  20   3        278.46        285.41        14.33 o                         
  17  20   3         61.52         68.71        12.22 o                         
  19  20   3         17.72         25.69        13.95 o                         
 -20  21   3         43.44         14.65        26.66 o                         
 -18  21   3         36.98         38.49        11.88 o                         
 -16  21   3         83.05        125.62        17.58 o                         
 -14  21   3        239.53        285.18        13.00 o                         
 -12  21   3        209.11        215.30        11.24 o                         
 -10  21   3        270.52        272.44        12.66 o                         
  -8  21   3        218.14        210.92        11.41 o                         
  -6  21   3        426.13        396.10        12.72 o                         
  -4  21   3        234.00        194.83         8.98 o                         
  -2  21   3        472.75        440.40        11.09 o                         
   0  21   3       1135.89       1217.63        16.86 o                         
   2  21   3        553.75        581.43        11.97 o                         
   4  21   3        282.96        293.41         9.98 o                         
   6  21   3        420.44        416.28        11.14 o                         
   8  21   3        149.39        168.84        10.23 o                         
  10  21   3        276.45        275.35        11.87 o                         
  12  21   3        167.64        154.49        12.89 o                         
  14  21   3        188.86        183.47        15.75 o                         
  16  21   3         60.33         53.98        11.78 o                         
  18  21   3         32.11         18.99        11.18 o                         
  20  21   3         42.33         29.43        12.82 o                         
 -19  22   3         20.46         18.62        20.65 o                         
 -17  22   3         57.22         44.00        12.33 o                         
 -15  22   3        145.01        131.40        12.47 o                         
 -13  22   3        259.43        245.70        11.65 o                         
 -11  22   3        264.32        280.05        11.80 o                         
  -9  22   3        294.97        364.40        11.39 o                         
  -7  22   3        562.14        659.39        14.97 o                         
  -5  22   3        484.99        507.32        13.51 o                         
  -3  22   3        514.72        491.38        13.16 o                         
  -1  22   3        316.25        276.47        10.38 o                         
   1  22   3        431.38        388.16        11.49 o                         
   3  22   3        469.21        476.06        11.79 o                         
   5  22   3        448.94        441.24        12.17 o                         
   7  22   3        415.62        482.26        12.86 o                         
   9  22   3        274.01        304.86        11.13 o                         
  11  22   3        285.69        272.55        12.95 o                         
  13  22   3        294.91        257.81        11.71 o                         
  15  22   3        128.45        126.14        12.37 o                         
  17  22   3         42.82         33.55        12.24 o                         
  19  22   3         22.06         21.27        17.50 o                         
 -18  23   3         30.50         12.16        16.67 o                         
 -16  23   3         54.91         57.30        11.80 o                         
 -14  23   3         93.77        102.15        11.80 o                         
 -12  23   3        236.87        259.43        13.44 o                         
 -10  23   3        274.12        265.91        12.19 o                         
  -8  23   3        257.89        248.29        10.68 o                         
  -6  23   3        259.66        223.86        10.39 o                         
  -4  23   3        305.51        280.57        12.23 o                         
  -2  23   3        502.43        474.48        11.82 o                         
   0  23   3        348.37        373.58        11.71 o                         
   2  23   3        527.31        509.55        13.34 o                         
   4  23   3        310.27        287.42        10.86 o                         
   6  23   3        288.95        277.25        13.94 o                         
   8  23   3        265.05        244.28        13.64 o                         
  10  23   3        233.92        225.52        12.61 o                         
  12  23   3        224.28        213.51        14.96 o                         
  14  23   3         82.68         50.73        12.47 o                         
  16  23   3         46.58         44.22        13.33 o                         
  18  23   3         32.60         40.11        30.31 o                         
 -17  24   3         14.97         19.53        31.74 o                         
 -15  24   3         35.91         18.57        11.93 o                         
 -13  24   3         82.27         69.53        12.20 o                         
 -11  24   3         95.31         85.39        11.14 o                         
  -9  24   3         57.24         56.52        11.86 o                         
  -7  24   3        213.03        231.18        11.08 o                         
  -5  24   3        226.67        203.73        10.37 o                         
  -3  24   3        141.80        107.99        10.23 o                         
  -1  24   3         44.13         17.70        10.67 o                         
   1  24   3         56.57         52.66        10.88 o                         
   3  24   3        168.29        140.80        10.58 o                         
   5  24   3        220.97        194.20        15.89 o                         
   7  24   3        162.29        164.39        11.42 o                         
   9  24   3         65.49         59.34        12.77 o                         
  11  24   3        123.03         97.32        16.00 o                         
  13  24   3         87.91         70.61        11.53 o                         
  15  24   3         37.28         20.19        14.27 o                         
  17  24   3         10.78        -22.39        22.39 o                         
 -14  25   3         28.74         39.19        12.07 o                         
 -12  25   3         81.63         70.68        12.03 o                         
 -10  25   3        141.17        117.50        11.57 o                         
  -8  25   3         89.13         60.87        10.62 o                         
  -6  25   3         86.16         91.89        10.69 o                         
  -4  25   3        186.66        165.43        12.03 o                         
  -2  25   3        118.30        111.37        12.42 o                         
   0  25   3         96.11         96.01        12.94 o                         
   2  25   3        124.83        122.95        12.99 o                         
   4  25   3        212.76        181.37        13.61 o                         
   6  25   3         76.43         56.16        11.37 o                         
   8  25   3        105.79         97.20        11.42 o                         
  10  25   3        161.76        134.31        12.96 o                         
  12  25   3         85.47         48.18        12.82 o                         
  14  25   3         26.07          4.95        12.09 o                         
 -13  26   3         23.08          2.67        13.77 o                         
 -11  26   3         22.83          9.38        10.91 o                         
  -9  26   3         28.50         34.92        10.94 o                         
  -7  26   3         35.52         13.22        10.29 o                         
  -5  26   3         77.49         53.63        10.93 o                         
  -3  26   3         84.81         64.17        11.44 o                         
  -1  26   3         18.38         23.88        10.78 o                         
   1  26   3         25.91         37.42        11.10 o                         
   3  26   3        105.38         85.31        10.79 o                         
   5  26   3         66.92         56.60        11.63 o                         
   7  26   3         26.98         26.43        10.98 o                         
   9  26   3         25.50         18.12        11.07 o                         
  11  26   3         32.53         29.28        14.01 o                         
  13  26   3         28.36         25.21        15.90 o                         
 -12  27   3         18.14         -6.51        34.84 o                         
 -10  27   3          9.82          1.18        13.81 o                         
  -8  27   3         25.14         16.79        10.89 o                         
  -6  27   3         18.88         15.73        11.14 o                         
  -4  27   3         15.78          7.57        12.11 o                         
  -2  27   3         27.62         21.99        11.14 o                         
   0  27   3         36.88         17.82        10.32 o                         
   2  27   3         32.29         30.60        11.61 o                         
   4  27   3         16.03         24.11        11.35 o                         
   6  27   3         27.18         10.71        10.84 o                         
   8  27   3         26.91         13.22        12.58 o                         
  10  27   3         13.99         14.87        14.65 o                         
  12  27   3         22.91         22.70        39.75 o                         
  -7  28   3         11.04         24.52        20.07 o                         
  -5  28   3         50.32         21.52        13.89 o                         
  -3  28   3         45.08         37.59        12.81 o                         
  -1  28   3         51.20         36.48        16.93 o                         
   1  28   3         56.35         30.54        15.66 o                         
   3  28   3         56.32         35.66        12.72 o                         
   5  28   3         45.52         19.95        13.97 o                         
   7  28   3          7.67          7.53        25.10 o                         
  -4  29   3         11.17         10.74        26.80 o                         
  -2  29   3          7.17         17.95        12.20 o                         
   0  29   3          4.18         16.98        29.15 o                         
   2  29   3          6.38         -4.01        20.91 o                         
   4  29   3          8.38         -9.21        28.91 o                         
   0   0   4      53398.05      55134.43       784.35 o                         
   2   0   4      30560.43      29115.92       232.62 o                         
   4   0   4      31322.55      31523.58       258.80 o                         
   6   0   4      14513.74      14889.38       120.20 o                         
   8   0   4       1930.25       1757.44        21.25 o                         
  10   0   4        177.80        148.38         6.92 o                         
  12   0   4       1339.17       1452.97        20.32 o                         
  14   0   4       4936.39       5069.57        56.22 o                         
  16   0   4       1543.86       1713.51        25.21 o                         
  18   0   4       7259.69       8037.04        99.71 o                         
  20   0   4       1275.24       1115.79        25.52 o                         
  22   0   4        430.05        414.93        15.14 o                         
  24   0   4        166.03        179.75        14.16 o                         
  26   0   4          4.29         -1.39        13.09 o                         
 -27   1   4         28.20         -8.55        33.31 o                         
 -25   1   4         56.27         49.93        18.53 o                         
 -23   1   4         93.11         96.92        13.21 o                         
 -21   1   4         16.70         34.13        13.75 o                         
 -19   1   4         27.84         27.33        11.53 o                         
 -17   1   4        326.95        401.72        18.82 o                         
 -15   1   4        934.06       1010.47        25.85 o                         
 -13   1   4        139.79        156.68         7.36 o                         
 -11   1   4        630.34        663.91        15.39 o                         
  -9   1   4       1589.47       1803.63        25.87 o                         
  -7   1   4       2391.22       2362.97        27.70 o                         
  -5   1   4       3355.50       3804.03        34.44 o                         
  -3   1   4       1358.60       1459.98        16.82 o                         
  -1   1   4       1134.18       1165.87        26.99 o                         
   1   1   4       1134.82       1149.64        21.61 o                         
   3   1   4       1395.57       1456.88        15.87 o                         
   5   1   4       3200.81       3678.76        33.41 o                         
   7   1   4       2674.86       2644.77        29.26 o                         
   9   1   4       1873.77       2004.20        26.30 o                         
  11   1   4        516.13        579.20        12.00 o                         
  13   1   4        103.04        123.15         7.35 o                         
  15   1   4       1256.85       1272.06        23.40 o                         
  17   1   4        436.21        487.69        13.01 o                         
  19   1   4         21.49         17.54        11.82 o                         
  21   1   4         15.44         19.04        11.66 o                         
  23   1   4        121.00        124.22        13.22 o                         
  25   1   4         62.67         42.83        13.75 o                         
  27   1   4         30.93          6.31        17.65 o                         
 -26   2   4         17.22         19.76        14.42 o                         
 -24   2   4         56.17         46.63        13.88 o                         
 -22   2   4        456.39        398.01        17.94 o                         
 -20   2   4       1913.62       1904.89        34.53 o                         
 -18   2   4       1601.72       1706.62        32.41 o                         
 -16   2   4       7119.17       7359.61        76.41 o                         
 -14   2   4        923.93       1025.26        23.53 o                         
 -12   2   4         65.46         77.61         7.56 o                         
 -10   2   4       1977.23       2016.18        24.74 o                         
  -8   2   4        535.54        573.58        10.22 o                         
  -6   2   4       1761.78       1651.89        17.10 o                         
  -4   2   4      17029.30      16871.06       137.43 o                         
  -2   2   4      42370.08      42728.97       343.86 o                         
   0   2   4      30523.83      28855.78       232.31 o                         
   2   2   4      42675.12      44664.49       370.68 o                         
   4   2   4      18063.18      17577.35       143.43 o                         
   6   2   4       1580.25       1407.22        16.06 o                         
   8   2   4        764.89        708.70        12.75 o                         
  10   2   4       1977.22       2040.38        25.21 o                         
  12   2   4         94.60        102.20         7.25 o                         
  14   2   4       1257.08       1377.18        22.27 o                         
  16   2   4       7400.12       7955.34        81.45 o                         
  18   2   4       1872.80       1950.69        30.60 o                         
  20   2   4       1855.91       1867.96        32.25 o                         
  22   2   4        490.33        456.24        22.10 o                         
  24   2   4         75.29         56.32        12.98 o                         
  26   2   4         24.82         21.10        14.83 o                         
 -27   3   4         24.41         -5.65        25.53 o                         
 -25   3   4         66.97         57.27        13.99 o                         
 -23   3   4         34.43         49.09        15.54 o                         
 -21   3   4         74.70         74.57        12.84 o                         
 -19   3   4        198.42        226.03        13.04 o                         
 -17   3   4       1711.00       1758.62        30.11 o                         
 -15   3   4        162.65        160.42         8.90 o                         
 -13   3   4         53.46         59.62        10.38 o                         
 -11   3   4        153.02        157.66         6.82 o                         
  -9   3   4        747.80        839.81        47.96 o                         
  -7   3   4       2922.59       3393.03        31.49 o                         
  -5   3   4       1257.99       1249.51        16.15 o                         
  -3   3   4        429.10        384.47         6.32 o                         
  -1   3   4       1509.49       1508.75        17.11 o                         
   1   3   4       1461.90       1426.64        15.61 o                         
   3   3   4        428.49        376.49         6.62 o                         
   5   3   4       1334.67       1303.73        14.25 o                         
   7   3   4       3271.24       3659.06        38.98 o                         
   9   3   4        993.17       1126.88        15.77 o                         
  11   3   4        195.57        204.65         7.57 o                         
  13   3   4         55.54         61.88         7.48 o                         
  15   3   4        138.06        108.49         9.83 o                         
  17   3   4       1436.09       1385.77        23.80 o                         
  19   3   4        150.46        182.27        17.75 o                         
  21   3   4         74.87         67.47        11.78 o                         
  23   3   4         27.80         45.00        15.48 o                         
  25   3   4         90.23         85.78        13.52 o                         
 -26   4   4         50.16         36.51        12.40 o                         
 -24   4   4         44.03         35.69        13.44 o                         
 -22   4   4        193.65        187.06        12.69 o                         
 -20   4   4        734.18        804.68        18.92 o                         
 -18   4   4       2009.88       1966.94        34.96 o                         
 -16   4   4        828.39        923.13        22.62 o                         
 -14   4   4        526.12        471.06        11.95 o                         
 -12   4   4       3437.98       3320.87        37.98 o                         
 -10   4   4       3861.16       3591.85        33.44 o                         
  -8   4   4       3428.39       3527.02        32.45 o                         
  -6   4   4        848.03        881.36        10.73 o                         
  -4   4   4       1785.90       1775.88        18.04 o                         
  -2   4   4      18127.76      17671.83       142.64 o                         
   0   4   4      31360.17      31408.59       257.65 o                         
   2   4   4      17037.22      16694.15       136.50 o                         
   4   4   4       1804.80       1899.73        19.48 o                         
   6   4   4        813.96        787.32        12.46 o                         
   8   4   4       3031.50       3161.35        35.00 o                         
  10   4   4       3769.06       3655.95        40.39 o                         
  12   4   4       2529.31       2565.85        36.95 o                         
  14   4   4        707.98        655.38        13.17 o                         
  16   4   4       1149.90       1398.09        38.54 o                         
  18   4   4       2270.09       2353.68        39.85 o                         
  20   4   4        853.26        902.11        19.96 o                         
  22   4   4        209.58        208.75        16.02 o                         
  24   4   4         51.99         34.94        13.44 o                         
  26   4   4         43.86         34.71        14.80 o                         
 -25   5   4         30.32         38.37        12.83 o                         
 -23   5   4         57.61         55.84        13.68 o                         
 -21   5   4        129.89        131.42        14.48 o                         
 -19   5   4        506.55        511.27        16.65 o                         
 -17   5   4        284.92        278.03        25.47 o                         
 -15   5   4       1189.65       1139.33        15.38 o                         
 -13   5   4        181.59        164.80         5.67 o                         
 -11   5   4        279.47        277.91         8.44 o                         
  -9   5   4       1163.41       1188.08        13.68 o                         
  -7   5   4        763.04        809.21        10.58 o                         
  -5   5   4        467.47        431.49         6.65 o                         
  -3   5   4       1333.84       1295.05        14.25 o                         
  -1   5   4       3266.42       3735.10        33.65 o                         
   1   5   4       3415.94       3850.85        35.31 o                         
   3   5   4       1255.60       1263.18        14.41 o                         
   5   5   4        468.69        419.90         6.72 o                         
   7   5   4       1073.52       1064.77        12.06 o                         
   9   5   4       1431.15       1455.06        18.76 o                         
  11   5   4        286.65        304.47         8.88 o                         
  13   5   4        126.09         91.82         7.48 o                         
  15   5   4        928.51        872.90        18.72 o                         
  17   5   4        298.06        274.37        11.20 o                         
  19   5   4        427.34        417.37        14.82 o                         
  21   5   4         91.62        100.21        17.89 o                         
  23   5   4         71.03         64.58        13.15 o                         
  25   5   4         36.43         47.57        14.30 o                         
 -26   6   4         89.52         45.40        26.96 o                         
 -24   6   4         86.50         63.20        11.54 o                         
 -22   6   4         35.80         38.25        10.64 o                         
 -20   6   4        340.54        380.98        16.76 o                         
 -18   6   4        340.30        417.56        11.84 o                         
 -16   6   4        292.03        263.70         7.86 o                         
 -14   6   4       1586.19       1449.56        18.73 o                         
 -12   6   4       4371.03       4479.00        48.13 o                         
 -10   6   4      11998.45      12470.33       105.10 o                         
  -8   6   4      14861.71      15181.57       126.15 o                         
  -6   6   4       4730.18       4616.40        40.86 o                         
  -4   6   4        811.59        823.68        15.61 o                         
  -2   6   4       1514.08       1451.27        14.56 o                         
   0   6   4      14597.00      14951.79       127.15 o                         
   2   6   4       1668.89       1535.29        16.56 o                         
   4   6   4        835.04        842.39        10.94 o                         
   6   6   4       4729.90       4675.29        40.87 o                         
   8   6   4      14613.08      15274.08       126.80 o                         
  10   6   4      10386.37      11106.67       109.07 o                         
  12   6   4       4173.01       4203.24        47.43 o                         
  14   6   4       1098.99        944.93        21.45 o                         
  16   6   4        333.02        317.24        16.62 o                         
  18   6   4        439.63        566.75        29.06 o                         
  20   6   4        443.92        478.29        25.43 o                         
  22   6   4         46.04         43.98        12.93 o                         
  24   6   4         72.76         50.45        12.90 o                         
  26   6   4         75.42         29.02        22.06 o                         
 -25   7   4         28.93         17.68        17.74 o                         
 -23   7   4         42.27         57.69        17.81 o                         
 -21   7   4        119.10        116.25        13.03 o                         
 -19   7   4        208.16        203.20        16.45 o                         
 -17   7   4        636.05        628.30        17.17 o                         
 -15   7   4       1049.98       1173.16        19.07 o                         
 -13   7   4        634.09        592.16        10.31 o                         
 -11   7   4        192.44        190.74         6.25 o                         
  -9   7   4        579.82        536.05         8.96 o                         
  -7   7   4       1065.09        985.81        11.81 o                         
  -5   7   4       1071.03       1090.05        17.87 o                         
  -3   7   4       3272.76       3751.95        39.34 o                         
  -1   7   4       2666.77       2622.32        29.48 o                         
   1   7   4       2400.80       2426.84        27.46 o                         
   3   7   4       2909.37       3363.06        31.34 o                         
   5   7   4        755.24        801.65        10.55 o                         
   7   7   4       1061.62        999.67        18.96 o                         
   9   7   4        693.95        701.88        10.85 o                         
  11   7   4        257.06        271.90         8.49 o                         
  13   7   4        509.03        497.71        15.88 o                         
  15   7   4        984.01       1104.78        25.80 o                         
  17   7   4        522.91        506.92        18.84 o                         
  19   7   4        232.22        202.04        17.92 o                         
  21   7   4         83.49         64.11        11.53 o                         
  23   7   4         46.12         37.75        12.46 o                         
  25   7   4         39.82         30.16        14.01 o                         
 -26   8   4        117.95         53.84        28.42 o                         
 -24   8   4         58.49         48.78        12.19 o                         
 -22   8   4         20.17         17.30        11.37 o                         
 -20   8   4         64.16         73.73        19.61 o                         
 -18   8   4        151.44        155.97        10.99 o                         
 -16   8   4        458.56        479.01        11.24 o                         
 -14   8   4       2203.00       2233.11        26.16 o                         
 -12   8   4       6931.83       7451.11        65.65 o                         
 -10   8   4      14651.93      16193.80       133.12 o                         
  -8   8   4      15144.89      15868.99       132.44 o                         
  -6   8   4      14419.82      14871.40       121.97 o                         
  -4   8   4       3082.33       3234.53        35.38 o                         
  -2   8   4        861.09        777.98        15.05 o                         
   0   8   4       1686.10       1739.60        21.21 o                         
   2   8   4        614.46        518.80        10.01 o                         
   4   8   4       3500.43       3573.43        32.56 o                         
   6   8   4      14736.29      15550.68       127.07 o                         
   8   8   4      15168.77      16300.15       132.17 o                         
  10   8   4      14484.38      16035.20       132.28 o                         
  12   8   4       6141.92       6632.75        69.88 o                         
  14   8   4       1785.16       1830.03        28.08 o                         
  16   8   4        341.64        329.49        13.09 o                         
  18   8   4        156.65        170.42        15.09 o                         
  20   8   4         52.97         55.59        11.40 o                         
  22   8   4         14.71          9.52        11.27 o                         
  24   8   4         70.24         47.39        13.19 o                         
 -25   9   4         25.85         34.92        22.54 o                         
 -23   9   4         22.48         25.24        11.54 o                         
 -21   9   4          1.28          1.27        12.74 o                         
 -19   9   4        314.76        323.29        10.89 o                         
 -17   9   4        549.37        571.96        11.85 o                         
 -15   9   4        508.90        543.48        13.01 o                         
 -13   9   4        393.52        376.25         9.15 o                         
 -11   9   4        415.66        440.95        13.83 o                         
  -9   9   4        208.68        210.99         9.41 o                         
  -7   9   4        661.16        666.16        10.99 o                         
  -5   9   4       1364.42       1444.46        19.02 o                         
  -3   9   4        978.97       1090.22        15.57 o                         
  -1   9   4       1915.10       2002.86        23.81 o                         
   1   9   4       1629.63       1829.38        22.73 o                         
   3   9   4        740.19        840.37        13.72 o                         
   5   9   4       1090.05       1160.19        13.64 o                         
   7   9   4        563.86        598.28        11.94 o                         
   9   9   4        209.23        216.62         8.04 o                         
  11   9   4        415.34        456.53         8.71 o                         
  13   9   4        390.52        412.89         9.59 o                         
  15   9   4        573.59        614.93        13.81 o                         
  17   9   4        559.74        584.28        17.18 o                         
  19   9   4        260.72        236.35        19.14 o                         
  21   9   4          1.17          0.28        11.50 o                         
  23   9   4         32.26         31.86        13.43 o                         
  25   9   4         32.99         31.03        15.71 o                         
 -24  10   4         60.05         38.14        16.53 o                         
 -22  10   4         52.84         49.91        13.65 o                         
 -20  10   4         29.25         37.32        11.91 o                         
 -18  10   4         49.67         41.68         9.33 o                         
 -16  10   4        196.58        208.94         9.13 o                         
 -14  10   4       2056.18       2333.71        26.79 o                         
 -12  10   4       4993.82       5566.42        71.54 o                         
 -10  10   4       8942.56       9766.03        84.17 o                         
  -8  10   4      14540.33      15970.12       131.81 o                         
  -6  10   4      10432.75      11010.13       109.72 o                         
  -4  10   4       3570.84       3601.93        48.71 o                         
  -2  10   4       2025.98       2059.17        25.16 o                         
   0  10   4        153.38        145.99         6.33 o                         
   2  10   4       2006.39       1971.39        24.19 o                         
   4  10   4       3684.87       3706.84        33.44 o                         
   6  10   4      12090.09      12544.35       104.96 o                         
   8  10   4      14694.00      16258.12       144.48 o                         
  10  10   4       8909.90       9841.36        87.50 o                         
  12  10   4       4747.21       5661.84        50.55 o                         
  14  10   4       1894.53       2183.54        23.69 o                         
  16  10   4        173.87        198.58        11.43 o                         
  18  10   4         42.33         65.51        11.91 o                         
  20  10   4         27.62         35.41        17.82 o                         
  22  10   4         71.04         80.96        13.19 o                         
  24  10   4         72.01         68.51        14.66 o                         
 -23  11   4         29.31          4.04        15.29 o                         
 -21  11   4          4.20         13.34        12.72 o                         
 -19  11   4         13.28         14.26        10.21 o                         
 -17  11   4        351.87        362.71        15.57 o                         
 -15  11   4        258.29        276.76         9.43 o                         
 -13  11   4        121.00        119.67         7.44 o                         
 -11  11   4         98.72        105.95         9.33 o                         
  -9  11   4        392.36        442.97        11.64 o                         
  -7  11   4        207.65        231.96         9.92 o                         
  -5  11   4        278.25        264.91        11.85 o                         
  -3  11   4        197.10        213.77         7.49 o                         
  -1  11   4        545.96        622.58        11.56 o                         
   1  11   4        656.29        657.51        11.82 o                         
   3  11   4        152.66        167.74         8.29 o                         
   5  11   4        288.95        325.35         9.59 o                         
   7  11   4        147.30        180.19         6.86 o                         
   9  11   4        388.71        445.53        12.61 o                         
  11  11   4         96.34        104.47         7.19 o                         
  13  11   4        138.70        149.46         7.69 o                         
  15  11   4        324.93        358.12        13.62 o                         
  17  11   4        427.90        465.18        11.28 o                         
  19  11   4         13.98          0.94        13.55 o                         
  21  11   4          5.21          1.13        11.83 o                         
  23  11   4         28.45         37.39        13.91 o                         
 -24  12   4         52.31         40.14        16.81 o                         
 -22  12   4         47.34         48.95        14.84 o                         
 -20  12   4         84.41         91.99        18.31 o                         
 -18  12   4         42.78         43.73        10.74 o                         
 -16  12   4         47.50         69.72         9.42 o                         
 -14  12   4        292.38        337.49        11.18 o                         
 -12  12   4       2548.30       3063.08        32.38 o                         
 -10  12   4       4733.04       5293.98        54.45 o                         
  -8  12   4       6007.12       6750.90        70.37 o                         
  -6  12   4       4222.66       4263.43        48.01 o                         
  -4  12   4       2622.22       2515.79        41.39 o                         
  -2  12   4        107.36        116.41         6.97 o                         
   0  12   4       1308.37       1456.39        20.16 o                         
   2  12   4         74.25         84.99         7.32 o                         
   4  12   4       3562.31       3341.86        38.54 o                         
   6  12   4       4395.41       4470.27        41.37 o                         
   8  12   4       6740.09       7375.56        65.65 o                         
  10  12   4       5065.09       5850.50        52.77 o                         
  12  12   4       2559.00       3153.08        31.73 o                         
  14  12   4        289.87        393.66        16.33 o                         
  16  12   4         45.75         77.76        13.34 o                         
  18  12   4         55.58         67.42        10.24 o                         
  20  12   4         68.69         63.93        11.95 o                         
  22  12   4         50.68         42.67        12.34 o                         
  24  12   4         75.70         63.32        17.03 o                         
 -23  13   4         39.89         11.59        18.50 o                         
 -21  13   4         35.04         47.25        13.68 o                         
 -19  13   4         62.72         54.95        12.46 o                         
 -17  13   4         49.17         55.43         9.47 o                         
 -15  13   4        139.95        143.16        10.14 o                         
 -13  13   4        168.34        187.51        12.81 o                         
 -11  13   4        138.38        142.28         9.30 o                         
  -9  13   4        396.36        403.99        11.85 o                         
  -7  13   4        504.61        484.96        13.70 o                         
  -5  13   4         86.65        115.03         9.56 o                         
  -3  13   4         76.40         58.55        10.49 o                         
  -1  13   4        106.44        118.49        11.49 o                         
   1  13   4        141.31        142.36         8.06 o                         
   3  13   4         79.38         86.26         7.41 o                         
   5  13   4        125.99        110.01         6.97 o                         
   7  13   4        632.90        614.55        13.21 o                         
   9  13   4        399.97        376.68        12.34 o                         
  11  13   4        118.51        126.65         9.76 o                         
  13  13   4        169.51        200.98         8.48 o                         
  15  13   4        186.20        219.10         9.47 o                         
  17  13   4         54.47         60.95         9.84 o                         
  19  13   4         76.48         68.63        10.29 o                         
  21  13   4         31.01         27.52        10.88 o                         
  23  13   4         38.30         21.70        14.20 o                         
 -24  14   4         33.37         35.64        26.99 o                         
 -22  14   4         83.39         58.06        14.73 o                         
 -20  14   4        141.81        165.68        14.13 o                         
 -18  14   4        390.79        380.66        16.23 o                         
 -16  14   4        158.61        194.52        13.80 o                         
 -14  14   4         42.56         46.02        10.08 o                         
 -12  14   4        266.37        346.01        10.40 o                         
 -10  14   4       1884.15       2156.48        24.34 o                         
  -8  14   4       1798.42       1793.11        26.39 o                         
  -6  14   4       1036.32       1010.50        19.60 o                         
  -4  14   4        651.12        623.61        13.04 o                         
  -2  14   4       1262.25       1412.71        22.24 o                         
   0  14   4       5105.41       5174.40        55.97 o                         
   2  14   4        897.74        944.31        24.93 o                         
   4  14   4        475.98        473.45        11.91 o                         
   6  14   4       1492.41       1352.85        23.54 o                         
   8  14   4       2234.79       2235.56        25.17 o                         
  10  14   4       2054.35       2365.80        26.02 o                         
  12  14   4        281.32        364.54         9.68 o                         
  14  14   4         42.81         59.09         8.52 o                         
  16  14   4        172.57        171.55        11.35 o                         
  18  14   4        328.64        320.93        19.58 o                         
  20  14   4        103.72         86.98        11.51 o                         
  22  14   4         57.52         38.78        13.02 o                         
 -23  15   4         34.80         21.77        33.92 o                         
 -21  15   4         34.97          7.47        14.83 o                         
 -19  15   4         50.99         48.62        12.27 o                         
 -17  15   4        126.87        128.35        15.63 o                         
 -15  15   4        157.75        189.93        10.85 o                         
 -13  15   4        184.41        212.72         9.82 o                         
 -11  15   4        321.94        348.68        11.43 o                         
  -9  15   4        592.04        618.29        21.11 o                         
  -7  15   4        995.95       1108.18        18.78 o                         
  -5  15   4        861.05        866.12        17.78 o                         
  -3  15   4        125.55        150.51         9.46 o                         
  -1  15   4       1311.42       1289.30        19.57 o                         
   1  15   4        980.96        981.32        17.03 o                         
   3  15   4        132.20        118.94        11.73 o                         
   5  15   4       1120.81       1124.52        14.30 o                         
   7  15   4       1054.59       1121.34        23.30 o                         
   9  15   4        520.17        528.91        12.09 o                         
  11  15   4        253.89        254.88        11.83 o                         
  13  15   4        136.03        152.28         9.18 o                         
  15  15   4        157.74        177.43         9.71 o                         
  17  15   4        144.26        150.69        15.29 o                         
  19  15   4         36.18         46.20        11.07 o                         
  21  15   4         24.33         15.22        11.81 o                         
  23  15   4         31.09         14.78        16.63 o                         
 -22  16   4         91.99         54.04        16.51 o                         
 -20  16   4        274.74        249.00        13.66 o                         
 -18  16   4        354.31        348.65        15.18 o                         
 -16  16   4        706.31        657.22        16.84 o                         
 -14  16   4        179.37        193.08        10.27 o                         
 -12  16   4         53.80         88.35         9.29 o                         
 -10  16   4        154.08        184.23        12.00 o                         
  -8  16   4        326.42        336.21        11.64 o                         
  -6  16   4        316.05        303.25        15.44 o                         
  -4  16   4       1192.53       1340.46        24.15 o                         
  -2  16   4       7317.29       7879.71        81.47 o                         
   0  16   4       1703.41       1719.57        24.55 o                         
   2  16   4       7022.43       7282.49        77.42 o                         
   4  16   4        881.48        968.53        25.11 o                         
   6  16   4        280.51        284.72         8.07 o                         
   8  16   4        437.97        456.81        10.50 o                         
  10  16   4        175.23        198.88         8.65 o                         
  12  16   4         51.93         70.12         9.19 o                         
  14  16   4        154.86        149.90        11.78 o                         
  16  16   4        709.27        674.37        14.57 o                         
  18  16   4        332.61        308.37        20.76 o                         
  20  16   4        216.95        207.85        15.51 o                         
  22  16   4         65.15         38.31        15.91 o                         
 -21  17   4         36.21        -18.26        41.69 o                         
 -19  17   4         44.47         19.27        14.81 o                         
 -17  17   4         91.73         85.23        12.05 o                         
 -15  17   4        144.38        148.09        17.59 o                         
 -13  17   4         55.47         63.33        12.25 o                         
 -11  17   4        425.07        440.83        17.76 o                         
  -9  17   4        571.83        580.15        17.10 o                         
  -7  17   4        495.56        494.32        13.43 o                         
  -5  17   4        287.47        263.49        11.43 o                         
  -3  17   4       1389.97       1435.86        22.12 o                         
  -1  17   4        511.76        515.46        12.94 o                         
   1  17   4        393.12        362.26        11.97 o                         
   3  17   4       1645.07       1670.06        24.94 o                         
   5  17   4        272.18        258.68        11.60 o                         
   7  17   4        603.80        620.87        11.43 o                         
   9  17   4        553.21        544.53        12.31 o                         
  11  17   4        348.96        337.30        13.20 o                         
  13  17   4         49.07         50.11         9.62 o                         
  15  17   4        126.63        119.94        10.85 o                         
  17  17   4         92.48         90.28        12.59 o                         
  19  17   4         43.79         35.25        11.72 o                         
  21  17   4         26.69         21.10        13.28 o                         
 -20  18   4        194.96        175.94        16.10 o                         
 -18  18   4        466.86        441.20        27.78 o                         
 -16  18   4        334.90        314.32        22.81 o                         
 -14  18   4        328.01        314.73        13.31 o                         
 -12  18   4         61.69         63.40        11.94 o                         
 -10  18   4         38.16         53.40        13.80 o                         
  -8  18   4        151.18        153.98        10.98 o                         
  -6  18   4        466.95        547.64        14.06 o                         
  -4  18   4       2219.48       2342.42        36.15 o                         
  -2  18   4       2026.79       1999.14        27.87 o                         
   0  18   4       7207.34       7708.57        81.96 o                         
   2  18   4       1732.09       1644.18        25.64 o                         
   4  18   4       1942.81       1894.59        28.04 o                         
   6  18   4        371.46        421.06         9.69 o                         
   8  18   4        143.90        149.78         8.93 o                         
  10  18   4         46.78         78.97         9.72 o                         
  12  18   4         45.10         42.81        10.94 o                         
  14  18   4        390.71        363.57        15.90 o                         
  16  18   4        360.75        340.72        14.47 o                         
  18  18   4        468.54        472.44        23.95 o                         
  20  18   4        175.92        165.73        15.83 o                         
 -19  19   4         29.50         19.76        13.49 o                         
 -17  19   4         42.34         11.98        12.96 o                         
 -15  19   4         38.67         40.04        11.44 o                         
 -13  19   4         74.37         60.92        12.70 o                         
 -11  19   4         14.64         30.87         9.25 o                         
  -9  19   4        254.80        253.36        15.68 o                         
  -7  19   4        239.54        208.38        16.22 o                         
  -5  19   4        420.59        405.97        22.98 o                         
  -3  19   4        165.18        161.99        11.35 o                         
  -1  19   4         19.35         27.28        13.69 o                         
   1  19   4         26.85         41.78        13.84 o                         
   3  19   4        215.33        208.30        11.78 o                         
   5  19   4        494.33        500.79        12.09 o                         
   7  19   4        213.65        177.74         9.13 o                         
   9  19   4        309.36        326.25        11.18 o                         
  11  19   4         13.05         12.21        11.48 o                         
  13  19   4         61.32         63.25        10.04 o                         
  15  19   4         54.29         33.99        11.98 o                         
  17  19   4         43.55         46.96        13.65 o                         
  19  19   4         29.62         14.21        14.52 o                         
 -18  20   4        176.41        133.77        12.60 o                         
 -16  20   4        217.47        196.64        15.67 o                         
 -14  20   4        104.40        119.24        13.72 o                         
 -12  20   4         69.70         79.09        10.51 o                         
 -10  20   4         29.39         28.36        12.46 o                         
  -8  20   4         58.67         53.58        12.77 o                         
  -6  20   4        446.62        473.74        15.53 o                         
  -4  20   4        899.19        935.48        22.51 o                         
  -2  20   4       1835.52       1906.05        34.36 o                         
   0  20   4       1294.10       1126.63        25.02 o                         
   2  20   4       1893.46       1902.46        31.32 o                         
   4  20   4        760.97        712.01        19.71 o                         
   6  20   4        337.02        336.18        10.37 o                         
   8  20   4         74.49         61.70         9.94 o                         
  10  20   4         31.14         25.69        13.57 o                         
  12  20   4         87.60         86.71        10.48 o                         
  14  20   4        144.44        134.87        11.66 o                         
  16  20   4        277.20        269.33        19.37 o                         
  18  20   4        195.13        162.41        12.64 o                         
 -17  21   4         25.94         10.62        12.52 o                         
 -15  21   4         25.10         19.49        13.63 o                         
 -13  21   4         31.67         39.99        13.50 o                         
 -11  21   4          5.79          5.84        10.44 o                         
  -9  21   4          2.12          5.76        16.24 o                         
  -7  21   4         86.57         96.97        11.31 o                         
  -5  21   4         90.92        101.46        21.41 o                         
  -3  21   4         79.08         63.41        13.00 o                         
  -1  21   4         13.55         19.14        11.55 o                         
   1  21   4         13.95         31.68        12.38 o                         
   3  21   4         80.99         83.42        17.49 o                         
   5  21   4        129.75        122.89        10.15 o                         
   7  21   4        121.65         92.26        12.14 o                         
   9  21   4          2.00         -1.34        10.77 o                         
  11  21   4          4.25         13.51        11.87 o                         
  13  21   4         35.21         33.28        12.18 o                         
  15  21   4         36.12         28.30        11.07 o                         
  17  21   4         35.09         33.24        16.33 o                         
 -16  22   4         61.42         35.18        13.42 o                         
 -14  22   4         59.55         23.98        14.72 o                         
 -12  22   4         53.47         60.37        13.05 o                         
 -10  22   4         68.62         61.51        12.46 o                         
  -8  22   4         17.04         -1.55        11.98 o                         
  -6  22   4         48.02         58.61        11.66 o                         
  -4  22   4        212.31        202.07        12.77 o                         
  -2  22   4        476.30        463.84        15.03 o                         
   0  22   4        413.04        419.18        15.48 o                         
   2  22   4        446.38        407.79        25.23 o                         
   4  22   4        200.03        185.64        13.35 o                         
   6  22   4         35.51         32.87        14.05 o                         
   8  22   4         22.31          4.87        11.69 o                         
  10  22   4         51.94         59.22        14.22 o                         
  12  22   4         50.25         51.44        19.98 o                         
  14  22   4         86.44         59.15        19.50 o                         
  16  22   4         86.87         46.65        17.71 o                         
 -15  23   4         31.10         26.39        21.18 o                         
 -13  23   4         40.33         28.12        17.12 o                         
 -11  23   4         28.07         13.71        14.08 o                         
  -9  23   4         30.61         17.67        12.53 o                         
  -7  23   4         45.85         56.59        12.73 o                         
  -5  23   4         68.82         89.23        19.70 o                         
  -3  23   4         25.85         32.77        14.58 o                         
  -1  23   4        120.15        118.30        12.25 o                         
   1  23   4         93.07         91.08        12.07 o                         
   3  23   4         32.44         27.26        12.09 o                         
   5  23   4         55.95         79.55        22.71 o                         
   7  23   4         42.11         39.46        19.19 o                         
   9  23   4         21.25         26.21        12.09 o                         
  11  23   4         29.14         22.19        14.19 o                         
  13  23   4         40.38         27.63        14.62 o                         
  15  23   4         33.41         14.67        25.95 o                         
 -12  24   4         75.71         61.37        15.20 o                         
 -10  24   4         69.29         64.23        13.89 o                         
  -8  24   4         67.57         46.45        12.40 o                         
  -6  24   4         69.51         53.70        13.81 o                         
  -4  24   4         51.90         44.88        15.96 o                         
  -2  24   4         72.01         86.72        12.39 o                         
   0  24   4        157.60        154.22        12.68 o                         
   2  24   4         56.93         70.16        15.78 o                         
   4  24   4         44.68         39.88        12.19 o                         
   6  24   4         82.81         58.65        13.50 o                         
   8  24   4         57.44         65.41        12.05 o                         
  10  24   4         58.16         49.87        12.74 o                         
  12  24   4         52.26         27.40        17.25 o                         
 -11  25   4         45.59         25.64        36.23 o                         
  -9  25   4         34.89         21.93        12.75 o                         
  -7  25   4         37.32         40.85        14.63 o                         
  -5  25   4         35.49         24.64        12.08 o                         
  -3  25   4         91.60         86.54        13.91 o                         
  -1  25   4         59.00         48.04        13.40 o                         
   1  25   4         52.44         44.72        13.38 o                         
   3  25   4         68.56         48.13        13.17 o                         
   5  25   4         30.15         45.31        12.58 o                         
   7  25   4         27.06         38.94        14.00 o                         
   9  25   4         27.73         36.62        21.09 o                         
  -6  26   4         75.28         48.49        17.50 o                         
  -4  26   4         43.74         28.42        13.20 o                         
  -2  26   4         24.59         18.89        11.56 o                         
   0  26   4          4.36         -4.35        12.29 o                         
   2  26   4         17.09         11.18        14.43 o                         
   4  26   4         50.20         34.57        13.42 o                         
   6  26   4         89.55         36.12        21.41 o                         
   8  26   4        116.14         74.98        24.79 o                         
  -1  27   4         32.24         13.41        25.54 o                         
   1  27   4         29.13          5.19        18.06 o                         
   3  27   4         22.61        -23.31        26.49 o                         
   1   0   5       1587.44       1648.75        18.45 o                         
   3   0   5       4547.03       4692.95        46.40 o                         
   5   0   5       7630.95       7757.16        67.02 o                         
   7   0   5       2927.62       3150.90        35.81 o                         
   9   0   5       1259.50       1221.75        17.68 o                         
  11   0   5        236.40        209.96         9.74 o                         
  13   0   5       3949.27       4081.07        46.51 o                         
  15   0   5       1195.89       1316.63        25.27 o                         
  17   0   5        395.26        405.10        12.94 o                         
  19   0   5        196.91        200.99        12.56 o                         
  21   0   5        153.16        132.98        13.47 o                         
  23   0   5        147.13        136.60        16.87 o                         
  25   0   5         33.57          8.43        17.62 o                         
 -24   1   5         85.31         50.81        14.51 o                         
 -22   1   5        247.17        226.61        15.42 o                         
 -20   1   5        414.55        429.49        15.56 o                         
 -18   1   5        372.02        349.13        13.68 o                         
 -16   1   5        140.38        124.83        11.06 o                         
 -14   1   5        192.41        178.10        10.63 o                         
 -12   1   5        227.78        236.59        14.24 o                         
 -10   1   5        993.29       1034.87        15.86 o                         
  -8   1   5       1084.16       1172.61        17.78 o                         
  -6   1   5       1764.65       1979.20        22.36 o                         
  -4   1   5       2869.68       2850.13        30.59 o                         
  -2   1   5       1425.98       1381.69        15.60 o                         
   0   1   5       1580.62       1645.63        18.47 o                         
   2   1   5       1115.92       1052.81        13.95 o                         
   4   1   5       2279.16       2313.67        23.82 o                         
   6   1   5       1707.33       1737.86        18.62 o                         
   8   1   5        851.71        900.87        14.75 o                         
  10   1   5        804.97        854.21        14.74 o                         
  12   1   5        182.79        190.15         9.52 o                         
  14   1   5        171.71        188.59        10.66 o                         
  16   1   5        165.91        176.15        17.70 o                         
  18   1   5        342.62        324.61        13.12 o                         
  20   1   5        422.93        416.55        14.40 o                         
  22   1   5        196.74        175.41        13.48 o                         
  24   1   5         71.32         55.55        14.55 o                         
 -25   2   5         62.68         23.07        15.88 o                         
 -23   2   5        113.61         85.71        14.09 o                         
 -21   2   5        107.05         94.51        13.41 o                         
 -19   2   5          8.86          5.72        11.59 o                         
 -17   2   5        377.12        430.30        13.40 o                         
 -15   2   5       1482.14       1511.33        24.47 o                         
 -13   2   5       2332.27       2461.10        36.36 o                         
 -11   2   5       2079.88       2065.85        26.54 o                         
  -9   2   5        494.31        500.33        10.57 o                         
  -7   2   5       3275.28       3131.20        31.48 o                         
  -5   2   5       5480.69       5906.09        53.04 o                         
  -3   2   5       5976.21       6250.59        58.42 o                         
  -1   2   5       1087.08       1170.22        20.33 o                         
   1   2   5       1348.83       1264.03        15.35 o                         
   3   2   5       6866.75       6953.59        61.04 o                         
   5   2   5       5956.25       6220.98        57.26 o                         
   7   2   5       3802.40       3672.42        41.14 o                         
   9   2   5        398.15        483.08        12.10 o                         
  11   2   5       1529.05       1523.08        26.78 o                         
  13   2   5       2023.30       2298.75        29.38 o                         
  15   2   5       1751.50       1808.85        26.03 o                         
  17   2   5        371.44        398.59        13.18 o                         
  19   2   5          8.13         12.36        11.86 o                         
  21   2   5        110.24         86.70        13.73 o                         
  23   2   5        121.88        104.84        15.76 o                         
  25   2   5         68.08         38.56        16.39 o                         
 -24   3   5         83.87         76.36        16.03 o                         
 -22   3   5        291.26        265.60        18.86 o                         
 -20   3   5        498.68        463.29        19.18 o                         
 -18   3   5        428.60        398.39        18.73 o                         
 -16   3   5        610.32        610.96        15.17 o                         
 -14   3   5        801.02        791.71        18.33 o                         
 -12   3   5       2362.88       2493.30        31.73 o                         
 -10   3   5       1928.32       2048.85        26.32 o                         
  -8   3   5       4192.76       4480.34        40.25 o                         
  -6   3   5       3947.05       3869.98        36.28 o                         
  -4   3   5       4253.30       4529.92        40.89 o                         
  -2   3   5       6850.60       6917.90        60.39 o                         
   0   3   5       4527.40       4682.67        43.82 o                         
   2   3   5       5938.42       6193.84        55.86 o                         
   4   3   5       3369.23       3449.42        35.04 o                         
   6   3   5       3332.25       3388.78        32.18 o                         
   8   3   5       3736.05       3972.57        44.53 o                         
  10   3   5       2141.70       2253.21        28.52 o                         
  12   3   5       2530.41       2690.06        33.22 o                         
  14   3   5        804.82        890.94        16.04 o                         
  16   3   5        624.51        613.35        14.52 o                         
  18   3   5        334.56        276.65        13.07 o                         
  20   3   5        369.65        350.91        14.47 o                         
  22   3   5        289.76        272.14        15.89 o                         
  24   3   5         70.03         41.47        13.74 o                         
 -25   4   5         45.20         26.65        14.06 o                         
 -23   4   5         71.02         50.45        14.82 o                         
 -21   4   5         92.06         84.43        13.52 o                         
 -19   4   5         51.46         47.92        12.21 o                         
 -17   4   5        349.08        356.08        13.06 o                         
 -15   4   5        986.78       1034.08        33.90 o                         
 -13   4   5        998.20       1120.96        18.83 o                         
 -11   4   5       1114.35       1024.93        16.97 o                         
  -9   4   5       1044.59       1038.50        13.92 o                         
  -7   4   5       3674.67       3790.07        35.65 o                         
  -5   4   5       4904.71       5077.43        47.58 o                         
  -3   4   5       3381.08       3837.07        36.75 o                         
  -1   4   5       2240.95       2374.68        24.41 o                         
   1   4   5       2795.28       2794.32        28.69 o                         
   3   4   5       4130.98       4141.36        40.23 o                         
   5   4   5       5719.98       5923.71        55.33 o                         
   7   4   5       3583.87       3767.72        42.09 o                         
   9   4   5        761.11        715.10        16.74 o                         
  11   4   5        947.02       1006.01        16.65 o                         
  13   4   5       1016.54       1226.75        19.88 o                         
  15   4   5        777.90        845.05        17.37 o                         
  17   4   5        320.69        309.96        12.68 o                         
  19   4   5         73.53         53.69        12.24 o                         
  21   4   5        109.66         89.03        12.93 o                         
  23   4   5         85.01         78.77        15.15 o                         
  25   4   5         44.09         36.51        21.55 o                         
 -24   5   5         72.29         53.50        20.60 o                         
 -22   5   5        208.18        176.36        14.66 o                         
 -20   5   5        419.20        412.33        15.45 o                         
 -18   5   5        223.38        189.32        13.03 o                         
 -16   5   5        343.43        358.44        15.22 o                         
 -14   5   5       1795.69       2014.35        32.20 o                         
 -12   5   5       2779.01       3021.50        37.19 o                         
 -10   5   5       3801.72       3981.50        43.51 o                         
  -8   5   5       2416.77       2299.62        23.39 o                         
  -6   5   5       5273.02       5592.35        49.34 o                         
  -4   5   5       5671.73       5699.05        51.36 o                         
  -2   5   5       6070.73       6504.06        72.63 o                         
   0   5   5       7444.94       7781.78        74.10 o                         
   2   5   5       5527.27       5788.21        53.63 o                         
   4   5   5       4912.60       5297.59        47.96 o                         
   6   5   5       4704.66       5017.59        45.94 o                         
   8   5   5       2552.01       2436.55        28.85 o                         
  10   5   5       3860.86       4104.07        54.91 o                         
  12   5   5       3273.84       3735.49        42.50 o                         
  14   5   5       2303.70       2450.98        46.30 o                         
  16   5   5        282.19        268.75        22.88 o                         
  18   5   5        216.77        222.62        12.78 o                         
  20   5   5        435.88        418.42        17.90 o                         
  22   5   5        169.37        143.87        17.05 o                         
  24   5   5         65.57         28.63        18.02 o                         
 -23   6   5         75.73         58.62        16.86 o                         
 -21   6   5        102.79         82.29        14.89 o                         
 -19   6   5        118.72        127.25        13.75 o                         
 -17   6   5        149.66        132.00        12.27 o                         
 -15   6   5        837.12        858.33        17.62 o                         
 -13   6   5       1020.70       1063.01        18.23 o                         
 -11   6   5        382.89        372.26         9.76 o                         
  -9   6   5        561.05        587.65         9.86 o                         
  -7   6   5        556.65        652.54        11.02 o                         
  -5   6   5       4747.44       5057.20        45.55 o                         
  -3   6   5       3281.82       3387.57        32.50 o                         
  -1   6   5       1699.16       1922.08        19.53 o                         
   1   6   5       1709.35       1813.08        19.35 o                         
   3   6   5       3883.95       3812.92        40.11 o                         
   5   6   5       5294.79       5569.62        52.24 o                         
   7   6   5        641.68        731.42        10.14 o                         
   9   6   5        510.26        475.37        10.65 o                         
  11   6   5        418.97        469.19        17.68 o                         
  13   6   5        839.01        890.09        17.08 o                         
  15   6   5        774.48        825.00        18.36 o                         
  17   6   5        111.86         88.32        12.58 o                         
  19   6   5        123.74        136.40        11.95 o                         
  21   6   5        106.67         96.78        13.19 o                         
  23   6   5         77.22         68.19        15.96 o                         
 -24   7   5         48.51         92.21        32.53 o                         
 -22   7   5         63.75         53.57        13.27 o                         
 -20   7   5         56.47         59.12        14.09 o                         
 -18   7   5        245.34        274.71        15.95 o                         
 -16   7   5        338.49        364.04        12.97 o                         
 -14   7   5        403.80        393.58        12.56 o                         
 -12   7   5       1262.41       1555.93        18.67 o                         
 -10   7   5       2364.45       2483.39        25.95 o                         
  -8   7   5       1850.68       1985.07        21.07 o                         
  -6   7   5        837.10        733.60        10.06 o                         
  -4   7   5       3633.46       3798.96        47.46 o                         
  -2   7   5       3627.95       3595.18        40.08 o                         
   0   7   5       3127.89       3222.46        37.14 o                         
   2   7   5       3101.59       3161.24        33.49 o                         
   4   7   5       3722.62       3835.14        35.23 o                         
   6   7   5        771.07        737.99        11.40 o                         
   8   7   5       1789.79       1891.57        21.97 o                         
  10   7   5       2756.69       2878.82        35.30 o                         
  12   7   5       1704.96       1980.15        29.45 o                         
  14   7   5        516.33        579.42        21.71 o                         
  16   7   5        481.41        585.45        14.70 o                         
  18   7   5        287.47        341.41        13.10 o                         
  20   7   5         58.93         78.85        14.21 o                         
  22   7   5         78.74         75.24        12.73 o                         
  24   7   5         49.89         26.62        21.62 o                         
 -23   8   5         87.79         79.31        37.68 o                         
 -21   8   5         74.68         61.94        15.01 o                         
 -19   8   5         16.31         23.28        15.52 o                         
 -17   8   5        231.06        237.56        20.72 o                         
 -15   8   5        586.16        586.49        18.64 o                         
 -13   8   5       1256.67       1283.77        18.79 o                         
 -11   8   5        126.25        110.51         6.45 o                         
  -9   8   5        346.42        391.68         8.02 o                         
  -7   8   5       1765.73       1883.31        22.29 o                         
  -5   8   5       2273.08       2382.81        30.00 o                         
  -3   8   5       3882.53       4012.63        47.64 o                         
  -1   8   5        801.36        935.12        14.89 o                         
   1   8   5       1013.76       1079.27        20.74 o                         
   3   8   5       4318.40       4457.90        40.56 o                         
   5   8   5       2150.52       2282.82        23.63 o                         
   7   8   5       1809.70       1968.16        21.63 o                         
   9   8   5        277.50        298.89         9.44 o                         
  11   8   5        169.55        172.27        11.95 o                         
  13   8   5       1456.36       1491.81        27.56 o                         
  15   8   5        453.77        461.71        14.73 o                         
  17   8   5        171.60        168.85        11.93 o                         
  19   8   5         12.08         12.89        12.17 o                         
  21   8   5        103.72        101.42        13.28 o                         
  23   8   5         85.23         82.55        21.87 o                         
 -22   9   5          6.76         15.91        18.75 o                         
 -20   9   5         31.87         36.89        14.07 o                         
 -18   9   5         29.53         44.31         7.94 o                         
 -16   9   5        246.33        255.55         9.66 o                         
 -14   9   5        392.34        382.07         9.87 o                         
 -12   9   5        410.14        442.66         9.81 o                         
 -10   9   5        344.80        391.46         8.49 o                         
  -8   9   5        274.62        294.57        12.82 o                         
  -6   9   5        519.22        529.84        11.35 o                         
  -4   9   5        747.20        795.32        22.99 o                         
  -2   9   5        447.23        423.51        10.21 o                         
   0   9   5       1217.00       1211.50        19.25 o                         
   2   9   5        562.11        580.17        14.46 o                         
   4   9   5        998.52        927.58        12.21 o                         
   6   9   5        544.65        524.34         9.85 o                         
   8   9   5        340.68        373.92         8.02 o                         
  10   9   5        481.20        517.76        12.44 o                         
  12   9   5        462.21        553.77        17.98 o                         
  14   9   5        434.33        514.33        13.58 o                         
  16   9   5        302.12        313.17        20.46 o                         
  18   9   5         27.78         37.03        12.31 o                         
  20   9   5         42.60         47.10        13.45 o                         
  22   9   5          9.06          6.11        12.59 o                         
 -23  10   5         52.84         24.18        17.32 o                         
 -21  10   5         78.77         27.75        14.60 o                         
 -19  10   5         73.86         52.62        11.31 o                         
 -17  10   5        136.74        146.67         9.73 o                         
 -15  10   5        683.62        670.41        13.17 o                         
 -13  10   5        628.44        654.91        18.48 o                         
 -11  10   5        921.45        994.43        17.96 o                         
  -9  10   5        525.89        568.93        15.60 o                         
  -7  10   5       2804.33       2919.51        36.60 o                         
  -5  10   5       3853.22       3993.80        45.68 o                         
  -3  10   5       2035.65       2245.48        32.53 o                         
  -1  10   5        823.89        878.25        15.19 o                         
   1  10   5       1006.18        997.05        15.96 o                         
   3  10   5       1826.44       2013.72        25.89 o                         
   5  10   5       3812.22       4055.86        36.94 o                         
   7  10   5       2399.78       2493.91        25.53 o                         
   9  10   5        376.09        371.44         8.45 o                         
  11  10   5       1086.11       1202.07        29.84 o                         
  13  10   5        666.85        695.17        15.69 o                         
  15  10   5        719.15        689.17        23.64 o                         
  17  10   5        135.81        148.77        18.65 o                         
  19  10   5         63.36         62.03        11.84 o                         
  21  10   5         65.62         35.84        14.49 o                         
 -22  11   5         22.24         10.97        14.98 o                         
 -20  11   5         76.87         62.90        13.32 o                         
 -18  11   5        119.32        120.83        11.08 o                         
 -16  11   5        190.45        174.75        10.45 o                         
 -14  11   5        581.72        625.90        15.66 o                         
 -12  11   5        813.90        821.84        16.89 o                         
 -10  11   5       1101.04       1190.39        18.99 o                         
  -8  11   5        136.84        143.77        10.66 o                         
  -6  11   5        421.97        395.20        10.71 o                         
  -4  11   5        979.83        890.43        15.85 o                         
  -2  11   5       1526.23       1585.95        36.22 o                         
   0  11   5        170.43        205.82         9.20 o                         
   2  11   5       2071.36       2061.87        27.05 o                         
   4  11   5       1191.86       1170.52        17.86 o                         
   6  11   5        406.21        441.85         9.08 o                         
   8  11   5        110.74        139.83         6.79 o                         
  10  11   5        949.31       1048.82        18.26 o                         
  12  11   5        753.73        793.69        15.75 o                         
  14  11   5        544.15        495.44        18.52 o                         
  16  11   5        161.40        114.70        13.17 o                         
  18  11   5         82.56         42.46        13.28 o                         
  20  11   5         69.31         50.73        12.33 o                         
  22  11   5         22.27        -13.26        26.71 o                         
 -21  12   5         42.32         22.96        13.90 o                         
 -19  12   5         16.47         20.89        12.96 o                         
 -17  12   5        148.46        177.86        12.02 o                         
 -15  12   5        433.28        460.15        17.16 o                         
 -13  12   5       1032.76       1059.32        20.72 o                         
 -11  12   5        776.91        765.82        16.67 o                         
  -9  12   5        439.06        501.61        12.94 o                         
  -7  12   5       1812.92       2127.30        28.46 o                         
  -5  12   5       3288.84       3555.02        42.59 o                         
  -3  12   5       2508.39       2556.60        34.56 o                         
  -1  12   5        160.32        170.22         8.97 o                         
   1  12   5        210.88        230.30        10.88 o                         
   3  12   5       2371.06       2624.69        39.05 o                         
   5  12   5       2828.39       3123.35        41.82 o                         
   7  12   5       1332.94       1476.63        18.42 o                         
   9  12   5        392.82        465.03         9.95 o                         
  11  12   5        841.33        865.24        14.40 o                         
  13  12   5       1100.93       1163.30        27.89 o                         
  15  12   5        489.64        561.18        18.28 o                         
  17  12   5        136.59        162.91        16.81 o                         
  19  12   5         16.43          3.27        12.53 o                         
  21  12   5         46.54         34.20        13.35 o                         
 -20  13   5         92.29         70.09        14.13 o                         
 -18  13   5        152.26        148.77        12.11 o                         
 -16  13   5        190.88        221.53        21.61 o                         
 -14  13   5        544.10        588.94        19.45 o                         
 -12  13   5       1125.62       1207.52        20.77 o                         
 -10  13   5        610.82        648.51        20.44 o                         
  -8  13   5       1435.40       1392.89        29.20 o                         
  -6  13   5        882.28        884.26        18.54 o                         
  -4  13   5       1074.28       1124.21        25.20 o                         
  -2  13   5       2035.74       2023.49        28.60 o                         
   0  13   5       3822.09       4100.08        46.57 o                         
   2  13   5       2453.40       2784.80        33.83 o                         
   4  13   5       1079.74       1200.46        19.08 o                         
   6  13   5       1065.85       1045.24        22.08 o                         
   8  13   5       1256.64       1356.91        17.10 o                         
  10  13   5        588.83        659.37        15.42 o                         
  12  13   5       1025.25        989.09        15.35 o                         
  14  13   5        450.31        444.25        11.39 o                         
  16  13   5        145.16        148.90        12.03 o                         
  18  13   5        153.61        145.48        13.02 o                         
  20  13   5         92.41         63.90        12.66 o                         
 -21  14   5         40.37         17.56        19.84 o                         
 -19  14   5         11.16        -12.36        13.44 o                         
 -17  14   5         55.59         66.21        11.38 o                         
 -15  14   5        293.88        346.69        15.91 o                         
 -13  14   5        458.65        441.40        10.41 o                         
 -11  14   5        529.90        602.98        15.27 o                         
  -9  14   5        412.16        473.88        14.77 o                         
  -7  14   5        500.57        529.12        23.44 o                         
  -5  14   5       2377.15       2562.96        43.13 o                         
  -3  14   5        775.19        769.64        15.78 o                         
  -1  14   5        176.33        146.58        10.06 o                         
   1  14   5        214.17        233.03        10.84 o                         
   3  14   5        801.78        895.48        16.78 o                         
   5  14   5       1833.10       1892.38        27.84 o                         
   7  14   5        403.96        448.54        12.04 o                         
   9  14   5        382.17        435.04         9.97 o                         
  11  14   5        544.01        580.07        12.02 o                         
  13  14   5        548.13        571.97        13.96 o                         
  15  14   5        310.33        364.33        11.10 o                         
  17  14   5         57.13         67.62        12.62 o                         
  19  14   5         11.29          5.32        14.50 o                         
  21  14   5         46.72         -1.22        23.92 o                         
 -20  15   5         75.33         64.27        17.53 o                         
 -18  15   5         69.22         54.42        14.40 o                         
 -16  15   5        150.75        166.98        12.33 o                         
 -14  15   5        313.96        356.99        17.54 o                         
 -12  15   5        494.61        538.80        15.96 o                         
 -10  15   5        708.51        719.07        23.59 o                         
  -8  15   5        447.10        441.07        14.58 o                         
  -6  15   5        791.98        813.42        16.69 o                         
  -4  15   5        819.79        831.10        20.01 o                         
  -2  15   5       1679.01       1697.80        25.47 o                         
   0  15   5       1281.66       1297.51        21.17 o                         
   2  15   5       1429.76       1516.39        22.99 o                         
   4  15   5       1044.11       1056.18        18.91 o                         
   6  15   5        859.84        838.81        16.72 o                         
   8  15   5        581.31        588.93        14.37 o                         
  10  15   5        654.84        626.20        12.85 o                         
  12  15   5        442.92        474.88        11.82 o                         
  14  15   5        294.32        336.19        11.04 o                         
  16  15   5        134.74        143.19        11.00 o                         
  18  15   5         86.81         91.28        13.79 o                         
  20  15   5         96.48         74.31        15.16 o                         
 -19  16   5         15.07         22.66        13.93 o                         
 -17  16   5         62.05         67.77        14.15 o                         
 -15  16   5        137.43        128.54        10.45 o                         
 -13  16   5        138.50        156.44        15.29 o                         
 -11  16   5        150.90        145.71        12.54 o                         
  -9  16   5        285.78        295.03        13.11 o                         
  -7  16   5        462.16        523.33        16.93 o                         
  -5  16   5        312.16        313.26        14.26 o                         
  -3  16   5        601.36        604.49        14.40 o                         
  -1  16   5        150.27        143.89        10.40 o                         
   1  16   5        134.52        140.84        15.30 o                         
   3  16   5        581.53        572.45        20.74 o                         
   5  16   5        357.04        317.02        16.67 o                         
   7  16   5        330.87        385.98        18.56 o                         
   9  16   5        231.58        268.36        10.28 o                         
  11  16   5        177.06        157.78        14.23 o                         
  13  16   5        181.43        200.44        10.72 o                         
  15  16   5        151.42        149.19        11.58 o                         
  17  16   5         47.97         46.14        12.80 o                         
  19  16   5         14.20         14.94        14.78 o                         
 -18  17   5         45.24         27.14        12.97 o                         
 -16  17   5         49.41         47.20        13.05 o                         
 -14  17   5         62.11         68.03        12.91 o                         
 -12  17   5        129.13        155.34        13.45 o                         
 -10  17   5        145.20        132.11        12.20 o                         
  -8  17   5        173.81        163.18        12.42 o                         
  -6  17   5        107.43         87.18        11.13 o                         
  -4  17   5        308.15        297.88        12.72 o                         
  -2  17   5        398.83        436.74        13.45 o                         
   0  17   5        359.59        421.65        13.31 o                         
   2  17   5        392.70        404.54        22.54 o                         
   4  17   5        342.19        363.16        16.99 o                         
   6  17   5        150.70        132.99        11.79 o                         
   8  17   5        232.93        233.97        12.78 o                         
  10  17   5        145.63        134.79         9.99 o                         
  12  17   5        138.63        155.15        17.12 o                         
  14  17   5         60.85         75.22        11.97 o                         
  16  17   5         64.14         59.31        12.14 o                         
  18  17   5         58.97         46.45        13.00 o                         
 -17  18   5         61.66         35.41        15.98 o                         
 -15  18   5         79.81         67.47        15.56 o                         
 -13  18   5        147.50        156.77        14.05 o                         
 -11  18   5         85.19         75.65        13.08 o                         
  -9  18   5         24.29         39.02        13.25 o                         
  -7  18   5        304.99        341.42        16.24 o                         
  -5  18   5        193.60        183.04        13.11 o                         
  -3  18   5        323.97        316.61        17.02 o                         
  -1  18   5        324.67        297.92        14.55 o                         
   1  18   5        371.79        401.27        13.33 o                         
   3  18   5        403.58        358.28        17.29 o                         
   5  18   5        212.16        226.48        14.16 o                         
   7  18   5        258.54        262.72        13.17 o                         
   9  18   5         25.95         42.36         8.34 o                         
  11  18   5        123.68        133.86        10.99 o                         
  13  18   5        142.69        149.31        27.02 o                         
  15  18   5         65.00         58.32        13.70 o                         
  17  18   5         46.86         39.91        13.01 o                         
 -16  19   5         13.25        -10.13        16.65 o                         
 -14  19   5          8.87          4.01        13.59 o                         
 -12  19   5         11.84         -3.03        13.27 o                         
 -10  19   5         63.17         49.50        11.62 o                         
  -8  19   5          9.82          7.61        15.46 o                         
  -6  19   5        129.35        139.84        13.07 o                         
  -4  19   5         74.79         69.36        16.47 o                         
  -2  19   5          7.64          6.56        12.64 o                         
   0  19   5        188.44        195.13        15.79 o                         
   2  19   5          7.78         15.22        11.07 o                         
   4  19   5         52.39         48.97        12.07 o                         
   6  19   5        126.17        118.22        12.86 o                         
   8  19   5         11.98         14.04        14.80 o                         
  10  19   5         74.42         50.98        10.08 o                         
  12  19   5         11.54          6.44        14.36 o                         
  14  19   5          9.04         15.04        13.40 o                         
  16  19   5         14.54         29.97        13.81 o                         
 -15  20   5         95.90         93.43        21.75 o                         
 -13  20   5         91.92         53.61        12.62 o                         
 -11  20   5         64.54         73.41        14.76 o                         
  -9  20   5         43.78         51.41        13.60 o                         
  -7  20   5         55.50         77.54        12.09 o                         
  -5  20   5        443.71        473.71        27.60 o                         
  -3  20   5        381.86        310.10        16.04 o                         
  -1  20   5        412.23        429.89        20.09 o                         
   1  20   5        387.74        365.09        17.59 o                         
   3  20   5        528.97        492.20        15.23 o                         
   5  20   5        421.48        416.43        20.81 o                         
   7  20   5         53.44         83.38        17.75 o                         
   9  20   5         32.86         44.42        12.42 o                         
  11  20   5         69.61         58.61        12.28 o                         
  13  20   5         95.57         67.35        13.37 o                         
  15  20   5         73.23         52.06        17.35 o                         
 -12  21   5         46.64         33.22        16.32 o                         
 -10  21   5         64.43         53.53        15.47 o                         
  -8  21   5        108.92        135.29        16.21 o                         
  -6  21   5        113.07         92.55        16.70 o                         
  -4  21   5        110.14        105.98        11.74 o                         
  -2  21   5        107.59         92.32        14.65 o                         
   0  21   5        155.29        146.64        13.29 o                         
   2  21   5         98.43         96.59        12.63 o                         
   4  21   5         89.66        105.97        14.68 o                         
   6  21   5        108.39         88.21        13.05 o                         
   8  21   5         76.94         64.81        13.76 o                         
  10  21   5         76.76         54.11        13.15 o                         
  12  21   5         43.73         32.97        12.39 o                         
  14  21   5         37.85          8.60        20.90 o                         
 -11  22   5         23.26         27.19        16.44 o                         
  -9  22   5          9.53          7.64        14.20 o                         
  -7  22   5         82.56        108.28        13.84 o                         
  -5  22   5        165.15        143.67        13.79 o                         
  -3  22   5        287.24        265.66        18.23 o                         
  -1  22   5        209.16        165.87        13.35 o                         
   1  22   5        266.86        240.06        16.47 o                         
   3  22   5        282.52        243.89        17.03 o                         
   5  22   5        205.53        190.71        19.54 o                         
   7  22   5         65.32         50.45        15.29 o                         
   9  22   5          7.30          5.25        14.77 o                         
  11  22   5         24.54          8.65        14.67 o                         
 -10  23   5         54.25         35.78        16.21 o                         
  -8  23   5         89.86         53.05        15.80 o                         
  -6  23   5         78.84         45.80        14.18 o                         
  -4  23   5         90.23         78.17        14.68 o                         
  -2  23   5        122.32         96.56        13.04 o                         
   0  23   5        138.28        108.46        13.29 o                         
   2  23   5        112.73         86.64        14.29 o                         
   4  23   5         72.60         71.12        14.11 o                         
   6  23   5         73.59         34.75        15.13 o                         
   8  23   5         92.73         56.64        11.83 o                         
  10  23   5         49.69         34.98        16.38 o                         
  -7  24   5         46.62         25.35        21.69 o                         
  -5  24   5         68.88         64.21        25.12 o                         
  -3  24   5         73.11         35.60        14.62 o                         
  -1  24   5         70.82         53.73        17.78 o                         
   1  24   5         82.78         66.41        14.24 o                         
   3  24   5         88.35         63.56        15.44 o                         
   5  24   5         72.07         38.38        17.14 o                         
   7  24   5         44.97         18.50        19.80 o                         
  -4  25   5         44.28         26.96        19.36 o                         
  -2  25   5         63.38         32.05        34.82 o                         
   0  25   5         39.50         17.19        20.56 o                         
   2  25   5         58.75         33.63        19.62 o                         
   4  25   5         43.92         24.77        16.54 o                         
   0   0   6        653.21        597.07        25.70 o                         
   2   0   6        853.00        793.42        13.98 o                         
   4   0   6       1705.50       1737.05        19.86 o                         
   6   0   6       4675.20       5126.52        53.62 o                         
   8   0   6       7498.44       8284.60       100.90 o                         
  10   0   6       2837.34       3104.37        38.76 o                         
  12   0   6       1674.79       1567.44        24.04 o                         
  14   0   6        584.06        560.14        14.65 o                         
  16   0   6        300.87        287.15        13.94 o                         
  18   0   6         17.73         25.04        12.73 o                         
  20   0   6         37.40         62.34        17.23 o                         
  22   0   6         29.79         15.67        20.78 o                         
 -21   1   6          1.99        -13.82        15.75 o                         
 -19   1   6         42.15         33.64        13.63 o                         
 -17   1   6        168.83        150.71        18.52 o                         
 -15   1   6        157.04        134.55        13.60 o                         
 -13   1   6        232.57        211.25        13.50 o                         
 -11   1   6        260.17        282.69        10.64 o                         
  -9   1   6        369.64        362.49        11.80 o                         
  -7   1   6        485.95        394.22        11.18 o                         
  -5   1   6        138.96        139.28         6.29 o                         
  -3   1   6        568.67        572.78        14.02 o                         
  -1   1   6        435.80        493.19         9.53 o                         
   1   1   6        425.87        435.75        10.11 o                         
   3   1   6        579.01        585.44        10.11 o                         
   5   1   6        123.28        119.89         7.89 o                         
   7   1   6        353.77        349.37        10.53 o                         
   9   1   6        506.35        540.08        15.97 o                         
  11   1   6        294.97        290.27        11.11 o                         
  13   1   6        184.57        186.79        14.79 o                         
  15   1   6        183.89        160.36        12.33 o                         
  17   1   6        220.88        216.21        13.75 o                         
  19   1   6         33.61         22.03        13.19 o                         
  21   1   6          1.91          5.86        16.42 o                         
 -22   2   6         23.07         15.70        18.18 o                         
 -20   2   6         29.12         11.57        13.45 o                         
 -18   2   6         56.20         41.80        12.74 o                         
 -16   2   6        128.77        128.44        12.76 o                         
 -14   2   6        487.98        461.16        14.13 o                         
 -12   2   6       1442.38       1566.37        23.90 o                         
 -10   2   6       3565.24       3901.51        44.66 o                         
  -8   2   6       3825.35       4169.51        48.36 o                         
  -6   2   6       3481.12       3651.91        46.07 o                         
  -4   2   6       1161.15       1148.78        15.38 o                         
  -2   2   6        392.02        410.03         8.69 o                         
   0   2   6        867.40        808.50        13.05 o                         
   2   2   6        392.16        405.14         8.94 o                         
   4   2   6       1272.00       1270.47        16.84 o                         
   6   2   6       3521.28       3930.26        39.92 o                         
   8   2   6       3983.77       4466.71        55.32 o                         
  10   2   6       3703.30       3876.84        49.45 o                         
  12   2   6       1312.20       1294.85        22.25 o                         
  14   2   6        610.51        628.91        30.64 o                         
  16   2   6        167.41        170.30        15.06 o                         
  18   2   6         76.58         67.45        12.47 o                         
  20   2   6         23.45         10.82        14.93 o                         
  22   2   6         30.73          4.41        20.76 o                         
 -21   3   6         11.25          1.88        16.38 o                         
 -19   3   6         42.67         17.51        12.85 o                         
 -17   3   6         76.43         81.08        19.81 o                         
 -15   3   6        167.66        189.08        12.63 o                         
 -13   3   6         56.19         79.97         9.76 o                         
 -11   3   6        180.81        171.69        10.02 o                         
  -9   3   6        956.11        952.15        19.70 o                         
  -7   3   6        233.03        273.25         6.96 o                         
  -5   3   6        470.04        461.58         9.12 o                         
  -3   3   6          2.19          2.99         5.71 o                         
  -1   3   6        589.42        573.01         9.78 o                         
   1   3   6        586.47        593.99        10.57 o                         
   3   3   6          1.93          4.79         6.32 o                         
   5   3   6        366.12        381.84         8.39 o                         
   7   3   6        303.60        347.00        13.14 o                         
   9   3   6        803.70        838.63        16.45 o                         
  11   3   6        209.48        214.29        10.41 o                         
  13   3   6         60.96         67.21        10.09 o                         
  15   3   6        237.42        240.57        17.82 o                         
  17   3   6         67.27         64.35        11.91 o                         
  19   3   6         59.89         76.42        14.74 o                         
  21   3   6         13.88         -4.39        15.55 o                         
 -20   4   6        143.20        108.92        14.47 o                         
 -18   4   6        167.19        150.62        13.40 o                         
 -16   4   6        105.17         73.67        15.68 o                         
 -14   4   6        160.72        170.58        12.50 o                         
 -12   4   6        961.01       1008.10        20.07 o                         
 -10   4   6       1864.80       2025.85        28.43 o                         
  -8   4   6       1722.44       1754.99        19.87 o                         
  -6   4   6        842.17        849.85        12.94 o                         
  -4   4   6         72.97         74.20         8.30 o                         
  -2   4   6       1269.28       1254.24        18.94 o                         
   0   4   6       1735.19       1730.77        20.22 o                         
   2   4   6       1156.36       1142.04        16.23 o                         
   4   4   6         75.09         71.54         6.26 o                         
   6   4   6        956.70        955.58        13.16 o                         
   8   4   6       1919.17       2007.57        27.88 o                         
  10   4   6       1946.47       2071.88        28.69 o                         
  12   4   6       1080.23       1192.39        20.55 o                         
  14   4   6        154.54        191.59        12.05 o                         
  16   4   6         92.34        100.32        12.39 o                         
  18   4   6        140.82        123.23        13.11 o                         
  20   4   6        128.75        124.12        14.85 o                         
 -21   5   6         17.77          1.78        17.21 o                         
 -19   5   6         37.36         36.08        14.30 o                         
 -17   5   6        121.52        111.66        14.17 o                         
 -15   5   6         30.42         29.96        13.65 o                         
 -13   5   6         61.25         86.79        12.15 o                         
 -11   5   6        492.29        515.24        13.09 o                         
  -9   5   6        236.14        257.83         9.74 o                         
  -7   5   6       1168.33       1221.44        21.06 o                         
  -5   5   6        380.65        409.46        10.19 o                         
  -3   5   6        377.80        357.44         9.15 o                         
  -1   5   6        136.74        137.16         8.53 o                         
   1   5   6        147.88        128.66         9.10 o                         
   3   5   6        491.48        490.78        11.22 o                         
   5   5   6        372.26        359.78         9.33 o                         
   7   5   6       1060.30       1129.46        18.62 o                         
   9   5   6        224.97        263.64        10.92 o                         
  11   5   6        419.49        381.12        15.25 o                         
  13   5   6         58.48         79.44         9.58 o                         
  15   5   6         24.17         18.61        15.85 o                         
  17   5   6        171.62        181.18        16.94 o                         
  19   5   6         50.04         36.53        12.28 o                         
  21   5   6         12.34          5.38        15.25 o                         
 -20   6   6        170.87        180.71        25.57 o                         
 -18   6   6        502.00        452.94        16.94 o                         
 -16   6   6        330.12        284.96        16.68 o                         
 -14   6   6         62.92         56.20        16.71 o                         
 -12   6   6        334.01        366.43        12.26 o                         
 -10   6   6        722.50        730.14        19.46 o                         
  -8   6   6        462.47        489.38         9.53 o                         
  -6   6   6        218.28        220.01         8.46 o                         
  -4   6   6        990.25        921.83        13.22 o                         
  -2   6   6       3522.45       3749.35        36.48 o                         
   0   6   6       4645.06       5178.22        55.48 o                         
   2   6   6       3519.90       3789.38        41.84 o                         
   4   6   6        874.63        866.95        15.59 o                         
   6   6   6        220.69        265.13         8.55 o                         
   8   6   6        602.43        593.58        21.14 o                         
  10   6   6        730.27        795.89        17.71 o                         
  12   6   6        302.43        317.45        11.67 o                         
  14   6   6         51.22         46.85        10.24 o                         
  16   6   6        278.58        238.58        17.14 o                         
  18   6   6        474.27        444.66        35.63 o                         
  20   6   6        152.73        151.42        14.34 o                         
 -21   7   6         12.20         10.02        17.58 o                         
 -19   7   6         38.25         14.65        13.77 o                         
 -17   7   6         68.95         62.72        13.85 o                         
 -15   7   6        123.71        126.14        12.72 o                         
 -13   7   6         54.50         20.80        10.56 o                         
 -11   7   6        151.92        155.08        18.02 o                         
  -9   7   6        891.10        909.08        13.61 o                         
  -7   7   6        342.38        408.82         9.87 o                         
  -5   7   6       1032.45       1163.83        23.79 o                         
  -3   7   6        365.94        368.98        18.93 o                         
  -1   7   6        345.42        310.50        15.35 o                         
   1   7   6        486.09        453.42        11.57 o                         
   3   7   6        287.63        257.86         7.45 o                         
   5   7   6       1130.77       1207.52        16.00 o                         
   7   7   6        335.10        386.81        11.24 o                         
   9   7   6        879.18        904.47        16.66 o                         
  11   7   6        119.09        108.08        10.43 o                         
  13   7   6         52.46         38.21         9.68 o                         
  15   7   6        162.36        170.17        12.33 o                         
  17   7   6         92.21        113.79        13.67 o                         
  19   7   6         29.03         22.68        11.88 o                         
  21   7   6         10.69          7.34        14.95 o                         
 -20   8   6        296.98        245.41        20.04 o                         
 -18   8   6        436.92        402.94        15.33 o                         
 -16   8   6        596.50        543.83        16.18 o                         
 -14   8   6        380.85        321.99        14.52 o                         
 -12   8   6        297.58        321.22        19.02 o                         
 -10   8   6        143.47        151.36         8.37 o                         
  -8   8   6        148.32        150.03        10.85 o                         
  -6   8   6        592.84        601.91        21.08 o                         
  -4   8   6       1957.54       1976.14        29.46 o                         
  -2   8   6       4017.20       4265.51        50.64 o                         
   0   8   6       7547.18       8385.88        85.42 o                         
   2   8   6       3939.83       4480.75        55.34 o                         
   4   8   6       1779.55       1798.20        20.18 o                         
   6   8   6        445.31        456.39        12.20 o                         
   8   8   6        151.56        181.52         9.53 o                         
  10   8   6        184.70        193.23        11.55 o                         
  12   8   6        213.03        181.12        10.90 o                         
  14   8   6        345.59        313.94        12.71 o                         
  16   8   6        659.08        604.61        22.97 o                         
  18   8   6        413.31        381.15        15.77 o                         
  20   8   6        274.88        220.47        15.34 o                         
 -19   9   6         39.84         36.90        13.75 o                         
 -17   9   6         40.56         21.26        12.91 o                         
 -15   9   6         72.23         82.13        11.91 o                         
 -13   9   6         39.60         33.64         8.01 o                         
 -11   9   6         54.09         54.44         8.29 o                         
  -9   9   6        269.56        301.02        12.06 o                         
  -7   9   6        858.15        882.93        16.89 o                         
  -5   9   6        235.09        237.99        12.81 o                         
  -3   9   6        744.14        839.61        16.57 o                         
  -1   9   6        556.02        532.03        16.61 o                         
   1   9   6        417.47        386.81        20.39 o                         
   3   9   6        879.72        909.63        16.25 o                         
   5   9   6        248.92        285.47         6.98 o                         
   7   9   6        878.99        968.97        15.44 o                         
   9   9   6        262.98        269.37        10.27 o                         
  11   9   6         65.99         70.86        10.58 o                         
  13   9   6         52.07         62.23        13.24 o                         
  15   9   6         95.20         84.87        18.22 o                         
  17   9   6         36.48         30.36        13.41 o                         
  19   9   6         45.61         45.14        16.09 o                         
 -18  10   6        359.78        295.32        15.27 o                         
 -16  10   6        450.26        446.28        26.29 o                         
 -14  10   6        330.00        330.45        14.71 o                         
 -12  10   6         97.09         98.96        10.63 o                         
 -10  10   6        212.18        227.31        14.02 o                         
  -8  10   6        182.57        179.86        10.40 o                         
  -6  10   6        703.99        723.46        15.51 o                         
  -4  10   6       1913.86       2089.93        29.18 o                         
  -2  10   6       3738.95       4013.79        48.04 o                         
   0  10   6       2981.00       3132.09        38.48 o                         
   2  10   6       3536.32       3696.61        45.00 o                         
   4  10   6       1838.60       2058.58        27.91 o                         
   6  10   6        715.40        795.78        18.72 o                         
   8  10   6        142.65        165.23         7.25 o                         
  10  10   6        211.04        220.65        10.25 o                         
  12  10   6        131.24        168.33        15.15 o                         
  14  10   6        367.63        353.18        15.56 o                         
  16  10   6        469.84        460.62        22.23 o                         
  18  10   6        405.43        361.07        17.30 o                         
 -19  11   6         10.78          3.78        12.92 o                         
 -17  11   6         55.79         45.36        13.60 o                         
 -15  11   6         19.11         30.33         9.77 o                         
 -13  11   6         60.41         75.38        11.51 o                         
 -11  11   6         12.63         14.67        10.70 o                         
  -9  11   6         65.71         51.97         9.91 o                         
  -7  11   6        116.56        125.23         9.77 o                         
  -5  11   6        403.06        411.64        15.23 o                         
  -3  11   6        203.66        196.25        14.54 o                         
  -1  11   6        297.93        308.50        10.86 o                         
   1  11   6        251.83        243.63        16.76 o                         
   3  11   6        181.56        171.22         9.94 o                         
   5  11   6        472.56        508.13        12.43 o                         
   7  11   6        145.40        139.64         9.26 o                         
   9  11   6         52.58         43.47         7.61 o                         
  11  11   6         12.78         18.38        10.11 o                         
  13  11   6         77.58         76.35        11.04 o                         
  15  11   6         13.83         11.65        12.82 o                         
  17  11   6         65.60         62.13        14.62 o                         
  19  11   6         13.56          9.36        16.44 o                         
 -18  12   6        231.82        179.60        16.77 o                         
 -16  12   6        171.23        170.53        14.32 o                         
 -14  12   6         84.37         83.44        11.90 o                         
 -12  12   6         43.31         58.67        11.68 o                         
 -10  12   6        120.17        148.72        12.14 o                         
  -8  12   6        202.09        187.48        11.05 o                         
  -6  12   6        298.57        322.75        19.82 o                         
  -4  12   6       1078.29       1204.03        21.01 o                         
  -2  12   6       1328.59       1418.37        23.23 o                         
   0  12   6       1580.11       1524.41        24.46 o                         
   2  12   6       1420.14       1426.66        23.23 o                         
   4  12   6        944.03       1000.14        18.87 o                         
   6  12   6        329.67        369.54        11.39 o                         
   8  12   6        280.43        295.43         9.14 o                         
  10  12   6         91.26        112.23        14.96 o                         
  12  12   6         44.05         49.63        11.08 o                         
  14  12   6        121.12        153.69        14.64 o                         
  16  12   6        215.54        233.32        20.54 o                         
  18  12   6        253.73        234.57        17.06 o                         
 -17  13   6         19.79         21.68        15.76 o                         
 -15  13   6         70.46         74.54        17.27 o                         
 -13  13   6          5.26          5.15        16.14 o                         
 -11  13   6         89.86         74.83        18.96 o                         
  -9  13   6         47.84         38.79        11.81 o                         
  -7  13   6         58.52         33.41        15.36 o                         
  -5  13   6         55.03         89.42        10.04 o                         
  -3  13   6         59.25         80.64        10.08 o                         
  -1  13   6        181.45        171.17        10.33 o                         
   1  13   6        233.89        225.03        18.69 o                         
   3  13   6         52.75         71.81         9.71 o                         
   5  13   6         58.91         81.50         9.52 o                         
   7  13   6         55.92         44.03        14.72 o                         
   9  13   6         36.83         31.99         7.34 o                         
  11  13   6         67.48         47.39        10.32 o                         
  13  13   6          5.51        -14.45        14.45 o                         
  15  13   6         70.85         73.77        13.05 o                         
  17  13   6         16.24         23.74        12.84 o                         
 -16  14   6         56.64         49.92        17.91 o                         
 -14  14   6         28.36         31.22        15.47 o                         
 -12  14   6        123.41        119.41        13.52 o                         
 -10  14   6        381.30        382.45        14.66 o                         
  -8  14   6        332.79        313.67        16.28 o                         
  -6  14   6         48.37         59.69        10.16 o                         
  -4  14   6        145.53        188.62        12.09 o                         
  -2  14   6        599.34        603.22        14.99 o                         
   0  14   6        563.49        548.93        14.51 o                         
   2  14   6        474.89        479.64        16.31 o                         
   4  14   6        150.58        155.26        10.71 o                         
   6  14   6         59.64         62.11        10.41 o                         
   8  14   6        376.17        358.49        12.56 o                         
  10  14   6        335.68        319.51         9.90 o                         
  12  14   6         86.80         83.03        15.13 o                         
  14  14   6         28.58         28.33        12.40 o                         
  16  14   6         81.26         79.30        14.17 o                         
 -15  15   6         50.07         25.63        14.78 o                         
 -13  15   6         72.45         58.72        13.34 o                         
 -11  15   6         16.30          4.33        16.17 o                         
  -9  15   6        111.15        109.30        15.54 o                         
  -7  15   6        160.43        166.10        12.44 o                         
  -5  15   6         19.87         30.30        11.36 o                         
  -3  15   6        232.88        238.04        12.53 o                         
  -1  15   6        191.62        180.75        18.31 o                         
   1  15   6        162.85        153.09        11.70 o                         
   3  15   6        164.53        177.36        12.82 o                         
   5  15   6         26.11         20.01        12.16 o                         
   7  15   6        125.14        153.35        14.64 o                         
   9  15   6         85.48         67.92        11.27 o                         
  11  15   6         23.47         25.06        10.49 o                         
  13  15   6         72.78         74.38        13.31 o                         
  15  15   6         49.00         24.52        13.43 o                         
 -14  16   6         80.10         66.07        14.89 o                         
 -12  16   6        219.40        217.00        15.66 o                         
 -10  16   6        470.50        437.49        16.92 o                         
  -8  16   6        669.93        629.84        18.43 o                         
  -6  16   6        282.64        237.30        15.73 o                         
  -4  16   6        100.65        108.89        19.55 o                         
  -2  16   6        156.85        156.11        12.31 o                         
   0  16   6        302.46        297.14        13.38 o                         
   2  16   6        123.93        139.56        12.27 o                         
   4  16   6        113.81        101.64        17.42 o                         
   6  16   6        344.45        307.48        14.88 o                         
   8  16   6        607.59        568.99        15.89 o                         
  10  16   6        450.01        438.44        19.86 o                         
  12  16   6        172.62        140.77        15.83 o                         
  14  16   6         56.20         31.72        13.68 o                         
 -13  17   6         20.17         -1.72        14.80 o                         
 -11  17   6         64.59         66.13        15.22 o                         
  -9  17   6         42.92         31.87        13.26 o                         
  -7  17   6         95.74        115.93        21.17 o                         
  -5  17   6        159.99        175.58        13.34 o                         
  -3  17   6         67.09         52.80        12.34 o                         
  -1  17   6        222.09        209.06        15.60 o                         
   1  17   6        171.00        170.60        13.22 o                         
   3  17   6         75.31         55.45        19.49 o                         
   5  17   6        113.89        126.48        13.24 o                         
   7  17   6         72.61         79.47        13.25 o                         
   9  17   6         47.97         34.91        14.54 o                         
  11  17   6         55.74         45.79        13.41 o                         
  13  17   6         23.78         12.16        15.35 o                         
 -12  18   6        249.39        234.78        14.63 o                         
 -10  18   6        401.70        350.16        16.43 o                         
  -8  18   6        427.78        398.68        20.98 o                         
  -6  18   6        467.17        428.22        16.01 o                         
  -4  18   6        145.31        121.28        13.16 o                         
  -2  18   6         84.18         84.43        12.45 o                         
   0  18   6         14.85         15.68        13.46 o                         
   2  18   6         62.23         50.13        12.15 o                         
   4  18   6        171.28        149.63        12.95 o                         
   6  18   6        499.91        470.71        15.48 o                         
   8  18   6        448.88        409.78        16.25 o                         
  10  18   6        356.28        291.23        16.78 o                         
  12  18   6        228.80        204.06        17.67 o                         
 -11  19   6         17.23          1.34        16.32 o                         
  -9  19   6         42.15         39.14        13.99 o                         
  -7  19   6         28.19         37.41        13.20 o                         
  -5  19   6         46.97         29.94        13.42 o                         
  -3  19   6         55.52         51.74        13.02 o                         
  -1  19   6         34.15         16.26        13.09 o                         
   1  19   6         41.99         29.56        12.61 o                         
   3  19   6         39.25         45.12        13.74 o                         
   5  19   6         34.41         27.81        14.96 o                         
   7  19   6         37.64         24.66        15.12 o                         
   9  19   6         36.44         38.49        14.48 o                         
  11  19   6         13.92         12.22        13.75 o                         
  -8  20   6        262.09        209.41        14.93 o                         
  -6  20   6        150.90        132.84        14.71 o                         
  -4  20   6        128.42        117.56        14.67 o                         
  -2  20   6         26.10         26.70        13.00 o                         
   0  20   6         39.02         45.57        12.71 o                         
   2  20   6         31.38         30.74        14.11 o                         
   4  20   6        144.73        124.41        14.25 o                         
   6  20   6        162.33        128.32        14.66 o                         
   8  20   6        285.99        209.49        15.24 o                         
  -7  21   6          7.55         -2.46        14.76 o                         
  -5  21   6         11.55         24.34        15.04 o                         
  -3  21   6         12.66         11.34        15.52 o                         
  -1  21   6          2.30         -7.87        14.76 o                         
   1  21   6          2.38          7.24        14.43 o                         
   3  21   6         10.17         23.42        18.23 o                         
   5  21   6         16.31          6.64        13.16 o                         
   7  21   6          8.60         13.98        14.59 o                         
  -2  22   6         29.09        -16.04        18.69 o                         
   0  22   6         31.09        -10.31        31.95 o                         
   2  22   6         22.14         15.71        15.53 o                         
   1   0   7        172.16        179.56         8.67 o                         
   3   0   7        394.05        396.60        10.45 o                         
   5   0   7       1849.20       2075.65        37.67 o                         
   7   0   7        473.58        487.47        17.42 o                         
   9   0   7          0.29         11.31        16.80 o                         
  11   0   7         38.47         33.53        11.61 o                         
  13   0   7        267.80        247.09        14.26 o                         
  15   0   7        126.51         93.97        16.58 o                         
  17   0   7         38.13         28.10        16.92 o                         
 -16   1   7         87.56         83.98        16.29 o                         
 -14   1   7        202.78        199.11        15.10 o                         
 -12   1   7        353.98        326.40        13.58 o                         
 -10   1   7        146.32        165.50        11.96 o                         
  -8   1   7         40.87         25.91        12.37 o                         
  -6   1   7        105.06         95.01        10.54 o                         
  -4   1   7        665.59        723.70        14.08 o                         
  -2   1   7        120.43        110.71         8.14 o                         
   0   1   7        159.58        179.31         8.83 o                         
   2   1   7        167.41        165.44         8.35 o                         
   4   1   7        704.69        731.80        13.78 o                         
   6   1   7        121.72        134.19        10.13 o                         
   8   1   7         46.41         36.99        11.33 o                         
  10   1   7        127.45        136.42        13.08 o                         
  12   1   7        306.85        277.25        14.96 o                         
  14   1   7        163.59        141.05        17.44 o                         
  16   1   7         68.67         40.80        13.12 o                         
 -17   2   7         36.53         17.25        15.30 o                         
 -15   2   7        150.19        153.95        15.49 o                         
 -13   2   7        150.68        152.00        13.73 o                         
 -11   2   7        152.63        127.10        12.38 o                         
  -9   2   7        211.61        208.71        11.13 o                         
  -7   2   7        565.18        559.69        15.45 o                         
  -5   2   7        768.20        798.05        14.73 o                         
  -3   2   7       1366.98       1609.57        33.32 o                         
  -1   2   7        135.77        140.14         8.98 o                         
   1   2   7        102.32        139.25         8.10 o                         
   3   2   7       1297.11       1433.32        19.83 o                         
   5   2   7        697.14        777.55        12.85 o                         
   7   2   7        434.19        426.48        15.02 o                         
   9   2   7        153.83        145.54        11.61 o                         
  11   2   7        174.24        133.73        15.09 o                         
  13   2   7        184.13        176.99        13.29 o                         
  15   2   7        177.27        153.32        15.23 o                         
  17   2   7         35.78         15.76        15.33 o                         
 -16   3   7        135.91        104.70        16.23 o                         
 -14   3   7        372.06        349.42        15.70 o                         
 -12   3   7        309.75        309.97        13.68 o                         
 -10   3   7        263.81        234.52        15.00 o                         
  -8   3   7        299.91        267.00        13.37 o                         
  -6   3   7        598.90        604.17        16.56 o                         
  -4   3   7        712.79        690.26        21.47 o                         
  -2   3   7       1283.07       1538.55        24.46 o                         
   0   3   7        410.74        381.19        13.13 o                         
   2   3   7       1320.42       1510.92        24.86 o                         
   4   3   7        934.69       1009.82        29.81 o                         
   6   3   7        601.16        576.73        17.81 o                         
   8   3   7        306.52        287.47        12.72 o                         
  10   3   7        236.47        229.65        15.48 o                         
  12   3   7        243.22        253.28        17.92 o                         
  14   3   7        282.26        239.60        19.34 o                         
  16   3   7        107.35         87.31        18.16 o                         
 -17   4   7         47.58         31.84        17.34 o                         
 -15   4   7        101.31         91.72        20.04 o                         
 -13   4   7        194.02        156.01        13.07 o                         
 -11   4   7        222.68        212.55        13.14 o                         
  -9   4   7        120.69        115.17        10.42 o                         
  -7   4   7        449.27        468.34        11.60 o                         
  -5   4   7        658.35        704.44        18.69 o                         
  -3   4   7        852.33        847.28        14.70 o                         
  -1   4   7        721.14        780.80        14.93 o                         
   1   4   7        676.04        716.15        13.05 o                         
   3   4   7        682.26        838.08        14.64 o                         
   5   4   7        503.90        536.05        11.16 o                         
   7   4   7        344.88        350.24        16.26 o                         
   9   4   7        114.97        105.13        10.52 o                         
  11   4   7        247.66        198.68        12.86 o                         
  13   4   7        241.12        252.77        14.25 o                         
  15   4   7        122.25        129.50        15.99 o                         
  17   4   7         64.41         44.04        16.76 o                         
 -16   5   7        157.64        140.53        17.61 o                         
 -14   5   7        163.27        147.49        14.87 o                         
 -12   5   7        294.73        271.30        13.07 o                         
 -10   5   7        512.55        513.04        16.67 o                         
  -8   5   7        502.87        494.61        20.05 o                         
  -6   5   7        674.77        653.47        16.44 o                         
  -4   5   7        512.76        556.93        11.77 o                         
  -2   5   7        706.94        711.89        12.81 o                         
   0   5   7       1799.68       2081.07        37.20 o                         
   2   5   7        802.99        859.49        18.52 o                         
   4   5   7        656.26        670.29        14.93 o                         
   6   5   7        843.58        848.08        18.11 o                         
   8   5   7        482.81        471.84        18.76 o                         
  10   5   7        480.91        476.69        20.79 o                         
  12   5   7        237.40        225.11        13.29 o                         
  14   5   7        142.98        128.39        16.17 o                         
  16   5   7        134.99         95.30        16.71 o                         
 -15   6   7        132.61        104.14        13.64 o                         
 -13   6   7        252.53        228.71        16.01 o                         
 -11   6   7         63.55         52.99        11.14 o                         
  -9   6   7         61.16         65.42        12.37 o                         
  -7   6   7        284.90        312.06        14.90 o                         
  -5   6   7        816.58        792.81        13.29 o                         
  -3   6   7        581.61        629.67        15.43 o                         
  -1   6   7         96.94        105.98         7.13 o                         
   1   6   7         88.82        130.72         8.82 o                         
   3   6   7        570.09        582.20        11.72 o                         
   5   6   7        667.71        711.59        13.31 o                         
   7   6   7        200.86        202.07        12.15 o                         
   9   6   7         57.08         51.62        13.90 o                         
  11   6   7         92.01         92.66        12.65 o                         
  13   6   7        273.84        235.22        13.60 o                         
  15   6   7        169.86        173.79        15.68 o                         
 -16   7   7         40.33         21.20        14.02 o                         
 -14   7   7         85.44        103.77        12.78 o                         
 -12   7   7        180.32        180.96        13.98 o                         
 -10   7   7        232.37        204.16        13.71 o                         
  -8   7   7        277.08        272.88        17.05 o                         
  -6   7   7        210.64        191.33        12.46 o                         
  -4   7   7        351.13        345.27        12.81 o                         
  -2   7   7        407.45        450.95        15.21 o                         
   0   7   7        489.54        517.17        13.80 o                         
   2   7   7        541.22        586.93        14.46 o                         
   4   7   7        465.72        482.27        10.80 o                         
   6   7   7        301.41        313.03        11.58 o                         
   8   7   7        325.45        340.29        12.81 o                         
  10   7   7        203.57        181.10        11.74 o                         
  12   7   7        174.68        162.35        14.93 o                         
  14   7   7         69.10         50.38        13.12 o                         
  16   7   7         43.86         34.21        17.33 o                         
 -15   8   7        170.89        144.53        14.36 o                         
 -13   8   7        127.36        115.13        16.14 o                         
 -11   8   7        102.57         97.82        15.45 o                         
  -9   8   7         78.85         68.46         9.78 o                         
  -7   8   7        328.05        326.33        12.50 o                         
  -5   8   7        464.25        498.51        14.51 o                         
  -3   8   7        299.74        288.49        12.85 o                         
  -1   8   7         35.81         28.36        10.44 o                         
   1   8   7         34.27         46.48        15.31 o                         
   3   8   7        298.36        291.92        12.36 o                         
   5   8   7        473.96        467.62         9.82 o                         
   7   8   7        280.76        261.50        11.38 o                         
   9   8   7         63.82         52.35        10.97 o                         
  11   8   7        113.41        105.32        14.67 o                         
  13   8   7        138.98        137.40        14.74 o                         
  15   8   7        160.99        133.85        16.58 o                         
 -14   9   7         15.17         33.03        15.68 o                         
 -12   9   7         14.71         22.50        17.84 o                         
 -10   9   7         24.34         34.46        14.41 o                         
  -8   9   7         67.54         59.75        11.46 o                         
  -6   9   7         59.79         42.54        11.36 o                         
  -4   9   7        116.40        108.02        13.03 o                         
  -2   9   7        162.30        148.41        12.95 o                         
   0   9   7          1.46          2.90        10.16 o                         
   2   9   7        224.18        235.89        14.69 o                         
   4   9   7        123.24        133.48        11.24 o                         
   6   9   7         65.46         76.58         9.36 o                         
   8   9   7         84.64         82.59         9.99 o                         
  10   9   7         24.31         21.84        10.82 o                         
  12   9   7         11.40         12.69        13.27 o                         
  14   9   7         17.99         14.87        14.71 o                         
 -13  10   7        159.26        118.97        29.67 o                         
 -11  10   7         44.42         41.10        12.67 o                         
  -9  10   7         27.25         32.42        13.33 o                         
  -7  10   7        191.66        201.66        12.47 o                         
  -5  10   7        481.86        509.80        16.47 o                         
  -3  10   7        244.28        219.84        12.58 o                         
  -1  10   7        147.36        115.72        12.30 o                         
   1  10   7        172.47        173.29        12.01 o                         
   3  10   7        266.49        231.47        15.37 o                         
   5  10   7        510.72        498.61        17.23 o                         
   7  10   7        217.52        180.80        13.94 o                         
   9  10   7         26.87         22.45         9.69 o                         
  11  10   7         58.32         63.59        14.54 o                         
  13  10   7        149.03        156.99        15.23 o                         
 -12  11   7         41.81         19.66        12.79 o                         
 -10  11   7         59.23         64.40        14.25 o                         
  -8  11   7        117.32        128.44        13.17 o                         
  -6  11   7        103.73        100.51        12.11 o                         
  -4  11   7        260.51        236.62        15.88 o                         
  -2  11   7        170.92        154.54        12.00 o                         
   0  11   7         36.99         16.63        11.28 o                         
   2  11   7        150.24        146.59        12.41 o                         
   4  11   7        227.29        187.51        11.92 o                         
   6  11   7         71.56         65.02        11.33 o                         
   8  11   7        104.71         96.87        15.06 o                         
  10  11   7         46.47         43.03        15.86 o                         
  12  11   7         42.72         30.00        14.72 o                         
 -11  12   7         41.77         17.58        12.59 o                         
  -9  12   7         10.36         11.59        12.13 o                         
  -7  12   7        176.83        198.77        14.82 o                         
  -5  12   7        248.88        238.51        13.13 o                         
  -3  12   7        257.06        243.34        16.01 o                         
  -1  12   7        302.27        290.02        16.05 o                         
   1  12   7        347.21        317.73        14.42 o                         
   3  12   7        328.98        321.80        13.62 o                         
   5  12   7        302.39        285.26        16.57 o                         
   7  12   7        181.68        171.31        13.15 o                         
   9  12   7         12.05          8.05        14.36 o                         
  11  12   7         42.58         41.87        18.69 o                         
 -10  13   7        152.34        140.54        14.55 o                         
  -8  13   7        146.83        153.98        15.52 o                         
  -6  13   7        279.86        248.71        14.91 o                         
  -4  13   7        236.95        232.15        15.31 o                         
  -2  13   7        194.73        185.71        13.36 o                         
   0  13   7        257.01        241.26        17.28 o                         
   2  13   7        155.46        132.50        13.21 o                         
   4  13   7        190.02        176.50        13.46 o                         
   6  13   7        248.46        210.37        13.02 o                         
   8  13   7        136.67        130.53        12.26 o                         
  10  13   7        164.64        164.09        20.98 o                         
  -9  14   7         17.67         12.63        13.35 o                         
  -7  14   7         68.66         53.75        14.15 o                         
  -5  14   7        145.21        144.11        15.90 o                         
  -3  14   7        283.85        238.49        18.79 o                         
  -1  14   7        153.73        160.54        14.97 o                         
   1  14   7        188.02        184.52        17.87 o                         
   3  14   7        366.99        328.47        14.76 o                         
   5  14   7        169.68        163.84        14.09 o                         
   7  14   7         81.80         65.84        13.25 o                         
   9  14   7         13.92          6.21        15.62 o                         
  -8  15   7        165.18        152.21        19.67 o                         
  -6  15   7        169.63        145.39        16.38 o                         
  -4  15   7        132.97        129.67        15.66 o                         
  -2  15   7        174.26        178.92        17.92 o                         
   0  15   7        129.43        109.91        14.17 o                         
   2  15   7        148.44        137.51        14.52 o                         
   4  15   7        106.59         81.24        13.42 o                         
   6  15   7        132.45        110.84        12.99 o                         
   8  15   7        171.97        153.99        14.67 o                         
  -7  16   7         42.00         66.37        19.28 o                         
  -5  16   7        135.00        120.61        16.87 o                         
  -3  16   7         99.09         90.21        15.86 o                         
  -1  16   7         67.15         76.68        17.88 o                         
   1  16   7         85.18         75.96        15.01 o                         
   3  16   7        124.62        102.16        15.64 o                         
   5  16   7        152.35        105.76        15.73 o                         
   7  16   7         38.64         34.32        15.21 o                         
  -4  17   7         66.73         46.32        14.36 o                         
  -2  17   7         35.11         27.70        18.77 o                         
   0  17   7         36.33         42.03        18.00 o                         
   2  17   7         34.74         39.88        21.26 o                         
   4  17   7         48.64         24.50        13.94 o                         
   0   0   8       2752.86       2960.16        50.10 o                         
   2   0   8        197.09        186.46        11.67 o                         
   4   0   8        506.80        503.24        17.49 o                         
   6   0   8        302.36        304.31        16.57 o                         
   8   0   8         62.15         69.69        30.00 o                         
  -9   1   8         39.72         11.93        24.87 o                         
  -7   1   8         39.76         24.40        13.08 o                         
  -5   1   8         56.20         50.11        12.02 o                         
  -3   1   8         46.53         46.03        11.85 o                         
  -1   1   8        139.25        130.62        10.81 o                         
   1   1   8        138.90        119.73        14.75 o                         
   3   1   8         52.54         52.75        10.46 o                         
   5   1   8         53.25         65.04        13.48 o                         
   7   1   8         39.84         28.48        14.43 o                         
   9   1   8         38.21         30.30        18.87 o                         
  -8   2   8         98.77         81.82        14.37 o                         
  -6   2   8         24.38         24.51        14.32 o                         
  -4   2   8        259.77        236.65        15.02 o                         
  -2   2   8       1307.38       1345.95        23.40 o                         
   0   2   8        160.64        170.59        11.18 o                         
   2   2   8       1306.61       1327.81        36.92 o                         
   4   2   8        263.73        235.33        18.11 o                         
   6   2   8         33.79         24.18        14.05 o                         
   8   2   8         91.74         81.70        17.44 o                         
  -9   3   8         43.24         20.61        16.06 o                         
  -7   3   8         47.04         36.37        15.07 o                         
  -5   3   8          4.74          8.55        12.36 o                         
  -3   3   8         25.68         34.98        10.23 o                         
  -1   3   8         55.61         33.51         9.96 o                         
   1   3   8         49.50         46.85        10.85 o                         
   3   3   8         25.96         26.15        10.46 o                         
   5   3   8          6.49          2.09        13.08 o                         
   7   3   8         54.62         41.64        14.19 o                         
   9   3   8         42.65         33.98        15.83 o                         
  -8   4   8        105.90         74.72        13.67 o                         
  -6   4   8         67.15         43.88        14.34 o                         
  -4   4   8        128.56        108.25        10.31 o                         
  -2   4   8        233.61        225.42        10.94 o                         
   0   4   8        563.93        529.34        21.74 o                         
   2   4   8        230.65        209.84        18.79 o                         
   4   4   8        128.09        104.61        12.45 o                         
   6   4   8         59.27         57.53        14.91 o                         
   8   4   8         99.95         62.50        19.19 o                         
  -7   5   8         25.57         24.28        16.51 o                         
  -5   5   8         12.46         13.37        11.69 o                         
  -3   5   8          6.98         13.61        11.03 o                         
  -1   5   8         60.34         60.88        10.27 o                         
   1   5   8         62.97         43.19        12.26 o                         
   3   5   8          5.17          7.42        13.96 o                         
   5   5   8         13.00         25.97        13.83 o                         
   7   5   8         25.43         27.59        16.77 o                         
  -6   6   8        125.07         75.39        20.19 o                         
  -4   6   8         56.59         43.40        14.65 o                         
  -2   6   8         45.45         45.51        13.89 o                         
   0   6   8        291.37        295.09        15.34 o                         
   2   6   8         34.23         34.31        14.02 o                         
   4   6   8         68.04         42.97        14.80 o                         
   6   6   8        121.97         95.24        24.24 o                         
  -7   7   8         18.08         -0.26        19.64 o                         
  -5   7   8         24.70         27.10        14.03 o                         
  -3   7   8         52.82         34.32        14.16 o                         
  -1   7   8         41.70         24.99        14.12 o                         
   1   7   8         41.23         43.13        13.80 o                         
   3   7   8         45.48         39.52        13.49 o                         
   5   7   8         24.86         62.37        21.81 o                         
   7   7   8         18.89         23.71        19.94 o                         
  -4   8   8         91.75         89.03        23.21 o                         
  -2   8   8         92.32         69.87        24.17 o                         
   0   8   8         59.56         57.66        23.87 o                         
   2   8   8         98.74         82.74        14.75 o                         
   4   8   8         94.79         64.90        23.12 o                         
  -3   9   8         37.85          5.52        16.62 o                         
  -1   9   8         36.88         10.02        17.04 o                         
   1   9   8         39.39         16.12        14.22 o                         
   3   9   8         38.95         15.15        19.17 o                         
                                                                                
