# Supplementary material for: Isolation and evolution of labile sulfur allotropes via kinetic encapsulation in interactive porous networks
Source: IUCrJ. 2016 Jun 8;3(Pt 4):232–6. doi: 10.1107/S2052252516008423 (PMC4937778; doi:10.1107/S2052252516008423)
Supplement: Supplementary file 5 [file m-03-00232-350k_S_helicalsup5.hkl]

data_350k_S_helical                                                             
_shelx_title ' 350k in I-4'                                                     
_shelx_refln_list_code          4                                               
_shelx_F_calc_maximum      318.76                                               
_exptl_crystal_F_000      2127.00                                               
_reflns_d_resolution_high  0.8999                                               
                                                                                
loop_                                                                           
 _space_group_symop_operation_xyz                                               
 'x, y, z'                                                                      
 '-x, -y, z'                                                                    
 'y, -x, -z'                                                                    
 '-y, x, -z'                                                                    
 'x+1/2, y+1/2, z+1/2'                                                          
 '-x+1/2, -y+1/2, z+1/2'                                                        
 'y+1/2, -x+1/2, -z+1/2'                                                        
 '-y+1/2, x+1/2, -z+1/2'                                                        
                                                                                
_cell_length_a    26.8987                                                       
_cell_length_b    26.8987                                                       
_cell_length_c     7.1788                                                       
_cell_angle_alpha  90.000                                                       
_cell_angle_beta   90.000                                                       
_cell_angle_gamma  90.000                                                       
                                                                                
_shelx_F_squared_multiplier     1.000                                           
                                                                                
loop_                                                                           
 _refln_index_h                                                                 
 _refln_index_k                                                                 
 _refln_index_l                                                                 
 _refln_F_squared_calc                                                          
 _refln_F_squared_meas                                                          
 _refln_F_squared_sigma                                                         
 _refln_observed_status                                                         
  -1   3   0        299.27        205.23         4.12 o                         
   1   3   0        260.64        174.22         6.25 o                         
   3   3   0          6.92          4.45         2.67 o                         
  -2   4   0      25959.59      18966.16       348.02 o                         
   2   4   0      21530.74      17536.19       150.89 o                         
  -3   5   0      20033.61      18223.90       146.81 o                         
  -1   5   0       1799.34       1146.67        12.69 o                         
   1   5   0       2233.89       1401.05        22.60 o                         
   3   5   0      16979.20      16641.93       135.00 o                         
   5   5   0         40.26         36.32         3.93 o                         
  -4   6   0       2987.93       3059.22        28.41 o                         
  -2   6   0       5063.44       9711.53        81.09 o                         
   0   6   0      19478.53      18160.11       156.13 o                         
   2   6   0       4341.59       8780.21        78.68 o                         
   4   6   0       3094.38       3326.17        30.73 o                         
   6   6   0      14294.40      20778.54       193.71 o                         
  -5   7   0        549.81        539.58         8.40 o                         
  -3   7   0       3184.09       2971.15        27.57 o                         
  -1   7   0      37478.34      37193.91       415.44 o                         
   1   7   0      37114.80      37861.80       530.79 o                         
   3   7   0       4365.97       3633.09        35.47 o                         
   5   7   0        523.56        431.69         8.49 o                         
   7   7   0        676.64        643.28         9.71 o                         
  -6   8   0      34320.11      36086.82       286.86 o                         
  -4   8   0      15034.28      10127.42        84.59 o                         
  -2   8   0       1787.82       1454.99        17.31 o                         
   0   8   0       2715.63       2992.74        30.07 o                         
   2   8   0       2198.20       1539.35        21.09 o                         
   4   8   0      15651.78      10677.79        88.54 o                         
   6   8   0      33359.84      35520.43       281.99 o                         
   8   8   0      74948.23      75578.84       840.13 o                         
  -7   9   0       1159.87        981.01        13.02 o                         
  -5   9   0        773.26        730.78        13.18 o                         
  -3   9   0       7200.21       6434.57        55.44 o                         
  -1   9   0      17029.08      14745.38       119.29 o                         
   1   9   0      19768.92      16245.83       145.18 o                         
   3   9   0      10126.42       7947.25        76.00 o                         
   5   9   0        749.97        614.02        10.41 o                         
   7   9   0        829.46        877.79        13.04 o                         
   9   9   0        127.28        123.82         7.20 o                         
  -8  10   0      51353.09      52492.26       591.98 o                         
  -6  10   0      41480.83      41735.64       364.70 o                         
  -4  10   0      14197.89      13525.37       110.19 o                         
  -2  10   0        744.97        809.29        10.93 o                         
   0  10   0        380.71        474.41         8.40 o                         
   2  10   0        554.62        653.52        12.56 o                         
   4  10   0       9696.52       9797.12        81.88 o                         
   6  10   0      39636.97      40263.23       384.80 o                         
   8  10   0      50566.45      50277.47       655.61 o                         
  10  10   0      61991.16      60727.32      1406.35 o                         
  -9  11   0        283.07        265.48         9.38 o                         
  -7  11   0       2578.10       2151.39        23.36 o                         
  -5  11   0       1089.08        898.02        12.72 o                         
  -3  11   0       4159.00       3685.79        54.40 o                         
  -1  11   0       9983.85       8505.91        71.90 o                         
   1  11   0      14099.50      11538.68       101.84 o                         
   3  11   0       6450.80       5194.82        49.65 o                         
   5  11   0       1688.03       1262.60        17.53 o                         
   7  11   0       1799.00       1601.60        19.25 o                         
   9  11   0        247.55        319.82        13.87 o                         
  11  11   0         68.46         73.84         8.56 o                         
 -10  12   0      26252.98      25959.13       247.12 o                         
  -8  12   0      29846.38      28051.96       271.95 o                         
  -6  12   0      18774.36      17835.72       146.02 o                         
  -4  12   0       2087.72       1912.39        20.35 o                         
  -2  12   0       1807.69       1686.69        18.97 o                         
   0  12   0       1213.34       1349.77        15.71 o                         
   2  12   0       2172.06       2148.45        27.01 o                         
   4  12   0       1350.13       1341.43        17.42 o                         
   6  12   0      14029.08      13715.60       120.90 o                         
   8  12   0      25670.19      25112.83       227.48 o                         
  10  12   0      23685.47      24263.43       232.93 o                         
  12  12   0       9345.25      10549.69        99.33 o                         
 -11  13   0        610.99        682.41        13.39 o                         
  -9  13   0       2162.73       2162.60        28.67 o                         
  -7  13   0       1507.42       1289.30        16.83 o                         
  -5  13   0       3008.89       2942.10        29.24 o                         
  -3  13   0       1902.81       1615.50        18.25 o                         
  -1  13   0       2624.48       2806.25        28.10 o                         
   1  13   0       2266.77       2532.80        27.33 o                         
   3  13   0       1485.72       1279.48        20.65 o                         
   5  13   0       2179.33       2083.95        26.03 o                         
   7  13   0       1093.94        903.44        15.03 o                         
   9  13   0       2326.47       2366.95        25.94 o                         
  11  13   0        946.95       1037.34        18.60 o                         
  13  13   0         72.39         81.31         8.49 o                         
 -12  14   0       2716.45       2754.37        32.83 o                         
 -10  14   0       4231.51       4077.09        43.60 o                         
  -8  14   0       9783.35       9194.83        87.63 o                         
  -6  14   0       3219.43       2736.99        28.70 o                         
  -4  14   0        539.92        534.74        11.47 o                         
  -2  14   0       3424.15       3014.62        31.02 o                         
   0  14   0      17208.42      14281.42       117.45 o                         
   2  14   0       4291.26       3491.97        35.79 o                         
   4  14   0        785.87        783.96        15.20 o                         
   6  14   0       2111.37       1799.35        27.14 o                         
   8  14   0       6988.14       6816.07        70.14 o                         
  10  14   0       3696.09       3751.06        38.01 o                         
  12  14   0       2550.41       2536.27        32.66 o                         
  14  14   0         28.90         14.20         9.88 o                         
 -13  15   0        264.87        268.12        11.04 o                         
 -11  15   0        640.56        766.70        14.36 o                         
  -9  15   0        621.93        598.16        12.08 o                         
  -7  15   0       2108.50       2254.96        25.30 o                         
  -5  15   0       5003.70       4780.61        45.04 o                         
  -3  15   0        100.13         82.84         9.18 o                         
  -1  15   0        379.67        387.87         9.91 o                         
   1  15   0        451.46        427.74        13.24 o                         
   3  15   0         65.10         57.49        11.52 o                         
   5  15   0       3903.03       3957.62        40.63 o                         
   7  15   0       2106.93       2357.94        25.62 o                         
   9  15   0        582.51        643.04        11.88 o                         
  11  15   0        622.12        920.92        15.19 o                         
  13  15   0        349.80        393.68        12.81 o                         
  15  15   0        489.32        479.64        13.43 o                         
 -14  16   0        560.85        685.40        20.19 o                         
 -12  16   0         74.85         81.91         9.57 o                         
 -10  16   0       1387.91       1528.41        20.78 o                         
  -8  16   0        123.13        114.33         8.50 o                         
  -6  16   0        508.19        522.71        11.16 o                         
  -4  16   0       2691.97       2704.18        34.69 o                         
  -2  16   0      11706.60      11882.03       107.66 o                         
   0  16   0       8666.33       7389.95        65.14 o                         
   2  16   0      12399.57      12892.45       115.50 o                         
   4  16   0       3911.93       3801.10        39.79 o                         
   6  16   0        546.29        643.42        12.98 o                         
   8  16   0         79.42         72.69         8.65 o                         
  10  16   0       1099.97       1151.34        21.97 o                         
  12  16   0         57.04         59.37         9.15 o                         
  14  16   0        466.80        583.91        15.23 o                         
  16  16   0       2100.73       2800.54        37.25 o                         
 -15  17   0        199.27        224.28        15.06 o                         
 -13  17   0        483.16        472.98        13.34 o                         
 -11  17   0        142.66        154.87        12.15 o                         
  -9  17   0       1557.97       1587.61        21.59 o                         
  -7  17   0       2044.55       2292.42        26.81 o                         
  -5  17   0        130.75        139.57         9.40 o                         
  -3  17   0       1253.51       1226.10        17.45 o                         
  -1  17   0       1122.98       1057.00        17.28 o                         
   1  17   0        898.40        816.50        17.14 o                         
   3  17   0       1023.22       1042.36        21.76 o                         
   5  17   0        169.45        146.45         9.51 o                         
   7  17   0       1873.09       2090.03        27.85 o                         
   9  17   0       1500.54       1663.66        21.58 o                         
  11  17   0        220.21        243.18        10.21 o                         
  13  17   0        476.82        444.68        12.23 o                         
  15  17   0        307.54        358.57        16.84 o                         
  17  17   0        208.47        197.59        13.28 o                         
 -16  18   0        153.25        176.02        14.97 o                         
 -14  18   0       2152.35       2643.10        33.67 o                         
 -12  18   0        360.16        370.20        13.14 o                         
 -10  18   0         44.53         45.20         9.87 o                         
  -8  18   0        151.50        129.10        10.26 o                         
  -6  18   0       1299.08       1609.49        21.52 o                         
  -4  18   0       3750.84       3683.91        38.23 o                         
  -2  18   0       7604.66       7402.15        66.44 o                         
   0  18   0      14223.64      14878.72       141.07 o                         
   2  18   0       8877.16       8523.58        81.07 o                         
   4  18   0       4946.06       4881.62        66.28 o                         
   6  18   0       1764.50       2076.17        24.70 o                         
   8  18   0        147.40        140.72        11.90 o                         
  10  18   0         62.87         56.43         9.59 o                         
  12  18   0        249.57        237.33        12.70 o                         
  14  18   0       2380.95       2801.90        34.91 o                         
  16  18   0        120.70        122.31        13.67 o                         
  18  18   0        449.61        505.94        17.14 o                         
 -17  19   0          6.97          5.43        14.16 o                         
 -15  19   0        187.78        193.95        13.63 o                         
 -13  19   0        311.90        306.03        14.43 o                         
 -11  19   0         65.59         73.51        14.74 o                         
  -9  19   0        254.96        278.34        11.43 o                         
  -7  19   0        465.22        482.09        12.75 o                         
  -5  19   0        706.80        736.29        15.05 o                         
  -3  19   0        103.15        107.29        10.11 o                         
  -1  19   0        358.13        299.58        12.20 o                         
   1  19   0        287.47        265.75        14.69 o                         
   3  19   0         96.42        102.44        13.03 o                         
   5  19   0        579.98        569.80        14.38 o                         
   7  19   0        311.44        290.91        11.13 o                         
   9  19   0        260.27        308.30        12.27 o                         
  11  19   0         94.35        118.21        11.28 o                         
  13  19   0        483.45        500.74        14.50 o                         
  15  19   0        136.18        125.04        12.77 o                         
  17  19   0          4.59          4.29        15.31 o                         
  19  19   0         39.53         29.22        15.65 o                         
 -18  20   0        528.97        602.37        19.88 o                         
 -16  20   0        499.32        561.47        17.42 o                         
 -14  20   0        170.70        172.63        15.44 o                         
 -12  20   0        436.40        444.80        14.54 o                         
 -10  20   0         93.48        109.36        12.43 o                         
  -8  20   0         56.18         69.24        10.95 o                         
  -6  20   0        247.29        291.88        12.64 o                         
  -4  20   0       2269.38       2121.58        27.94 o                         
  -2  20   0       5550.36       5214.47        56.08 o                         
   0  20   0       7162.17       6438.12        60.82 o                         
   2  20   0       6474.71       6418.13        79.33 o                         
   4  20   0       2721.22       2755.33        57.58 o                         
   6  20   0        379.33        465.50        23.45 o                         
   8  20   0         87.01         91.78        10.80 o                         
  10  20   0         79.27        101.55        13.64 o                         
  12  20   0        513.98        525.47        14.85 o                         
  14  20   0        149.89        193.47        15.12 o                         
  16  20   0        396.20        431.56        16.02 o                         
  18  20   0        447.48        505.10        21.15 o                         
  20  20   0        111.26        143.52        15.97 o                         
 -19  21   0         13.65          4.71        16.16 o                         
 -17  21   0        153.21        145.72        17.53 o                         
 -15  21   0         47.19         42.28        14.83 o                         
 -13  21   0         26.19         60.18        17.87 o                         
 -11  21   0        180.78        205.56        12.85 o                         
  -9  21   0        207.40        194.52        12.14 o                         
  -7  21   0         50.46         46.08        11.77 o                         
  -5  21   0        193.48        187.79        12.34 o                         
  -3  21   0         92.19         87.83        11.29 o                         
  -1  21   0         76.49        115.23        11.14 o                         
   1  21   0         59.52        102.21        12.34 o                         
   3  21   0         73.76        137.37        11.69 o                         
   5  21   0        136.93        144.00        11.88 o                         
   7  21   0         34.02         10.74        11.07 o                         
   9  21   0        202.78        201.23        18.32 o                         
  11  21   0        221.21        266.29        18.60 o                         
  13  21   0         25.16         34.68        13.52 o                         
  15  21   0         32.08         12.84        13.33 o                         
  17  21   0        117.00        118.51        15.65 o                         
  19  21   0         10.66         -7.14        15.28 o                         
  21  21   0          5.43         -2.49        17.55 o                         
 -20  22   0         78.20         82.19        15.85 o                         
 -18  22   0        204.01        206.65        16.60 o                         
 -16  22   0        256.36        245.11        20.26 o                         
 -14  22   0         62.35         45.21        15.87 o                         
 -12  22   0        121.93        129.84        13.72 o                         
 -10  22   0         19.34         28.70        12.82 o                         
  -8  22   0        138.54        168.50        13.47 o                         
  -6  22   0         66.42         75.97        12.46 o                         
  -4  22   0        377.04        389.15        13.35 o                         
  -2  22   0       1880.91       1667.57        23.85 o                         
   0  22   0       1988.03       1777.59        25.09 o                         
   2  22   0       2023.63       1978.42        33.59 o                         
   4  22   0        559.27        675.90        24.16 o                         
   6  22   0         76.86         93.03        12.67 o                         
   8  22   0        186.54        222.06        12.43 o                         
  10  22   0         12.89         20.56        12.12 o                         
  12  22   0        170.77        190.31        14.81 o                         
  14  22   0         46.22         53.70        13.74 o                         
  16  22   0        166.90        151.97        14.76 o                         
  18  22   0        135.86        123.12        17.93 o                         
  20  22   0         69.32         77.26        17.42 o                         
 -19  23   0         34.43         37.04        14.76 o                         
 -17  23   0         72.97         36.34        15.85 o                         
 -15  23   0         99.12         84.05        15.70 o                         
 -13  23   0        102.48         99.98        15.33 o                         
 -11  23   0          4.80        -13.32        13.32 o                         
  -9  23   0         56.09         61.64        14.27 o                         
  -7  23   0        236.83        242.54        14.65 o                         
  -5  23   0        106.17        129.69        15.31 o                         
  -3  23   0         66.50         92.61        13.05 o                         
  -1  23   0        252.57        238.47        15.12 o                         
   1  23   0        311.56        298.11        13.57 o                         
   3  23   0        103.12        102.03        13.60 o                         
   5  23   0        163.26        203.94        14.85 o                         
   7  23   0        334.71        323.51        13.77 o                         
   9  23   0         40.13         44.69        13.15 o                         
  11  23   0          7.10         15.73        14.03 o                         
  13  23   0         97.88         86.84        14.62 o                         
  15  23   0         87.48         68.71        15.31 o                         
  17  23   0         57.05         23.12        15.80 o                         
  19  23   0         32.22         27.46        17.29 o                         
 -16  24   0         58.78         48.27        16.05 o                         
 -14  24   0         88.06         74.26        16.00 o                         
 -12  24   0        140.38        138.58        15.22 o                         
 -10  24   0        220.77        217.85        14.86 o                         
  -8  24   0        192.28        179.85        14.93 o                         
  -6  24   0        179.43        146.97        16.13 o                         
  -4  24   0         30.91         50.87        15.23 o                         
  -2  24   0        108.77        103.54        15.85 o                         
   0  24   0        369.50        318.70        18.49 o                         
   2  24   0        146.24        148.46        14.20 o                         
   4  24   0         43.12         67.94        13.32 o                         
   6  24   0        153.26        146.06        18.36 o                         
   8  24   0        176.81        174.40        16.67 o                         
  10  24   0        288.82        319.01        15.53 o                         
  12  24   0        210.83        256.50        16.41 o                         
  14  24   0         70.92         65.96        15.35 o                         
  16  24   0         46.10         27.28        14.51 o                         
 -15  25   0         75.71         50.75        13.61 o                         
 -13  25   0         59.84         54.97        15.54 o                         
 -11  25   0         68.48         55.08        14.78 o                         
  -9  25   0         30.60         29.36        14.93 o                         
  -7  25   0         29.04         36.48        15.41 o                         
  -5  25   0        115.19        107.09        14.06 o                         
  -3  25   0        228.91        185.92        14.87 o                         
  -1  25   0         73.30         83.50        22.02 o                         
   1  25   0         78.73         69.28        16.10 o                         
   3  25   0        302.83        302.63        23.89 o                         
   5  25   0        178.13        211.54        19.19 o                         
   7  25   0         40.74         67.44        20.26 o                         
   9  25   0         40.49         33.58        14.49 o                         
  11  25   0         79.21         82.55        15.03 o                         
  13  25   0         53.42         50.83        15.57 o                         
  15  25   0         70.69         52.66        14.95 o                         
 -14  26   0         36.37         22.38        14.75 o                         
 -12  26   0         44.69         49.77        14.87 o                         
 -10  26   0        194.54        172.83        16.03 o                         
  -8  26   0        223.77        176.32        15.93 o                         
  -6  26   0        107.67        130.21        15.57 o                         
  -4  26   0         93.40         68.51        15.10 o                         
  -2  26   0         10.03         20.70        17.03 o                         
   0  26   0          0.89         -1.50        13.60 o                         
   2  26   0          7.29         22.69        14.44 o                         
   4  26   0         65.15         36.60        15.36 o                         
   6  26   0         97.05         96.74        20.14 o                         
   8  26   0        188.77        188.21        15.79 o                         
  10  26   0        242.15        239.82        16.35 o                         
  12  26   0         66.07        102.50        15.94 o                         
  14  26   0         55.43         36.49        13.86 o                         
 -11  27   0         17.69         30.66        14.68 o                         
  -9  27   0         26.74          5.17        16.82 o                         
  -7  27   0         21.77         26.87        14.83 o                         
  -5  27   0         23.98         35.03        14.71 o                         
  -3  27   0         45.45         34.42        14.13 o                         
  -1  27   0         27.68         32.39        13.67 o                         
   1  27   0         42.58         43.09        15.71 o                         
   3  27   0         59.63         57.48        15.12 o                         
   5  27   0         37.16         61.40        19.56 o                         
   7  27   0         20.02         40.40        15.86 o                         
   9  27   0         25.97         29.67        15.68 o                         
  11  27   0         17.12         23.61        15.28 o                         
 -10  28   0         98.04         39.31        16.23 o                         
  -8  28   0         78.84         58.53        15.34 o                         
  -6  28   0         86.69         58.43        15.24 o                         
  -4  28   0         65.81         58.43        15.51 o                         
  -2  28   0         20.53         15.79        14.92 o                         
   0  28   0          0.01          3.90        14.78 o                         
   2  28   0         13.25         24.10        15.12 o                         
   4  28   0         52.90         32.19        16.39 o                         
   6  28   0         60.49         34.87        17.18 o                         
   8  28   0         84.81         68.69        15.00 o                         
  10  28   0         95.47         71.85        14.40 o                         
  -7  29   0          1.55          6.67        12.41 o                         
  -5  29   0         16.85         22.69        13.78 o                         
  -3  29   0         21.34         12.08        13.60 o                         
  -1  29   0         15.59         19.87        12.52 o                         
   1  29   0         10.95         -6.57        15.42 o                         
   3  29   0         21.17         10.66        12.76 o                         
   5  29   0         16.85         14.71        17.79 o                         
   7  29   0          2.20          1.11        13.59 o                         
   1   0   1        432.41        550.64         6.57 o                         
   3   0   1       4023.31       3147.79        32.63 o                         
   5   0   1      71157.30      61836.18      1132.38 o                         
   7   0   1      21500.04      21074.35       174.07 o                         
   9   0   1        544.39        500.03         7.81 o                         
  11   0   1       3615.38       3544.57        38.68 o                         
  13   0   1      12412.60      11897.41        99.01 o                         
  15   0   1       4260.86       4199.83        39.28 o                         
  17   0   1       1694.98       1257.71        24.85 o                         
  19   0   1        186.03        191.14        10.72 o                         
  21   0   1        622.61        553.06        16.11 o                         
  23   0   1        539.59        559.51        16.38 o                         
  25   0   1        268.52        244.91        16.55 o                         
  27   0   1         44.90         58.89        15.10 o                         
  29   0   1          3.47         -1.77        15.00 o                         
 -28   1   1         39.82         28.51        16.07 o                         
 -26   1   1         33.12         37.27        15.66 o                         
 -24   1   1        178.71        165.40        18.43 o                         
 -22   1   1        438.52        394.69        14.87 o                         
 -20   1   1        789.37        777.99        15.49 o                         
 -18   1   1       1165.61       1190.88        17.60 o                         
 -16   1   1        915.89        926.54        14.87 o                         
 -14   1   1        762.91        712.51        12.19 o                         
 -12   1   1       5029.56       4182.95        38.69 o                         
 -10   1   1       5629.72       4762.86        43.77 o                         
  -8   1   1       6590.87       6379.64        55.70 o                         
  -6   1   1      19957.66      17385.37       145.92 o                         
  -4   1   1      70686.05      61236.96       814.20 o                         
  -2   1   1       3429.66       3134.08        31.76 o                         
   0   1   1        605.81        526.61         6.74 o                         
   2   1   1       3936.36       3588.63        32.29 o                         
   4   1   1      74766.16      62391.51      1695.62 o                         
   6   1   1      26859.92      21053.03       198.43 o                         
   8   1   1       7219.77       6425.83        53.36 o                         
  10   1   1       5449.56       4637.27        41.05 o                         
  12   1   1       5627.41       5007.59        49.34 o                         
  14   1   1       1162.93       1069.12        19.21 o                         
  16   1   1       1404.63       1395.18        22.72 o                         
  18   1   1       1666.66       1655.15        23.63 o                         
  20   1   1        848.68        802.15        21.02 o                         
  22   1   1        521.78        504.67        16.58 o                         
  24   1   1        220.46        214.27        15.00 o                         
  26   1   1         35.75         41.98        14.92 o                         
  28   1   1         47.30         37.81        15.55 o                         
 -29   2   1          7.93          3.07        15.39 o                         
 -27   2   1         44.40         32.33        13.49 o                         
 -25   2   1        174.38        183.48        14.62 o                         
 -23   2   1        653.68        628.48        20.23 o                         
 -21   2   1        435.13        438.61        12.90 o                         
 -19   2   1        198.10        188.86        10.67 o                         
 -17   2   1       1896.27       1603.35        20.61 o                         
 -15   2   1       8223.04       7806.87        70.66 o                         
 -13   2   1       8171.65       7012.22        61.20 o                         
 -11   2   1       6710.62       7011.23        58.44 o                         
  -9   2   1       3809.73       3778.97        32.89 o                         
  -7   2   1      21705.63      17853.03       148.34 o                         
  -5   2   1      63940.09      61344.63      1061.44 o                         
  -3   2   1      46914.18      42551.52       608.40 o                         
  -1   2   1       3687.25       3606.67        53.11 o                         
   1   2   1       3178.82       3017.76        35.11 o                         
   3   2   1      45873.66      43406.54       608.99 o                         
   5   2   1      65630.93      56941.98       694.73 o                         
   7   2   1      18742.69      16215.39       152.19 o                         
   9   2   1       5661.68       4649.55        44.61 o                         
  11   2   1       7201.01       6987.26        64.97 o                         
  13   2   1       8157.58       7271.45        67.83 o                         
  15   2   1       9365.34       8896.35        93.28 o                         
  17   2   1       2544.76       2283.17        29.11 o                         
  19   2   1        306.99        336.37        15.78 o                         
  21   2   1        438.11        445.65        14.11 o                         
  23   2   1        645.42        607.53        18.66 o                         
  25   2   1        179.76        157.08        18.19 o                         
  27   2   1         47.17         14.79        15.18 o                         
  29   2   1          7.84         10.67        14.34 o                         
 -28   3   1         16.76          8.92        15.18 o                         
 -26   3   1        105.76         65.93        14.07 o                         
 -24   3   1        206.84        174.46        13.69 o                         
 -22   3   1        851.55        834.83        20.09 o                         
 -20   3   1       1586.53       1438.41        20.65 o                         
 -18   3   1       2493.62       2295.97        26.70 o                         
 -16   3   1       4804.14       4213.64        40.47 o                         
 -14   3   1       8327.08       7841.87        69.98 o                         
 -12   3   1       7250.10       6509.48        55.38 o                         
 -10   3   1      19545.13      17974.86       142.02 o                         
  -8   3   1      20133.20      18152.88       151.98 o                         
  -6   3   1      53858.98      47670.27       569.34 o                         
  -2   3   1      46091.38      41980.33       552.30 o                         
   0   3   1       3065.40       3292.00        37.35 o                         
   2   3   1      47881.60      45986.60       670.18 o                         
   6   3   1      45269.57      44612.75       678.29 o                         
   8   3   1      29719.75      24552.16       237.43 o                         
  10   3   1      17503.35      16302.88       153.24 o                         
  12   3   1       7944.55       7062.59        68.66 o                         
  14   3   1       9438.75       9310.09        80.41 o                         
  16   3   1       5132.81       4774.07        45.88 o                         
  18   3   1       2877.78       2549.30        30.35 o                         
  20   3   1       1821.34       1614.11        22.37 o                         
  22   3   1        859.07        815.00        16.42 o                         
  24   3   1        267.12        246.05        15.19 o                         
  26   3   1        143.62        124.39        15.24 o                         
  28   3   1         21.41         17.62        14.94 o                         
 -29   4   1          9.58          2.77        14.24 o                         
 -27   4   1         13.70          3.49        14.51 o                         
 -25   4   1        287.35        280.47        15.29 o                         
 -23   4   1        367.95        386.97        14.66 o                         
 -21   4   1        503.54        573.34        20.31 o                         
 -19   4   1        137.29        131.23         9.76 o                         
 -17   4   1       3003.06       2657.59        29.25 o                         
 -15   4   1       6181.27       5951.07        55.94 o                         
 -13   4   1      12786.29      11902.85        97.51 o                         
 -11   4   1       7747.65       7696.49        66.69 o                         
  -9   4   1       4845.12       4358.12        38.45 o                         
  -7   4   1      23884.91      22152.52       173.94 o                         
  -5   4   1      63491.99      60780.41       930.08 o                         
  -1   4   1      73481.55      59406.54      1114.16 o                         
   1   4   1      71132.63      66362.31      1006.58 o                         
   5   4   1      62652.93      58380.66       834.63 o                         
   7   4   1      28273.60      24671.63       253.32 o                         
   9   4   1       4273.62       4085.23        43.70 o                         
  11   4   1       7111.19       7626.01        63.38 o                         
  13   4   1      12742.99      11766.05       100.63 o                         
  15   4   1       7519.44       7451.30        64.79 o                         
  17   4   1       3508.22       3101.13        31.77 o                         
  19   4   1        143.49        135.99        10.93 o                         
  21   4   1        441.14        465.37        14.32 o                         
  23   4   1        376.73        347.01        16.37 o                         
  25   4   1        309.65        274.93        14.61 o                         
  27   4   1         14.26         -2.24        14.80 o                         
  29   4   1         14.41         -5.61        13.24 o                         
 -28   5   1         72.20         43.44        14.90 o                         
 -26   5   1        107.76         80.67        14.77 o                         
 -24   5   1        218.00        227.03        16.31 o                         
 -22   5   1        400.13        400.77        14.15 o                         
 -20   5   1       1987.63       2075.53        29.37 o                         
 -18   5   1       2631.18       2830.36        33.96 o                         
 -16   5   1       5604.17       5796.97        55.56 o                         
 -14   5   1       9883.79       9919.16        96.65 o                         
 -12   5   1      12772.90      11563.66        98.82 o                         
 -10   5   1      13020.82      12207.74        99.00 o                         
  -8   5   1      39183.95      35983.65       471.52 o                         
  -6   5   1      73001.91      60352.91       711.41 o                         
  -4   5   1      62966.97      60793.16      1330.77 o                         
  -2   5   1      66844.41      60921.04       945.29 o                         
   0   5   1      70679.98      62302.32       981.52 o                         
   2   5   1      62361.06      57101.52       931.94 o                         
   4   5   1      63370.25      60698.71       799.65 o                         
   6   5   1      68931.94      58363.11      1034.30 o                         
   8   5   1      33522.62      31354.48       324.51 o                         
  10   5   1      16642.13      14134.40       123.18 o                         
  12   5   1      13413.02      12700.72       102.61 o                         
  14   5   1       8738.50       9143.83        96.13 o                         
  16   5   1       5305.65       5656.04        52.08 o                         
  18   5   1       2894.43       2902.90        31.92 o                         
  20   5   1       1683.04       1611.01        23.68 o                         
  22   5   1        445.70        416.09        19.84 o                         
  24   5   1        226.13        211.61        14.48 o                         
  26   5   1        100.89         58.26        19.02 o                         
  28   5   1         80.84         43.65        15.32 o                         
 -29   6   1          5.80          6.14        14.96 o                         
 -27   6   1         33.13         25.82        15.73 o                         
 -25   6   1        119.79        123.73        14.29 o                         
 -23   6   1        843.71        883.78        28.04 o                         
 -21   6   1        448.13        466.02        12.93 o                         
 -19   6   1        105.26         86.89        10.28 o                         
 -17   6   1       1277.99       1261.90        18.47 o                         
 -15   6   1       5833.40       6004.66        59.83 o                         
 -13   6   1      15308.40      15784.82       154.42 o                         
 -11   6   1       4041.72       4247.64        40.72 o                         
  -9   6   1        894.05        878.40        13.82 o                         
  -7   6   1      31532.32      27745.48       393.06 o                         
  -5   6   1      68362.54      60615.13       950.81 o                         
  -3   6   1      46275.23      42230.33       530.57 o                         
  -1   6   1      28077.15      21999.17       246.33 o                         
   1   6   1      20601.43      16623.89       136.74 o                         
   3   6   1      55469.50      50627.71       814.97 o                         
   5   6   1      71402.30      59174.50       806.30 o                         
   7   6   1      29275.40      25272.71       227.59 o                         
   9   6   1       1213.30       1133.64        13.94 o                         
  11   6   1       3540.22       3398.04        34.27 o                         
  13   6   1      15431.23      16253.99       137.57 o                         
  15   6   1       5883.20       5842.71        53.76 o                         
  17   6   1       1390.36       1359.78        19.07 o                         
  19   6   1        154.57        142.88        10.77 o                         
  21   6   1        366.62        362.15        13.14 o                         
  23   6   1        693.33        631.34        17.96 o                         
  25   6   1        119.23        125.47        17.50 o                         
  27   6   1         44.13         28.53        15.30 o                         
  29   6   1          3.97         -5.29        11.28 o                         
 -28   7   1         55.22         47.29        15.36 o                         
 -26   7   1         49.98         61.05        14.44 o                         
 -24   7   1        185.31        222.47        15.43 o                         
 -22   7   1        534.21        533.93        16.31 o                         
 -20   7   1        474.41        451.54        12.72 o                         
 -18   7   1       1634.96       2143.57        32.77 o                         
 -16   7   1       2837.23       2982.78        37.65 o                         
 -14   7   1       4130.22       4386.61        48.53 o                         
 -12   7   1       8054.76       8429.96        98.02 o                         
 -10   7   1      13359.36      12536.55       123.99 o                         
  -8   7   1      18654.90      16636.41       153.01 o                         
  -6   7   1      29633.30      25986.17       258.83 o                         
  -4   7   1      29526.17      25633.96       408.37 o                         
  -2   7   1      18303.22      16445.76       132.31 o                         
   0   7   1      23039.39      21628.23       170.11 o                         
   2   7   1      21121.95      17713.74       143.72 o                         
   4   7   1      24529.01      21219.49       179.63 o                         
   6   7   1      31248.04      27118.48       295.27 o                         
   8   7   1      16388.42      14409.40       137.64 o                         
  10   7   1       9917.01      10627.04       103.03 o                         
  12   7   1       6265.17       6939.89        69.55 o                         
  14   7   1       3644.56       3863.88        38.24 o                         
  16   7   1       2226.55       2396.88        27.17 o                         
  18   7   1       1247.37       1579.97        21.51 o                         
  20   7   1        407.63        364.80        13.13 o                         
  22   7   1        410.52        385.20        13.89 o                         
  24   7   1        157.22        139.20        15.47 o                         
  26   7   1         46.31         39.29        15.15 o                         
  28   7   1         45.19         47.53        14.86 o                         
 -27   8   1         12.14          8.82        15.31 o                         
 -25   8   1        119.24        143.47        16.25 o                         
 -23   8   1        356.77        381.42        20.74 o                         
 -21   8   1        904.47        946.47        19.68 o                         
 -19   8   1        310.46        345.99        12.97 o                         
 -17   8   1       1076.68        928.09        18.68 o                         
 -15   8   1       5340.64       5662.08        65.45 o                         
 -13   8   1       5761.51       5707.39        58.99 o                         
 -11   8   1       7447.98       7487.26        67.22 o                         
  -9   8   1       2187.84       2097.23        22.62 o                         
  -7   8   1      16384.15      15204.81       122.67 o                         
  -5   8   1      34432.83      32285.36       270.88 o                         
  -3   8   1      31454.15      25043.88       211.06 o                         
  -1   8   1       6489.96       6315.24        53.63 o                         
   1   8   1       5922.42       6402.95        55.25 o                         
   3   8   1      21761.04      18520.70       147.01 o                         
   5   8   1      40114.50      36054.38       363.57 o                         
   7   8   1      18260.97      15754.97       153.12 o                         
   9   8   1       3004.87       2904.32        28.42 o                         
  11   8   1       7308.71       7281.71        64.13 o                         
  13   8   1       4856.69       4691.79        45.63 o                         
  15   8   1       5036.12       5578.33        52.27 o                         
  17   8   1       1163.10       1035.06        16.45 o                         
  19   8   1        253.07        261.19        14.67 o                         
  21   8   1        633.51        644.42        17.75 o                         
  23   8   1        352.43        376.52        14.73 o                         
  25   8   1        138.92        112.25        16.27 o                         
  27   8   1         11.71          2.37        15.37 o                         
 -28   9   1         16.42          8.05        15.46 o                         
 -26   9   1         24.00         28.62        15.51 o                         
 -24   9   1         80.21        120.91        14.50 o                         
 -22   9   1        207.28        232.88        17.94 o                         
 -20   9   1        391.96        410.22        16.95 o                         
 -18   9   1        198.72        226.50        12.40 o                         
 -16   9   1        363.43        364.57        10.58 o                         
 -14   9   1       1691.96       1889.59        28.79 o                         
 -12   9   1       2706.59       2707.85        30.34 o                         
 -10   9   1       3177.23       3186.67        32.51 o                         
  -8   9   1       2890.55       2782.41        27.99 o                         
  -6   9   1       1314.90       1233.56        20.31 o                         
  -4   9   1       4415.13       4062.03        76.51 o                         
  -2   9   1       5879.77       4984.37        43.36 o                         
   0   9   1        397.43        477.49         7.77 o                         
   2   9   1       3903.59       3593.55        32.79 o                         
   4   9   1       4993.98       4331.32        46.29 o                         
   6   9   1        976.84        850.05        11.56 o                         
   8   9   1       2125.00       2223.32        33.36 o                         
  10   9   1       2171.44       2300.73        25.10 o                         
  12   9   1       1917.25       2038.92        24.16 o                         
  14   9   1       1302.68       1422.63        19.23 o                         
  16   9   1        298.00        338.91        11.01 o                         
  18   9   1        195.98        183.29        10.50 o                         
  20   9   1        283.19        276.26        12.81 o                         
  22   9   1        172.85        157.63        12.85 o                         
  24   9   1         56.30         74.89        20.02 o                         
  26   9   1         23.05         38.81        14.50 o                         
  28   9   1         15.16         12.28        14.83 o                         
 -27  10   1         25.77         21.31        16.74 o                         
 -25  10   1         66.06         63.85        17.20 o                         
 -23  10   1        214.24        239.32        17.70 o                         
 -21  10   1        459.16        439.11        14.26 o                         
 -19  10   1        750.45        937.19        19.68 o                         
 -17  10   1       1096.55       1207.63        19.58 o                         
 -15  10   1       3193.64       3488.11        36.46 o                         
 -13  10   1       7212.46       8042.36        71.38 o                         
 -11  10   1       1475.92       1355.23        17.31 o                         
  -9  10   1       2201.42       2144.44        24.64 o                         
  -7  10   1      10172.51       9768.18        86.05 o                         
  -5  10   1      17053.52      15159.08       123.98 o                         
  -3  10   1      16626.59      16793.15       154.15 o                         
  -1  10   1       5843.79       4740.75        44.54 o                         
   1  10   1       5964.91       4764.56        41.88 o                         
   3  10   1      18353.04      17529.24       143.27 o                         
   5  10   1      13249.14      11800.70        98.58 o                         
   7  10   1      13986.57      13525.77       147.07 o                         
   9  10   1       3253.64       3363.13        35.05 o                         
  11  10   1       1061.22       1050.00        14.91 o                         
  13  10   1       6981.78       7516.68        68.24 o                         
  15  10   1       3317.50       3386.64        36.11 o                         
  17  10   1       1030.97       1199.52        18.36 o                         
  19  10   1        576.64        660.33        15.67 o                         
  21  10   1        460.92        482.53        14.66 o                         
  23  10   1        225.57        237.47        15.06 o                         
  25  10   1         71.61         68.39        15.28 o                         
  27  10   1         37.97         31.27        17.67 o                         
 -26  11   1         23.28          4.08        15.32 o                         
 -24  11   1         28.29         22.77        14.25 o                         
 -22  11   1        297.79        303.45        14.13 o                         
 -20  11   1        304.32        350.82        14.87 o                         
 -18  11   1        404.61        387.30        13.21 o                         
 -16  11   1        816.67        853.37        18.75 o                         
 -14  11   1       1119.51       1007.04        19.08 o                         
 -12  11   1       3368.29       3584.63        36.32 o                         
 -10  11   1       1118.47       1079.43        15.64 o                         
  -8  11   1       7031.11       7286.20        63.62 o                         
  -6  11   1       3625.34       3900.69        34.87 o                         
  -4  11   1       6889.22       7046.09        69.10 o                         
  -2  11   1       7449.00       7409.69        62.01 o                         
   0  11   1       3465.07       3524.53        32.40 o                         
   2  11   1       6871.67       6769.63        58.65 o                         
   4  11   1       7800.18       8246.60        68.85 o                         
   6  11   1       3917.83       3701.85        36.48 o                         
   8  11   1       7168.98       7456.12        69.89 o                         
  10  11   1       1508.37       1313.51        18.25 o                         
  12  11   1       3572.59       3586.12        36.22 o                         
  14  11   1       1311.13       1284.84        18.31 o                         
  16  11   1       1182.86       1178.96        18.76 o                         
  18  11   1        553.75        515.80        13.82 o                         
  20  11   1        341.83        355.51        14.15 o                         
  22  11   1        303.75        299.83        14.97 o                         
  24  11   1         42.05         39.26        14.34 o                         
  26  11   1         29.39          8.80        15.35 o                         
 -27  12   1         16.14          1.83        13.52 o                         
 -25  12   1         49.19         29.65        15.05 o                         
 -23  12   1        122.43        147.81        15.66 o                         
 -21  12   1        287.53        305.87        14.48 o                         
 -19  12   1        249.89        303.33        12.88 o                         
 -17  12   1        480.78        480.41        14.42 o                         
 -15  12   1       2348.77       2976.70        34.82 o                         
 -13  12   1       3012.00       3467.45        42.97 o                         
 -11  12   1       3474.23       3548.20        36.30 o                         
  -9  12   1       1961.60       2082.53        23.60 o                         
  -7  12   1       6476.81       6800.00        63.52 o                         
  -5  12   1      13208.85      12008.72       102.44 o                         
  -3  12   1       7769.46       7044.44        70.30 o                         
  -1  12   1       5156.48       4666.34        48.11 o                         
   1  12   1       4687.31       4376.21        38.79 o                         
   3  12   1       7041.48       6349.48        55.61 o                         
   5  12   1      12978.49      12356.91        99.47 o                         
   7  12   1       8380.29       8579.86        76.23 o                         
   9  12   1       2763.71       2653.26        30.03 o                         
  11  12   1       3270.71       3516.67        35.86 o                         
  13  12   1       2897.25       3311.65        35.42 o                         
  15  12   1       2479.22       2923.42        36.36 o                         
  17  12   1        734.05        699.40        16.58 o                         
  19  12   1        300.54        324.11        13.66 o                         
  21  12   1        285.20        299.93        15.09 o                         
  23  12   1        120.63        131.12        19.77 o                         
  25  12   1         69.73         72.77        15.09 o                         
  27  12   1         24.63         25.66        15.50 o                         
 -26  13   1         50.65         19.46        14.67 o                         
 -24  13   1         32.62         25.38        15.42 o                         
 -22  13   1        153.43        166.07        17.86 o                         
 -20  13   1        554.32        565.17        16.29 o                         
 -18  13   1        726.47        876.03        16.86 o                         
 -16  13   1        653.72        755.54        15.29 o                         
 -14  13   1       2242.01       2691.80        33.88 o                         
 -12  13   1       2808.39       3313.72        35.37 o                         
 -10  13   1       7002.33       7631.29        68.50 o                         
  -8  13   1       4805.36       4813.18        54.90 o                         
  -6  13   1      15329.10      15654.30       135.14 o                         
  -4  13   1      13309.13      12641.82       111.52 o                         
  -2  13   1       8391.36       7020.73        62.07 o                         
   0  13   1      12058.15      11826.86       101.77 o                         
   2  13   1       8469.81       7287.58        61.98 o                         
   4  13   1      13102.76      11392.36       100.44 o                         
   6  13   1      15531.34      16834.68       139.31 o                         
   8  13   1       5718.17       5663.65        59.57 o                         
  10  13   1       7150.37       7929.14        71.18 o                         
  12  13   1       2929.28       3470.22        36.20 o                         
  14  13   1       2607.34       2987.08        32.73 o                         
  16  13   1        857.01        919.50        16.76 o                         
  18  13   1        822.63        890.19        17.54 o                         
  20  13   1        550.26        589.43        20.24 o                         
  22  13   1        143.41        124.19        14.15 o                         
  24  13   1         40.98         23.97        14.84 o                         
  26  13   1         56.80         43.78        16.24 o                         
 -25  14   1         44.49         33.75        15.71 o                         
 -23  14   1        131.79        130.93        21.46 o                         
 -21  14   1        106.36        124.45        13.64 o                         
 -19  14   1        114.19        106.82        12.29 o                         
 -17  14   1        579.22        738.17        19.45 o                         
 -15  14   1        584.35        701.42        14.52 o                         
 -13  14   1       2626.17       2888.72        32.96 o                         
 -11  14   1       1279.55       1270.64        19.25 o                         
  -9  14   1       1299.84       1422.30        19.61 o                         
  -7  14   1       3698.67       3883.70        37.87 o                         
  -5  14   1       8587.74       8654.54        76.75 o                         
  -3  14   1       9339.34       8636.01        88.52 o                         
  -1  14   1       1067.88        986.52        21.20 o                         
   1  14   1        693.11        754.91        14.83 o                         
   3  14   1       8516.59       8608.11        73.17 o                         
   5  14   1       9917.90      10390.80        96.67 o                         
   7  14   1       4184.16       4466.55        42.02 o                         
   9  14   1       1672.94       1847.17        27.34 o                         
  11  14   1       1094.46       1058.96        18.70 o                         
  13  14   1       2273.89       2711.78        30.76 o                         
  15  14   1        664.15        748.91        16.98 o                         
  17  14   1        706.03        723.81        16.27 o                         
  19  14   1        176.95        183.47        13.78 o                         
  21  14   1         72.04         74.04        14.01 o                         
  23  14   1        152.72        157.14        15.19 o                         
  25  14   1         50.68         46.26        15.35 o                         
 -24  15   1         89.47         88.76        21.67 o                         
 -22  15   1         56.08         54.58        14.42 o                         
 -20  15   1        316.92        411.31        15.80 o                         
 -18  15   1        581.55        722.37        17.01 o                         
 -16  15   1       1351.96       1679.09        23.83 o                         
 -14  15   1        644.23        810.23        17.66 o                         
 -12  15   1       2525.92       2968.14        35.66 o                         
 -10  15   1       3337.75       3491.25        37.41 o                         
  -8  15   1       5046.72       5320.56        53.31 o                         
  -6  15   1       5780.65       5809.14        53.83 o                         
  -4  15   1       7482.80       7139.22        72.08 o                         
  -2  15   1       9313.44       9100.55        94.40 o                         
   0  15   1       3866.04       4051.28        39.32 o                         
   2  15   1       8129.52       7885.53        68.70 o                         
   4  15   1       6306.75       6305.95        56.52 o                         
   6  15   1       5786.85       6153.91        56.34 o                         
   8  15   1       5453.06       5993.60        62.86 o                         
  10  15   1       3173.69       3483.17        39.20 o                         
  12  15   1       2380.32       2982.49        32.94 o                         
  14  15   1        541.33        630.13        15.08 o                         
  16  15   1       1268.67       1424.93        22.85 o                         
  18  15   1        599.61        682.37        16.49 o                         
  20  15   1        258.99        284.97        15.23 o                         
  22  15   1         41.95         73.00        16.76 o                         
  24  15   1         78.03         74.09        14.56 o                         
 -23  16   1        117.78        118.46        17.65 o                         
 -21  16   1         99.74        112.44        15.60 o                         
 -19  16   1         22.44         24.41        13.85 o                         
 -17  16   1        265.96        314.96        18.91 o                         
 -15  16   1       1263.10       1561.11        22.50 o                         
 -13  16   1        870.99        944.31        17.10 o                         
 -11  16   1       1255.18       1244.70        19.17 o                         
  -9  16   1        299.09        302.15        12.09 o                         
  -7  16   1       2177.95       2286.97        26.84 o                         
  -5  16   1       5310.60       5377.02        51.55 o                         
  -3  16   1       5006.55       4514.89        46.47 o                         
  -1  16   1       1470.41       1425.99        19.16 o                         
   1  16   1        959.17        910.32        17.19 o                         
   3  16   1       4741.65       4382.46        41.23 o                         
   5  16   1       5754.05       6105.69        54.81 o                         
   7  16   1       2827.09       3103.52        32.50 o                         
   9  16   1        379.73        410.24        11.19 o                         
  11  16   1        873.19        857.99        16.95 o                         
  13  16   1        666.30        758.29        16.15 o                         
  15  16   1       1309.78       1556.83        29.08 o                         
  17  16   1        339.33        415.67        16.81 o                         
  19  16   1         24.14         17.51        13.18 o                         
  21  16   1         71.12         84.83        14.95 o                         
  23  16   1         87.82         73.63        15.60 o                         
 -24  17   1          4.43          1.68        14.23 o                         
 -22  17   1        151.52        178.53        16.69 o                         
 -20  17   1        139.40        189.53        16.03 o                         
 -18  17   1        278.39        362.36        16.43 o                         
 -16  17   1        341.39        420.69        15.52 o                         
 -14  17   1        743.41        812.47        17.32 o                         
 -12  17   1        779.38        787.98        18.69 o                         
 -10  17   1       1093.64       1144.00        18.57 o                         
  -8  17   1       1123.92       1029.94        16.13 o                         
  -6  17   1       1448.67       1333.23        18.98 o                         
  -4  17   1       3314.63       2962.93        31.97 o                         
  -2  17   1       2451.87       2150.40        30.02 o                         
   0  17   1       1694.87       1230.17        16.99 o                         
   2  17   1       1861.61       1760.59        21.33 o                         
   4  17   1       2884.51       2740.30        29.66 o                         
   6  17   1       1359.66       1358.16        18.60 o                         
   8  17   1       1057.30       1000.00        25.66 o                         
  10  17   1       1181.90       1318.88        20.17 o                         
  12  17   1        503.94        448.34        13.40 o                         
  14  17   1        582.79        626.91        15.91 o                         
  16  17   1        264.25        311.70        13.92 o                         
  18  17   1        239.33        270.67        14.68 o                         
  20  17   1        101.79        150.58        16.12 o                         
  22  17   1        107.08        117.19        16.44 o                         
  24  17   1          3.27          1.78        15.01 o                         
 -23  18   1         19.87         18.24        14.64 o                         
 -21  18   1        131.26        101.09        15.20 o                         
 -19  18   1        134.84        156.09        14.96 o                         
 -17  18   1        228.54        282.76        19.94 o                         
 -15  18   1        607.55        675.04        16.74 o                         
 -13  18   1        857.78        992.36        19.79 o                         
 -11  18   1        516.93        462.66        13.97 o                         
  -9  18   1        211.34        176.63        12.89 o                         
  -7  18   1       1334.67       1515.67        21.40 o                         
  -5  18   1       2748.41       2863.65        31.09 o                         
  -3  18   1       2898.56       2583.60        31.68 o                         
  -1  18   1       1580.16       1573.32        25.59 o                         
   1  18   1       1113.29       1233.82        17.67 o                         
   3  18   1       2511.99       2324.44        26.92 o                         
   5  18   1       2529.15       2836.58        31.11 o                         
   7  18   1       1765.41       2223.21        27.70 o                         
   9  18   1        204.40        215.23        14.46 o                         
  11  18   1        385.44        418.70        12.51 o                         
  13  18   1        740.93        818.49        17.08 o                         
  15  18   1        592.58        745.62        17.32 o                         
  17  18   1        253.87        310.16        14.76 o                         
  19  18   1        129.42        166.70        15.73 o                         
  21  18   1        113.89        120.20        16.00 o                         
  23  18   1         16.35         11.12        15.39 o                         
 -22  19   1         25.02          5.40        16.32 o                         
 -20  19   1         96.35        103.10        16.22 o                         
 -18  19   1        128.93        163.29        15.22 o                         
 -16  19   1         27.68          7.29        13.81 o                         
 -14  19   1        188.12        174.78        18.78 o                         
 -12  19   1        307.20        302.99        12.76 o                         
 -10  19   1        599.09        686.25        16.09 o                         
  -8  19   1        258.80        290.06        12.40 o                         
  -6  19   1        140.07        136.05         9.92 o                         
  -4  19   1        133.48        123.99        10.66 o                         
  -2  19   1        298.34        338.65        13.85 o                         
   0  19   1        181.75        199.32        10.34 o                         
   2  19   1        192.85        214.56        10.28 o                         
   4  19   1        128.49        136.21        10.05 o                         
   6  19   1         94.34         85.98        11.90 o                         
   8  19   1        304.34        327.91        15.45 o                         
  10  19   1        766.44        926.49        18.96 o                         
  12  19   1        262.17        323.62        13.49 o                         
  14  19   1        122.05        119.11        14.33 o                         
  16  19   1         24.13         27.09        15.43 o                         
  18  19   1        140.16        166.32        14.80 o                         
  20  19   1         70.71         85.66        14.64 o                         
  22  19   1         27.43         29.62        15.46 o                         
 -21  20   1         55.24         55.26        16.00 o                         
 -19  20   1         73.59         70.24        15.10 o                         
 -17  20   1        112.78        118.17        15.15 o                         
 -15  20   1        261.84        314.53        16.27 o                         
 -13  20   1        548.76        558.82        16.41 o                         
 -11  20   1        348.29        366.41        18.92 o                         
  -9  20   1        281.15        290.53        16.49 o                         
  -7  20   1        391.24        347.71        12.06 o                         
  -5  20   1       1728.34       1648.74        27.26 o                         
  -3  20   1       1778.45       1600.56        23.90 o                         
  -1  20   1        859.56        840.84        22.77 o                         
   1  20   1        782.63        723.77        17.40 o                         
   3  20   1       1548.16       1433.82        20.68 o                         
   5  20   1       2023.25       2002.32        35.21 o                         
   7  20   1        456.39        441.15        12.96 o                         
   9  20   1        386.18        384.51        14.71 o                         
  11  20   1        304.21        338.15        13.21 o                         
  13  20   1        561.40        641.88        18.30 o                         
  15  20   1        312.77        381.10        15.64 o                         
  17  20   1        160.35        185.93        16.40 o                         
  19  20   1         97.20        104.88        16.05 o                         
  21  20   1         44.43         31.81        16.42 o                         
 -20  21   1         48.58         23.91        17.11 o                         
 -18  21   1        110.65        109.22        15.33 o                         
 -16  21   1         79.21         73.40        16.86 o                         
 -14  21   1         71.54         91.92        14.21 o                         
 -12  21   1        286.97        299.23        15.09 o                         
 -10  21   1        476.91        432.77        15.36 o                         
  -8  21   1        637.14        668.60        16.79 o                         
  -6  21   1        336.23        387.88        15.17 o                         
  -4  21   1        454.80        461.68        15.17 o                         
  -2  21   1        435.43        416.16        14.50 o                         
   0  21   1        627.41        565.12        14.20 o                         
   2  21   1        437.61        457.64        13.20 o                         
   4  21   1        523.41        566.18        14.04 o                         
   6  21   1        400.69        413.60        12.73 o                         
   8  21   1        895.56        957.66        22.01 o                         
  10  21   1        498.22        502.41        16.47 o                         
  12  21   1        284.60        315.53        15.32 o                         
  14  21   1        103.33        112.18        13.94 o                         
  16  21   1        112.79         87.97        14.93 o                         
  18  21   1        127.32        123.93        16.31 o                         
  20  21   1         59.40         52.15        16.58 o                         
 -19  22   1         27.78          4.00        16.69 o                         
 -17  22   1        111.11        113.81        15.13 o                         
 -15  22   1         43.82         45.38        16.55 o                         
 -13  22   1        152.27        152.02        14.90 o                         
 -11  22   1        304.80        305.95        15.07 o                         
  -9  22   1        163.26        193.01        15.54 o                         
  -7  22   1        394.15        405.92        14.43 o                         
  -5  22   1        478.55        445.28        16.59 o                         
  -3  22   1        879.22        873.73        17.00 o                         
  -1  22   1        530.62        512.11        22.77 o                         
   1  22   1        445.07        399.52        14.91 o                         
   3  22   1        853.22        785.56        19.08 o                         
   5  22   1        430.07        395.92        14.36 o                         
   7  22   1        503.30        524.56        19.03 o                         
   9  22   1        193.62        223.75        22.26 o                         
  11  22   1        299.32        314.77        18.59 o                         
  13  22   1        154.80        170.30        14.75 o                         
  15  22   1         63.49         92.56        14.78 o                         
  17  22   1        158.16        185.17        18.63 o                         
  19  22   1         26.33         15.26        16.42 o                         
 -18  23   1         19.75          8.08        15.58 o                         
 -16  23   1         88.43         89.78        16.59 o                         
 -14  23   1        160.83        145.15        16.21 o                         
 -12  23   1        115.89        139.04        15.18 o                         
 -10  23   1        223.33        235.99        14.30 o                         
  -8  23   1        355.11        342.09        15.11 o                         
  -6  23   1        686.09        648.91        17.45 o                         
  -4  23   1        386.72        382.64        14.35 o                         
  -2  23   1        625.20        582.65        16.49 o                         
   0  23   1        550.32        527.82        15.98 o                         
   2  23   1        647.81        643.72        20.23 o                         
   4  23   1        365.27        363.76        18.16 o                         
   6  23   1        826.13        845.51        32.37 o                         
   8  23   1        375.53        409.34        15.12 o                         
  10  23   1        207.55        195.09        17.75 o                         
  12  23   1        117.72        138.88        14.96 o                         
  14  23   1        141.36        138.41        15.61 o                         
  16  23   1        116.88        129.21        16.89 o                         
  18  23   1         24.81         10.83        15.56 o                         
 -17  24   1          3.20         -3.79        13.80 o                         
 -15  24   1         76.24         55.93        16.38 o                         
 -13  24   1         36.87          9.27        18.86 o                         
 -11  24   1         43.88         35.59        14.62 o                         
  -9  24   1         52.53         69.14        18.36 o                         
  -7  24   1        163.89        147.73        15.97 o                         
  -5  24   1        214.77        221.49        14.41 o                         
  -3  24   1        281.25        238.56        13.61 o                         
  -1  24   1        232.73        225.52        17.73 o                         
   1  24   1        190.02        173.17        14.31 o                         
   3  24   1        224.77        194.89        14.65 o                         
   5  24   1        198.82        206.45        19.43 o                         
   7  24   1        182.32        197.04        13.85 o                         
   9  24   1         73.85        102.95        15.48 o                         
  11  24   1         29.45         25.62        15.01 o                         
  13  24   1         30.61         48.66        16.26 o                         
  15  24   1         89.34         96.81        18.06 o                         
  17  24   1          4.25        -12.08        15.03 o                         
 -14  25   1         44.96         28.10        16.02 o                         
 -12  25   1         69.78         45.40        15.84 o                         
 -10  25   1         63.99         54.34        15.79 o                         
  -8  25   1        143.88        137.91        16.06 o                         
  -6  25   1        122.77        126.17        14.66 o                         
  -4  25   1        295.65        266.64        20.64 o                         
  -2  25   1        205.17        189.87        15.34 o                         
   0  25   1        263.67        267.03        23.25 o                         
   2  25   1        193.24        149.38        16.68 o                         
   4  25   1        267.72        279.28        16.72 o                         
   6  25   1        125.44        129.96        14.64 o                         
   8  25   1        120.99        118.07        14.82 o                         
  10  25   1         59.73         55.72        16.50 o                         
  12  25   1         48.67         43.55        15.04 o                         
  14  25   1         40.11         52.69        16.82 o                         
 -13  26   1         52.06         32.20        14.65 o                         
 -11  26   1         26.23          4.77        14.58 o                         
  -9  26   1         21.18         27.34        14.81 o                         
  -7  26   1         42.68         30.38        15.97 o                         
  -5  26   1        111.68         81.04        15.01 o                         
  -3  26   1        142.84         95.09        14.84 o                         
  -1  26   1         35.30         44.03        15.54 o                         
   1  26   1         33.23         38.46        15.33 o                         
   3  26   1        105.01         81.37        14.90 o                         
   5  26   1        112.84         90.24        18.99 o                         
   7  26   1         45.43         55.15        16.37 o                         
   9  26   1         21.92         36.29        15.31 o                         
  11  26   1         20.91         19.72        15.72 o                         
  13  26   1         47.85         46.82        15.52 o                         
 -12  27   1         20.77         12.22        12.52 o                         
 -10  27   1         35.66         14.55        15.31 o                         
  -8  27   1         10.08          4.96        15.40 o                         
  -6  27   1         46.51         41.06        15.03 o                         
  -4  27   1         17.14          5.20        15.33 o                         
  -2  27   1         44.70         55.23        14.38 o                         
   0  27   1         52.37         46.54        16.97 o                         
   2  27   1         39.12         23.45        15.08 o                         
   4  27   1         16.09         27.69        15.12 o                         
   6  27   1         33.47         46.03        15.11 o                         
   8  27   1         10.33         12.07        15.23 o                         
  10  27   1         24.25         11.57        16.86 o                         
  12  27   1         13.73          0.68        13.64 o                         
  -9  28   1         13.81          5.87        15.43 o                         
  -7  28   1         43.28         32.01        14.92 o                         
  -5  28   1         82.41         65.73        15.92 o                         
  -3  28   1         24.84         11.88        15.11 o                         
  -1  28   1         46.75         36.29        15.81 o                         
   1  28   1         39.39         13.29        17.59 o                         
   3  28   1         17.71        -11.63        15.02 o                         
   5  28   1         72.22         33.25        15.08 o                         
   7  28   1         52.62         50.57        15.53 o                         
   9  28   1         15.00         -1.98        13.74 o                         
  -6  29   1          3.83         12.01        13.45 o                         
  -4  29   1         14.28          5.33        14.25 o                         
  -2  29   1          8.06          9.31        12.57 o                         
   0  29   1          4.72         -0.43        15.86 o                         
   2  29   1          8.05          6.01        14.93 o                         
   4  29   1          9.35          2.91        13.70 o                         
   6  29   1          5.71          5.56        12.20 o                         
   0   0   2        833.22        758.64        15.23 o                         
   2   0   2       2690.21       2329.68        22.95 o                         
   4   0   2      22285.69      21161.45       195.06 o                         
   6   0   2      63118.07      65786.27      1177.42 o                         
   8   0   2     100882.02     104774.12      1565.53 o                         
  10   0   2      69545.20      70965.26      1110.05 o                         
  12   0   2      45890.46      46467.82      2083.16 o                         
  14   0   2      13903.46      13044.31       133.45 o                         
  16   0   2        471.64        465.98        10.34 o                         
  18   0   2        179.18        163.60        10.12 o                         
  20   0   2         27.46         22.30        10.05 o                         
  22   0   2        149.72        153.72        20.21 o                         
  24   0   2         41.93         52.42        14.01 o                         
  26   0   2        499.45        410.45        22.94 o                         
  28   0   2        159.19         90.17        15.60 o                         
 -27   1   2         19.33         25.31        15.03 o                         
 -25   1   2         42.36         19.95        15.07 o                         
 -23   1   2         80.95         79.87        12.51 o                         
 -21   1   2         82.60         70.00        11.18 o                         
 -19   1   2        511.49        492.92        12.33 o                         
 -17   1   2       1588.30       1401.12        18.64 o                         
 -15   1   2       2305.29       2122.17        32.12 o                         
 -13   1   2       1286.97       1336.67        23.97 o                         
 -11   1   2       2051.66       1975.72        21.47 o                         
  -9   1   2        844.51        864.51        12.96 o                         
  -7   1   2       4177.24       3827.78        41.48 o                         
  -5   1   2      11638.61      11593.74       112.60 o                         
  -3   1   2      10923.85      10665.56        94.63 o                         
  -1   1   2      23492.46      26359.41       253.64 o                         
   1   1   2      23691.49      27251.39       253.42 o                         
   3   1   2      14716.67      13150.44       109.92 o                         
   5   1   2       9496.02       9956.83        84.00 o                         
   7   1   2       3058.63       3059.39        33.82 o                         
   9   1   2        972.62       1138.14        13.00 o                         
  11   1   2       2210.25       1876.85        22.21 o                         
  13   1   2       1680.50       1670.56        19.91 o                         
  15   1   2       1899.20       1753.75        24.93 o                         
  17   1   2       1301.62       1134.17        16.19 o                         
  19   1   2        498.96        455.98        12.44 o                         
  21   1   2         84.16         69.58        11.61 o                         
  23   1   2         87.72         74.77        13.16 o                         
  25   1   2         33.45         28.03        14.03 o                         
  27   1   2         17.78         15.15        14.68 o                         
 -28   2   2        165.20        144.80        17.50 o                         
 -26   2   2        159.15        135.07        14.69 o                         
 -24   2   2        502.37        471.91        24.77 o                         
 -22   2   2         46.65         41.17        11.63 o                         
 -20   2   2        231.29        260.74        10.83 o                         
 -18   2   2        159.81        146.05         9.33 o                         
 -16   2   2        316.47        295.38        10.41 o                         
 -14   2   2       5831.94       5352.60        50.24 o                         
 -12   2   2      29833.04      27364.52       317.80 o                         
 -10   2   2      81021.12      79019.16      2544.55 o                         
  -8   2   2      67417.75      67015.69       848.87 o                         
  -6   2   2      47549.73      44634.46       438.95 o                         
  -4   2   2      14492.08      14769.70       157.42 o                         
  -2   2   2       1232.15       1198.98        15.10 o                         
   0   2   2       2629.81       2280.67        25.64 o                         
   2   2   2       1271.74       1357.42        21.16 o                         
   4   2   2      13115.22      14107.77       123.57 o                         
   6   2   2      46731.74      43692.24       421.09 o                         
   8   2   2      63814.43      61353.70       800.09 o                         
  10   2   2      69881.42      73967.84      1129.17 o                         
  12   2   2      29116.46      27115.88       357.51 o                         
  14   2   2       4763.78       4349.69        48.54 o                         
  16   2   2        232.63        249.73        12.69 o                         
  18   2   2        201.97        199.23        10.18 o                         
  20   2   2        211.27        214.62        11.24 o                         
  22   2   2         55.55         54.71        11.98 o                         
  24   2   2        397.62        318.35        18.03 o                         
  26   2   2        122.52        104.18        15.39 o                         
  28   2   2        131.87         81.75        14.79 o                         
 -27   3   2         21.85         24.83        14.80 o                         
 -25   3   2         95.21        104.32        14.48 o                         
 -23   3   2        132.85        110.59        14.09 o                         
 -21   3   2        197.96        211.11        11.56 o                         
 -19   3   2        478.21        476.93        12.14 o                         
 -17   3   2        849.33        910.00        14.96 o                         
 -15   3   2       1444.84       1483.04        18.14 o                         
 -13   3   2       2315.56       2252.49        23.58 o                         
 -11   3   2       1632.56       1475.38        19.86 o                         
  -9   3   2       7772.13       7985.89        74.21 o                         
  -7   3   2       2745.19       2183.24        21.60 o                         
  -5   3   2       2537.19       2366.32        35.53 o                         
  -3   3   2       1579.57       1111.91        12.51 o                         
  -1   3   2      14788.21      13158.81       124.40 o                         
   1   3   2      10970.13      10628.09       151.51 o                         
   3   3   2       1609.99       1238.80        13.10 o                         
   5   3   2       1901.09       2047.25        20.66 o                         
   7   3   2       2720.99       2157.62        21.44 o                         
   9   3   2       7247.91       7709.03        65.24 o                         
  11   3   2       1188.69       1103.22        15.72 o                         
  13   3   2       1523.04       1645.51        26.64 o                         
  15   3   2        949.01        996.49        18.86 o                         
  17   3   2        654.99        644.53        13.22 o                         
  19   3   2        329.92        311.02        11.08 o                         
  21   3   2        131.43        146.45        14.10 o                         
  23   3   2        137.59        119.56        15.81 o                         
  25   3   2        121.50        112.45        17.04 o                         
  27   3   2         30.26         32.13        15.00 o                         
 -28   4   2         79.53         46.47        13.51 o                         
 -26   4   2        100.17        113.66        15.29 o                         
 -24   4   2        224.76        207.70        14.00 o                         
 -22   4   2        131.28        121.39        13.96 o                         
 -20   4   2        991.80        896.96        17.72 o                         
 -18   4   2        898.45        887.97        14.86 o                         
 -16   4   2        748.95        756.40        12.94 o                         
 -14   4   2        654.59        604.20        10.86 o                         
 -12   4   2      11824.21      11708.44       124.36 o                         
 -10   4   2      29269.10      27394.17       331.53 o                         
  -8   4   2      34450.34      32582.08       328.69 o                         
  -6   4   2      20175.33      18051.60       177.40 o                         
  -4   4   2        841.17        773.08        10.15 o                         
  -2   4   2      13482.06      14239.23       133.41 o                         
   0   4   2      21929.75      21093.53       184.57 o                         
   2   4   2      14768.86      14738.15       160.38 o                         
   4   4   2        872.86        889.22        12.85 o                         
   6   4   2      15128.19      14607.47       119.64 o                         
   8   4   2      30334.38      28682.87       259.90 o                         
  10   4   2      28245.48      26149.27       241.95 o                         
  12   4   2       8675.41       8982.47        88.81 o                         
  14   4   2        693.31        794.71        11.69 o                         
  16   4   2        921.16        939.68        16.83 o                         
  18   4   2        927.66        864.67        15.82 o                         
  20   4   2       1241.42       1188.10        25.52 o                         
  22   4   2        161.65        143.23        13.48 o                         
  24   4   2        168.58        158.76        18.91 o                         
  26   4   2         67.25         54.56        15.82 o                         
  28   4   2         63.99         29.68        15.22 o                         
 -27   5   2         30.87         35.48        15.28 o                         
 -25   5   2        139.76        119.09        14.88 o                         
 -23   5   2         60.33         65.15        12.41 o                         
 -21   5   2        113.53        136.94        18.04 o                         
 -19   5   2        285.79        290.67        11.31 o                         
 -17   5   2        967.34       1037.52        19.64 o                         
 -15   5   2        332.06        353.65        11.97 o                         
 -13   5   2       1630.14       1610.44        18.21 o                         
 -11   5   2       2077.54       2205.28        27.97 o                         
  -9   5   2       1694.46       1717.15        22.05 o                         
  -7   5   2      13967.34      13368.62       140.19 o                         
  -5   5   2       2446.01       2488.61        34.78 o                         
  -3   5   2       1927.44       2062.85        21.26 o                         
  -1   5   2       9587.51      10240.24       103.28 o                         
   1   5   2      11626.25      11475.27       112.99 o                         
   3   5   2       2553.31       2357.82        33.51 o                         
   5   5   2       2430.83       2391.75        26.77 o                         
   7   5   2      12876.57      12924.79       105.62 o                         
   9   5   2       1719.60       1972.00        29.78 o                         
  11   5   2       1972.47       2092.77        24.98 o                         
  13   5   2       1435.05       1344.62        24.14 o                         
  15   5   2        222.66        236.39         8.83 o                         
  17   5   2        637.71        682.85        21.74 o                         
  19   5   2        188.96        193.98        11.89 o                         
  21   5   2        150.91        131.45        13.40 o                         
  23   5   2         86.56         87.45        14.41 o                         
  25   5   2        174.87        152.59        16.56 o                         
  27   5   2         32.58         12.79        20.58 o                         
 -28   6   2         32.93         25.51        11.61 o                         
 -26   6   2         62.94         74.91        14.79 o                         
 -24   6   2         94.84         79.91        13.23 o                         
 -22   6   2        453.95        410.68        14.83 o                         
 -20   6   2       1147.30       1013.97        26.17 o                         
 -18   6   2       3951.58       4096.89        41.80 o                         
 -16   6   2       3086.77       3226.82        33.86 o                         
 -14   6   2        939.18       1120.71        15.28 o                         
 -12   6   2        447.88        336.74        13.28 o                         
 -10   6   2       4461.39       4209.93        38.69 o                         
  -8   6   2       9850.07       9344.56        79.58 o                         
  -6   6   2        617.48        530.75         8.55 o                         
  -4   6   2      15620.09      14920.47       120.66 o                         
  -2   6   2      46789.79      44574.42       421.67 o                         
   0   6   2      61158.85      64513.65       842.23 o                         
   2   6   2      47266.54      43371.04       535.78 o                         
   4   6   2      20601.08      17595.21       182.15 o                         
   6   6   2        624.52        619.94        13.03 o                         
   8   6   2       7938.06       8096.26        68.08 o                         
  10   6   2       3668.93       3356.33        32.89 o                         
  12   6   2        392.79        343.21        15.09 o                         
  14   6   2       1030.53       1091.74        16.39 o                         
  16   6   2       3171.30       3160.71        36.67 o                         
  18   6   2       4301.66       4446.46        48.66 o                         
  20   6   2       1472.77       1396.60        23.16 o                         
  22   6   2        654.83        569.66        20.94 o                         
  24   6   2        133.72         76.01        17.43 o                         
  26   6   2         41.48         50.44        16.85 o                         
  28   6   2         24.48         17.56        15.39 o                         
 -27   7   2         42.50         39.85        15.06 o                         
 -25   7   2         42.57         29.59        13.75 o                         
 -23   7   2        227.46        242.62        13.45 o                         
 -21   7   2        104.72        119.35        13.30 o                         
 -19   7   2        246.49        261.29        15.43 o                         
 -17   7   2        288.55        264.83        10.56 o                         
 -15   7   2        954.37        998.78        25.53 o                         
 -13   7   2       1295.13       1353.03        22.09 o                         
 -11   7   2       2384.05       2498.91        27.73 o                         
  -9   7   2       5258.09       5771.61        56.66 o                         
  -7   7   2       3155.47       3512.53        33.11 o                         
  -5   7   2      12756.96      12730.13       106.09 o                         
  -3   7   2       2497.58       2197.28        22.26 o                         
  -1   7   2       3171.47       2934.56        36.96 o                         
   1   7   2       4347.05       3993.95        56.26 o                         
   3   7   2       2487.25       2120.98        23.55 o                         
   5   7   2      13905.29      13486.75       110.37 o                         
   7   7   2       3311.19       4114.63        69.43 o                         
   9   7   2       4487.03       4672.10        48.03 o                         
  11   7   2       3216.64       3330.05        34.83 o                         
  13   7   2       1772.89       1765.66        34.34 o                         
  15   7   2        781.13        848.60        16.37 o                         
  17   7   2        206.47        232.11        18.31 o                         
  19   7   2        247.07        234.32        13.06 o                         
  21   7   2         89.53         86.78        13.32 o                         
  23   7   2        267.32        230.95        14.63 o                         
  25   7   2         46.90         31.82        18.06 o                         
  27   7   2         51.45         38.28        15.52 o                         
 -26   8   2         19.07         10.18        14.09 o                         
 -24   8   2         86.97         84.02        20.89 o                         
 -22   8   2        718.05        670.84        18.81 o                         
 -20   8   2       2413.56       2426.73        30.83 o                         
 -18   8   2       4589.16       4960.64        55.02 o                         
 -16   8   2       4176.87       4880.96        49.81 o                         
 -14   8   2       2539.79       2728.58        32.28 o                         
 -12   8   2        814.66        808.28        12.64 o                         
 -10   8   2        826.61        921.29        13.74 o                         
  -8   8   2        133.72        119.16         6.12 o                         
  -6   8   2       7906.32       7848.70        68.04 o                         
  -4   8   2      29908.65      30171.89       241.20 o                         
  -2   8   2      63744.77      63356.38       690.61 o                         
   0   8   2     101606.19     104264.63      1557.51 o                         
   2   8   2      66454.09      64730.04       839.68 o                         
   4   8   2      33589.97      32217.62       381.92 o                         
   6   8   2       9844.67       9530.96        84.66 o                         
   8   8   2        147.99        178.73         6.77 o                         
  10   8   2        702.34        843.87        16.76 o                         
  12   8   2        702.76        721.99        15.84 o                         
  14   8   2       2861.10       3028.91        32.90 o                         
  16   8   2       3798.04       4203.11        44.68 o                         
  18   8   2       5167.47       5401.66        59.05 o                         
  20   8   2       2784.40       2767.50        33.27 o                         
  22   8   2        863.24        723.87        20.38 o                         
  24   8   2        122.54         89.87        13.96 o                         
  26   8   2         26.09         27.55        15.30 o                         
 -27   9   2         16.30         15.02        13.98 o                         
 -25   9   2         81.43         80.44        15.05 o                         
 -23   9   2         50.41         41.08        14.33 o                         
 -21   9   2        107.33         92.79        14.45 o                         
 -19   9   2        327.16        310.31        13.23 o                         
 -17   9   2        173.74        160.89        12.79 o                         
 -15   9   2        229.32        244.23         9.89 o                         
 -13   9   2        373.13        389.66        14.31 o                         
 -11   9   2       4546.33       5297.75        47.96 o                         
  -9   9   2       5673.31       5420.72        59.43 o                         
  -7   9   2       4552.79       5338.09        46.13 o                         
  -5   9   2       1576.49       1629.73        18.03 o                         
  -3   9   2       7362.10       7828.25        69.65 o                         
  -1   9   2        925.47        994.38        17.84 o                         
   1   9   2        840.16        937.50        11.62 o                         
   3   9   2       7915.52       8178.02        85.36 o                         
   5   9   2       1704.04       2075.01        23.44 o                         
   7   9   2       5076.92       5161.51        55.78 o                         
   9   9   2       5756.85       6026.53        54.24 o                         
  11   9   2       4974.52       5314.81        52.01 o                         
  13   9   2        538.98        541.64        11.86 o                         
  15   9   2        188.68        221.95         9.69 o                         
  17   9   2        160.36        161.66        10.99 o                         
  19   9   2        223.83        206.39        13.73 o                         
  21   9   2        155.08        139.12        13.58 o                         
  23   9   2         38.53         43.85        13.83 o                         
  25   9   2         88.33         66.82        17.45 o                         
  27   9   2         14.57          7.37        14.27 o                         
 -26  10   2          6.51         10.50        14.77 o                         
 -24  10   2         57.56         70.38        14.39 o                         
 -22  10   2        548.62        606.30        18.39 o                         
 -20  10   2       2440.61       2897.12        39.31 o                         
 -18  10   2       2864.84       3397.40        38.74 o                         
 -16  10   2       4885.50       5862.66        56.51 o                         
 -14  10   2       2991.18       3434.91        36.34 o                         
 -12  10   2        477.73        445.02        11.26 o                         
 -10  10   2         66.26        100.52        14.12 o                         
  -8  10   2        731.76        842.22        15.30 o                         
  -6  10   2       3472.32       3777.64        37.89 o                         
  -4  10   2      27350.70      26362.87       239.59 o                         
  -2  10   2      69482.66      70147.45      1293.95 o                         
   0  10   2      71398.11      72256.80      1115.60 o                         
   2  10   2      80876.19      80954.64      1991.84 o                         
   4  10   2      28425.90      27509.96       253.37 o                         
   6  10   2       4033.12       3698.21        37.85 o                         
   8  10   2        878.45        953.27        13.37 o                         
  10  10   2         64.36         60.84         6.78 o                         
  12  10   2        386.45        340.77        10.41 o                         
  14  10   2       2281.31       2699.34        31.39 o                         
  16  10   2       4732.50       5446.59        54.33 o                         
  18  10   2       2572.30       2957.44        34.22 o                         
  20  10   2       2495.73       2613.70        37.46 o                         
  22  10   2        628.60        626.63        17.07 o                         
  24  10   2         62.93         83.70        17.36 o                         
  26  10   2          9.39         -3.93        15.31 o                         
 -25  11   2         40.94         50.01        16.78 o                         
 -23  11   2         73.27         56.57        14.79 o                         
 -21  11   2          7.97         13.74        13.17 o                         
 -19  11   2         36.34         32.99        12.84 o                         
 -17  11   2        617.62        608.34        14.40 o                         
 -15  11   2        330.03        368.64        17.32 o                         
 -13  11   2         57.25         55.87         9.33 o                         
 -11  11   2        231.87        220.49         8.84 o                         
  -9  11   2       4982.14       5434.66        56.98 o                         
  -7  11   2       3176.77       3252.77        35.35 o                         
  -5  11   2       2053.31       2145.01        25.21 o                         
  -3  11   2       1088.44       1122.31        16.15 o                         
  -1  11   2       2332.45       1906.49        26.86 o                         
   1  11   2       2149.02       1940.94        20.40 o                         
   3  11   2       1517.03       1400.67        16.10 o                         
   5  11   2       2119.33       2117.99        24.58 o                         
   7  11   2       2385.71       2639.54        26.79 o                         
   9  11   2       4530.00       5198.49        48.54 o                         
  11  11   2        231.98        218.98         8.57 o                         
  13  11   2         53.87         39.89         9.67 o                         
  15  11   2        265.95        264.19        11.04 o                         
  17  11   2        447.79        430.90        13.50 o                         
  19  11   2         32.26         54.70        16.90 o                         
  21  11   2         11.10         31.63        16.21 o                         
  23  11   2         72.92         85.25        15.31 o                         
  25  11   2         27.34          7.80        15.16 o                         
 -26  12   2          6.91         13.10        13.83 o                         
 -24  12   2         31.34         35.69        19.06 o                         
 -22  12   2        256.70        327.50        15.09 o                         
 -20  12   2        828.11       1054.65        21.97 o                         
 -18  12   2       2481.77       3075.34        38.62 o                         
 -16  12   2       2084.80       2317.11        31.34 o                         
 -14  12   2       1771.36       2008.93        31.84 o                         
 -12  12   2        212.12        219.59         9.79 o                         
 -10  12   2        406.28        357.69        15.64 o                         
  -8  12   2        707.39        653.97        15.53 o                         
  -6  12   2        277.08        333.09         8.39 o                         
  -4  12   2       8729.44       8695.34        80.68 o                         
  -2  12   2      29501.22      26626.79       274.55 o                         
   0  12   2      45042.40      44521.02       645.79 o                         
   2  12   2      30639.60      28084.76       282.16 o                         
   4  12   2      11967.46      12045.43       102.96 o                         
   6  12   2        321.49        289.51        12.17 o                         
   8  12   2        840.86        888.53        13.18 o                         
  10  12   2        494.42        406.71        11.70 o                         
  12  12   2        201.78        174.80         9.79 o                         
  14  12   2       1171.58       1317.80        25.65 o                         
  16  12   2       1521.96       1729.43        24.52 o                         
  18  12   2       2172.21       2568.92        32.11 o                         
  20  12   2        649.06        808.76        20.90 o                         
  22  12   2        251.52        280.20        25.71 o                         
  24  12   2         34.40         23.41        15.11 o                         
  26  12   2          8.90          1.68        14.16 o                         
 -25  13   2         17.12         15.36        15.95 o                         
 -23  13   2         48.13         71.03        15.63 o                         
 -21  13   2         29.62         50.43        14.77 o                         
 -19  13   2        169.19        170.32        19.03 o                         
 -17  13   2        340.37        388.20        14.38 o                         
 -15  13   2        528.67        508.88        14.66 o                         
 -13  13   2        444.59        558.98        19.35 o                         
 -11  13   2         42.68         51.09         8.48 o                         
  -9  13   2        541.66        545.65        14.68 o                         
  -7  13   2       1812.15       1758.16        23.78 o                         
  -5  13   2       1431.39       1334.65        16.92 o                         
  -3  13   2       1606.23       1528.50        21.50 o                         
  -1  13   2       1612.87       1668.62        19.11 o                         
   1  13   2       1194.43       1274.45        16.08 o                         
   3  13   2       2444.12       2387.36        24.63 o                         
   5  13   2       1607.29       1597.15        19.38 o                         
   7  13   2       1323.65       1336.74        22.23 o                         
   9  13   2        381.15        387.86        10.05 o                         
  11  13   2         39.45         49.72         9.68 o                         
  13  13   2        440.67        511.42        20.12 o                         
  15  13   2        403.97        393.89        13.39 o                         
  17  13   2        303.43        364.15        13.75 o                         
  19  13   2        173.33        205.83        18.44 o                         
  21  13   2         23.11         38.10        15.97 o                         
  23  13   2         39.96         62.27        15.34 o                         
  25  13   2         15.95          5.86        15.39 o                         
 -24  14   2          6.23         -8.20        15.82 o                         
 -22  14   2         52.68         91.35        15.61 o                         
 -20  14   2        317.70        397.77        19.55 o                         
 -18  14   2        570.46        677.38        19.25 o                         
 -16  14   2       1174.62       1335.91        30.57 o                         
 -14  14   2        112.27        125.30        10.58 o                         
 -12  14   2       1188.43       1276.81        24.34 o                         
 -10  14   2       2358.90       2531.33        31.75 o                         
  -8  14   2       2839.49       2886.83        36.32 o                         
  -6  14   2       1003.18       1146.95        16.11 o                         
  -4  14   2        704.64        601.82        11.59 o                         
  -2  14   2       4609.46       4468.99        45.91 o                         
   0  14   2      14094.08      13217.50       123.60 o                         
   2  14   2       5633.06       5243.46        48.32 o                         
   4  14   2        743.11        779.19        14.89 o                         
   6  14   2        890.22       1053.40        15.40 o                         
   8  14   2       2546.18       2771.91        36.50 o                         
  10  14   2       3113.13       3622.26        38.66 o                         
  12  14   2       1785.71       2033.27        37.16 o                         
  14  14   2        105.93         82.50        10.78 o                         
  16  14   2        768.31        840.33        23.25 o                         
  18  14   2        379.42        401.00        15.55 o                         
  20  14   2        279.35        323.54        19.13 o                         
  22  14   2         35.82         58.41        16.01 o                         
  24  14   2          6.26         -2.73        15.08 o                         
 -23  15   2         16.27         24.93        17.92 o                         
 -21  15   2         70.91         62.67        14.31 o                         
 -19  15   2        109.57        132.42        15.06 o                         
 -17  15   2        236.92        264.53        13.25 o                         
 -15  15   2        707.92        786.83        16.35 o                         
 -13  15   2        383.28        434.84        15.51 o                         
 -11  15   2        251.41        308.10        11.21 o                         
  -9  15   2        210.56        184.91        11.20 o                         
  -7  15   2        832.31        786.31        15.07 o                         
  -5  15   2        222.56        220.19         8.91 o                         
  -3  15   2        944.00        999.03        17.81 o                         
  -1  15   2       1912.54       1789.62        23.80 o                         
   1  15   2       2288.11       2118.64        33.56 o                         
   3  15   2       1443.55       1498.51        21.06 o                         
   5  15   2        333.66        344.27         9.04 o                         
   7  15   2       1023.41       1092.59        16.76 o                         
   9  15   2        265.37        292.52        12.20 o                         
  11  15   2        301.23        313.48        11.10 o                         
  13  15   2        493.05        490.96        15.54 o                         
  15  15   2        700.42        758.04        20.80 o                         
  17  15   2        253.76        304.14        14.78 o                         
  19  15   2        119.71        166.59        16.16 o                         
  21  15   2        109.50        124.19        16.01 o                         
  23  15   2         11.72          6.76        16.01 o                         
 -24  16   2         38.43         22.64        13.95 o                         
 -22  16   2          2.55         -5.24        15.24 o                         
 -20  16   2         77.11         92.81        14.58 o                         
 -18  16   2        168.71        184.80        14.23 o                         
 -16  16   2         59.71         62.49        12.25 o                         
 -14  16   2        742.51        798.10        27.65 o                         
 -12  16   2       1569.59       1692.78        24.58 o                         
 -10  16   2       4739.72       5444.67        58.54 o                         
  -8  16   2       3822.24       4247.90        46.11 o                         
  -6  16   2       3203.20       3383.74        41.89 o                         
  -4  16   2        896.61        893.70        14.56 o                         
  -2  16   2        252.19        213.39         9.02 o                         
   0  16   2        472.45        473.94        10.54 o                         
   2  16   2        351.08        338.70        11.62 o                         
   4  16   2        731.64        770.11        13.09 o                         
   6  16   2       3071.87       3173.56        35.44 o                         
   8  16   2       4169.95       4795.10        48.58 o                         
  10  16   2       4950.23       5922.45        57.23 o                         
  12  16   2       2140.14       2398.28        30.42 o                         
  14  16   2       1136.90       1314.77        37.83 o                         
  16  16   2         58.85         81.70        13.42 o                         
  18  16   2        130.57        152.76        16.05 o                         
  20  16   2         56.51         41.74        18.45 o                         
  22  16   2          2.00          1.17        15.31 o                         
  24  16   2         41.37         26.36        14.80 o                         
 -23  17   2         33.17         38.84        15.61 o                         
 -21  17   2          2.39          4.25        15.43 o                         
 -19  17   2        112.80        106.46        14.37 o                         
 -17  17   2        196.58        284.64        14.11 o                         
 -15  17   2        241.36        276.10        13.27 o                         
 -13  17   2        321.72        377.67        14.68 o                         
 -11  17   2        448.21        416.20        13.86 o                         
  -9  17   2        149.62        182.45        11.29 o                         
  -7  17   2        232.33        220.13        13.41 o                         
  -5  17   2        635.61        675.38        21.90 o                         
  -3  17   2        642.35        679.48        13.69 o                         
  -1  17   2       1288.69       1088.30        19.35 o                         
   1  17   2       1598.48       1404.13        18.79 o                         
   3  17   2        816.27        831.03        14.90 o                         
   5  17   2        963.37        996.92        21.17 o                         
   7  17   2        320.09        310.43        11.09 o                         
   9  17   2        152.58        153.45        12.53 o                         
  11  17   2        619.81        647.45        16.59 o                         
  13  17   2        352.36        377.11        16.82 o                         
  15  17   2        227.73        251.02        17.49 o                         
  17  17   2        195.49        258.40        14.33 o                         
  19  17   2        143.85        139.78        17.77 o                         
  21  17   2          3.16         18.28        14.53 o                         
  23  17   2         32.42         22.38        12.72 o                         
 -22  18   2         23.72         10.93        15.67 o                         
 -20  18   2          1.29         15.67        15.54 o                         
 -18  18   2         18.54         -1.22        22.22 o                         
 -16  18   2        125.06        137.57        15.34 o                         
 -14  18   2        388.07        456.22        15.61 o                         
 -12  18   2       2143.92       2613.71        33.01 o                         
 -10  18   2       2522.69       2854.47        34.66 o                         
  -8  18   2       5293.13       5441.45        57.41 o                         
  -6  18   2       4266.84       4334.96        44.84 o                         
  -4  18   2        915.57        912.73        19.07 o                         
  -2  18   2        194.85        189.12        10.63 o                         
   0  18   2        201.07        180.51        10.08 o                         
   2  18   2        156.68        161.14         9.74 o                         
   4  18   2        867.30        817.01        15.68 o                         
   6  18   2       3966.78       4327.28        43.84 o                         
   8  18   2       4738.14       5166.92        58.77 o                         
  10  18   2       2824.21       3453.25        38.88 o                         
  12  18   2       2433.82       2941.37        35.88 o                         
  14  18   2        578.28        680.56        19.33 o                         
  16  18   2        159.68        173.02        14.02 o                         
  18  18   2         18.80         16.88        13.97 o                         
  20  18   2          1.52          2.18        15.36 o                         
  22  18   2         24.53          6.51        14.41 o                         
 -21  19   2         16.02         28.70        15.80 o                         
 -19  19   2         10.88          0.90        15.38 o                         
 -17  19   2        141.23        145.41        21.22 o                         
 -15  19   2        131.65        159.28        14.97 o                         
 -13  19   2        169.76        201.16        14.67 o                         
 -11  19   2         37.87         52.38        12.97 o                         
  -9  19   2        228.49        220.76        13.46 o                         
  -7  19   2        219.80        224.88        13.04 o                         
  -5  19   2        195.57        189.12        12.31 o                         
  -3  19   2        327.51        326.79        11.61 o                         
  -1  19   2        511.17        498.32        15.55 o                         
   1  19   2        519.15        482.22        12.32 o                         
   3  19   2        471.88        471.85        12.60 o                         
   5  19   2        300.15        313.22        12.73 o                         
   7  19   2        212.55        239.78        11.21 o                         
   9  19   2        330.61        334.71        13.30 o                         
  11  19   2         45.68         75.15        16.02 o                         
  13  19   2        169.40        183.54        16.70 o                         
  15  19   2        118.22        145.47        15.79 o                         
  17  19   2        109.03         91.97        13.96 o                         
  19  19   2         10.59          9.93        15.03 o                         
  21  19   2         17.58         18.32        14.50 o                         
 -20  20   2          1.05         -3.01        16.37 o                         
 -18  20   2          1.66         19.51        16.70 o                         
 -16  20   2         54.70         44.10        21.80 o                         
 -14  20   2        275.73        321.93        21.01 o                         
 -12  20   2        640.45        812.30        24.08 o                         
 -10  20   2       2526.66       2737.90        36.20 o                         
  -8  20   2       2711.06       2641.27        39.97 o                         
  -6  20   2       1472.88       1342.59        24.04 o                         
  -4  20   2       1246.88       1096.82        21.45 o                         
  -2  20   2        215.76        225.57        11.92 o                         
   0  20   2         22.10         32.61        12.15 o                         
   2  20   2        235.02        262.75        13.90 o                         
   4  20   2       1009.95        957.87        20.01 o                         
   6  20   2       1197.73       1140.98        23.12 o                         
   8  20   2       2351.07       2494.17        32.05 o                         
  10  20   2       2440.36       2691.12        36.80 o                         
  12  20   2        820.35       1062.11        20.33 o                         
  14  20   2        316.23        409.09        18.77 o                         
  16  20   2         76.05         97.98        15.52 o                         
  18  20   2          1.34          4.66        14.39 o                         
  20  20   2          0.93         -4.47        14.54 o                         
 -19  21   2         17.06          2.06        13.98 o                         
 -17  21   2          4.06         -5.54        15.97 o                         
 -15  21   2        107.73        119.88        23.32 o                         
 -13  21   2         22.90         14.91        15.47 o                         
 -11  21   2         12.57         32.03        16.84 o                         
  -9  21   2        142.76        143.32        15.49 o                         
  -7  21   2         95.38         94.05        14.63 o                         
  -5  21   2        144.40        147.50        17.70 o                         
  -3  21   2        136.78        149.78        17.08 o                         
  -1  21   2         79.65         65.81        11.40 o                         
   1  21   2         78.75         86.33        11.54 o                         
   3  21   2        204.45        207.65        12.09 o                         
   5  21   2        107.66        108.40        12.61 o                         
   7  21   2        111.51        115.15        11.82 o                         
   9  21   2         98.68        115.17        13.09 o                         
  11  21   2          9.03         13.53        13.89 o                         
  13  21   2         29.27         38.08        14.43 o                         
  15  21   2         69.65        101.22        17.13 o                         
  17  21   2          3.31        -10.13        15.04 o                         
  19  21   2         15.19         -3.26        15.08 o                         
 -18  22   2         23.01         15.51        14.84 o                         
 -16  22   2          3.29         -4.39        14.96 o                         
 -14  22   2         37.78         68.75        14.69 o                         
 -12  22   2        259.99        277.43        21.86 o                         
 -10  22   2        589.08        626.44        17.97 o                         
  -8  22   2        858.87        733.17        17.53 o                         
  -6  22   2        660.62        555.15        33.92 o                         
  -4  22   2        140.61        128.89        12.97 o                         
  -2  22   2         54.15         55.26        12.56 o                         
   0  22   2        154.72        155.79        12.43 o                         
   2  22   2         44.36         52.56        11.90 o                         
   4  22   2        114.20        108.64        13.19 o                         
   6  22   2        450.18        387.08        29.57 o                         
   8  22   2        710.55        659.28        24.79 o                         
  10  22   2        513.15        585.84        17.47 o                         
  12  22   2        268.31        341.32        17.81 o                         
  14  22   2         56.66         81.36        16.26 o                         
  16  22   2          3.94         -3.82        17.14 o                         
  18  22   2         22.85         12.82        15.61 o                         
 -17  23   2         31.32         13.93        15.55 o                         
 -15  23   2         11.88         10.17        16.02 o                         
 -13  23   2         39.49         35.41        16.08 o                         
 -11  23   2         71.16         71.68        14.94 o                         
  -9  23   2         39.46         26.03        14.05 o                         
  -7  23   2        260.25        249.61        16.25 o                         
  -5  23   2         99.15         74.66        13.51 o                         
  -3  23   2        134.52        112.77        19.07 o                         
  -1  23   2         91.03         98.28        13.17 o                         
   1  23   2         78.44         76.70        13.31 o                         
   3  23   2        132.98         99.73        12.58 o                         
   5  23   2         67.56         40.19        13.48 o                         
   7  23   2        219.08        228.73        18.16 o                         
   9  23   2         51.03         37.37        14.54 o                         
  11  23   2         73.48         61.40        15.68 o                         
  13  23   2         48.70         80.38        15.94 o                         
  15  23   2         16.65         14.85        18.41 o                         
  17  23   2         31.95         14.86        17.44 o                         
 -16  24   2         40.47         28.93        16.97 o                         
 -14  24   2          6.18          6.06        17.15 o                         
 -12  24   2         36.39         48.48        15.59 o                         
 -10  24   2         61.97         55.26        16.11 o                         
  -8  24   2        119.40        108.11        16.79 o                         
  -6  24   2        139.27         96.88        14.75 o                         
  -4  24   2        173.84        167.44        14.75 o                         
  -2  24   2        390.23        332.28        16.26 o                         
   0  24   2         54.18         54.10        14.24 o                         
   2  24   2        480.80        422.04        16.74 o                         
   4  24   2        229.15        238.01        14.51 o                         
   6  24   2         99.97         75.44        13.51 o                         
   8  24   2         82.42         60.12        13.77 o                         
  10  24   2         59.28         92.54        15.18 o                         
  12  24   2         33.32         33.04        16.89 o                         
  14  24   2          6.38         17.76        16.17 o                         
  16  24   2         37.91         12.56        17.01 o                         
 -13  25   2         18.82         19.08        16.76 o                         
 -11  25   2         27.98         24.05        15.82 o                         
  -9  25   2         88.99         88.42        14.81 o                         
  -7  25   2         51.02         34.36        15.51 o                         
  -5  25   2        173.03        163.78        17.29 o                         
  -3  25   2        131.41        131.82        16.49 o                         
  -1  25   2         33.08         47.56        17.12 o                         
   1  25   2         42.11         46.98        14.78 o                         
   3  25   2         97.34         87.46        15.65 o                         
   5  25   2        139.71        105.08        15.88 o                         
   7  25   2         44.62         39.11        14.82 o                         
   9  25   2         82.00         78.67        15.32 o                         
  11  25   2         41.17         55.65        16.29 o                         
  13  25   2         20.54         15.23        16.24 o                         
 -12  26   2          8.44          4.58        14.30 o                         
 -10  26   2         10.37         -2.50        17.40 o                         
  -8  26   2         28.30         22.66        14.97 o                         
  -6  26   2         43.62         32.13        16.25 o                         
  -4  26   2         72.65         80.71        14.96 o                         
  -2  26   2        119.22         95.38        15.58 o                         
   0  26   2        497.30        405.00        26.96 o                         
   2  26   2        157.52        147.02        17.79 o                         
   4  26   2        107.82        116.26        18.70 o                         
   6  26   2         65.31         99.84        16.25 o                         
   8  26   2         19.97          7.50        15.81 o                         
  10  26   2          7.23         11.01        14.88 o                         
  12  26   2          6.76          2.35        15.32 o                         
  -9  27   2         14.90         11.91        14.82 o                         
  -7  27   2         52.66         37.53        15.94 o                         
  -5  27   2         32.82         23.92        17.49 o                         
  -3  27   2         30.48         51.56        15.14 o                         
  -1  27   2         18.00         12.41        16.02 o                         
   1  27   2         18.20          3.34        15.84 o                         
   3  27   2         21.74         16.94        15.88 o                         
   5  27   2         29.57         28.49        16.51 o                         
   7  27   2         44.24         34.82        15.03 o                         
   9  27   2         15.95         -2.92        14.52 o                         
  -6  28   2         21.93          2.40        14.64 o                         
  -4  28   2         64.92         42.48        14.50 o                         
  -2  28   2        136.18         98.69        15.08 o                         
   0  28   2        142.80         89.96        16.59 o                         
   2  28   2        168.99        130.97        15.78 o                         
   4  28   2         79.99         39.17        14.91 o                         
   6  28   2         29.83         24.00        13.92 o                         
   1   0   3       3040.16       2860.99        29.11 o                         
   3   0   3      26350.17      26725.41       221.10 o                         
   5   0   3      32062.42      30933.46       320.30 o                         
   7   0   3       9027.91       9359.00       102.37 o                         
   9   0   3       3203.65       3211.06        35.70 o                         
  11   0   3        906.25        827.91        13.76 o                         
  13   0   3      10321.02      10663.18       106.41 o                         
  15   0   3       2474.00       2399.24        33.52 o                         
  17   0   3       1106.42       1107.51        18.64 o                         
  19   0   3        170.58        172.48        11.22 o                         
  21   0   3        817.06        842.52        16.78 o                         
  23   0   3        235.19        238.22        16.92 o                         
  25   0   3         69.98         63.21        13.90 o                         
  27   0   3         22.60         23.03        15.47 o                         
 -26   1   3         10.29          7.68        14.26 o                         
 -24   1   3         22.84         24.43        14.34 o                         
 -22   1   3        209.81        181.95        17.14 o                         
 -20   1   3        360.69        386.76        12.66 o                         
 -18   1   3        770.03        746.88        17.93 o                         
 -16   1   3        752.15        722.89        21.14 o                         
 -14   1   3       1379.98       1444.79        32.63 o                         
 -12   1   3       1830.65       1949.88        40.45 o                         
 -10   1   3       5590.01       5911.92        63.08 o                         
  -8   1   3       5269.68       5080.99        51.89 o                         
  -6   1   3       1700.72       1820.09        22.63 o                         
  -4   1   3       5447.50       5003.64        51.08 o                         
  -2   1   3       8978.88       8170.93        75.89 o                         
   0   1   3       3120.64       2927.31        29.28 o                         
   2   1   3       8858.20       8685.98        73.68 o                         
   4   1   3       4652.57       4708.65        44.39 o                         
   6   1   3       1368.06       1724.25        26.69 o                         
   8   1   3       5346.84       5026.09        66.07 o                         
  10   1   3       7269.19       7409.85        79.14 o                         
  12   1   3       2137.31       2306.15        27.57 o                         
  14   1   3       1757.15       1866.59        26.52 o                         
  16   1   3        868.09        765.25        18.94 o                         
  18   1   3       1156.22       1135.52        17.11 o                         
  20   1   3        248.18        266.23        16.68 o                         
  22   1   3        284.35        268.50        16.35 o                         
  24   1   3         30.88          9.83        14.59 o                         
  26   1   3         15.55          6.51        14.80 o                         
 -27   2   3         18.91         23.94        14.68 o                         
 -25   2   3         76.46         70.28        14.14 o                         
 -23   2   3        350.93        310.18        15.06 o                         
 -21   2   3        341.07        304.99        12.90 o                         
 -19   2   3        162.05        179.13        10.05 o                         
 -17   2   3        676.65        640.12        15.80 o                         
 -15   2   3       5997.93       6354.76        85.02 o                         
 -13   2   3       4609.39       4226.19        46.47 o                         
 -11   2   3       3522.35       3616.25        41.73 o                         
  -9   2   3       2111.32       2275.25        32.49 o                         
  -7   2   3      14797.65      14628.84       138.82 o                         
  -5   2   3      23007.21      23591.00       209.26 o                         
  -3   2   3      17060.86      16787.63       135.83 o                         
  -1   2   3       8867.08       7955.88        74.77 o                         
   1   2   3       9330.02       8905.92        75.49 o                         
   3   2   3      17189.16      16397.23       142.40 o                         
   5   2   3      27872.47      27566.41       222.42 o                         
   7   2   3      15443.68      15156.69       125.01 o                         
   9   2   3       2511.44       2549.48        28.48 o                         
  11   2   3       3675.38       4023.87        47.49 o                         
  13   2   3       4235.82       3807.04        37.34 o                         
  15   2   3       5639.60       5980.29        56.79 o                         
  17   2   3        745.16        669.39        13.14 o                         
  19   2   3        238.91        235.84        11.84 o                         
  21   2   3        414.32        404.36        13.40 o                         
  23   2   3        367.72        340.37        20.11 o                         
  25   2   3         79.42         73.47        14.81 o                         
  27   2   3         22.55          0.54        14.58 o                         
 -26   3   3         52.08         24.80        15.24 o                         
 -24   3   3         97.02         75.18        13.80 o                         
 -22   3   3        374.89        343.73        15.52 o                         
 -20   3   3        789.21        763.90        15.77 o                         
 -18   3   3        336.75        318.37        11.58 o                         
 -16   3   3       1992.39       1833.58        25.37 o                         
 -14   3   3       2972.23       3262.22        60.64 o                         
 -12   3   3       8092.24       8057.43        94.13 o                         
 -10   3   3       8578.81       8337.11        87.65 o                         
  -8   3   3      17006.96      18408.00       184.02 o                         
  -6   3   3      15872.71      17042.39       160.24 o                         
  -4   3   3      15856.37      15943.61       190.37 o                         
  -2   3   3      17306.45      17059.74       147.58 o                         
   0   3   3      26322.73      26932.37       217.93 o                         
   2   3   3      16876.35      15942.46       135.87 o                         
   4   3   3      13922.24      16040.15       125.69 o                         
   6   3   3      14902.19      15800.17       128.62 o                         
   8   3   3      18025.75      19791.33       168.44 o                         
  10   3   3      10297.80       9702.16       100.38 o                         
  12   3   3       9883.37       9600.93        88.42 o                         
  14   3   3       3720.21       3770.61        42.13 o                         
  16   3   3       2472.44       2352.61        29.65 o                         
  18   3   3        336.42        348.21        14.41 o                         
  20   3   3        952.72        830.71        22.21 o                         
  22   3   3        339.28        326.47        14.08 o                         
  24   3   3        116.97         81.88        14.31 o                         
  26   3   3         66.48         54.41        14.04 o                         
 -27   4   3          8.23          3.39        14.42 o                         
 -25   4   3        126.57         94.80        14.28 o                         
 -23   4   3        216.80        173.55        15.56 o                         
 -21   4   3        168.90        116.90        17.45 o                         
 -19   4   3        123.71        130.38        10.32 o                         
 -17   4   3       1715.03       1723.62        24.88 o                         
 -15   4   3       3191.82       3301.03        38.77 o                         
 -13   4   3       4727.05       4573.93        51.61 o                         
 -11   4   3       4732.33       4338.36        47.75 o                         
  -9   4   3       2993.42       3049.79        35.09 o                         
  -7   4   3      15129.89      17116.40       162.86 o                         
  -5   4   3      14437.24      14798.62       129.63 o                         
  -3   4   3      14214.76      14429.21       133.23 o                         
  -1   4   3       4641.10       4435.30        41.49 o                         
   1   4   3       5590.21       5240.91        83.46 o                         
   3   4   3      16814.27      17302.73       141.29 o                         
   5   4   3      14695.76      13726.91       116.83 o                         
   7   4   3      18732.04      20108.68       172.95 o                         
   9   4   3       3499.77       3439.87        39.63 o                         
  11   4   3       3547.51       3246.11        32.09 o                         
  13   4   3       4301.23       4490.35        41.70 o                         
  15   4   3       3125.78       3072.75        44.90 o                         
  17   4   3       1765.71       1682.69        27.57 o                         
  19   4   3        116.73        137.02        16.83 o                         
  21   4   3        208.19        218.87        12.90 o                         
  23   4   3        222.48        191.28        14.54 o                         
  25   4   3        145.10        135.70        15.12 o                         
  27   4   3          8.52          2.14        14.28 o                         
 -26   5   3         53.88         22.35        14.26 o                         
 -24   5   3        161.46        148.27        13.93 o                         
 -22   5   3        359.69        346.48        15.93 o                         
 -20   5   3       1211.96       1377.70        25.85 o                         
 -18   5   3       1040.26       1071.63        18.76 o                         
 -16   5   3       1834.17       1914.62        23.90 o                         
 -14   5   3       5479.46       5448.26        65.34 o                         
 -12   5   3       5233.46       5540.69        52.79 o                         
 -10   5   3      10095.42      10721.14       100.09 o                         
  -8   5   3      14221.04      14005.48       235.40 o                         
  -6   5   3      20096.37      20120.73       194.00 o                         
  -4   5   3      15285.12      14853.93       118.87 o                         
  -2   5   3      28330.13      27582.80       235.84 o                         
   0   5   3      31305.99      31160.19       264.85 o                         
   2   5   3      23416.73      23670.87       254.70 o                         
   4   5   3      14562.10      13867.05       121.28 o                         
   6   5   3      19533.05      20711.70       188.09 o                         
   8   5   3      13280.30      14113.93       127.56 o                         
  10   5   3      10882.32      11350.13        98.35 o                         
  12   5   3       5616.75       5692.60        52.00 o                         
  14   5   3       6124.26       5775.14        55.42 o                         
  16   5   3       1950.25       2007.45        31.19 o                         
  18   5   3        940.65        862.37        22.10 o                         
  20   5   3        952.54       1017.25        29.77 o                         
  22   5   3        345.38        314.08        15.83 o                         
  24   5   3        152.80        108.93        15.29 o                         
  26   5   3         45.44         39.83        14.60 o                         
 -27   6   3         12.07          6.04        13.89 o                         
 -25   6   3         52.20         42.58        14.51 o                         
 -23   6   3        174.68        154.97        15.69 o                         
 -21   6   3        329.36        297.65        13.58 o                         
 -19   6   3        165.86        164.50        10.76 o                         
 -17   6   3        191.58        208.72        10.61 o                         
 -15   6   3       3591.35       3615.86        48.80 o                         
 -13   6   3       4789.55       5156.07        46.83 o                         
 -11   6   3       2361.39       2360.46        23.33 o                         
  -9   6   3       1682.10       1621.29        22.03 o                         
  -7   6   3       4954.53       4843.36        48.02 o                         
  -5   6   3      19641.35      19369.59       165.26 o                         
  -3   6   3      14546.00      16078.38       129.74 o                         
  -1   6   3       1478.00       1583.14        20.45 o                         
   1   6   3       1884.55       2024.64        23.64 o                         
   3   6   3      15376.15      16497.54       159.77 o                         
   5   6   3      20693.83      21288.39       179.29 o                         
   7   6   3       5589.65       5756.37        48.76 o                         
   9   6   3       2205.88       2193.47        22.45 o                         
  11   6   3       1782.52       1689.21        20.06 o                         
  13   6   3       4252.62       4281.60        41.87 o                         
  15   6   3       3603.75       3618.80        58.34 o                         
  17   6   3        156.62        156.90        18.65 o                         
  19   6   3        215.95        169.33        12.32 o                         
  21   6   3        333.13        312.24        15.74 o                         
  23   6   3        203.98        193.17        19.38 o                         
  25   6   3         47.37         46.46        14.38 o                         
  27   6   3         17.47         10.30        12.14 o                         
 -26   7   3         23.63          4.65        14.29 o                         
 -24   7   3        141.47        169.93        14.76 o                         
 -22   7   3        371.85        445.43        15.46 o                         
 -20   7   3        464.93        483.40        13.97 o                         
 -18   7   3       1516.36       1674.26        33.87 o                         
 -16   7   3       1348.48       1439.14        21.66 o                         
 -14   7   3       1733.75       1711.73        23.28 o                         
 -12   7   3       3651.04       3642.39        35.19 o                         
 -10   7   3       4202.19       4635.66        42.07 o                         
  -8   7   3       3654.96       3723.20        35.14 o                         
  -6   7   3       5721.93       5437.52        48.47 o                         
  -4   7   3      19133.99      20007.91       161.32 o                         
  -2   7   3      14548.31      14871.06       121.09 o                         
   0   7   3       9740.51       9623.98        92.08 o                         
   2   7   3      13989.23      14631.05       137.86 o                         
   4   7   3      15558.13      17341.63       171.33 o                         
   6   7   3       5214.00       5216.88        44.66 o                         
   8   7   3       3156.54       3509.08        32.72 o                         
  10   7   3       3608.85       4037.67        38.04 o                         
  12   7   3       3556.21       3485.06        35.31 o                         
  14   7   3       1594.57       1475.34        23.75 o                         
  16   7   3       1260.07       1169.75        18.43 o                         
  18   7   3       1286.55       1390.12        23.72 o                         
  20   7   3        361.15        402.13        16.20 o                         
  22   7   3        263.30        293.13        18.83 o                         
  24   7   3        107.76         92.30        14.92 o                         
  26   7   3         17.61         10.61        15.91 o                         
 -25   8   3         60.39         43.80        14.14 o                         
 -23   8   3        187.33        170.19        13.87 o                         
 -21   8   3        149.72        156.32        17.40 o                         
 -19   8   3        112.18         98.14        14.40 o                         
 -17   8   3        836.15        810.96        15.07 o                         
 -15   8   3       1255.77       1342.03        19.84 o                         
 -13   8   3       3386.93       3577.23        37.07 o                         
 -11   8   3       1867.28       1816.40        20.39 o                         
  -9   8   3        893.40        837.40        11.82 o                         
  -7   8   3       3368.38       3408.22        32.32 o                         
  -5   8   3      13367.82      13760.27       113.67 o                         
  -3   8   3      17999.68      19304.33       156.52 o                         
  -1   8   3       4954.69       4869.16        57.20 o                         
   1   8   3       4914.00       5024.27        52.04 o                         
   3   8   3      17148.65      19123.03       176.55 o                         
   5   8   3      14536.08      15305.94       147.27 o                         
   7   8   3       3951.87       3896.97        36.74 o                         
   9   8   3        689.91        696.47        10.69 o                         
  11   8   3       1387.70       1316.48        17.12 o                         
  13   8   3       3098.34       3239.39        33.23 o                         
  15   8   3       1156.37       1114.48        17.46 o                         
  17   8   3       1072.33       1104.95        23.96 o                         
  19   8   3        157.01        152.38        15.86 o                         
  21   8   3         98.85        113.30        14.13 o                         
  23   8   3        192.78        164.01        20.40 o                         
  25   8   3         72.28         58.74        15.01 o                         
 -26   9   3         18.12          8.27        14.40 o                         
 -24   9   3         30.20         30.13        14.12 o                         
 -22   9   3        187.24        225.02        14.59 o                         
 -20   9   3        511.03        588.19        17.87 o                         
 -18   9   3        325.02        334.88        12.16 o                         
 -16   9   3        222.71        249.36        12.37 o                         
 -14   9   3        103.26         93.65         9.45 o                         
 -12   9   3       1125.14        975.07        15.78 o                         
 -10   9   3        689.48        682.36        13.12 o                         
  -8   9   3        718.77        665.26        10.55 o                         
  -6   9   3       2203.79       2115.18        22.54 o                         
  -4   9   3       3284.09       3365.31        31.90 o                         
  -2   9   3       2733.49       2717.70        33.79 o                         
   0   9   3       2945.81       3191.68        37.08 o                         
   2   9   3       2287.42       2144.18        27.25 o                         
   4   9   3       2822.47       3146.01        35.85 o                         
   6   9   3       1702.68       1665.95        17.50 o                         
   8   9   3        937.58        883.18        13.04 o                         
  10   9   3        488.60        439.54         9.74 o                         
  12   9   3        802.70        695.44        12.37 o                         
  14   9   3         80.11         60.53         8.74 o                         
  16   9   3        173.26        165.07        10.60 o                         
  18   9   3        243.57        236.58        16.89 o                         
  20   9   3        394.50        494.58        26.88 o                         
  22   9   3        175.77        174.86        17.06 o                         
  24   9   3         35.97         55.51        17.67 o                         
  26   9   3         14.80          2.20        15.77 o                         
 -25  10   3         87.34         79.89        14.25 o                         
 -23  10   3        190.02        193.35        14.26 o                         
 -21  10   3        170.20        193.08        14.07 o                         
 -19  10   3        146.36        135.36        11.75 o                         
 -17  10   3        316.87        305.63        18.49 o                         
 -15  10   3       1795.16       1729.06        26.39 o                         
 -13  10   3       1821.88       2011.55        30.78 o                         
 -11  10   3       1703.07       1774.47        22.53 o                         
  -9  10   3        450.74        494.92        10.02 o                         
  -7  10   3       3693.32       4124.88        39.51 o                         
  -5  10   3      10820.62      11415.25        94.89 o                         
  -3  10   3      10109.84       9294.77        79.67 o                         
  -1  10   3       7535.31       7278.63       105.79 o                         
   1  10   3       5860.33       5998.00        62.93 o                         
   3  10   3       8506.97       8583.46        84.35 o                         
   5  10   3      10029.69      10744.63       105.28 o                         
   7  10   3       4261.53       4571.70        41.62 o                         
   9  10   3        625.20        591.96        10.64 o                         
  11  10   3       1716.67       1640.03        20.14 o                         
  13  10   3       1685.90       1649.25        22.23 o                         
  15  10   3       2014.36       2001.63        24.76 o                         
  17  10   3        432.23        454.61        23.69 o                         
  19  10   3        217.80        190.76        19.46 o                         
  21  10   3        171.70        163.90        15.81 o                         
  23  10   3        154.92        144.99        20.63 o                         
  25  10   3         96.13         52.07        18.28 o                         
 -24  11   3         62.34         58.03        14.85 o                         
 -22  11   3        170.20        178.03        14.71 o                         
 -20  11   3        209.51        219.88        14.53 o                         
 -18  11   3        311.78        276.84        14.75 o                         
 -16  11   3        408.74        450.35        15.80 o                         
 -14  11   3        594.71        551.14        13.71 o                         
 -12  11   3        730.98        808.73        14.18 o                         
 -10  11   3       1713.74       1637.53        20.59 o                         
  -8  11   3       1399.59       1334.75        21.19 o                         
  -6  11   3       1748.03       1884.39        20.53 o                         
  -4  11   3       3558.55       3410.04        33.35 o                         
  -2  11   3       3723.11       3753.62        42.88 o                         
   0  11   3        799.47        813.54        14.20 o                         
   2  11   3       3669.59       3960.02        46.09 o                         
   4  11   3       4664.79       4194.24        47.15 o                         
   6  11   3       2246.25       2123.55        23.19 o                         
   8  11   3       1872.74       1821.39        20.82 o                         
  10  11   3       1700.76       1802.62        21.51 o                         
  12  11   3        829.68        909.67        15.66 o                         
  14  11   3        680.65        693.65        14.75 o                         
  16  11   3        517.36        560.75        19.26 o                         
  18  11   3        412.59        396.14        17.50 o                         
  20  11   3        212.07        205.99        16.59 o                         
  22  11   3        187.65        180.92        17.38 o                         
  24  11   3         82.68         62.37        17.14 o                         
 -23  12   3        157.11        166.59        16.16 o                         
 -21  12   3        151.95        158.22        17.22 o                         
 -19  12   3         99.20         76.10        18.47 o                         
 -17  12   3        451.59        396.85        16.73 o                         
 -15  12   3       1143.93       1278.94        29.44 o                         
 -13  12   3       1693.02       1832.68        26.78 o                         
 -11  12   3        855.34        966.14        16.23 o                         
  -9  12   3        785.22        722.07        14.25 o                         
  -7  12   3       3516.53       3689.64        35.81 o                         
  -5  12   3       5754.43       5995.53        52.53 o                         
  -3  12   3       9983.00       9779.79       104.86 o                         
  -1  12   3       2256.67       2454.29        30.81 o                         
   1  12   3       1905.73       1823.40        26.11 o                         
   3  12   3       8155.22       7991.49       118.03 o                         
   5  12   3       5256.75       5307.26        62.23 o                         
   7  12   3       3553.56       3552.13        35.97 o                         
   9  12   3       1090.53        926.09        14.95 o                         
  11  12   3        732.78        779.45        17.56 o                         
  13  12   3       1839.25       2138.11        28.11 o                         
  15  12   3       1337.32       1488.24        26.85 o                         
  17  12   3        617.59        643.71        16.89 o                         
  19  12   3        103.02         80.99        16.14 o                         
  21  12   3        112.32         99.70        16.74 o                         
  23  12   3        145.44        113.10        16.45 o                         
 -24  13   3         45.54         30.87        14.57 o                         
 -22  13   3        155.92        145.37        20.15 o                         
 -20  13   3        326.36        344.91        27.18 o                         
 -18  13   3        306.96        329.77        14.49 o                         
 -16  13   3        485.70        528.36        15.04 o                         
 -14  13   3       1195.80       1410.01        32.75 o                         
 -12  13   3       1818.38       2044.85        25.77 o                         
 -10  13   3       1673.19       1873.45        22.65 o                         
  -8  13   3       3111.85       3196.56        44.45 o                         
  -6  13   3       4309.57       4518.48        42.48 o                         
  -4  13   3       4178.25       4251.05        41.12 o                         
  -2  13   3       4307.42       4213.76        47.68 o                         
   0  13   3      10373.67      10713.15       107.19 o                         
   2  13   3       4514.98       3938.32        49.32 o                         
   4  13   3       4688.72       4848.49        83.27 o                         
   6  13   3       4757.47       4883.81        51.13 o                         
   8  13   3       3391.88       3514.09        40.47 o                         
  10  13   3       1726.91       1799.42        24.60 o                         
  12  13   3       1722.05       2025.08        27.86 o                         
  14  13   3       1206.24       1433.21        22.04 o                         
  16  13   3        599.45        677.50        16.49 o                         
  18  13   3        325.95        358.16        17.01 o                         
  20  13   3        369.46        372.92        16.09 o                         
  22  13   3        182.18        168.19        15.84 o                         
  24  13   3         48.17         36.91        15.76 o                         
 -23  14   3         60.28         16.77        15.71 o                         
 -21  14   3        167.00        162.87        17.54 o                         
 -19  14   3         71.37         67.87        14.67 o                         
 -17  14   3        185.62        214.35        14.30 o                         
 -15  14   3        703.19        744.32        27.38 o                         
 -13  14   3       1214.69       1436.98        30.27 o                         
 -11  14   3        623.68        601.65        14.29 o                         
  -9  14   3         71.90         72.25        10.19 o                         
  -7  14   3       1571.23       1586.61        20.92 o                         
  -5  14   3       6104.10       5869.91        53.61 o                         
  -3  14   3       3906.36       4021.52        49.50 o                         
  -1  14   3       1727.78       1814.99        37.54 o                         
   1  14   3       1362.72       1463.76        27.89 o                         
   3  14   3       3053.06       3062.84        42.54 o                         
   5  14   3       5429.73       5347.28        75.74 o                         
   7  14   3       1653.94       1622.34        31.42 o                         
   9  14   3         90.47        107.14         9.64 o                         
  11  14   3        577.52        653.08        13.39 o                         
  13  14   3       1212.80       1490.72        24.73 o                         
  15  14   3        821.00        914.13        24.81 o                         
  17  14   3        259.64        299.63        15.96 o                         
  19  14   3         67.75         70.32        16.79 o                         
  21  14   3        125.72        121.53        15.23 o                         
  23  14   3         53.69         22.60        14.83 o                         
 -22  15   3         90.82         86.87        15.13 o                         
 -20  15   3        200.32        223.59        19.81 o                         
 -18  15   3        221.54        269.75        16.00 o                         
 -16  15   3        293.45        354.75        16.53 o                         
 -14  15   3        802.73        841.59        28.92 o                         
 -12  15   3       1340.51       1534.15        33.39 o                         
 -10  15   3       1908.14       1923.80        26.02 o                         
  -8  15   3       1198.34       1328.43        20.61 o                         
  -6  15   3       3573.32       3507.62        55.91 o                         
  -4  15   3       3162.39       3323.92        42.96 o                         
  -2  15   3       5599.11       6002.50        60.89 o                         
   0  15   3       2551.64       2417.57        27.45 o                         
   2  15   3       5948.84       6393.09        84.78 o                         
   4  15   3       3135.47       3078.66        55.60 o                         
   6  15   3       3609.93       3761.08        50.33 o                         
   8  15   3       1230.16       1231.87        18.40 o                         
  10  15   3       1729.31       1743.16        22.73 o                         
  12  15   3       1139.84       1242.36        20.56 o                         
  14  15   3        706.80        806.24        16.91 o                         
  16  15   3        290.21        370.01        16.08 o                         
  18  15   3        195.88        219.36        17.36 o                         
  20  15   3        182.82        196.64        17.08 o                         
  22  15   3         80.18         56.81        15.95 o                         
 -21  16   3         52.67         58.14        15.02 o                         
 -19  16   3         43.98         23.80        14.65 o                         
 -17  16   3         64.34         86.44        14.17 o                         
 -15  16   3        293.13        338.52        16.96 o                         
 -13  16   3        556.23        594.92        17.43 o                         
 -11  16   3        500.03        514.32        17.49 o                         
  -9  16   3        148.58        171.89        13.62 o                         
  -7  16   3       1295.68       1264.90        20.10 o                         
  -5  16   3       1998.85       2050.16        30.26 o                         
  -3  16   3       2352.59       2230.14        29.94 o                         
  -1  16   3        923.13        835.08        18.70 o                         
   1  16   3        777.12        644.71        15.12 o                         
   3  16   3       1908.25       1870.03        23.65 o                         
   5  16   3       1876.90       1869.46        31.41 o                         
   7  16   3       1342.19       1320.37        27.12 o                         
   9  16   3        194.94        228.13        13.60 o                         
  11  16   3        405.38        506.57        19.51 o                         
  13  16   3        467.89        600.14        26.72 o                         
  15  16   3        308.14        401.77        14.63 o                         
  17  16   3         98.81        126.99        17.75 o                         
  19  16   3         35.94         33.41        17.29 o                         
  21  16   3         38.45         41.35        16.00 o                         
 -20  17   3         46.32         43.22        15.61 o                         
 -18  17   3         49.23         94.32        17.34 o                         
 -16  17   3        107.48        133.75        17.79 o                         
 -14  17   3        251.97        282.37        16.31 o                         
 -12  17   3        578.13        620.37        28.25 o                         
 -10  17   3        444.20        472.58        15.58 o                         
  -8  17   3       1037.83       1095.76        21.01 o                         
  -6  17   3        149.36        171.76        14.64 o                         
  -4  17   3       1817.22       1715.55        23.18 o                         
  -2  17   3        774.79        653.19        14.41 o                         
   0  17   3       1027.23       1105.14        16.53 o                         
   2  17   3        729.06        702.87        12.64 o                         
   4  17   3       1735.92       1653.94        27.36 o                         
   6  17   3        167.39        156.96         9.79 o                         
   8  17   3        807.49        799.69        16.20 o                         
  10  17   3        327.34        311.94        13.60 o                         
  12  17   3        424.84        444.63        13.99 o                         
  14  17   3        182.70        207.49        17.52 o                         
  16  17   3         69.57         75.99        15.14 o                         
  18  17   3         35.90         73.10        15.02 o                         
  20  17   3         32.55          1.44        16.87 o                         
 -21  18   3         19.48         10.85        15.73 o                         
 -19  18   3         27.83         38.85        16.46 o                         
 -17  18   3         38.21         57.15        15.53 o                         
 -15  18   3        195.74        251.99        17.03 o                         
 -13  18   3        315.83        334.66        18.94 o                         
 -11  18   3        393.96        387.73        15.33 o                         
  -9  18   3        227.10        241.69        12.99 o                         
  -7  18   3       1305.37       1368.88        20.84 o                         
  -5  18   3        915.04        903.63        20.30 o                         
  -3  18   3        370.11        353.77        12.73 o                         
  -1  18   3       1161.10       1168.32        19.61 o                         
   1  18   3        769.56        721.41        14.92 o                         
   3  18   3        369.79        350.00        12.21 o                         
   5  18   3        975.90        952.66        20.03 o                         
   7  18   3       1552.45       1669.87        31.32 o                         
   9  18   3        311.92        355.54        17.00 o                         
  11  18   3        297.91        305.94        13.82 o                         
  13  18   3        309.44        401.19        17.87 o                         
  15  18   3        212.92        250.29        14.49 o                         
  17  18   3         53.54         76.66        14.48 o                         
  19  18   3         21.56         48.05        17.64 o                         
  21  18   3         16.63          6.97        15.16 o                         
 -20  19   3         10.61         26.83        18.08 o                         
 -18  19   3         20.58         12.11        18.71 o                         
 -16  19   3         33.22         19.15        17.73 o                         
 -14  19   3         69.54         80.63        15.99 o                         
 -12  19   3         99.12         76.63        16.57 o                         
 -10  19   3        230.62        232.78        16.64 o                         
  -8  19   3        139.07        136.56        14.00 o                         
  -6  19   3        227.29        192.79        13.16 o                         
  -4  19   3        134.12        131.42        11.53 o                         
  -2  19   3        260.02        250.22        15.74 o                         
   0  19   3        168.82        177.03        10.25 o                         
   2  19   3        172.69        149.01        10.17 o                         
   4  19   3        139.13        124.54        12.49 o                         
   6  19   3        173.94        163.15        16.17 o                         
   8  19   3        100.28         98.21        13.47 o                         
  10  19   3        153.46        113.13        15.70 o                         
  12  19   3         92.79         75.27        16.77 o                         
  14  19   3         74.25         83.39        14.50 o                         
  16  19   3         41.96         53.82        20.75 o                         
  18  19   3         25.66         23.88        15.73 o                         
  20  19   3          7.26          1.48        13.30 o                         
 -19  20   3          6.72         11.52        15.98 o                         
 -17  20   3         27.44         33.81        16.58 o                         
 -15  20   3        180.91        225.12        19.07 o                         
 -13  20   3        395.16        389.10        25.73 o                         
 -11  20   3        195.08        200.50        16.95 o                         
  -9  20   3        415.21        441.74        17.69 o                         
  -7  20   3        346.61        340.94        14.12 o                         
  -5  20   3        931.16        946.50        26.04 o                         
  -3  20   3        996.32        949.91        19.27 o                         
  -1  20   3        253.35        241.91        12.41 o                         
   1  20   3        382.67        416.38        14.38 o                         
   3  20   3        784.46        657.99        20.36 o                         
   5  20   3       1210.11       1414.44        36.96 o                         
   7  20   3        462.03        508.02        19.45 o                         
   9  20   3        528.09        602.99        15.84 o                         
  11  20   3        192.69        212.36        19.41 o                         
  13  20   3        341.21        338.69        19.39 o                         
  15  20   3        203.05        238.00        15.61 o                         
  17  20   3         40.05         59.73        15.14 o                         
  19  20   3          9.58         -4.67        14.41 o                         
 -18  21   3         16.66          1.49        17.76 o                         
 -16  21   3         36.34         28.39        15.85 o                         
 -14  21   3        126.44        112.95        17.11 o                         
 -12  21   3        117.27        102.50        16.95 o                         
 -10  21   3        176.39        180.84        15.81 o                         
  -8  21   3        103.72        103.11        14.15 o                         
  -6  21   3        339.05        348.34        15.63 o                         
  -4  21   3        211.22        185.33        16.17 o                         
  -2  21   3        395.07        384.54        14.49 o                         
   0  21   3        844.18        876.83        17.49 o                         
   2  21   3        339.79        333.80        13.28 o                         
   4  21   3        184.76        179.33        12.50 o                         
   6  21   3        327.83        298.61        19.71 o                         
   8  21   3        160.06        181.46        14.32 o                         
  10  21   3        169.44        168.25        14.12 o                         
  12  21   3        155.64        162.31        16.29 o                         
  14  21   3        168.38        161.46        18.21 o                         
  16  21   3         48.27         45.17        15.95 o                         
  18  21   3         19.08         20.52        15.62 o                         
 -15  22   3         80.65         77.35        17.28 o                         
 -13  22   3        172.97        168.84        20.69 o                         
 -11  22   3        207.96        187.72        18.64 o                         
  -9  22   3        177.13        158.44        18.62 o                         
  -7  22   3        267.81        260.88        15.91 o                         
  -5  22   3        364.72        312.80        21.29 o                         
  -3  22   3        327.73        277.66        22.36 o                         
  -1  22   3        279.00        288.84        16.21 o                         
   1  22   3        202.11        181.92        13.36 o                         
   3  22   3        386.11        377.99        14.29 o                         
   5  22   3        374.18        341.97        24.48 o                         
   7  22   3        379.88        455.01        17.06 o                         
   9  22   3        189.36        228.43        19.27 o                         
  11  22   3        185.14        182.52        15.17 o                         
  13  22   3        147.46        155.76        15.94 o                         
  15  22   3         88.49         62.78        17.21 o                         
 -14  23   3         52.05         39.39        17.74 o                         
 -12  23   3        151.80        114.97        17.80 o                         
 -10  23   3        159.48        151.48        16.67 o                         
  -8  23   3        194.67        177.08        19.20 o                         
  -6  23   3        192.44        172.28        17.22 o                         
  -4  23   3        219.75        185.14        17.28 o                         
  -2  23   3        369.29        327.01        16.52 o                         
   0  23   3        228.31        231.45        14.79 o                         
   2  23   3        359.07        311.95        15.19 o                         
   4  23   3        223.75        204.11        14.46 o                         
   6  23   3        171.53        177.20        15.42 o                         
   8  23   3        184.38        161.65        16.90 o                         
  10  23   3        198.07        188.71        16.63 o                         
  12  23   3        160.96        142.16        21.81 o                         
  14  23   3         54.92         54.80        16.23 o                         
 -13  24   3         49.55         29.96        16.11 o                         
 -11  24   3         81.56         39.24        17.52 o                         
  -9  24   3         34.91         18.31        16.98 o                         
  -7  24   3        108.30         96.95        21.04 o                         
  -5  24   3        152.12        113.71        15.32 o                         
  -3  24   3        113.22         78.17        15.78 o                         
  -1  24   3         24.96         30.12        14.90 o                         
   1  24   3         19.37         35.24        13.81 o                         
   3  24   3         96.87         87.39        14.47 o                         
   5  24   3        165.07        143.23        16.37 o                         
   7  24   3        140.90        148.78        15.85 o                         
   9  24   3         29.71         36.35        15.51 o                         
  11  24   3         60.99         62.24        16.08 o                         
  13  24   3         45.07         34.61        17.28 o                         
 -10  25   3         96.96         53.61        17.03 o                         
  -8  25   3         72.69         30.57        16.99 o                         
  -6  25   3         45.86         54.00        15.82 o                         
  -4  25   3        133.31         97.60        16.16 o                         
  -2  25   3         78.15         66.04        15.37 o                         
   0  25   3         70.78         51.82        15.56 o                         
   2  25   3         74.02         68.55        15.07 o                         
   4  25   3        118.80         87.04        15.75 o                         
   6  25   3         51.59         57.25        16.36 o                         
   8  25   3         63.68         52.01        16.44 o                         
  10  25   3         87.62         75.81        15.87 o                         
  -9  26   3         15.09         25.79        14.13 o                         
  -7  26   3         15.64         16.25        15.90 o                         
  -5  26   3         43.57         17.57        16.40 o                         
  -3  26   3         64.35         33.49        16.47 o                         
  -1  26   3         16.10         27.44        16.27 o                         
   1  26   3         10.50         19.63        15.83 o                         
   3  26   3         51.04         20.27        15.52 o                         
   5  26   3         54.16         46.97        16.74 o                         
   7  26   3         20.81          8.37        15.08 o                         
   9  26   3         18.95         22.20        15.50 o                         
  -6  27   3         15.30          6.78        14.95 o                         
  -4  27   3          9.80        -15.03        16.04 o                         
  -2  27   3         21.45         11.40        16.63 o                         
   0  27   3         20.49          8.34        16.38 o                         
   2  27   3         18.96         22.68        15.93 o                         
   4  27   3          8.63         -3.81        16.67 o                         
   6  27   3         11.07         11.09        15.06 o                         
   0   0   4      48603.40      52820.70       852.75 o                         
   2   0   4      27889.54      26386.68       244.62 o                         
   4   0   4      27847.12      28888.53       240.08 o                         
   6   0   4      13151.16      13882.19       182.28 o                         
   8   0   4       1496.81       1519.48        20.60 o                         
  10   0   4        127.93        116.23         8.70 o                         
  12   0   4       1091.55       1174.39        19.48 o                         
  14   0   4       4286.23       4351.38        50.76 o                         
  16   0   4       1244.15       1272.66        22.53 o                         
  18   0   4       5753.75       5881.98       100.50 o                         
  20   0   4        958.56        772.28        28.27 o                         
  22   0   4        297.99        285.47        19.30 o                         
  24   0   4        105.60        100.29        17.13 o                         
 -25   1   4         35.92         28.31        17.46 o                         
 -23   1   4         80.10         66.68        17.05 o                         
 -21   1   4         11.67         28.72        22.10 o                         
 -19   1   4          8.18         21.10        18.88 o                         
 -17   1   4        439.42        467.14        16.08 o                         
 -15   1   4       1012.38       1027.62        19.77 o                         
 -13   1   4         97.61        101.54        13.38 o                         
 -11   1   4        522.69        575.38        12.80 o                         
  -9   1   4       1815.94       1862.30        24.06 o                         
  -7   1   4       2343.08       2332.12        28.12 o                         
  -5   1   4       2881.82       3463.80        44.25 o                         
  -3   1   4       1362.81       1411.22        16.75 o                         
  -1   1   4       1106.59       1101.48        14.29 o                         
   1   1   4       1110.46       1097.29        13.83 o                         
   3   1   4       1334.03       1343.80        16.18 o                         
   5   1   4       3053.49       3533.96        34.54 o                         
   7   1   4       2106.93       2140.85        22.69 o                         
   9   1   4       1484.01       1633.49        21.99 o                         
  11   1   4        651.73        652.65        13.83 o                         
  13   1   4        127.19        139.98        10.71 o                         
  15   1   4        727.58        733.55        17.93 o                         
  17   1   4        325.21        331.13        15.85 o                         
  19   1   4         11.16         40.00        14.92 o                         
  21   1   4         12.89         15.24        19.91 o                         
  23   1   4         58.53         49.53        16.73 o                         
  25   1   4         31.35          4.14        17.11 o                         
 -24   2   4         42.52         41.01        16.74 o                         
 -22   2   4        332.70        336.20        20.39 o                         
 -20   2   4       1379.53       1280.85        34.99 o                         
 -18   2   4       1523.96       1495.72        27.56 o                         
 -16   2   4       5992.17       6501.05        72.02 o                         
 -14   2   4        953.03       1108.27        19.91 o                         
 -12   2   4         95.71        107.15        10.48 o                         
 -10   2   4       1757.83       1821.78        24.55 o                         
  -8   2   4        790.96        740.53        13.01 o                         
  -6   2   4       1309.96       1197.78        20.23 o                         
  -4   2   4      16487.69      16460.70       134.48 o                         
  -2   2   4      38482.32      40203.56       337.20 o                         
   0   2   4      27899.32      26404.78       214.02 o                         
   2   2   4      38781.79      41669.10       349.71 o                         
   4   2   4      15424.87      15465.68       129.82 o                         
   6   2   4       1499.56       1399.71        15.99 o                         
   8   2   4        532.10        488.97         7.73 o                         
  10   2   4       1739.50       1712.00        23.48 o                         
  12   2   4         74.70         79.44         9.57 o                         
  14   2   4        632.01        674.58        19.70 o                         
  16   2   4       5748.28       5785.24        66.46 o                         
  18   2   4       1311.99       1165.60        33.70 o                         
  20   2   4       1424.97       1364.84        34.52 o                         
  22   2   4        305.37        278.94        19.51 o                         
  24   2   4         35.05         17.48        17.21 o                         
 -25   3   4         54.89         63.37        17.47 o                         
 -23   3   4         20.83         19.46        17.59 o                         
 -21   3   4         64.22         63.90        19.00 o                         
 -19   3   4        111.33        135.71        18.42 o                         
 -17   3   4       1066.93       1066.96        24.13 o                         
 -15   3   4        119.97        154.16        12.23 o                         
 -13   3   4         78.90         48.90         9.50 o                         
 -11   3   4        183.14        184.75         9.88 o                         
  -9   3   4        965.46       1054.42        16.49 o                         
  -7   3   4       3030.53       3586.12        44.40 o                         
  -5   3   4       1159.49       1201.25        13.78 o                         
  -3   3   4        355.90        334.04         7.25 o                         
  -1   3   4       1247.51       1369.79        16.52 o                         
   1   3   4       1263.28       1331.06        16.10 o                         
   3   3   4        356.79        339.69         6.99 o                         
   5   3   4       1124.29       1135.30        17.77 o                         
   7   3   4       2652.68       3169.63        30.36 o                         
   9   3   4        704.63        771.56        13.04 o                         
  11   3   4        127.80        132.73         9.07 o                         
  13   3   4         77.03         87.79        11.23 o                         
  15   3   4        118.12        123.38        14.37 o                         
  17   3   4       1246.11       1286.59        23.69 o                         
  19   3   4        151.22        180.19        18.41 o                         
  21   3   4         62.57         27.87        24.65 o                         
  23   3   4         28.28         48.66        21.55 o                         
  25   3   4         38.78         34.16        20.39 o                         
 -24   4   4         33.50         37.95        19.83 o                         
 -22   4   4        153.15        126.30        17.91 o                         
 -20   4   4        632.62        679.74        25.53 o                         
 -18   4   4       1769.40       1782.48        33.01 o                         
 -16   4   4        937.78       1028.06        23.94 o                         
 -14   4   4        570.61        563.96        15.19 o                         
 -12   4   4       2181.35       1988.81        28.74 o                         
 -10   4   4       3082.47       3192.13        38.01 o                         
  -8   4   4       2635.93       2887.60        33.50 o                         
  -6   4   4        842.54        861.34        15.44 o                         
  -4   4   4       1573.15       1604.22        17.78 o                         
  -2   4   4      15428.23      15707.46       153.13 o                         
   0   4   4      27777.79      29034.70       242.68 o                         
   2   4   4      16445.68      16222.42       153.48 o                         
   4   4   4       1594.11       1704.04        18.55 o                         
   6   4   4        873.53        916.60        12.43 o                         
   8   4   4       2976.75       3118.14        30.83 o                         
  10   4   4       3155.40       3155.79        32.12 o                         
  12   4   4       3048.24       2710.71        30.42 o                         
  14   4   4        417.14        416.19         9.33 o                         
  16   4   4        679.25        694.31        23.31 o                         
  18   4   4       1546.76       1433.57        22.48 o                         
  20   4   4        528.73        473.97        13.69 o                         
  22   4   4        143.01        123.59        15.47 o                         
  24   4   4         28.00         17.32        20.06 o                         
 -25   5   4         16.41          5.92        16.79 o                         
 -23   5   4         43.78         52.55        16.64 o                         
 -21   5   4         60.11         70.05        18.76 o                         
 -19   5   4        298.61        269.35        20.92 o                         
 -17   5   4        208.39        168.44        14.28 o                         
 -15   5   4        577.27        615.10        16.41 o                         
 -13   5   4         53.37         77.18        12.52 o                         
 -11   5   4        220.66        238.02        10.12 o                         
  -9   5   4       1221.10       1297.60        19.39 o                         
  -7   5   4        953.49        974.73        18.46 o                         
  -5   5   4        396.50        379.22         7.42 o                         
  -3   5   4       1129.00       1148.36        14.30 o                         
  -1   5   4       2993.04       3544.13        33.45 o                         
   1   5   4       2819.27       3426.22        41.30 o                         
   3   5   4       1162.42       1178.34        13.71 o                         
   5   5   4        395.61        359.24         7.18 o                         
   7   5   4        637.24        691.67        11.15 o                         
   9   5   4        954.46       1037.47        13.95 o                         
  11   5   4        207.25        245.73         7.64 o                         
  13   5   4         80.05         71.08         8.61 o                         
  15   5   4        777.19        814.56        13.86 o                         
  17   5   4        195.74        172.33        14.89 o                         
  19   5   4        359.27        353.75        12.41 o                         
  21   5   4         91.19         80.24        17.40 o                         
  23   5   4         35.44         47.15        16.79 o                         
  25   5   4         14.52         18.16        16.91 o                         
 -24   6   4         52.18         49.53        18.34 o                         
 -22   6   4         39.62         49.37        16.25 o                         
 -20   6   4        324.45        333.43        21.81 o                         
 -18   6   4        333.16        385.33        16.32 o                         
 -16   6   4        218.27        208.92        15.15 o                         
 -14   6   4        727.50        728.86        17.39 o                         
 -12   6   4       3420.83       3595.57        44.66 o                         
 -10   6   4       9038.84       9248.55        95.87 o                         
  -8   6   4      12884.32      13209.15       118.54 o                         
  -6   6   4       4014.76       4219.29        40.98 o                         
  -4   6   4        882.95        905.68        12.79 o                         
  -2   6   4       1589.51       1489.95        16.15 o                         
   0   6   4      13041.41      13936.61       127.46 o                         
   2   6   4       1372.97       1225.27        19.86 o                         
   4   6   4        842.13        827.21        11.24 o                         
   6   6   4       4016.89       4281.17        43.26 o                         
   8   6   4      13218.79      13669.99       113.81 o                         
  10   6   4      10586.70      10685.67        93.71 o                         
  12   6   4       3519.75       3670.85        36.97 o                         
  14   6   4       1098.97       1037.89        17.81 o                         
  16   6   4        192.42        198.55        12.06 o                         
  18   6   4        272.23        278.64        12.16 o                         
  20   6   4        243.95        234.51        13.15 o                         
  22   6   4         29.08         14.09        16.59 o                         
  24   6   4         62.23         37.49        15.46 o                         
 -23   7   4         24.98         14.95        17.60 o                         
 -21   7   4         66.86         54.69        17.75 o                         
 -19   7   4        161.92        123.58        19.15 o                         
 -17   7   4        329.16        322.33        32.31 o                         
 -15   7   4        692.63        754.69        17.62 o                         
 -13   7   4        355.35        321.03        12.85 o                         
 -11   7   4        184.74        191.22        10.70 o                         
  -9   7   4        520.25        505.51        12.07 o                         
  -7   7   4        840.71        788.05        12.97 o                         
  -5   7   4        645.35        677.15        10.51 o                         
  -3   7   4       2660.48       3220.57        33.81 o                         
  -1   7   4       2105.95       2088.77        26.15 o                         
   1   7   4       2354.55       2376.17        28.60 o                         
   3   7   4       3022.14       3564.51        40.00 o                         
   5   7   4        957.47       1011.30        15.97 o                         
   7   7   4        836.77        810.16        11.43 o                         
   9   7   4        426.65        440.01         9.88 o                         
  11   7   4        125.83        168.89        10.42 o                         
  13   7   4        450.18        435.56        13.31 o                         
  15   7   4        731.59        811.88        16.37 o                         
  17   7   4        408.60        403.83        16.46 o                         
  19   7   4        147.77        132.30        12.38 o                         
  21   7   4         95.10         81.04        13.17 o                         
  23   7   4         23.56         23.76        16.97 o                         
 -24   8   4         42.71         26.63        16.92 o                         
 -22   8   4         15.79         -4.03        15.85 o                         
 -20   8   4         36.86         10.04        19.66 o                         
 -18   8   4        102.83         97.63        14.85 o                         
 -16   8   4        244.32        240.40        14.36 o                         
 -14   8   4       1386.60       1402.92        31.68 o                         
 -12   8   4       4763.92       5478.80        62.63 o                         
 -10   8   4      12355.63      13427.71       128.05 o                         
  -8   8   4      13252.22      13470.53       114.26 o                         
  -6   8   4      13332.15      13589.23       113.64 o                         
  -4   8   4       2902.33       3157.84        30.61 o                         
  -2   8   4        457.16        522.96        13.25 o                         
   0   8   4       1709.59       1572.07        21.19 o                         
   2   8   4        692.85        669.26        12.96 o                         
   4   8   4       2587.61       2832.67        33.66 o                         
   6   8   4      13085.92      13665.83       132.53 o                         
   8   8   4      13257.05      13765.93       118.84 o                         
  10   8   4      12482.18      13788.17       136.66 o                         
  12   8   4       5435.31       5973.48        61.44 o                         
  14   8   4       1749.57       1744.94        24.09 o                         
  16   8   4        330.44        332.68        16.52 o                         
  18   8   4         94.40        101.17        12.98 o                         
  20   8   4         48.09         32.54        13.57 o                         
  22   8   4         18.71         15.86        19.72 o                         
  24   8   4         35.56         26.37        15.54 o                         
 -23   9   4         16.85         17.72        15.56 o                         
 -21   9   4          1.39          0.91        16.21 o                         
 -19   9   4        177.63        186.59        30.68 o                         
 -17   9   4        424.98        428.20        16.68 o                         
 -15   9   4        397.07        431.98        25.38 o                         
 -13   9   4        292.43        298.23        11.43 o                         
 -11   9   4        299.16        339.41         9.55 o                         
  -9   9   4        158.59        154.66        10.13 o                         
  -7   9   4        444.70        399.69        10.09 o                         
  -5   9   4       1017.29       1067.53        14.21 o                         
  -3   9   4        706.23        761.32        13.91 o                         
  -1   9   4       1453.25       1615.39        22.09 o                         
   1   9   4       1780.21       1876.57        34.24 o                         
   3   9   4        971.82       1082.71        17.17 o                         
   5   9   4       1278.09       1311.32        19.96 o                         
   7   9   4        554.58        578.95        13.08 o                         
   9   9   4        159.01        158.95        14.11 o                         
  11   9   4        303.57        311.76        12.55 o                         
  13   9   4        283.79        271.41        10.45 o                         
  15   9   4        342.24        347.55        15.55 o                         
  17   9   4        408.20        367.39        15.25 o                         
  19   9   4        220.15        208.18        16.36 o                         
  21   9   4          1.30          6.26        14.51 o                         
  23   9   4         11.60         17.09        16.26 o                         
 -22  10   4         46.96         48.24        17.76 o                         
 -20  10   4         15.05         11.32        28.18 o                         
 -18  10   4         22.91         36.82        15.78 o                         
 -16  10   4        112.65        122.36         9.70 o                         
 -14  10   4       1531.80       1665.43        26.31 o                         
 -12  10   4       3838.08       4275.99        46.22 o                         
 -10  10   4       7045.73       8210.23        74.00 o                         
  -8  10   4      12465.09      13766.12       120.18 o                         
  -6  10   4      10496.91      10618.66        95.43 o                         
  -4  10   4       3307.79       3162.05        34.10 o                         
  -2  10   4       1705.30       1739.02        23.41 o                         
   0  10   4        141.75        131.73         9.81 o                         
   2  10   4       1707.79       1784.70        24.74 o                         
   4  10   4       3258.57       3206.18        37.87 o                         
   6  10   4       8992.20       9406.18       101.38 o                         
   8  10   4      12320.90      13605.69       141.81 o                         
  10  10   4       7014.22       8215.87        75.74 o                         
  12  10   4       4127.93       4768.50        50.66 o                         
  14  10   4       1679.93       1811.57        31.50 o                         
  16  10   4        122.95        139.04        16.21 o                         
  18  10   4         26.85         35.61        12.92 o                         
  20  10   4         15.72         14.76        13.47 o                         
  22  10   4         33.62         20.55        16.85 o                         
 -23  11   4         15.50          1.32        16.96 o                         
 -21  11   4          3.68        -16.66        16.66 o                         
 -19  11   4         10.68          9.06        12.39 o                         
 -17  11   4        317.93        308.33        12.11 o                         
 -15  11   4        253.06        254.19        16.44 o                         
 -13  11   4         99.52        115.99        11.17 o                         
 -11  11   4         85.17         97.58         9.24 o                         
  -9  11   4        323.95        332.21        14.76 o                         
  -7  11   4        165.07        154.72         8.93 o                         
  -5  11   4        207.82        211.70         7.61 o                         
  -3  11   4        128.98        139.69         9.70 o                         
  -1  11   4        624.21        619.87        13.73 o                         
   1  11   4        492.16        559.61        15.90 o                         
   3  11   4        184.88        197.95         9.94 o                         
   5  11   4        237.40        242.04        10.93 o                         
   7  11   4        228.03        233.03        11.74 o                         
   9  11   4        316.05        330.62        10.45 o                         
  11  11   4         83.17         85.36        14.37 o                         
  13  11   4         84.36         96.37         9.83 o                         
  15  11   4        190.78        202.23        11.77 o                         
  17  11   4        251.15        240.71        13.24 o                         
  19  11   4          8.04          6.44        15.30 o                         
  21  11   4          3.24        -10.96        14.64 o                         
  23  11   4         16.51        -10.14        15.64 o                         
 -22  12   4         27.26          4.81        18.64 o                         
 -20  12   4         45.46         18.61        14.43 o                         
 -18  12   4         41.64         70.71        13.21 o                         
 -16  12   4         36.87         74.77        12.18 o                         
 -14  12   4        224.75        290.94        11.99 o                         
 -12  12   4       2017.44       2455.16        39.99 o                         
 -10  12   4       4092.90       4532.44        78.59 o                         
  -8  12   4       5589.78       6094.00        71.70 o                         
  -6  12   4       3481.41       3687.01        43.39 o                         
  -4  12   4       2948.06       2629.95        37.11 o                         
  -2  12   4         68.13         71.40        10.59 o                         
   0  12   4       1126.53       1190.78        20.01 o                         
   2  12   4         86.07        117.96        13.85 o                         
   4  12   4       2109.21       2023.73        34.94 o                         
   6  12   4       3359.49       3528.01        50.39 o                         
   8  12   4       4868.46       5512.06        75.19 o                         
  10  12   4       3880.18       4505.00        45.74 o                         
  12  12   4       2024.98       2524.90        33.92 o                         
  14  12   4        223.27        310.25        12.50 o                         
  16  12   4         36.64         43.32        12.07 o                         
  18  12   4         28.95         46.34        14.73 o                         
  20  12   4         61.49         68.13        14.94 o                         
  22  12   4         24.12         16.68        15.12 o                         
 -21  13   4         15.50         13.53        15.86 o                         
 -19  13   4         46.98         36.82        14.53 o                         
 -17  13   4         35.72         43.96        12.97 o                         
 -15  13   4        137.12        144.32        12.41 o                         
 -13  13   4        115.93        134.36        11.22 o                         
 -11  13   4         86.20         89.95         9.77 o                         
  -9  13   4        279.34        261.22        10.28 o                         
  -7  13   4        454.77        431.04        16.58 o                         
  -5  13   4        118.06        105.82         7.41 o                         
  -3  13   4         56.86         66.58        16.11 o                         
  -1  13   4        129.25        142.47        10.50 o                         
   1  13   4         96.24        100.96        10.33 o                         
   3  13   4         63.65         75.81        10.43 o                         
   5  13   4         79.55         55.35        10.63 o                         
   7  13   4        361.89        363.41        16.71 o                         
   9  13   4        288.87        317.20        24.58 o                         
  11  13   4         99.81        120.49         8.95 o                         
  13  13   4        116.90        158.44        11.20 o                         
  15  13   4         94.39         96.59        12.23 o                         
  17  13   4         29.81         30.60        13.65 o                         
  19  13   4         36.06         30.10        17.10 o                         
  21  13   4         17.26         26.45        14.99 o                         
 -20  14   4         56.74         28.98        20.16 o                         
 -18  14   4        217.76        212.07        19.81 o                         
 -16  14   4        141.33        153.20        13.44 o                         
 -14  14   4         30.80         61.23        12.54 o                         
 -12  14   4        236.91        267.91        11.79 o                         
 -10  14   4       1676.88       1847.18        39.88 o                         
  -8  14   4       1719.63       1669.94        32.73 o                         
  -6  14   4       1168.90       1102.01        16.56 o                         
  -4  14   4        461.44        370.34        16.49 o                         
  -2  14   4        660.37        731.60        18.34 o                         
   0  14   4       4135.07       4318.68        51.41 o                         
   2  14   4        961.50       1050.59        26.79 o                         
   4  14   4        620.76        591.29        15.59 o                         
   6  14   4        772.30        671.64        28.63 o                         
   8  14   4       1374.42       1435.72        37.16 o                         
  10  14   4       1535.58       1704.50        32.89 o                         
  12  14   4        251.91        306.60        11.15 o                         
  14  14   4         30.85         41.88        13.20 o                         
  16  14   4        115.39         85.37        13.96 o                         
  18  14   4        261.59        245.37        15.04 o                         
  20  14   4         80.25         63.96        15.79 o                         
 -21  15   4         15.59          4.92        18.13 o                         
 -19  15   4         19.36         23.68        16.80 o                         
 -17  15   4         88.17         96.68        14.98 o                         
 -15  15   4         92.50        103.31        13.05 o                         
 -13  15   4         96.75        111.94        12.53 o                         
 -11  15   4        193.54        204.28        11.84 o                         
  -9  15   4        335.95        375.65        11.94 o                         
  -7  15   4        729.25        793.03        18.56 o                         
  -5  15   4        824.96        785.42        18.09 o                         
  -3  15   4        141.12        138.62        13.27 o                         
  -1  15   4        694.56        730.15        30.19 o                         
   1  15   4        976.23       1009.16        20.27 o                         
   3  15   4        129.14        148.40        13.37 o                         
   5  15   4        621.96        621.84        16.26 o                         
   7  15   4        681.12        753.16        18.66 o                         
   9  15   4        386.44        406.89        21.44 o                         
  11  15   4        254.05        246.22        10.40 o                         
  13  15   4        137.84        157.13        11.78 o                         
  15  15   4         92.49        106.00        12.96 o                         
  17  15   4         72.16         80.31        14.77 o                         
  19  15   4         27.48         32.36        16.00 o                         
  21  15   4         22.97          6.82        17.72 o                         
 -20  16   4        132.76        112.86        17.32 o                         
 -18  16   4        220.09        197.00        16.27 o                         
 -16  16   4        496.45        429.86        15.39 o                         
 -14  16   4        117.27        133.06        13.41 o                         
 -12  16   4         35.40         37.88        12.16 o                         
 -10  16   4        136.12        152.54        12.06 o                         
  -8  16   4        343.54        337.61        16.00 o                         
  -6  16   4        199.67        157.34         9.67 o                         
  -4  16   4        627.98        660.42        26.33 o                         
  -2  16   4       5834.31       5901.14        67.22 o                         
   0  16   4       1128.35       1253.87        23.68 o                         
   2  16   4       6056.61       6367.39        83.61 o                         
   4  16   4        895.45       1030.47        24.85 o                         
   6  16   4        229.34        218.26        14.47 o                         
   8  16   4        252.99        249.85        19.31 o                         
  10  16   4        127.06        145.05        20.04 o                         
  12  16   4         32.45         85.82        16.57 o                         
  14  16   4        134.39        121.96        13.23 o                         
  16  16   4        498.93        439.55        21.11 o                         
  18  16   4        238.98        193.99        21.14 o                         
  20  16   4        169.01        148.71        18.84 o                         
 -19  17   4         27.42         19.21        17.66 o                         
 -17  17   4         53.33         48.25        17.71 o                         
 -15  17   4         72.45         64.60        13.48 o                         
 -13  17   4         30.58         35.55        17.74 o                         
 -11  17   4        253.95        245.79        14.38 o                         
  -9  17   4        408.30        402.00        19.30 o                         
  -7  17   4        429.20        425.88        15.52 o                         
  -5  17   4        201.89        192.34        13.79 o                         
  -3  17   4       1299.11       1334.47        31.43 o                         
  -1  17   4        272.15        328.92        21.26 o                         
   1  17   4        378.10        406.22        16.47 o                         
   3  17   4       1103.40       1053.22        21.78 o                         
   5  17   4        214.14        182.71        15.00 o                         
   7  17   4        347.24        343.40        26.58 o                         
   9  17   4        415.90        411.61        18.97 o                         
  11  17   4        321.13        323.37        24.30 o                         
  13  17   4         35.56         40.87        13.29 o                         
  15  17   4         87.76         70.48        15.09 o                         
  17  17   4         53.57         46.00        16.59 o                         
  19  17   4         27.85         18.14        18.94 o                         
 -18  18   4        294.68        264.43        27.15 o                         
 -16  18   4        231.90        204.65        16.15 o                         
 -14  18   4        262.36        247.38        14.62 o                         
 -12  18   4         28.47         40.81        13.47 o                         
 -10  18   4         29.03         43.73        13.06 o                         
  -8  18   4         99.00        106.56        12.83 o                         
  -6  18   4        245.50        265.58        12.51 o                         
  -4  18   4       1599.11       1472.36        29.30 o                         
  -2  18   4       1217.23       1192.20        29.47 o                         
   0  18   4       5819.63       6004.03        98.01 o                         
   2  18   4       1408.07       1467.90        51.06 o                         
   4  18   4       1803.96       1833.22        55.30 o                         
   6  18   4        310.53        413.50        19.23 o                         
   8  18   4        105.94         90.82        17.29 o                         
  10  18   4         25.92         41.95        21.76 o                         
  12  18   4         37.91         47.75        12.28 o                         
  14  18   4        219.48        205.86        29.63 o                         
  16  18   4        216.91        213.74        22.55 o                         
  18  18   4        295.45        275.00        22.10 o                         
 -17  19   4         27.75         21.12        16.86 o                         
 -15  19   4         27.00         21.18        15.46 o                         
 -13  19   4         38.24         14.88        15.68 o                         
 -11  19   4          7.92          8.71        14.09 o                         
  -9  19   4        224.07        211.84        17.90 o                         
  -7  19   4        146.13        108.21        12.68 o                         
  -5  19   4        367.60        367.85        13.23 o                         
  -3  19   4        138.66        243.81        25.82 o                         
  -1  19   4         11.98         11.89        25.54 o                         
   1  19   4          9.93         25.70        19.14 o                         
   3  19   4        100.90         96.48        20.56 o                         
   5  19   4        302.74        291.98        18.75 o                         
   7  19   4        158.30        143.20        20.19 o                         
   9  19   4        181.78        166.90        26.45 o                         
  11  19   4          9.80         28.94        19.35 o                         
  13  19   4         49.23         27.18        13.57 o                         
  15  19   4         18.77         22.71        15.33 o                         
  17  19   4         28.12         39.02        16.36 o                         
 -16  20   4        166.54        126.81        15.17 o                         
 -14  20   4         78.33         51.79        16.95 o                         
 -12  20   4         59.62         53.60        16.68 o                         
 -10  20   4         14.18         29.86        16.52 o                         
  -8  20   4         40.61         32.22        14.73 o                         
  -6  20   4        250.46        266.33        19.70 o                         
  -4  20   4        508.29        557.10        35.99 o                         
  -2  20   4       1439.33       1414.92        33.30 o                         
   0  20   4        953.97        798.42        24.41 o                         
   2  20   4       1389.89       1345.34        38.42 o                         
   4  20   4        599.00        628.17        24.80 o                         
   6  20   4        325.61        327.15        21.50 o                         
   8  20   4         32.53         46.85        16.81 o                         
  10  20   4         13.60         23.28        17.33 o                         
  12  20   4         44.85         39.06        17.73 o                         
  14  20   4         56.29         28.42        13.84 o                         
  16  20   4        131.66         93.73        15.99 o                         
 -15  21   4         22.84         11.18        16.98 o                         
 -13  21   4         17.21          3.56        16.63 o                         
 -11  21   4          3.58         25.55        16.59 o                         
  -9  21   4          0.93         14.91        17.50 o                         
  -7  21   4         93.20         87.32        16.87 o                         
  -5  21   4         91.40         84.96        16.62 o                         
  -3  21   4         58.02         60.14        22.01 o                         
  -1  21   4         15.78         31.45        18.60 o                         
   1  21   4         13.97         28.70        18.38 o                         
   3  21   4         61.52         57.77        18.11 o                         
   5  21   4         60.47         43.14        17.27 o                         
   7  21   4         64.14         50.47        16.48 o                         
   9  21   4          0.88         -4.15        17.77 o                         
  11  21   4          3.65         15.51        16.21 o                         
  13  21   4         15.16          9.90        15.26 o                         
  15  21   4         15.61          8.46        17.13 o                         
 -12  22   4         22.46         31.17        17.20 o                         
 -10  22   4         33.95         25.63        17.53 o                         
  -8  22   4         16.81         32.63        23.39 o                         
  -6  22   4         28.78         45.03        15.09 o                         
  -4  22   4        138.33        115.15        27.43 o                         
  -2  22   4        311.86        262.11        19.76 o                         
   0  22   4        303.37        278.80        19.24 o                         
   2  22   4        342.04        309.64        26.15 o                         
   4  22   4        151.00        131.77        17.88 o                         
   6  22   4         37.12         33.75        17.47 o                         
   8  22   4         13.48          2.12        19.03 o                         
  10  22   4         48.35         35.20        16.49 o                         
  12  22   4         25.77         20.80        15.88 o                         
 -11  23   4         17.00         22.30        20.62 o                         
  -9  23   4         12.51         -6.19        16.74 o                         
  -7  23   4         23.78         10.58        17.45 o                         
  -5  23   4         36.62         30.52        14.63 o                         
  -3  23   4         29.14         24.66        18.21 o                         
  -1  23   4         58.81         47.18        17.57 o                         
   1  23   4         81.31         68.90        19.22 o                         
   3  23   4         21.30          2.65        19.09 o                         
   5  23   4         45.50         54.19        17.01 o                         
   7  23   4         25.27          8.53        19.63 o                         
   9  23   4         18.27         19.30        16.62 o                         
  11  23   4         16.10          8.95        17.40 o                         
  -8  24   4         35.63         32.19        16.12 o                         
  -6  24   4         63.85         36.86        15.02 o                         
  -4  24   4         26.74         11.06        19.59 o                         
  -2  24   4         33.37         30.51        18.37 o                         
   0  24   4        112.70        106.74        21.03 o                         
   2  24   4         43.76         24.49        23.25 o                         
   4  24   4         32.50         34.28        20.17 o                         
   6  24   4         53.56         52.89        18.05 o                         
   8  24   4         43.84         21.64        18.24 o                         
  -5  25   4         15.06         -2.13        18.77 o                         
  -3  25   4         38.29         26.14        19.76 o                         
  -1  25   4         33.34         -5.69        19.49 o                         
   1  25   4         37.29         32.45        18.41 o                         
   3  25   4         54.71         44.61        19.44 o                         
   5  25   4         17.68         42.14        18.26 o                         
   1   0   5       1361.47       1542.04        18.89 o                         
   3   0   5       3824.47       4207.08        40.68 o                         
   5   0   5       6568.53       6995.45        67.63 o                         
   7   0   5       2642.25       2814.64        33.77 o                         
   9   0   5       1000.77       1076.00        18.44 o                         
  11   0   5        125.27        143.38        11.13 o                         
  13   0   5       3121.13       3235.09        41.14 o                         
  15   0   5        990.93        982.13        20.92 o                         
  17   0   5        242.89        263.18        19.03 o                         
  19   0   5        117.87        107.49        16.30 o                         
  21   0   5        129.93         98.84        18.40 o                         
  23   0   5         92.41         72.82        19.23 o                         
 -22   1   5        135.00         83.37        20.13 o                         
 -20   1   5        268.50        246.84        25.65 o                         
 -18   1   5        232.24        198.58        18.16 o                         
 -16   1   5        107.60         76.56        19.89 o                         
 -14   1   5        128.83        101.08        14.22 o                         
 -12   1   5        107.26        114.56        14.26 o                         
 -10   1   5        749.90        795.69        21.80 o                         
  -8   1   5        665.87        786.08        21.96 o                         
  -6   1   5       1604.87       1814.09        21.86 o                         
  -4   1   5       2030.90       2215.17        23.94 o                         
  -2   1   5        937.63       1033.10        13.85 o                         
   0   1   5       1358.13       1550.73        18.40 o                         
   2   1   5       1175.82       1154.21        15.68 o                         
   4   1   5       2631.87       2604.13        27.12 o                         
   6   1   5       1593.11       1707.37        20.19 o                         
   8   1   5        855.76        935.43        16.67 o                         
  10   1   5        878.18        923.49        17.11 o                         
  12   1   5        145.34        155.14        13.98 o                         
  14   1   5        152.63        157.59        13.69 o                         
  16   1   5         95.17        119.52        15.33 o                         
  18   1   5        263.68        268.72        17.33 o                         
  20   1   5        257.29        244.67        17.21 o                         
  22   1   5        176.05        140.92        20.49 o                         
 -23   2   5         87.78         60.73        17.68 o                         
 -21   2   5         63.62         66.76        20.49 o                         
 -19   2   5          6.58          6.18        23.35 o                         
 -17   2   5        290.43        331.10        16.53 o                         
 -15   2   5       1324.42       1264.96        24.21 o                         
 -13   2   5       1508.32       1499.17        27.12 o                         
 -11   2   5       1297.90       1263.00        39.28 o                         
  -9   2   5        401.63        391.67        11.47 o                         
  -7   2   5       3117.67       3237.40        43.37 o                         
  -5   2   5       5154.55       5719.57        52.90 o                         
  -3   2   5       6134.88       6370.57        57.86 o                         
  -1   2   5       1250.37       1274.35        16.42 o                         
   1   2   5        960.71        922.65        13.14 o                         
   3   2   5       5144.10       5699.62        53.05 o                         
   5   2   5       4657.33       5015.64        62.52 o                         
   7   2   5       2629.04       2784.55        33.76 o                         
   9   2   5        537.68        521.91        13.77 o                         
  11   2   5       1836.42       1732.59        26.04 o                         
  13   2   5       1908.45       2161.10        30.53 o                         
  15   2   5       1115.40       1099.98        30.16 o                         
  17   2   5        295.25        278.23        16.04 o                         
  19   2   5          5.79         -2.06        19.79 o                         
  21   2   5         55.44         50.09        17.82 o                         
  23   2   5         82.33         60.13        17.67 o                         
 -22   3   5        183.05        165.21        20.35 o                         
 -20   3   5        254.52        203.28        17.83 o                         
 -18   3   5        221.18        200.98        17.66 o                         
 -16   3   5        440.42        445.68        17.23 o                         
 -14   3   5        601.66        572.27        18.11 o                         
 -12   3   5       2040.48       2111.63        33.01 o                         
 -10   3   5       1611.18       1794.49        27.19 o                         
  -8   3   5       3295.03       3511.52        40.41 o                         
  -6   3   5       2776.79       2914.53        29.41 o                         
  -4   3   5       3069.73       3456.93        33.02 o                         
  -2   3   5       5173.67       5688.88        52.92 o                         
   0   3   5       3832.06       4168.68        43.45 o                         
   2   3   5       6152.48       6413.73        66.28 o                         
   4   3   5       3749.86       3812.52        38.41 o                         
   6   3   5       3330.51       3476.66        43.03 o                         
   8   3   5       3798.15       3957.89        52.11 o                         
  10   3   5       1439.20       1643.20        29.04 o                         
  12   3   5       1855.17       2032.73        29.25 o                         
  14   3   5        617.88        669.72        17.62 o                         
  16   3   5        424.42        387.56        16.37 o                         
  18   3   5        282.81        259.57        20.06 o                         
  20   3   5        369.83        351.39        25.31 o                         
  22   3   5        180.81        138.15        18.98 o                         
 -21   4   5         79.56         76.45        18.09 o                         
 -19   4   5         50.96         61.85        22.76 o                         
 -17   4   5        235.20        216.35        26.37 o                         
 -15   4   5        613.68        562.35        19.88 o                         
 -13   4   5        822.14        845.79        24.88 o                         
 -11   4   5        756.91        668.37        18.82 o                         
  -9   4   5        628.20        709.56        19.35 o                         
  -7   4   5       3048.20       3172.45        38.33 o                         
  -5   4   5       4884.24       5005.20        47.75 o                         
  -3   4   5       3862.10       4149.10        43.01 o                         
  -1   4   5       2680.67       2723.34        27.96 o                         
   1   4   5       2049.28       2139.20        23.54 o                         
   3   4   5       3040.06       3083.88        32.20 o                         
   5   4   5       4136.46       4701.38        43.31 o                         
   7   4   5       3110.05       3226.17        39.61 o                         
   9   4   5        869.01        886.83        13.20 o                         
  11   4   5        936.85        921.16        18.92 o                         
  13   4   5        843.30        891.92        22.89 o                         
  15   4   5        831.98        780.87        19.02 o                         
  17   4   5        259.62        248.01        15.64 o                         
  19   4   5         33.08         34.59        15.96 o                         
  21   4   5         62.93         42.97        16.25 o                         
 -22   5   5        106.61         77.44        19.18 o                         
 -20   5   5        306.38        302.23        18.94 o                         
 -18   5   5        142.20        154.49        16.61 o                         
 -16   5   5        242.05        226.91        15.60 o                         
 -14   5   5       1963.69       2087.30        43.20 o                         
 -12   5   5       2589.35       2833.38        50.50 o                         
 -10   5   5       3073.64       3223.78        40.16 o                         
  -8   5   5       1758.94       1955.28        27.71 o                         
  -6   5   5       4086.57       4344.30        40.82 o                         
  -4   5   5       4125.97       4373.43        43.03 o                         
  -2   5   5       4645.76       5241.63        47.99 o                         
   0   5   5       6713.28       7029.23        77.10 o                         
   2   5   5       5079.75       5468.27        63.70 o                         
   4   5   5       4925.99       5272.25        47.87 o                         
   6   5   5       4595.28       4909.96        55.09 o                         
   8   5   5       1689.16       1862.47        22.47 o                         
  10   5   5       3033.17       3282.38        33.03 o                         
  12   5   5       2191.53       2422.72        44.84 o                         
  14   5   5       1457.90       1457.45        34.38 o                         
  16   5   5        275.90        224.68        19.71 o                         
  18   5   5        158.56        148.12        16.48 o                         
  20   5   5        289.94        268.75        33.88 o                         
  22   5   5        139.75        114.10        18.30 o                         
 -21   6   5         82.88         59.23        18.02 o                         
 -19   6   5         84.16         77.80        19.32 o                         
 -17   6   5         72.72         47.66        15.85 o                         
 -15   6   5        622.66        634.93        18.69 o                         
 -13   6   5        685.77        691.06        17.69 o                         
 -11   6   5        336.71        316.72        13.33 o                         
  -9   6   5        428.27        485.50        13.40 o                         
  -7   6   5        694.41        581.81        13.03 o                         
  -5   6   5       4613.38       4911.90        48.31 o                         
  -3   6   5       3395.50       3420.75        37.91 o                         
  -1   6   5       1630.19       1813.07        20.66 o                         
   1   6   5       1596.03       1643.21        23.54 o                         
   3   6   5       2829.34       2964.06        32.22 o                         
   5   6   5       4079.16       4276.89        44.00 o                         
   7   6   5        620.39        579.65        12.90 o                         
   9   6   5        464.13        431.84        12.79 o                         
  11   6   5        332.49        349.42        13.62 o                         
  13   6   5        846.48        827.66        13.76 o                         
  15   6   5        672.67        656.99        22.55 o                         
  17   6   5        107.03        100.56        14.25 o                         
  19   6   5         82.55         73.41        16.11 o                         
  21   6   5         76.24         50.00        20.92 o                         
 -22   7   5         51.90         37.20        17.35 o                         
 -20   7   5         34.42         30.60        18.01 o                         
 -18   7   5        233.57        229.82        18.06 o                         
 -16   7   5        356.83        422.42        18.07 o                         
 -14   7   5        377.50        386.93        15.91 o                         
 -12   7   5       1502.33       1725.65        34.02 o                         
 -10   7   5       2213.18       2408.55        33.29 o                         
  -8   7   5       1452.45       1563.59        23.64 o                         
  -6   7   5        450.74        533.27        10.14 o                         
  -4   7   5       3062.82       3123.52        32.50 o                         
  -2   7   5       2778.27       2703.17        32.41 o                         
   0   7   5       2474.18       2712.37        34.53 o                         
   2   7   5       3262.70       3288.28        41.28 o                         
   4   7   5       3005.74       3171.94        38.39 o                         
   6   7   5        547.42        630.31        20.06 o                         
   8   7   5       1490.58       1601.97        20.07 o                         
  10   7   5       1895.38       1908.71        22.89 o                         
  12   7   5       1060.95       1134.28        18.03 o                         
  14   7   5        303.22        332.30        15.30 o                         
  16   7   5        240.84        284.23        13.43 o                         
  18   7   5        197.58        201.85        16.62 o                         
  20   7   5         34.04         51.58        17.16 o                         
  22   7   5         42.21         15.23        17.10 o                         
 -21   8   5         72.27         44.81        18.56 o                         
 -19   8   5          5.85         13.25        16.87 o                         
 -17   8   5        114.69        132.74        19.09 o                         
 -15   8   5        331.33        336.85        15.65 o                         
 -13   8   5       1183.84       1151.60        26.93 o                         
 -11   8   5        110.82        112.85        17.23 o                         
  -9   8   5        225.62        240.85        12.00 o                         
  -7   8   5       1532.59       1642.83        21.16 o                         
  -5   8   5       1891.07       1877.23        23.41 o                         
  -3   8   5       3702.90       3976.91        49.59 o                         
  -1   8   5        935.09        995.95        17.06 o                         
   1   8   5        721.65        729.25        14.89 o                         
   3   8   5       3182.80       3425.69        41.46 o                         
   5   8   5       1982.05       2050.69        27.55 o                         
   7   8   5       1471.26       1545.85        25.19 o                         
   9   8   5        267.85        303.37        12.69 o                         
  11   8   5         93.45        114.08         9.35 o                         
  13   8   5       1015.42       1033.34        30.27 o                         
  15   8   5        434.78        429.58        13.57 o                         
  17   8   5        158.03        148.74        11.41 o                         
  19   8   5          7.27          5.79        10.65 o                         
  21   8   5         47.99         22.41        18.30 o                         
 -20   9   5         21.78         14.00        17.21 o                         
 -18   9   5         12.23         47.11        21.36 o                         
 -16   9   5        209.79        220.15        16.54 o                         
 -14   9   5        337.62        342.11        18.83 o                         
 -12   9   5        328.20        359.08        18.41 o                         
 -10   9   5        433.65        448.19        17.45 o                         
  -8   9   5        270.71        293.86        12.05 o                         
  -6   9   5        477.15        478.53        12.40 o                         
  -4   9   5        906.78        959.94        15.56 o                         
  -2   9   5        475.54        474.09        15.61 o                         
   0   9   5       1043.34       1078.57        18.90 o                         
   2   9   5        358.29        408.46        12.81 o                         
   4   9   5        635.11        640.71        22.99 o                         
   6   9   5        418.76        413.37        12.72 o                         
   8   9   5        226.85        223.78        13.93 o                         
  10   9   5        287.02        274.42         9.41 o                         
  12   9   5        313.81        343.86        10.96 o                         
  14   9   5        311.62        316.55        12.23 o                         
  16   9   5        170.93        185.83        16.22 o                         
  18   9   5         14.10         35.14        12.43 o                         
  20   9   5         14.47          9.87        13.72 o                         
 -21  10   5         38.35         35.08        18.79 o                         
 -19  10   5         46.62         61.11        16.98 o                         
 -17  10   5        108.40        111.25        17.52 o                         
 -15  10   5        508.66        527.60        32.40 o                         
 -13  10   5        459.81        463.69        24.26 o                         
 -11  10   5        946.43        925.58        20.25 o                         
  -9  10   5        257.49        299.67        11.57 o                         
  -7  10   5       1858.16       1984.57        23.12 o                         
  -5  10   5       3026.10       3234.09        33.17 o                         
  -3  10   5       1532.49       1609.98        24.47 o                         
  -1  10   5        862.50        931.69        18.99 o                         
   1  10   5        730.72        780.66        22.81 o                         
   3  10   5       1710.57       1906.57        29.72 o                         
   5  10   5       3083.40       3296.64        41.74 o                         
   7  10   5       2168.67       2400.34        32.74 o                         
   9  10   5        389.01        392.42        15.30 o                         
  11  10   5        812.86        831.07        16.83 o                         
  13  10   5        441.60        463.69        15.14 o                         
  15  10   5        454.21        461.97        15.63 o                         
  17  10   5        105.94         87.71        15.31 o                         
  19  10   5         52.55         33.09        15.45 o                         
  21  10   5         49.44         20.61        23.47 o                         
 -20  11   5         33.67         14.27        16.70 o                         
 -18  11   5         54.84         36.07        18.44 o                         
 -16  11   5        120.94        103.47        20.08 o                         
 -14  11   5        382.06        399.72        27.89 o                         
 -12  11   5        558.64        557.21        23.16 o                         
 -10  11   5        786.62        772.98        18.02 o                         
  -8  11   5         96.27         91.64        12.93 o                         
  -6  11   5        309.20        301.57        14.69 o                         
  -4  11   5        871.49        816.58        17.34 o                         
  -2  11   5       1842.75       1733.65        26.71 o                         
   0  11   5        185.45        153.68        11.31 o                         
   2  11   5       1298.05       1239.51        38.37 o                         
   4  11   5        734.77        773.22        19.72 o                         
   6  11   5        334.70        365.27        13.67 o                         
   8  11   5        130.13        139.76        16.10 o                         
  10  11   5        931.59       1009.63        21.12 o                         
  12  11   5        617.06        604.54        17.65 o                         
  14  11   5        393.25        386.79        13.27 o                         
  16  11   5        146.78        132.18        13.44 o                         
  18  11   5         84.64         74.60        14.47 o                         
  20  11   5         37.17         23.68        15.09 o                         
 -19  12   5          5.90         -0.79        17.39 o                         
 -17  12   5         90.86         96.87        17.34 o                         
 -15  12   5        362.01        389.00        19.85 o                         
 -13  12   5        825.80        857.74        29.84 o                         
 -11  12   5        590.34        591.56        19.74 o                         
  -9  12   5        330.04        319.62        18.73 o                         
  -7  12   5       1007.67       1248.52        21.50 o                         
  -5  12   5       2147.08       2309.15        38.24 o                         
  -3  12   5       1853.78       1939.24        28.60 o                         
  -1  12   5        152.90        169.71        13.37 o                         
   1  12   5        122.48        108.31        12.82 o                         
   3  12   5       2065.88       2149.31        37.04 o                         
   5  12   5       2571.43       2879.16        46.83 o                         
   7  12   5       1412.56       1595.38        30.74 o                         
   9  12   5        351.21        380.77        20.50 o                         
  11  12   5        536.82        532.94        17.64 o                         
  13  12   5        746.34        697.81        21.71 o                         
  15  12   5        321.58        333.13        13.86 o                         
  17  12   5         90.25        100.29        13.87 o                         
  19  12   5          6.50         20.97        15.52 o                         
 -18  13   5         95.00         85.46        18.78 o                         
 -16  13   5         91.72        103.37        24.86 o                         
 -14  13   5        334.23        312.80        14.68 o                         
 -12  13   5        752.34        741.60        18.07 o                         
 -10  13   5        466.70        454.76        13.11 o                         
  -8  13   5       1012.86       1062.29        22.27 o                         
  -6  13   5        814.85        838.82        23.17 o                         
  -4  13   5        779.71        841.80        27.83 o                         
  -2  13   5       1805.78       1919.20        32.00 o                         
   0  13   5       3219.57       3257.30        48.02 o                         
   2  13   5       1503.22       1774.42        39.79 o                         
   4  13   5        781.41        880.23        21.39 o                         
   6  13   5        655.12        672.16        19.62 o                         
   8  13   5       1200.32       1210.44        25.44 o                         
  10  13   5        500.50        473.65        22.06 o                         
  12  13   5        802.32        827.79        21.26 o                         
  14  13   5        407.79        415.52        17.81 o                         
  16  13   5        126.10        123.32        14.36 o                         
  18  13   5         93.10         69.56        15.80 o                         
 -17  14   5         42.71         50.91        17.82 o                         
 -15  14   5        221.47        229.94        15.72 o                         
 -13  14   5        405.89        399.03        22.72 o                         
 -11  14   5        424.76        460.24        15.15 o                         
  -9  14   5        316.52        313.65        12.06 o                         
  -7  14   5        301.77        303.23        23.27 o                         
  -5  14   5       1443.40       1543.85        26.79 o                         
  -3  14   5        607.79        576.61        17.62 o                         
  -1  14   5        138.70        122.23        19.24 o                         
   1  14   5        130.61        140.69        17.13 o                         
   3  14   5        617.46        661.06        28.31 o                         
   5  14   5       1914.38       1980.30        36.37 o                         
   7  14   5        390.93        447.17        22.76 o                         
   9  14   5        353.57        381.55        16.83 o                         
  11  14   5        392.45        383.14        21.00 o                         
  13  14   5        329.31        305.77        20.07 o                         
  15  14   5        197.31        217.06        15.79 o                         
  17  14   5         41.31         36.30        15.13 o                         
 -16  15   5         96.13         82.11        14.28 o                         
 -14  15   5        199.03        228.15        13.91 o                         
 -12  15   5        313.03        321.73        17.31 o                         
 -10  15   5        473.64        506.78        14.84 o                         
  -8  15   5        442.59        442.83        18.42 o                         
  -6  15   5        660.76        609.64        20.47 o                         
  -4  15   5        787.60        752.40        25.68 o                         
  -2  15   5       1148.77       1115.96        23.07 o                         
   0  15   5        926.37        946.07        20.70 o                         
   2  15   5       1379.17       1387.05        27.22 o                         
   4  15   5        580.03        587.28        18.18 o                         
   6  15   5        613.64        636.01        18.53 o                         
   8  15   5        341.63        329.41        16.31 o                         
  10  15   5        513.06        503.17        19.61 o                         
  12  15   5        357.57        377.04        23.57 o                         
  14  15   5        220.58        240.83        19.42 o                         
  16  15   5        105.89         90.40        13.60 o                         
 -15  16   5        106.17         83.05        16.03 o                         
 -13  16   5        131.42        142.64        14.72 o                         
 -11  16   5        158.20        138.88        18.57 o                         
  -9  16   5        180.22        185.28        11.96 o                         
  -7  16   5        251.96        255.71        18.07 o                         
  -5  16   5        258.27        248.92        21.14 o                         
  -3  16   5        445.15        422.22        21.30 o                         
  -1  16   5        100.38         69.60        15.24 o                         
   1  16   5        121.93        136.58        16.07 o                         
   3  16   5        456.39        455.75        18.04 o                         
   5  16   5        212.61        174.21        15.56 o                         
   7  16   5        379.09        453.67        18.39 o                         
   9  16   5        220.09        238.49        17.61 o                         
  11  16   5        129.76         82.46        18.36 o                         
  13  16   5         94.62         81.53        16.83 o                         
  15  16   5         94.21         68.57        19.69 o                         
 -14  17   5         37.94         65.80        15.69 o                         
 -12  17   5         96.29        102.80        14.40 o                         
 -10  17   5        100.45        108.82        19.32 o                         
  -8  17   5        160.26        173.64        17.10 o                         
  -6  17   5        106.12        100.02        21.43 o                         
  -4  17   5        262.82        235.90        17.49 o                         
  -2  17   5        286.63        326.78        17.18 o                         
   0  17   5        268.14        277.71        17.95 o                         
   2  17   5        271.34        286.54        17.24 o                         
   4  17   5        243.25        217.86        18.88 o                         
   6  17   5         76.52         54.10        15.39 o                         
   8  17   5        116.08        118.72        19.34 o                         
  10  17   5        102.57        126.06        16.75 o                         
  12  17   5         95.38        110.74        17.64 o                         
  14  17   5         39.09         55.05        17.80 o                         
 -13  18   5        100.57         99.76        16.69 o                         
 -11  18   5         80.99         65.60        13.48 o                         
  -9  18   5         15.87         29.64        13.03 o                         
  -7  18   5        185.87        177.06        22.32 o                         
  -5  18   5        167.30        133.69        18.10 o                         
  -3  18   5        298.08        285.99        18.42 o                         
  -1  18   5        260.94        258.57        23.77 o                         
   1  18   5        243.83        261.53        17.81 o                         
   3  18   5        225.54        187.36        17.38 o                         
   5  18   5        161.15        184.79        16.77 o                         
   7  18   5        217.43        258.99        17.40 o                         
   9  18   5         14.33         38.07        16.44 o                         
  11  18   5         52.26         40.69        18.44 o                         
  13  18   5         99.58         97.35        18.68 o                         
 -12  19   5          9.55          1.91        15.41 o                         
 -10  19   5         52.47         31.23        13.40 o                         
  -8  19   5          9.56         -1.73        15.58 o                         
  -6  19   5         78.07         71.69        17.85 o                         
  -4  19   5         32.73         27.20        17.05 o                         
  -2  19   5          5.71          1.27        19.64 o                         
   0  19   5        124.73        109.21        21.11 o                         
   2  19   5          6.21         19.44        17.30 o                         
   4  19   5         50.24         35.60        18.53 o                         
   6  19   5         81.24        106.62        17.17 o                         
   8  19   5          6.80          8.56        16.72 o                         
  10  19   5         47.17         10.24        17.81 o                         
  12  19   5          8.71         -4.06        19.29 o                         
 -11  20   5         40.75         19.72        17.16 o                         
  -9  20   5         14.14          9.31        16.61 o                         
  -7  20   5         35.98         35.06        16.60 o                         
  -5  20   5        288.50        241.77        19.07 o                         
  -3  20   5        346.01        303.25        21.18 o                         
  -1  20   5        277.52        273.54        20.00 o                         
   1  20   5        275.59        287.38        32.25 o                         
   3  20   5        245.74        231.61        18.56 o                         
   5  20   5        299.39        285.23        22.60 o                         
   7  20   5         36.27         31.10        17.58 o                         
   9  20   5         21.35         21.83        17.60 o                         
  11  20   5         35.79         26.59        16.77 o                         
 -10  21   5         50.98         24.00        22.45 o                         
  -8  21   5         47.58         39.76        18.42 o                         
  -6  21   5         72.60         28.74        19.03 o                         
  -4  21   5         64.37         22.14        18.71 o                         
  -2  21   5         60.18         43.27        18.27 o                         
   0  21   5        129.20         96.74        19.08 o                         
   2  21   5         63.95         44.30        18.27 o                         
   4  21   5         78.12         50.84        18.03 o                         
   6  21   5         78.60         64.28        18.89 o                         
   8  21   5         69.93         52.51        17.53 o                         
  10  21   5         39.59         21.27        16.88 o                         
  -7  22   5         41.80         21.47        17.22 o                         
  -5  22   5        140.45        106.20        18.43 o                         
  -3  22   5        188.33        159.85        20.56 o                         
  -1  22   5        163.47        147.35        23.04 o                         
   1  22   5        128.28         89.24        20.05 o                         
   3  22   5        185.31        161.83        18.52 o                         
   5  22   5        108.59         71.30        19.34 o                         
   7  22   5         49.66         43.99        17.00 o                         
  -2  23   5         83.34         65.49        20.47 o                         
   0  23   5         96.36         67.70        20.17 o                         
   2  23   5         87.98         40.63        19.45 o                         
   0   0   6        549.01        532.57        18.71 o                         
   2   0   6        653.21        658.86        13.21 o                         
   4   0   6       1401.40       1453.17        20.95 o                         
   6   0   6       3778.55       4413.00        50.49 o                         
   8   0   6       6038.40       6846.88        94.93 o                         
  10   0   6       2177.42       2331.14        34.02 o                         
  12   0   6       1247.49       1166.34        23.94 o                         
  14   0   6        458.78        417.46        24.43 o                         
  16   0   6        214.11        208.60        17.40 o                         
  18   0   6         15.67         20.68        16.31 o                         
 -19   1   6         23.69          2.83        19.83 o                         
 -17   1   6        166.49        154.17        16.89 o                         
 -15   1   6        133.65        109.06        15.45 o                         
 -13   1   6        124.76        112.85        17.32 o                         
 -11   1   6        243.47        242.35        17.97 o                         
  -9   1   6        475.13        491.69        20.91 o                         
  -7   1   6        271.27        250.99        17.01 o                         
  -5   1   6        111.50        121.02         7.78 o                         
  -3   1   6        541.28        537.97        11.44 o                         
  -1   1   6        419.26        476.92        10.64 o                         
   1   1   6        408.95        427.81        13.94 o                         
   3   1   6        543.46        584.75        12.35 o                         
   5   1   6        126.02        115.45        10.48 o                         
   7   1   6        412.69        400.11         9.78 o                         
   9   1   6        359.31        341.33        22.98 o                         
  11   1   6        201.97        200.67        14.29 o                         
  13   1   6        171.90        167.59        15.03 o                         
  15   1   6        112.26        109.22        16.69 o                         
  17   1   6        119.36         87.77        26.69 o                         
  19   1   6         32.12         21.37        18.30 o                         
 -18   2   6         58.18         26.97        17.84 o                         
 -16   2   6        119.55        114.58        16.96 o                         
 -14   2   6        448.85        442.77        20.08 o                         
 -12   2   6        986.37       1041.00        22.45 o                         
 -10   2   6       2988.67       3295.95        44.35 o                         
  -8   2   6       3193.28       3438.41        48.01 o                         
  -6   2   6       2793.40       3072.46        42.63 o                         
  -4   2   6       1046.03       1060.19        15.88 o                         
  -2   2   6        346.27        344.74         9.71 o                         
   0   2   6        638.79        655.15        13.17 o                         
   2   2   6        343.40        344.01         9.95 o                         
   4   2   6        957.96        940.52        16.06 o                         
   6   2   6       2921.93       3131.63        40.41 o                         
   8   2   6       3090.29       3568.85        47.23 o                         
  10   2   6       2784.65       2879.02        48.42 o                         
  12   2   6       1071.76       1060.40        31.04 o                         
  14   2   6        345.57        355.90        20.63 o                         
  16   2   6         91.16         88.93        16.71 o                         
  18   2   6         39.66         42.09        16.82 o                         
 -19   3   6         47.14         33.59        19.63 o                         
 -17   3   6         44.23         38.22        18.63 o                         
 -15   3   6        150.51        149.62        16.70 o                         
 -13   3   6         34.55         60.27        20.61 o                         
 -11   3   6        167.11        174.58        17.36 o                         
  -9   3   6        640.04        665.00        19.16 o                         
  -7   3   6        366.00        367.37        13.22 o                         
  -5   3   6        358.88        332.78         9.80 o                         
  -3   3   6          3.70          0.38         8.49 o                         
  -1   3   6        529.72        542.33        11.80 o                         
   1   3   6        535.61        569.11        14.74 o                         
   3   3   6          3.21         12.42        11.01 o                         
   5   3   6        486.60        485.67        11.16 o                         
   7   3   6        290.92        266.73         9.49 o                         
   9   3   6        797.92        798.14        21.54 o                         
  11   3   6        147.94        142.38        13.72 o                         
  13   3   6         27.18         37.19        15.81 o                         
  15   3   6        101.38        113.98        15.52 o                         
  17   3   6         51.05         38.01        17.52 o                         
  19   3   6         31.61         18.86        16.83 o                         
 -18   4   6         92.66         48.00        18.52 o                         
 -16   4   6         72.08         85.15        17.93 o                         
 -14   4   6        101.02        142.74        23.64 o                         
 -12   4   6        811.17        906.19        21.84 o                         
 -10   4   6       1546.29       1642.38        27.44 o                         
  -8   4   6       1562.09       1636.21        28.51 o                         
  -6   4   6        797.85        764.45        13.30 o                         
  -4   4   6         41.09         51.01         7.84 o                         
  -2   4   6        966.34        956.33        15.23 o                         
   0   4   6       1383.36       1453.18        21.80 o                         
   2   4   6       1051.41       1040.03        18.13 o                         
   4   4   6         42.72         42.08         9.74 o                         
   6   4   6        683.36        717.98        13.58 o                         
   8   4   6       1461.16       1393.11        19.06 o                         
  10   4   6       1459.36       1558.64        29.40 o                         
  12   4   6        690.52        777.44        19.47 o                         
  14   4   6        106.26        142.94        15.21 o                         
  16   4   6         83.03         65.10        16.61 o                         
  18   4   6        109.84         97.67        17.58 o                         
 -19   5   6         34.18         19.05        18.66 o                         
 -17   5   6        107.32        117.96        18.14 o                         
 -15   5   6         15.28         17.18        16.06 o                         
 -13   5   6         37.61         46.07        14.96 o                         
 -11   5   6        325.55        318.74        16.16 o                         
  -9   5   6        176.83        172.15        12.96 o                         
  -7   5   6        865.56        969.17        19.11 o                         
  -5   5   6        356.08        395.87        13.11 o                         
  -3   5   6        468.86        423.75        10.95 o                         
  -1   5   6        120.09        126.05         8.55 o                         
   1   5   6        101.98        109.85         8.38 o                         
   3   5   6        349.06        343.58         9.71 o                         
   5   5   6        349.06        357.98        12.04 o                         
   7   5   6        940.93       1052.98        20.13 o                         
   9   5   6        178.02        190.69         9.70 o                         
  11   5   6        397.86        388.59        16.27 o                         
  13   5   6         44.48         41.02        15.44 o                         
  15   5   6         22.48         38.92        20.31 o                         
  17   5   6         71.88         62.28        16.97 o                         
  19   5   6         24.83          5.83        15.57 o                         
 -18   6   6        326.47        282.92        20.86 o                         
 -16   6   6        192.46        133.13        23.48 o                         
 -14   6   6         43.67         23.68        15.93 o                         
 -12   6   6        237.22        246.69        17.22 o                         
 -10   6   6        524.49        547.35        17.35 o                         
  -8   6   6        476.35        460.92        19.02 o                         
  -6   6   6        159.09        172.73         8.82 o                         
  -4   6   6        664.08        699.67        13.09 o                         
  -2   6   6       2875.55       3013.56        35.75 o                         
   0   6   6       3816.11       4254.63        48.64 o                         
   2   6   6       2780.66       3234.40        43.45 o                         
   4   6   6        778.65        763.05        16.93 o                         
   6   6   6        160.80        171.59        11.36 o                         
   8   6   6        344.86        347.64        10.09 o                         
  10   6   6        561.60        589.42        21.54 o                         
  12   6   6        262.99        303.18        14.53 o                         
  14   6   6         54.23         50.94        14.78 o                         
  16   6   6        234.01        199.57        17.88 o                         
  18   6   6        346.66        292.86        24.31 o                         
 -17   7   6         54.96         70.96        18.01 o                         
 -15   7   6        113.86        140.60        17.31 o                         
 -13   7   6         46.52         16.28        19.90 o                         
 -11   7   6         83.69         73.03        17.22 o                         
  -9   7   6        726.38        706.39        19.93 o                         
  -7   7   6        265.05        284.10        14.11 o                         
  -5   7   6        970.44       1024.20        18.27 o                         
  -3   7   6        240.88        275.56         9.24 o                         
  -1   7   6        416.34        371.11        13.58 o                         
   1   7   6        278.75        275.94        13.99 o                         
   3   7   6        310.01        316.31        12.82 o                         
   5   7   6        887.36        941.22        20.13 o                         
   7   7   6        257.59        280.48        16.90 o                         
   9   7   6        727.70        744.77        13.36 o                         
  11   7   6        107.39        107.27        17.36 o                         
  13   7   6         47.32          9.31        12.82 o                         
  15   7   6         85.56         99.24        16.24 o                         
  17   7   6         39.31         35.96        17.94 o                         
 -18   8   6        289.78        228.29        40.34 o                         
 -16   8   6        499.59        397.74        28.73 o                         
 -14   8   6        215.02        202.38        16.36 o                         
 -12   8   6        150.37        150.47        14.63 o                         
 -10   8   6        135.64        120.58        15.02 o                         
  -8   8   6        104.49        118.18        11.64 o                         
  -6   8   6        363.43        368.11        14.05 o                         
  -4   8   6       1405.21       1337.94        21.59 o                         
  -2   8   6       2999.39       3345.76        44.04 o                         
   0   8   6       5999.17       6844.52        95.61 o                         
   2   8   6       3180.22       3671.36        45.86 o                         
   4   8   6       1518.58       1613.97        27.82 o                         
   6   8   6        490.13        455.69        15.86 o                         
   8   8   6        106.59        120.05        12.58 o                         
  10   8   6        105.89        115.17        14.64 o                         
  12   8   6        216.41        230.31        11.41 o                         
  14   8   6        253.48        225.45        20.22 o                         
  16   8   6        443.32        328.94        17.64 o                         
  18   8   6        301.43        209.22        23.29 o                         
 -17   9   6         36.59          1.52        19.19 o                         
 -15   9   6         71.07         54.73        16.47 o                         
 -13   9   6         34.02         20.77        15.59 o                         
 -11   9   6         64.71         38.22        16.38 o                         
  -9   9   6        210.88        212.77        16.23 o                         
  -7   9   6        735.51        714.61        16.68 o                         
  -5   9   6        168.51        186.71        13.85 o                         
  -3   9   6        866.19        811.10        19.36 o                         
  -1   9   6        314.69        327.79        14.72 o                         
   1   9   6        431.52        434.78        16.20 o                         
   3   9   6        690.33        651.63        22.45 o                         
   5   9   6        168.28        175.69        13.48 o                         
   7   9   6        743.22        729.27        19.69 o                         
   9   9   6        204.48        180.80        13.46 o                         
  11   9   6         49.52         28.33        14.37 o                         
  13   9   6         25.38          8.40        11.66 o                         
  15   9   6         55.13         34.25        17.22 o                         
  17   9   6         42.69         32.59        17.75 o                         
 -16  10   6        316.79        300.58        20.36 o                         
 -14  10   6        281.34        282.92        20.59 o                         
 -12  10   6         78.92         86.14        15.87 o                         
 -10  10   6        153.92        146.92        14.69 o                         
  -8  10   6        106.77        110.55        12.43 o                         
  -6  10   6        565.35        563.15        16.48 o                         
  -4  10   6       1479.01       1572.23        27.60 o                         
  -2  10   6       2812.73       3057.42        44.52 o                         
   0  10   6       2076.23       2271.77        43.79 o                         
   2  10   6       2959.06       3084.89        74.91 o                         
   4  10   6       1572.21       1601.40        35.12 o                         
   6  10   6        542.43        583.67        17.78 o                         
   8  10   6        138.21        139.64        16.46 o                         
  10  10   6        152.53        124.08        14.56 o                         
  12  10   6         60.51         36.55        14.57 o                         
  14  10   6        242.01        196.88        23.22 o                         
  16  10   6        307.73        240.21        20.16 o                         
 -15  11   6         11.98         -0.55        16.94 o                         
 -13  11   6         67.72         71.32        19.02 o                         
 -11  11   6          5.99         -8.81        14.50 o                         
  -9  11   6         50.89         47.91        12.21 o                         
  -7  11   6        112.38        102.59        13.67 o                         
  -5  11   6        415.12        388.45        23.53 o                         
  -3  11   6        145.90        138.38        13.86 o                         
  -1  11   6        208.75        251.95        15.82 o                         
   1  11   6        239.01        225.80        14.38 o                         
   3  11   6        171.31        179.74        15.44 o                         
   5  11   6        339.11        324.28        20.02 o                         
   7  11   6         84.84         54.93        17.73 o                         
   9  11   6         65.11         62.68        14.13 o                         
  11  11   6          6.10          7.83        15.81 o                         
  13  11   6         48.86         26.66        15.42 o                         
  15  11   6         18.46         13.63        19.73 o                         
 -14  12   6         75.68         99.36        17.51 o                         
 -12  12   6         27.79         31.23        16.61 o                         
 -10  12   6         64.11         50.10        14.91 o                         
  -8  12   6        231.70        239.78        16.65 o                         
  -6  12   6        264.36        287.24        22.95 o                         
  -4  12   6        704.70        762.36        25.40 o                         
  -2  12   6       1090.67       1129.59        24.76 o                         
   0  12   6       1314.45       1215.60        26.45 o                         
   2  12   6        971.42        944.02        35.66 o                         
   4  12   6        812.97        911.76        22.62 o                         
   6  12   6        238.26        246.91        16.69 o                         
   8  12   6        159.93        159.29        15.41 o                         
  10  12   6         86.95         87.26        16.24 o                         
  12  12   6         28.15         46.89        17.24 o                         
  14  12   6         51.31         10.98        16.78 o                         
 -13  13   6          1.03         -4.78        17.03 o                         
 -11  13   6         44.30         41.02        15.79 o                         
  -9  13   6         27.49         20.41        11.19 o                         
  -7  13   6         46.76         42.25        15.63 o                         
  -5  13   6         45.02         61.10        15.36 o                         
  -3  13   6         28.20         40.27        18.56 o                         
  -1  13   6        171.07        177.59        16.34 o                         
   1  13   6        128.37        118.59        15.47 o                         
   3  13   6         34.00         37.12        14.90 o                         
   5  13   6         38.98         55.89        15.10 o                         
   7  13   6         42.31         13.01        18.79 o                         
   9  13   6         37.42         52.96        22.08 o                         
  11  13   6         59.53         45.40        16.77 o                         
  13  13   6          1.41          0.87        18.07 o                         
 -12  14   6         49.04         28.80        16.19 o                         
 -10  14   6        239.75        210.10        12.51 o                         
  -8  14   6        255.08        216.73        15.42 o                         
  -6  14   6         57.08         59.61        14.45 o                         
  -4  14   6        115.08        136.02        16.49 o                         
  -2  14   6        355.44        322.63        16.95 o                         
   0  14   6        468.49        410.11        18.57 o                         
   2  14   6        457.20        465.09        18.04 o                         
   4  14   6        109.76        133.64        16.04 o                         
   6  14   6         46.36         12.88        16.44 o                         
   8  14   6        223.97        211.71        18.14 o                         
  10  14   6        272.59        240.01        17.17 o                         
  12  14   6         73.66         61.82        18.13 o                         
 -11  15   6         14.82         15.85        12.31 o                         
  -9  15   6         46.96         48.39        14.43 o                         
  -7  15   6         83.83         76.87        16.17 o                         
  -5  15   6         25.25         15.11        17.49 o                         
  -3  15   6        103.88        105.13        21.59 o                         
  -1  15   6        107.56        101.98        16.75 o                         
   1  15   6        127.81         98.76        17.47 o                         
   3  15   6        154.15        171.67        18.87 o                         
   5  15   6         17.43         27.66        16.43 o                         
   7  15   6        114.60        122.77        18.24 o                         
   9  15   6         61.79         41.33        18.37 o                         
  11  15   6          9.77         12.14        19.30 o                         
 -10  16   6        309.73        239.88        16.74 o                         
  -8  16   6        436.57        349.65        21.46 o                         
  -6  16   6        220.85        181.97        18.53 o                         
  -4  16   6         77.85         43.58        17.15 o                         
  -2  16   6         94.05        103.94        18.12 o                         
   0  16   6        213.31        199.41        18.51 o                         
   2  16   6        126.96        132.12        18.65 o                         
   4  16   6         67.09         51.70        17.74 o                         
   6  16   6        188.72        153.00        17.70 o                         
   8  16   6        493.10        415.87        22.98 o                         
  10  16   6        317.95        255.77        19.47 o                         
  -9  17   6         35.92         12.30        17.03 o                         
  -7  17   6         37.34         25.33        17.35 o                         
  -5  17   6         78.24         94.93        18.64 o                         
  -3  17   6         52.76         43.70        19.56 o                         
  -1  17   6        117.35         67.66        17.89 o                         
   1  17   6        164.94        136.59        18.93 o                         
   3  17   6         45.59         46.04        20.65 o                         
   5  17   6        116.99        113.92        17.83 o                         
   7  17   6         52.81         68.60        18.31 o                         
   9  17   6         30.35         19.96        18.62 o                         
  -8  18   6        294.17        203.57        66.92 o                         
  -6  18   6        348.53        258.12        38.08 o                         
  -4  18   6        105.70         83.66        20.67 o                         
  -2  18   6         35.70         10.98        19.76 o                         
   0  18   6         18.75         24.33        25.53 o                         
   2  18   6         52.65         41.79        16.04 o                         
   4  18   6         88.57         75.85        18.12 o                         
   6  18   6        331.80        275.08        22.71 o                         
   8  18   6        280.07        215.75        30.70 o                         
  -5  19   6         27.46         -6.16        20.64 o                         
  -3  19   6         34.35         24.18        22.29 o                         
  -1  19   6         32.17         39.72        19.86 o                         
   1  19   6         23.10         18.51        17.94 o                         
   3  19   6         50.94         19.04        14.50 o                         
   5  19   6         37.22          5.39        17.60 o                         
   1   0   7        134.80        140.47        11.61 o                         
   3   0   7        284.37        279.80        12.44 o                         
   5   0   7       1475.89       1637.55        23.05 o                         
   7   0   7        381.16        377.50        16.00 o                         
   9   0   7          1.54          5.43        14.93 o                         
  11   0   7         28.50         23.22        18.31 o                         
  13   0   7        185.77        127.44        17.57 o                         
 -14   1   7        108.60         84.76        18.34 o                         
 -12   1   7        229.40        171.34        20.43 o                         
 -10   1   7        115.19        110.85        21.12 o                         
  -8   1   7         35.61         29.26        14.37 o                         
  -6   1   7         90.16        100.30        13.59 o                         
  -4   1   7        638.53        680.24        19.99 o                         
  -2   1   7        111.22        112.26        11.47 o                         
   0   1   7        150.49        140.32        11.23 o                         
   2   1   7         78.54        100.66        11.67 o                         
   4   1   7        592.64        596.58        16.64 o                         
   6   1   7         83.75        113.70        10.94 o                         
   8   1   7         30.25         38.80        14.51 o                         
  10   1   7        130.64        142.41        15.23 o                         
  12   1   7        265.95        189.87        29.17 o                         
  14   1   7        136.83        139.84        19.26 o                         
 -13   2   7        139.57        141.40        20.23 o                         
 -11   2   7        137.92        119.69        19.88 o                         
  -9   2   7        118.21        126.21        14.91 o                         
  -7   2   7        287.69        311.95        16.56 o                         
  -5   2   7        534.02        508.30        13.56 o                         
  -3   2   7       1014.94       1186.53        24.85 o                         
  -1   2   7         94.26         81.04        10.85 o                         
   1   2   7        139.03        141.58        12.11 o                         
   3   2   7       1046.67       1178.97        22.19 o                         
   5   2   7        644.44        654.77        14.92 o                         
   7   2   7        391.41        451.66        17.70 o                         
   9   2   7        169.63        187.28        22.02 o                         
  11   2   7        115.43         96.62        16.49 o                         
  13   2   7        112.10         60.38        17.27 o                         
 -14   3   7        198.50        133.02        29.24 o                         
 -12   3   7        183.35        149.72        18.34 o                         
 -10   3   7        173.93        174.44        17.97 o                         
  -8   3   7        219.79        199.43        15.62 o                         
  -6   3   7        449.48        480.99        16.97 o                         
  -4   3   7        705.93        681.50        20.17 o                         
  -2   3   7       1100.47       1261.43        26.43 o                         
   0   3   7        262.38        287.67        13.96 o                         
   2   3   7       1040.13       1117.80        19.56 o                         
   4   3   7        524.95        656.32        18.49 o                         
   6   3   7        445.41        408.52        13.59 o                         
   8   3   7        212.09        217.82        15.27 o                         
  10   3   7        202.05        165.95        15.95 o                         
  12   3   7        234.11        193.32        26.54 o                         
  14   3   7        268.36        189.11        38.08 o                         
 -13   4   7        172.49        171.01        19.13 o                         
 -11   4   7        198.69        167.60        17.74 o                         
  -9   4   7         87.26         70.67        15.68 o                         
  -7   4   7        264.51        253.29        15.81 o                         
  -5   4   7        351.88        393.80        18.34 o                         
  -3   4   7        552.98        558.65        20.41 o                         
  -1   4   7        582.75        614.84        15.10 o                         
   1   4   7        621.33        628.53        15.63 o                         
   3   4   7        780.46        831.43        24.22 o                         
   5   4   7        466.75        518.30        15.54 o                         
   7   4   7        367.44        353.46        12.52 o                         
   9   4   7         90.94         59.11        13.96 o                         
  11   4   7        167.67        122.92        20.46 o                         
  13   4   7        128.02         84.59        22.07 o                         
 -12   5   7        174.97        144.98        19.35 o                         
 -10   5   7        342.78        347.90        21.07 o                         
  -8   5   7        319.83        337.97        16.72 o                         
  -6   5   7        633.94        586.27        26.03 o                         
  -4   5   7        474.53        519.57        18.93 o                         
  -2   5   7        603.22        582.71        15.94 o                         
   0   5   7       1526.16       1589.98        32.71 o                         
   2   5   7        515.11        549.53        13.82 o                         
   4   5   7        350.89        360.50        13.45 o                         
   6   5   7        493.58        525.24        19.37 o                         
   8   5   7        345.83        325.22        13.18 o                         
  10   5   7        365.99        345.88        15.66 o                         
  12   5   7        225.16        193.92        21.10 o                         
 -13   6   7        207.24        162.11        23.31 o                         
 -11   6   7         78.72         58.90        18.26 o                         
  -9   6   7         47.90         44.64        16.30 o                         
  -7   6   7        141.19        147.45        15.49 o                         
  -5   6   7        494.47        474.49        14.44 o                         
  -3   6   7        471.23        405.69        14.62 o                         
  -1   6   7         98.23         78.94        13.75 o                         
   1   6   7        112.81        123.31        14.89 o                         
   3   6   7        466.54        415.25        17.92 o                         
   5   6   7        651.75        662.34        23.27 o                         
   7   6   7        210.76        225.26        17.65 o                         
   9   6   7         52.34         61.08        15.26 o                         
  11   6   7         51.24         25.91        15.26 o                         
  13   6   7        174.38        136.11        55.00 o                         
 -12   7   7        125.82        105.72        29.96 o                         
 -10   7   7        125.45        111.28        17.08 o                         
  -8   7   7        256.26        250.17        18.95 o                         
  -6   7   7        201.19        206.85        11.57 o                         
  -4   7   7        355.97        341.06        11.68 o                         
  -2   7   7        410.02        388.09        17.52 o                         
   0   7   7        357.38        356.07        18.87 o                         
   2   7   7        307.59        287.91        18.20 o                         
   4   7   7        261.66        282.47        19.68 o                         
   6   7   7        138.08        146.04        15.77 o                         
   8   7   7        214.11        195.26        15.37 o                         
  10   7   7        153.65        140.10        20.31 o                         
  12   7   7        128.69        119.40        21.52 o                         
 -11   8   7         76.81         47.18        17.00 o                         
  -9   8   7         48.72         48.37        14.77 o                         
  -7   8   7        210.21        189.33        19.35 o                         
  -5   8   7        368.03        340.85        15.66 o                         
  -3   8   7        211.48        202.15        18.63 o                         
  -1   8   7         35.91          7.50        16.20 o                         
   1   8   7         45.68         42.09        15.69 o                         
   3   8   7        223.44        204.01        22.67 o                         
   5   8   7        332.73        327.58        17.34 o                         
   7   8   7        252.78        234.86        20.98 o                         
   9   8   7         60.63         33.01        15.58 o                         
  11   8   7         66.54         76.18        24.41 o                         
 -10   9   7         20.38         25.43        16.81 o                         
  -8   9   7         57.48         44.41        14.29 o                         
  -6   9   7         49.49         31.61        15.14 o                         
  -4   9   7         88.58         96.26        15.26 o                         
  -2   9   7        160.12        134.05        23.64 o                         
   0   9   7          0.48        -16.64        17.58 o                         
   2   9   7        112.03        118.38        19.59 o                         
   4   9   7         85.98         53.67        16.04 o                         
   6   9   7         45.89         44.33        15.93 o                         
   8   9   7         47.15         52.55        15.64 o                         
  10   9   7         19.32         22.28        15.47 o                         
  -9  10   7         17.70         40.92        15.23 o                         
  -7  10   7        165.18        145.86        20.47 o                         
  -5  10   7        369.00        350.08        20.76 o                         
  -3  10   7        197.67        162.69        15.40 o                         
  -1  10   7        112.39        128.18        19.36 o                         
   1  10   7        103.14         97.43        21.36 o                         
   3  10   7        166.83        167.03        17.17 o                         
   5  10   7        344.28        340.01        25.17 o                         
   7  10   7        133.78        120.99        22.08 o                         
   9  10   7         18.48         26.16        16.12 o                         
  -8  11   7         65.39         40.82        23.03 o                         
  -6  11   7         47.04         45.42        17.15 o                         
  -4  11   7        163.98        156.82        16.18 o                         
  -2  11   7        117.23         95.93        17.42 o                         
   0  11   7         27.74          7.39        16.82 o                         
   2  11   7        140.19        116.75        19.45 o                         
   4  11   7        187.60        159.71        19.33 o                         
   6  11   7         72.12         61.59        18.24 o                         
   8  11   7         74.85         56.51        16.85 o                         
  -7  12   7        129.70        115.87        14.82 o                         
  -5  12   7        219.11        209.84        17.45 o                         
  -3  12   7        222.20        188.78        21.00 o                         
  -1  12   7        271.26        224.63        19.28 o                         
   1  12   7        231.63        200.87        24.20 o                         
   3  12   7        176.06        163.43        18.94 o                         
   5  12   7        166.25        121.67        18.31 o                         
   7  12   7        126.24        106.58        17.06 o                         
  -6  13   7        177.29        117.38        28.45 o                         
  -4  13   7        129.11         81.71        20.13 o                         
  -2  13   7        107.14        103.34        19.07 o                         
   0  13   7        195.94        147.71        19.82 o                         
   2  13   7        129.63        104.28        21.79 o                         
   4  13   7        174.22        166.43        23.45 o                         
   6  13   7        202.11        170.59        27.80 o                         
  -3  14   7        271.29        225.28        32.60 o                         
  -1  14   7        148.35        131.96        23.56 o                         
   1  14   7        115.37         92.21        22.74 o                         
   3  14   7        195.53        158.28        28.07 o                         
                                                                                
