# Supplementary material for: Isolation and evolution of labile sulfur allotropes via kinetic encapsulation in interactive porous networks
Source: IUCrJ. 2016 Jun 8;3(Pt 4):232–6. doi: 10.1107/S2052252516008423 (PMC4937778; doi:10.1107/S2052252516008423)
Supplement: Supplementary file 6 [file m-03-00232-300k_only_oncesup6.hkl]

data_300k_only_once                                                             
_shelx_title ' scale_output_abs in I -4 2 d'                                    
_shelx_refln_list_code          4                                               
_shelx_F_calc_maximum      284.46                                               
_exptl_crystal_F_000      2129.46                                               
_reflns_d_resolution_high  0.7105                                               
                                                                                
loop_                                                                           
 _space_group_symop_operation_xyz                                               
 'x, y, z'                                                                      
 '-x, -y, z'                                                                    
 'y, -x, -z'                                                                    
 '-y, x, -z'                                                                    
 'x+1/2, y+1/2, z+1/2'                                                          
 '-x+1/2, -y+1/2, z+1/2'                                                        
 'y+1/2, -x+1/2, -z+1/2'                                                        
 '-y+1/2, x+1/2, -z+1/2'                                                        
                                                                                
_cell_length_a    26.8664                                                       
_cell_length_b    26.8664                                                       
_cell_length_c     7.1717                                                       
_cell_angle_alpha  90.000                                                       
_cell_angle_beta   90.000                                                       
_cell_angle_gamma  90.000                                                       
                                                                                
_shelx_F_squared_multiplier     1.000                                           
                                                                                
loop_                                                                           
 _refln_index_h                                                                 
 _refln_index_k                                                                 
 _refln_index_l                                                                 
 _refln_F_squared_calc                                                          
 _refln_F_squared_meas                                                          
 _refln_F_squared_sigma                                                         
 _refln_observed_status                                                         
  -1   3   0        165.80        124.12         3.31 o                         
   1   3   0        163.64        119.33         2.75 o                         
   3   3   0          9.43          6.72         1.61 o                         
  -2   4   0      21093.55      19557.63       369.54 o                         
   2   4   0      20841.25      19658.10       253.21 o                         
  -3   5   0      18389.68      18846.00       231.02 o                         
  -1   5   0       1956.69       1304.56        15.59 o                         
   1   5   0       1979.43       1338.68        15.90 o                         
   3   5   0      18220.15      18976.76       226.73 o                         
   5   5   0        159.18        154.65         9.73 o                         
  -4   6   0       3488.89       3468.62        32.12 o                         
  -2   6   0       4278.61       8736.28        98.38 o                         
   0   6   0      20984.07      19593.59       290.23 o                         
   2   6   0       4236.10       8807.93        80.88 o                         
   4   6   0       3493.84       3498.12        33.21 o                         
   6   6   0      14853.67      23006.99       282.68 o                         
  -5   7   0        608.34        569.26         8.91 o                         
  -3   7   0       3431.21       3330.36        30.95 o                         
  -1   7   0      37485.63      38881.73       510.55 o                         
   1   7   0      37461.02      38217.36       504.27 o                         
   3   7   0       3488.24       3451.53        34.42 o                         
   5   7   0        606.88        547.47         7.42 o                         
   7   7   0        778.64        771.83        10.08 o                         
  -6   8   0      35706.78      37072.23       434.15 o                         
  -4   8   0      15289.40      10321.19        88.41 o                         
  -2   8   0       1497.46       1263.80        19.35 o                         
   0   8   0       3161.97       3759.49        43.46 o                         
   2   8   0       1513.83       1258.66        17.40 o                         
   4   8   0      15388.64      10412.59        88.75 o                         
   6   8   0      35721.75      37186.70       435.49 o                         
   8   8   0      79437.37      77135.06      1113.89 o                         
  -7   9   0       1080.41       1113.89        14.00 o                         
  -5   9   0        984.12        897.14        10.81 o                         
  -3   9   0       7279.29       6301.28        55.15 o                         
  -1   9   0      18645.77      14911.12       187.23 o                         
   1   9   0      18801.77      15001.52       186.26 o                         
   3   9   0       7402.02       6437.36        65.41 o                         
   5   9   0        979.86        905.18        16.88 o                         
   7   9   0       1058.04       1110.35        13.87 o                         
   9   9   0        132.25        128.33         9.34 o                         
  -8  10   0      53935.77      52464.66       782.50 o                         
  -6  10   0      43248.22      42749.85       564.80 o                         
  -4  10   0      12081.47      12164.70       113.79 o                         
  -2  10   0        633.45        691.93         9.31 o                         
   0  10   0        321.38        444.57        10.63 o                         
   2  10   0        621.14        690.97         8.94 o                         
   4  10   0      11836.09      11908.05       111.55 o                         
   6  10   0      43127.57      43077.10       537.01 o                         
   8  10   0      53858.41      52993.27       771.61 o                         
  10  10   0      67777.86      65999.79       960.76 o                         
  -9  11   0        250.21        305.35        18.96 o                         
  -7  11   0       2454.23       2302.88        24.06 o                         
  -5  11   0       1256.72       1087.08        12.91 o                         
  -3  11   0       4760.53       3982.24        36.62 o                         
  -1  11   0      12781.10      10367.70        99.09 o                         
   1  11   0      13026.61      10438.31       104.69 o                         
   3  11   0       4873.58       4092.23        38.40 o                         
   5  11   0       1286.47       1094.10        13.27 o                         
   7  11   0       2403.27       2293.35        25.28 o                         
   9  11   0        247.33        282.49        20.08 o                         
  11  11   0         65.62         69.06        20.65 o                         
 -10  12   0      28102.68      27339.10       345.73 o                         
  -8  12   0      29928.67      28204.71       397.55 o                         
  -6  12   0      17375.32      16654.75       211.36 o                         
  -4  12   0       1517.35       1554.72        16.25 o                         
  -2  12   0       2045.47       1985.09        22.32 o                         
   0  12   0       1192.60       1231.22        15.46 o                         
   2  12   0       2064.16       2049.57        21.19 o                         
   4  12   0       1482.21       1509.76        17.10 o                         
   6  12   0      17105.31      16462.46       208.12 o                         
   8  12   0      29722.47      28140.32       436.34 o                         
  10  12   0      27953.07      28011.37       526.27 o                         
  12  12   0      10963.91      11154.87       169.94 o                         
 -11  13   0        852.87        887.94        17.10 o                         
  -9  13   0       2754.93       2819.06        37.38 o                         
  -7  13   0       2022.91       1680.06        18.74 o                         
  -5  13   0       3854.74       3764.04        35.27 o                         
  -3  13   0       2579.30       2051.21        20.31 o                         
  -1  13   0       1947.54       2329.65        25.13 o                         
   1  13   0       1946.24       2351.14        25.61 o                         
   3  13   0       2543.59       2019.18        20.11 o                         
   5  13   0       3784.69       3694.00        34.78 o                         
   7  13   0       1984.36       1657.07        18.35 o                         
   9  13   0       2759.18       2844.13        40.52 o                         
  11  13   0        872.34        914.36        17.99 o                         
  13  13   0         42.84         44.27         4.07 o                         
 -12  14   0       2899.56       2820.29        42.73 o                         
 -10  14   0       4729.76       4335.27        72.45 o                         
  -8  14   0       9111.68       8766.63       101.65 o                         
  -6  14   0       3137.88       2551.27        30.09 o                         
  -4  14   0        654.89        623.71        10.39 o                         
  -2  14   0       4102.07       3549.08        37.04 o                         
   0  14   0      18400.11      15427.97       230.53 o                         
   2  14   0       4151.48       3639.92        33.29 o                         
   4  14   0        669.92        636.79        10.26 o                         
   6  14   0       3069.29       2481.86        33.75 o                         
   8  14   0       8954.24       8590.96       111.07 o                         
  10  14   0       4696.19       4416.88        65.34 o                         
  12  14   0       2876.64       2826.14        43.99 o                         
  14  14   0         20.06         14.89         5.76 o                         
 -13  15   0        352.76        340.94        10.13 o                         
 -11  15   0        857.59        975.29        15.50 o                         
  -9  15   0        690.25        763.93        13.83 o                         
  -7  15   0       2905.48       2919.87        28.82 o                         
  -5  15   0       5764.71       5791.78        52.83 o                         
  -3  15   0        115.27        103.97         4.74 o                         
  -1  15   0        592.38        580.21        12.75 o                         
   1  15   0        593.94        612.70         9.08 o                         
   3  15   0        112.97        107.62         6.64 o                         
   5  15   0       5702.06       5703.77        53.14 o                         
   7  15   0       2907.55       2912.63        35.63 o                         
   9  15   0        690.48        745.86        11.25 o                         
  11  15   0        856.55        981.83        15.82 o                         
  13  15   0        359.54        342.66         7.36 o                         
  15  15   0        687.86        598.56        10.35 o                         
 -14  16   0        688.13        724.14        11.96 o                         
 -12  16   0         66.73         61.75         6.43 o                         
 -10  16   0       1621.18       1671.90        20.32 o                         
  -8  16   0        106.32         97.23         4.96 o                         
  -6  16   0        632.65        573.44        13.52 o                         
  -4  16   0       3225.71       3068.50        30.65 o                         
  -2  16   0      12941.16      12616.31       183.48 o                         
   0  16   0       9241.40       7962.89        95.41 o                         
   2  16   0      12986.54      12795.22       167.82 o                         
   4  16   0       3286.46       3209.25        34.56 o                         
   6  16   0        632.57        594.56        14.97 o                         
   8  16   0        103.86         90.56         6.41 o                         
  10  16   0       1597.22       1656.89        21.24 o                         
  12  16   0         66.34         63.49         5.96 o                         
  14  16   0        683.67        745.60        11.55 o                         
  16  16   0       2710.34       3207.52        44.69 o                         
 -15  17   0        344.16        379.30        12.29 o                         
 -13  17   0        685.28        642.56        10.64 o                         
 -11  17   0        207.94        231.79         7.02 o                         
  -9  17   0       1879.90       1927.65        30.58 o                         
  -7  17   0       2461.20       2544.20        28.15 o                         
  -5  17   0        238.17        224.24         6.42 o                         
  -3  17   0       1572.16       1348.36        15.66 o                         
  -1  17   0       1465.81       1132.61        30.12 o                         
   1  17   0       1447.40       1139.31        26.52 o                         
   3  17   0       1565.28       1329.97        15.49 o                         
   5  17   0        240.29        228.96         8.57 o                         
   7  17   0       2450.50       2539.66        26.33 o                         
   9  17   0       1874.45       1926.32        22.42 o                         
  11  17   0        212.85        221.97        10.77 o                         
  13  17   0        683.41        647.02        11.20 o                         
  15  17   0        352.17        393.05        10.71 o                         
  17  17   0        286.01        291.07        10.03 o                         
 -16  18   0        199.35        234.81        10.76 o                         
 -14  18   0       2893.00       3455.66        54.18 o                         
 -12  18   0        384.02        368.55         9.56 o                         
 -10  18   0         43.03         52.40         9.91 o                         
  -8  18   0        159.80        156.10         5.33 o                         
  -6  18   0       1858.72       1889.95        22.47 o                         
  -4  18   0       5063.86       4437.31        49.84 o                         
  -2  18   0       9673.08       8977.95       113.89 o                         
   0  18   0      17298.08      16117.16       239.93 o                         
   2  18   0       9745.10       8812.25       109.67 o                         
   4  18   0       5130.38       4648.26        59.24 o                         
   6  18   0       1886.23       1939.88        21.49 o                         
   8  18   0        159.12        156.88         7.73 o                         
  10  18   0         43.63         52.73         4.40 o                         
  12  18   0        375.52        364.61         7.95 o                         
  14  18   0       2908.03       3433.77        54.04 o                         
  16  18   0        196.61        233.41         7.11 o                         
  18  18   0        546.69        606.70        14.26 o                         
 -17  19   0         15.25          4.25         8.64 o                         
 -15  19   0        297.92        253.69         7.81 o                         
 -13  19   0        461.95        473.83        12.54 o                         
 -11  19   0         76.37         90.03         9.14 o                         
  -9  19   0        336.47        365.52         7.30 o                         
  -7  19   0        546.00        507.28         8.91 o                         
  -5  19   0        819.82        792.65        11.52 o                         
  -3  19   0        131.24        130.54        11.29 o                         
  -1  19   0        425.71        415.96        12.50 o                         
   1  19   0        422.36        372.31        12.26 o                         
   3  19   0        131.54        131.18        11.05 o                         
   5  19   0        811.43        802.37        15.37 o                         
   7  19   0        533.89        515.32        12.41 o                         
   9  19   0        337.95        366.24         9.05 o                         
  11  19   0         77.67         89.84         6.20 o                         
  13  19   0        472.88        494.59        12.12 o                         
  15  19   0        292.03        255.41        12.28 o                         
  17  19   0         15.02          3.44         5.48 o                         
  19  19   0         65.34         27.97        11.12 o                         
 -18  20   0        723.81        819.53        13.77 o                         
 -16  20   0        639.81        687.63        15.09 o                         
 -14  20   0        246.78        240.57        10.63 o                         
 -12  20   0        577.96        597.65        10.44 o                         
 -10  20   0        125.46        142.39         5.40 o                         
  -8  20   0         75.66         78.83         4.73 o                         
  -6  20   0        343.20        374.48        12.21 o                         
  -4  20   0       2807.45       2699.66        33.41 o                         
  -2  20   0       7145.36       6870.88       114.60 o                         
   0  20   0       8657.95       7786.96       124.06 o                         
   2  20   0       7203.43       7102.54        88.14 o                         
   4  20   0       2831.18       2703.65        31.50 o                         
   6  20   0        351.32        374.34        11.80 o                         
   8  20   0         76.73         78.32         6.56 o                         
  10  20   0        125.47        136.21         6.06 o                         
  12  20   0        583.03        618.51        11.79 o                         
  14  20   0        244.65        229.06         7.12 o                         
  16  20   0        632.35        681.33        17.68 o                         
  18  20   0        717.81        817.48        26.09 o                         
  20  20   0        191.48        215.64        11.85 o                         
 -19  21   0         17.46          4.85        11.42 o                         
 -17  21   0        234.01        231.76        12.45 o                         
 -15  21   0         94.12         83.09        12.19 o                         
 -13  21   0         37.08         36.93         5.12 o                         
 -11  21   0        213.54        246.94         8.62 o                         
  -9  21   0        259.62        259.01        12.39 o                         
  -7  21   0         25.56         31.76         9.42 o                         
  -5  21   0        211.82        205.46         8.60 o                         
  -3  21   0         87.68        120.98        14.01 o                         
  -1  21   0        130.83        191.34         9.56 o                         
   1  21   0        130.71        174.58         7.80 o                         
   3  21   0         88.40        118.90         7.08 o                         
   5  21   0        208.42        199.45         6.03 o                         
   7  21   0         24.98         31.39         7.93 o                         
   9  21   0        260.48        256.53         9.55 o                         
  11  21   0        216.12        242.61         8.54 o                         
  13  21   0         36.45         39.59         5.29 o                         
  15  21   0         92.01         87.22        10.60 o                         
  17  21   0        229.72        234.73         9.07 o                         
  19  21   0         17.14          4.99        11.66 o                         
  21  21   0          9.96         -2.96         9.65 o                         
 -20  22   0        147.62        167.53        10.08 o                         
 -18  22   0        264.79        296.22        14.89 o                         
 -16  22   0        327.47        327.18        18.56 o                         
 -14  22   0         61.12         53.84         8.50 o                         
 -12  22   0        197.39        212.96        14.64 o                         
 -10  22   0         18.29         16.29        10.92 o                         
  -8  22   0        230.10        280.12         6.70 o                         
  -6  22   0         81.78         77.41         5.89 o                         
  -4  22   0        538.79        576.22        13.80 o                         
  -2  22   0       2499.51       2303.12        30.21 o                         
   0  22   0       2612.94       2428.36        32.51 o                         
   2  22   0       2511.20       2331.71        28.08 o                         
   4  22   0        550.58        580.82        11.10 o                         
   6  22   0         82.18         81.34         8.64 o                         
   8  22   0        233.57        270.10        13.64 o                         
  10  22   0         17.89         25.79        13.00 o                         
  12  22   0        201.22        217.37        11.36 o                         
  14  22   0         60.20         50.86         9.18 o                         
  16  22   0        319.98        306.97         8.49 o                         
  18  22   0        259.39        260.40        12.28 o                         
  20  22   0        146.62        165.77         8.14 o                         
  22  22   0         12.76         13.82         7.30 o                         
 -21  23   0          6.76         10.07        10.88 o                         
 -19  23   0         66.34         65.03         7.13 o                         
 -17  23   0        116.59        104.34        11.83 o                         
 -15  23   0        170.38        198.50        17.47 o                         
 -13  23   0        199.25        184.52        14.39 o                         
 -11  23   0         23.77         11.73        12.04 o                         
  -9  23   0         49.25         38.39        10.53 o                         
  -7  23   0        371.40        406.46        13.10 o                         
  -5  23   0        188.72        227.29        10.77 o                         
  -3  23   0        107.22        124.39         8.43 o                         
  -1  23   0        397.89        418.27        14.91 o                         
   1  23   0        402.27        414.74        14.85 o                         
   3  23   0        109.76        127.30        11.46 o                         
   5  23   0        193.01        237.87        12.91 o                         
   7  23   0        378.45        421.82         8.42 o                         
   9  23   0         48.38         42.11         5.40 o                         
  11  23   0         24.32         13.40         6.08 o                         
  13  23   0        198.43        187.26         9.96 o                         
  15  23   0        169.27        178.94        13.40 o                         
  17  23   0        115.02        115.38        11.53 o                         
  19  23   0         66.14         67.20         9.53 o                         
  21  23   0          6.92         15.25         7.92 o                         
  23  23   0          3.29          2.86         6.33 o                         
 -22  24   0          0.98         -2.13         7.06 o                         
 -20  24   0         24.93         28.53         8.97 o                         
 -18  24   0         47.16         53.99         8.81 o                         
 -16  24   0         87.09         87.33        13.73 o                         
 -14  24   0        133.83        143.55         6.48 o                         
 -12  24   0        259.66        311.89         9.09 o                         
 -10  24   0        348.98        397.39        13.65 o                         
  -8  24   0        251.58        252.50        13.56 o                         
  -6  24   0        227.61        215.42        10.73 o                         
  -4  24   0         45.45         55.11         9.71 o                         
  -2  24   0        214.44        181.54        13.68 o                         
   0  24   0        570.75        450.00        17.91 o                         
   2  24   0        217.53        190.59         7.62 o                         
   4  24   0         46.47         59.01         7.84 o                         
   6  24   0        225.24        212.08         8.38 o                         
   8  24   0        250.93        252.44        11.56 o                         
  10  24   0        354.07        398.86        11.89 o                         
  12  24   0        265.47        309.46        10.97 o                         
  14  24   0        132.44        147.81         7.87 o                         
  16  24   0         85.74         80.85        13.30 o                         
  18  24   0         46.28         48.01        11.64 o                         
  20  24   0         24.36         22.50         7.12 o                         
  22  24   0          0.98         -3.56         6.72 o                         
  24  24   0          4.03          4.75        10.00 o                         
 -23  25   0          6.13          4.63         8.60 o                         
 -21  25   0         11.81         12.53         6.80 o                         
 -19  25   0          8.03         16.93         6.61 o                         
 -17  25   0         59.85         81.79         6.86 o                         
 -15  25   0        157.43        154.62         7.25 o                         
 -13  25   0        115.46        125.92        11.72 o                         
 -11  25   0        134.26        133.35         9.01 o                         
  -9  25   0         77.26         87.18        10.94 o                         
  -7  25   0         64.26         98.33         9.81 o                         
  -5  25   0        214.04        232.63        13.81 o                         
  -3  25   0        359.97        351.95        13.32 o                         
  -1  25   0        110.80        130.21        12.23 o                         
   1  25   0        110.90        127.93        11.47 o                         
   3  25   0        365.00        357.99        13.02 o                         
   5  25   0        218.98        235.86        12.79 o                         
   7  25   0         65.59        101.58         7.57 o                         
   9  25   0         78.54         92.07        12.86 o                         
  11  25   0        135.61        135.91        10.54 o                         
  13  25   0        115.03        114.69        11.54 o                         
  15  25   0        156.63        159.27        14.09 o                         
  17  25   0         60.37         78.53        10.13 o                         
  19  25   0          8.05         13.56         6.41 o                         
  21  25   0         12.06         11.28         7.11 o                         
  23  25   0          6.10         -3.39         9.68 o                         
 -22  26   0          1.51          4.91        20.92 o                         
 -20  26   0          1.90         -3.17         7.26 o                         
 -18  26   0          6.74          9.83         7.29 o                         
 -16  26   0         31.79         29.44         6.42 o                         
 -14  26   0         82.13        108.96         7.03 o                         
 -12  26   0        103.85        151.44         6.90 o                         
 -10  26   0        344.74        373.54        12.61 o                         
  -8  26   0        318.18        307.09        11.11 o                         
  -6  26   0        158.07        166.12         9.07 o                         
  -4  26   0        105.05         99.43         9.37 o                         
  -2  26   0          8.99         13.84        12.75 o                         
   0  26   0          2.65          2.91        12.82 o                         
   2  26   0          8.81          7.57         8.21 o                         
   4  26   0        103.17         92.57        10.18 o                         
   6  26   0        157.96        171.55        10.65 o                         
   8  26   0        315.67        293.87         9.71 o                         
  10  26   0        348.71        375.03        11.76 o                         
  12  26   0        106.18        141.92        14.25 o                         
  14  26   0         83.88         99.34         7.30 o                         
  16  26   0         31.97         37.80        12.07 o                         
  18  26   0          6.59         10.69         7.14 o                         
  20  26   0          1.93         12.20         6.94 o                         
  22  26   0          1.51         -2.23         8.72 o                         
 -21  27   0          2.12          8.42         8.69 o                         
 -19  27   0          9.44         12.55         7.88 o                         
 -17  27   0         21.99         25.18         7.04 o                         
 -15  27   0         21.13         27.88         6.66 o                         
 -13  27   0         56.36         55.59         6.91 o                         
 -11  27   0         44.59         55.46        10.89 o                         
  -9  27   0         53.13         72.58        11.07 o                         
  -7  27   0         50.79         74.16        12.11 o                         
  -5  27   0         59.75         69.28        11.16 o                         
  -3  27   0         88.67         84.25        10.74 o                         
  -1  27   0         64.47         67.64         6.40 o                         
   1  27   0         65.94         56.53         6.70 o                         
   3  27   0         89.62         87.83        10.31 o                         
   5  27   0         61.17         74.21        14.68 o                         
   7  27   0         51.05         67.90         9.55 o                         
   9  27   0         53.47         58.01         7.33 o                         
  11  27   0         44.98         56.23        14.79 o                         
  13  27   0         56.61         57.57         6.69 o                         
  15  27   0         21.26         19.45         6.52 o                         
  17  27   0         21.65         29.87         7.71 o                         
  19  27   0          9.58         11.19         7.53 o                         
  21  27   0          2.07         -4.89        10.24 o                         
 -20  28   0          1.05          4.34        10.83 o                         
 -18  28   0          1.32         -1.68         7.80 o                         
 -16  28   0          7.32         11.23         6.71 o                         
 -14  28   0         48.25         58.82         6.75 o                         
 -12  28   0         84.84         99.22         6.84 o                         
 -10  28   0        165.93        179.06         7.67 o                         
  -8  28   0        123.78        146.55        14.37 o                         
  -6  28   0        128.77        120.00         7.97 o                         
  -4  28   0        100.59         95.84        13.59 o                         
  -2  28   0         23.42         24.19         6.30 o                         
   0  28   0          3.56         -1.67         9.33 o                         
   2  28   0         22.88         31.62        11.64 o                         
   4  28   0        100.03         96.06        15.76 o                         
   6  28   0        126.66        115.37        12.02 o                         
   8  28   0        124.38        138.99        10.92 o                         
  10  28   0        165.92        172.92         9.45 o                         
  12  28   0         86.41         96.03         7.81 o                         
  14  28   0         49.23         63.29         7.25 o                         
  16  28   0          7.39         15.03         7.27 o                         
  18  28   0          1.31         -3.96         7.41 o                         
  20  28   0          1.03         11.53        14.93 o                         
 -17  29   0          1.82         -0.88         9.66 o                         
 -15  29   0         13.00         17.66         6.99 o                         
 -13  29   0          7.40          6.86         7.63 o                         
 -11  29   0          8.14          5.23         6.83 o                         
  -9  29   0          4.54          5.53         6.45 o                         
  -7  29   0          3.05         13.13         6.52 o                         
  -5  29   0         28.62         39.32         6.63 o                         
  -3  29   0         28.47         19.82        15.70 o                         
  -1  29   0         25.43         31.96        10.33 o                         
   1  29   0         24.88         24.11         9.91 o                         
   3  29   0         28.42         35.22         7.84 o                         
   5  29   0         28.75         32.39        16.27 o                         
   7  29   0          3.09         10.21         6.74 o                         
   9  29   0          4.63         -0.42         6.61 o                         
  11  29   0          8.22         13.65         6.67 o                         
  13  29   0          7.58          7.85         6.87 o                         
  15  29   0         12.97         14.91         6.76 o                         
  17  29   0          1.79         -2.18         7.96 o                         
 -16  30   0          0.02          6.00        12.66 o                         
 -14  30   0          9.62         11.05         7.40 o                         
 -12  30   0         42.69         42.00         8.07 o                         
 -10  30   0         35.35         38.58         6.82 o                         
  -8  30   0         94.22         72.42         7.03 o                         
  -6  30   0         42.74         37.01         6.57 o                         
  -4  30   0         33.34         39.06         7.47 o                         
  -2  30   0          6.41          4.34         6.64 o                         
   0  30   0          0.99         -6.38         6.63 o                         
   2  30   0          6.28          5.76         6.30 o                         
   4  30   0         32.61         21.69         6.52 o                         
   6  30   0         42.56         23.69         6.97 o                         
   8  30   0         93.14         69.68         7.22 o                         
  10  30   0         35.23         29.87         7.43 o                         
  12  30   0         43.10         45.46         8.41 o                         
  14  30   0          9.85         16.09         8.54 o                         
  16  30   0          0.02         -1.52        10.78 o                         
 -15  31   0          1.09         -3.03        10.10 o                         
 -13  31   0          4.58          6.35         7.44 o                         
 -11  31   0          1.95          5.79         7.01 o                         
  -9  31   0          7.20         14.28         7.94 o                         
  -7  31   0          9.32          6.65         6.76 o                         
  -5  31   0          4.29         -3.25         8.00 o                         
  -3  31   0          4.44         -0.05         7.43 o                         
  -1  31   0          6.05         11.55        13.63 o                         
   1  31   0          6.04          9.55         6.80 o                         
   3  31   0          4.34          9.31         7.02 o                         
   5  31   0          4.21          5.99         6.51 o                         
   7  31   0          9.11          5.21         6.87 o                         
   9  31   0          7.19          4.00         7.77 o                         
  11  31   0          1.94          9.76         7.79 o                         
  13  31   0          4.55          8.26         8.65 o                         
 -12  32   0          2.37         10.90        14.22 o                         
 -10  32   0         11.55          4.98         7.74 o                         
  -8  32   0         15.62         11.47         9.63 o                         
  -6  32   0         34.19         27.78         8.09 o                         
  -4  32   0          8.27          5.01         7.05 o                         
  -2  32   0          1.34         -6.15         7.21 o                         
   0  32   0          4.61          5.44         8.80 o                         
   2  32   0          1.36         -0.51         7.83 o                         
   4  32   0          8.45         11.99         8.18 o                         
   6  32   0         33.48         23.09         8.46 o                         
   8  32   0         15.31          4.79         9.05 o                         
  10  32   0         11.36         12.61         9.86 o                         
  12  32   0          2.40          2.01        17.70 o                         
 -11  33   0          0.46         -5.64        10.79 o                         
  -9  33   0          7.92         11.72        12.16 o                         
  -7  33   0          7.20         11.45        15.72 o                         
  -5  33   0         18.41          3.81        10.52 o                         
  -3  33   0          2.21         11.80        13.75 o                         
   1  33   0          4.59         -3.44        13.33 o                         
   3  33   0          2.22          9.42         9.74 o                         
   5  33   0         18.07         16.34         9.72 o                         
   7  33   0          7.13         16.57        10.75 o                         
   9  33   0          7.87         -6.21        18.62 o                         
  11  33   0          0.46         11.53        20.84 o                         
   6  34   0          3.55         -8.01        16.44 o                         
   1   0   1        274.29        370.73         9.40 o                         
   3   0   1       3819.20       3341.61        43.88 o                         
   5   0   1      69122.22      64342.80      1985.49 o                         
   7   0   1      16572.86      20612.31       241.87 o                         
   9   0   1        694.63        590.83         7.31 o                         
  11   0   1       4025.01       3856.17        33.91 o                         
  13   0   1      12143.07      11832.14       117.69 o                         
  15   0   1       5114.00       4483.80        40.27 o                         
  17   0   1       1733.13       1458.76        16.20 o                         
  19   0   1        239.06        222.10         7.83 o                         
  21   0   1        659.59        640.75         9.83 o                         
  23   0   1        670.52        685.77        11.04 o                         
  25   0   1        387.71        322.58         9.83 o                         
  27   0   1         72.60        101.15         9.76 o                         
  29   0   1         13.26         14.74         6.27 o                         
  31   0   1         35.07         34.26         6.71 o                         
  33   0   1         10.11         10.97        11.94 o                         
 -32   1   1         12.65         10.63         7.61 o                         
 -30   1   1         16.53         17.31         6.74 o                         
 -28   1   1         75.35         73.64         5.97 o                         
 -26   1   1         45.29         42.69         9.32 o                         
 -24   1   1        251.43        242.86        10.29 o                         
 -22   1   1        640.85        591.34        18.74 o                         
 -20   1   1       1109.58       1067.15        13.52 o                         
 -18   1   1       1920.60       1641.73        21.61 o                         
 -16   1   1       1226.46       1205.85        18.36 o                         
 -14   1   1        937.72        874.20        13.64 o                         
 -12   1   1       5959.64       5112.65        44.67 o                         
 -10   1   1       6483.21       5452.11        47.54 o                         
  -8   1   1       7676.54       6786.73        57.62 o                         
  -6   1   1      20114.13      20306.39       307.75 o                         
  -2   1   1       3073.83       3081.88        42.62 o                         
   0   1   1        551.54        371.54         8.13 o                         
   2   1   1       3063.66       3076.82        52.02 o                         
   4   1   1      71224.40      62783.80      2011.57 o                         
   6   1   1      20450.94      19802.95       285.86 o                         
   8   1   1       7722.07       6830.62        66.44 o                         
  10   1   1       6445.80       5460.04        47.03 o                         
  12   1   1       5985.76       5318.33        45.70 o                         
  14   1   1        956.07        930.77        11.13 o                         
  16   1   1       1255.45       1217.21        25.05 o                         
  18   1   1       1953.91       1753.98        21.21 o                         
  20   1   1       1113.19       1043.87        13.60 o                         
  22   1   1        647.46        612.36        14.00 o                         
  24   1   1        253.99        258.62        11.55 o                         
  26   1   1         45.57         41.33        14.29 o                         
  28   1   1         75.72         70.49         9.39 o                         
  30   1   1         16.59         15.51         6.39 o                         
  32   1   1         12.84         21.34         7.90 o                         
 -33   2   1         14.81          6.23         9.10 o                         
 -31   2   1         18.43          8.54         7.34 o                         
 -29   2   1         11.92         15.48         9.38 o                         
 -27   2   1         64.52         58.61         9.25 o                         
 -25   2   1        280.90        269.33        10.75 o                         
 -23   2   1        785.13        727.41        11.92 o                         
 -21   2   1        474.81        493.36        11.72 o                         
 -19   2   1        348.42        333.97         7.93 o                         
 -17   2   1       2564.88       2237.01        27.79 o                         
 -15   2   1      10370.95       9413.04       117.37 o                         
 -13   2   1       8382.13       7403.83        71.91 o                         
 -11   2   1       7475.90       7767.80        65.78 o                         
  -9   2   1       5227.59       4774.39        41.24 o                         
  -7   2   1      21634.23      18025.59       233.14 o                         
  -5   2   1      70681.48      60164.34      1940.33 o                         
  -1   2   1       2749.04       3127.94        57.60 o                         
   1   2   1       2760.05       2987.40        46.16 o                         
   3   2   1      48371.93      44398.34      2035.32 o                         
   7   2   1      21487.19      17763.04       239.57 o                         
   9   2   1       5347.56       4656.42        50.64 o                         
  11   2   1       7498.60       7491.69        64.02 o                         
  13   2   1       8373.04       7658.29        66.86 o                         
  15   2   1      10460.41       9241.14       113.35 o                         
  17   2   1       2609.26       2440.69        24.32 o                         
  19   2   1        356.18        360.02         7.74 o                         
  21   2   1        475.04        492.87        13.91 o                         
  23   2   1        783.02        760.37        11.35 o                         
  25   2   1        280.94        247.31         8.17 o                         
  27   2   1         65.23         47.71        10.07 o                         
  29   2   1         11.96         14.71         7.69 o                         
  31   2   1         18.62         19.12         6.53 o                         
  33   2   1         14.69          9.60        13.29 o                         
 -34   3   1          5.58          4.61        13.96 o                         
 -32   3   1          8.70         12.54         7.79 o                         
 -30   3   1         51.90         45.30         6.96 o                         
 -28   3   1         26.99         17.68        10.49 o                         
 -26   3   1        184.19        160.78        12.88 o                         
 -24   3   1        319.18        315.71        15.69 o                         
 -22   3   1       1112.19       1175.06        16.79 o                         
 -20   3   1       2157.96       2023.00        25.18 o                         
 -18   3   1       3485.31       3137.72        35.04 o                         
 -16   3   1       5275.55       4831.16        50.28 o                         
 -14   3   1       9638.47       8876.80        97.66 o                         
 -12   3   1       8116.96       7370.44        70.21 o                         
 -10   3   1      18278.81      18816.16       332.51 o                         
  -8   3   1      27129.55      23800.77       318.58 o                         
  -6   3   1      49351.81      48086.77       804.40 o                         
   0   3   1       2641.99       3289.04        38.88 o                         
   6   3   1      48869.32      49985.33       797.12 o                         
   8   3   1      27712.11      23664.16       301.00 o                         
  10   3   1      18201.04      18520.77       232.72 o                         
  12   3   1       8163.22       7232.48        68.42 o                         
  14   3   1       9697.84       9300.97       105.58 o                         
  16   3   1       5290.96       4967.45        51.27 o                         
  18   3   1       3510.45       3064.73        31.70 o                         
  20   3   1       2171.67       2011.91        23.28 o                         
  22   3   1       1113.17       1102.82        14.79 o                         
  24   3   1        323.48        313.76         9.47 o                         
  26   3   1        187.10        162.88         9.82 o                         
  28   3   1         27.31         21.03         7.31 o                         
  30   3   1         52.30         57.19         7.12 o                         
  32   3   1          8.63         14.82         6.92 o                         
 -33   4   1          8.78          8.65        11.06 o                         
 -31   4   1         17.85         21.68         6.82 o                         
 -29   4   1         19.16          4.04        11.51 o                         
 -27   4   1         22.85         22.53        11.31 o                         
 -25   4   1        415.09        374.18        13.35 o                         
 -23   4   1        445.07        449.43        14.55 o                         
 -21   4   1        565.85        596.15        15.04 o                         
 -19   4   1        148.14        144.61         7.63 o                         
 -17   4   1       3519.68       3144.07        36.40 o                         
 -15   4   1       8020.42       6916.19        75.22 o                         
 -13   4   1      13775.49      12758.37       177.02 o                         
 -11   4   1       8016.86       7747.52        85.91 o                         
  -9   4   1       4740.44       4797.54        59.73 o                         
  -7   4   1      26201.33      26525.23       387.78 o                         
  -5   4   1      64669.72      57402.77      1846.99 o                         
   5   4   1      64601.05      62454.01      4500.20 o                         
   7   4   1      26385.30      25521.33       348.30 o                         
   9   4   1       4680.22       4780.76        69.18 o                         
  11   4   1       7989.36       8218.33        78.88 o                         
  13   4   1      13783.84      12238.02       160.83 o                         
  15   4   1       8117.18       7144.51        84.88 o                         
  17   4   1       3551.49       3265.49        38.52 o                         
  19   4   1        149.10        144.50         8.35 o                         
  21   4   1        562.01        608.32        14.72 o                         
  23   4   1        444.36        417.83         9.64 o                         
  25   4   1        416.77        356.74         9.30 o                         
  27   4   1         22.92         13.77        11.19 o                         
  29   4   1         19.62         20.34         8.01 o                         
  31   4   1         17.53         30.29         8.70 o                         
  33   4   1          8.93         13.13        11.37 o                         
 -32   5   1         12.18         16.89         8.93 o                         
 -30   5   1         44.20         33.76         6.85 o                         
 -28   5   1        137.98        112.30         9.99 o                         
 -26   5   1        156.19        160.24         8.96 o                         
 -24   5   1        323.10        310.85         7.84 o                         
 -22   5   1        553.79        555.79        16.72 o                         
 -20   5   1       2362.87       2337.42        25.54 o                         
 -18   5   1       3578.30       3288.45        35.65 o                         
 -16   5   1       6609.93       6234.78        64.70 o                         
 -14   5   1      11064.13      10215.49       108.77 o                         
 -12   5   1      14071.59      12450.61       137.30 o                         
 -10   5   1      15647.26      14862.33       178.18 o                         
  -8   5   1      38269.95      36131.00       444.48 o                         
  -6   5   1      70647.02      63631.61      1140.42 o                         
  -4   5   1      64360.73      57476.77      1339.95 o                         
   0   5   1      68169.78      61928.97      2055.39 o                         
   4   5   1      64400.77      57804.44      1844.51 o                         
   6   5   1      70284.69      61474.96      1501.40 o                         
   8   5   1      37909.12      35437.91       576.06 o                         
  10   5   1      15812.16      14520.78       205.85 o                         
  12   5   1      14071.53      13041.50       166.90 o                         
  14   5   1      10972.31      10433.91       136.28 o                         
  16   5   1       6578.67       6514.97        73.88 o                         
  18   5   1       3594.62       3392.66        40.69 o                         
  20   5   1       2340.73       2380.55        27.62 o                         
  22   5   1        559.52        560.68        12.76 o                         
  24   5   1        323.60        283.22        10.98 o                         
  26   5   1        155.61        136.79         8.57 o                         
  28   5   1        138.53        122.50        18.97 o                         
  30   5   1         43.78         49.08         7.82 o                         
  32   5   1         12.19         16.00        10.00 o                         
 -33   6   1          9.99         12.29        16.14 o                         
 -31   6   1          9.52         11.31         6.51 o                         
 -29   6   1         11.90         15.16         7.24 o                         
 -27   6   1         56.45         54.29        10.22 o                         
 -25   6   1        165.13        167.34        15.01 o                         
 -23   6   1        966.21        959.41        22.20 o                         
 -21   6   1        497.18        504.81        12.13 o                         
 -19   6   1        168.94        143.81         7.99 o                         
 -17   6   1       1492.27       1431.81        17.12 o                         
 -15   6   1       6944.41       6509.83        72.85 o                         
 -13   6   1      16261.03      16421.69       222.77 o                         
 -11   6   1       3731.39       4108.55        37.05 o                         
  -9   6   1       1238.19       1352.59        14.78 o                         
  -7   6   1      29928.29      29185.21       486.31 o                         
  -5   6   1      69669.68      60915.73      1209.10 o                         
  -3   6   1      49932.99      48125.96       789.91 o                         
  -1   6   1      21180.13      20407.57       289.82 o                         
   1   6   1      20819.82      19113.72       267.76 o                         
   3   6   1      50442.43      49154.23      1367.71 o                         
   5   6   1      69982.45      60150.10       886.05 o                         
   7   6   1      29750.73      28399.34       342.56 o                         
   9   6   1       1258.96       1287.07        14.52 o                         
  11   6   1       3701.81       3603.52        35.46 o                         
  13   6   1      16276.44      16802.88       206.04 o                         
  15   6   1       6949.32       6487.16        63.47 o                         
  17   6   1       1500.55       1482.28        17.00 o                         
  19   6   1        172.48        152.67         6.20 o                         
  21   6   1        490.99        449.56        15.90 o                         
  23   6   1        956.21        915.07        14.69 o                         
  25   6   1        164.95        179.02        10.06 o                         
  27   6   1         57.37         52.87        10.46 o                         
  29   6   1         11.65         16.34         9.42 o                         
  31   6   1          9.67          7.45         8.33 o                         
 -32   7   1         16.47          4.10        13.61 o                         
 -30   7   1         33.68         31.02         6.85 o                         
 -28   7   1        100.91        112.82        12.28 o                         
 -26   7   1         73.07        105.36         9.73 o                         
 -24   7   1        239.53        259.10        12.17 o                         
 -22   7   1        637.02        612.63        12.06 o                         
 -20   7   1        502.23        486.77        12.94 o                         
 -18   7   1       1884.71       2152.58        29.37 o                         
 -16   7   1       2958.61       2797.62        33.94 o                         
 -14   7   1       4485.74       4556.32        51.15 o                         
 -12   7   1       7707.91       8155.01        82.84 o                         
 -10   7   1      12349.31      12417.08       116.20 o                         
  -8   7   1      17564.95      16777.09       229.79 o                         
  -6   7   1      29753.37      29463.09       351.00 o                         
  -4   7   1      27242.68      26561.15       449.63 o                         
  -2   7   1      21402.24      18049.01       341.94 o                         
   0   7   1      17491.93      20494.74       239.99 o                         
   2   7   1      21545.80      18073.49       248.29 o                         
   4   7   1      27032.68      25183.82       307.59 o                         
   6   7   1      29903.11      28281.45       339.91 o                         
   8   7   1      17473.80      16223.63       177.01 o                         
  10   7   1      12161.81      13373.32       119.59 o                         
  12   7   1       7605.30       8180.30        81.27 o                         
  14   7   1       4451.82       4520.23        47.40 o                         
  16   7   1       2917.89       2933.55        40.37 o                         
  18   7   1       1858.95       2244.51        28.21 o                         
  20   7   1        498.61        496.27        11.86 o                         
  22   7   1        628.70        594.88        12.70 o                         
  24   7   1        237.16        228.98         9.82 o                         
  26   7   1         72.90         92.92        11.11 o                         
  28   7   1         99.58        111.05        10.52 o                         
  30   7   1         33.24         31.91         6.67 o                         
  32   7   1         16.25         -4.52         9.33 o                         
 -31   8   1         28.50         18.78         6.81 o                         
 -29   8   1          7.19          6.11         6.56 o                         
 -27   8   1         14.39          9.84         6.78 o                         
 -25   8   1        197.84        192.75        11.97 o                         
 -23   8   1        479.91        490.86        11.65 o                         
 -21   8   1        936.04        945.96        15.10 o                         
 -19   8   1        314.98        343.41         7.53 o                         
 -17   8   1       1287.65       1148.05        14.83 o                         
 -15   8   1       6110.81       5671.93        62.22 o                         
 -13   8   1       5617.12       5510.24        55.82 o                         
 -11   8   1       7821.12       7921.11        80.98 o                         
  -9   8   1       3164.17       2894.82        30.07 o                         
  -7   8   1      17298.00      16817.58       176.86 o                         
  -5   8   1      38582.99      35074.52       506.90 o                         
  -3   8   1      29030.91      24114.05       468.61 o                         
  -1   8   1       7124.80       6715.48        63.80 o                         
   1   8   1       7081.74       6771.02        69.95 o                         
   3   8   1      28447.34      23687.93       320.51 o                         
   5   8   1      38945.90      35612.30       415.34 o                         
   7   8   1      17374.30      16176.05       177.05 o                         
   9   8   1       3215.24       3080.44        30.28 o                         
  11   8   1       7806.89       7847.32        70.47 o                         
  13   8   1       5562.77       5337.09        54.30 o                         
  15   8   1       6093.15       5745.40        78.63 o                         
  17   8   1       1294.94       1170.15        14.58 o                         
  19   8   1        312.96        324.80         7.75 o                         
  21   8   1        918.81        949.86        20.92 o                         
  23   8   1        479.22        531.35        15.17 o                         
  25   8   1        199.70        184.39        11.44 o                         
  27   8   1         14.43          8.95         9.59 o                         
  29   8   1          7.27          5.41         6.67 o                         
  31   8   1         28.14         21.82         7.35 o                         
 -32   9   1         11.33          9.33         7.59 o                         
 -30   9   1         40.64         33.76         6.62 o                         
 -28   9   1         34.15         38.60         6.83 o                         
 -26   9   1         34.10         46.52         6.23 o                         
 -24   9   1        113.32        128.61        12.07 o                         
 -22   9   1        267.24        284.28         8.48 o                         
 -20   9   1        450.36        443.50        10.98 o                         
 -18   9   1        202.60        218.41         9.80 o                         
 -16   9   1        397.53        401.50         7.27 o                         
 -14   9   1       1773.49       1809.78        26.03 o                         
 -12   9   1       2760.62       2824.92        30.33 o                         
 -10   9   1       3614.80       3485.46        35.22 o                         
  -8   9   1       3147.17       2959.71        29.55 o                         
  -6   9   1       1322.90       1355.84        14.81 o                         
  -4   9   1       4784.57       4730.57        63.69 o                         
  -2   9   1       5479.39       4879.87        48.07 o                         
   0   9   1        518.87        570.21         6.89 o                         
   2   9   1       5354.99       4558.95        46.92 o                         
   4   9   1       4845.99       4748.63        43.18 o                         
   6   9   1       1301.28       1278.18        14.70 o                         
   8   9   1       3098.24       3005.20        32.83 o                         
  10   9   1       3538.71       3513.40        34.97 o                         
  12   9   1       2710.79       2800.06        30.03 o                         
  14   9   1       1744.20       1758.93        25.38 o                         
  16   9   1        394.66        431.07         8.37 o                         
  18   9   1        200.37        188.42         7.07 o                         
  20   9   1        443.76        427.96        11.32 o                         
  22   9   1        264.31        271.28         8.67 o                         
  24   9   1        111.21        113.68         7.55 o                         
  26   9   1         33.77         46.35        11.47 o                         
  28   9   1         34.12         46.44         7.66 o                         
  30   9   1         40.03         35.73         7.09 o                         
  32   9   1         11.22         29.96        12.75 o                         
 -33  10   1          7.29         14.13        17.23 o                         
 -31  10   1         11.36         18.79         8.04 o                         
 -29  10   1         20.51         18.40         6.92 o                         
 -27  10   1         51.68         40.95        11.51 o                         
 -25  10   1         96.28         99.43        11.56 o                         
 -23  10   1        308.21        321.41         7.68 o                         
 -21  10   1        564.78        557.97        12.33 o                         
 -19  10   1        821.31       1000.58        14.13 o                         
 -17  10   1       1265.19       1308.25        16.97 o                         
 -15  10   1       3946.77       3886.92        40.51 o                         
 -13  10   1       8007.66       8362.35        85.27 o                         
 -11  10   1       1270.54       1288.49        18.08 o                         
  -9  10   1       3631.96       3323.64        35.42 o                         
  -7  10   1      12448.93      12459.82       137.93 o                         
  -5  10   1      16037.54      14949.50       197.53 o                         
  -3  10   1      17334.60      18583.12       251.13 o                         
  -1  10   1       6771.94       5398.98        49.43 o                         
   1  10   1       6806.57       5429.91        53.32 o                         
   3  10   1      17400.70      18271.33       270.05 o                         
   5  10   1      15861.96      14281.51       168.17 o                         
   7  10   1      12654.22      13397.57       136.25 o                         
   9  10   1       3711.49       3649.05        35.84 o                         
  11  10   1       1248.70       1222.83        15.00 o                         
  13  10   1       7988.90       8178.14        78.04 o                         
  15  10   1       3954.19       3809.53        39.84 o                         
  17  10   1       1263.16       1371.50        16.66 o                         
  19  10   1        809.11        958.10        13.78 o                         
  21  10   1        564.78        626.96        10.30 o                         
  23  10   1        309.33        323.51        12.31 o                         
  25  10   1         96.48         95.92        11.31 o                         
  27  10   1         52.83         38.63         8.80 o                         
  29  10   1         20.73         24.73         6.52 o                         
  31  10   1         11.18         17.90         7.52 o                         
 -32  11   1          8.53         -5.82        12.45 o                         
 -30  11   1         30.96         29.42         6.91 o                         
 -28  11   1         43.30         41.63         6.47 o                         
 -26  11   1         36.41         38.17         9.83 o                         
 -24  11   1         46.53         37.64         8.84 o                         
 -22  11   1        446.31        452.83        13.37 o                         
 -20  11   1        467.91        477.20         8.95 o                         
 -18  11   1        671.52        600.97         9.95 o                         
 -16  11   1       1264.47       1221.01        16.53 o                         
 -14  11   1       1381.39       1232.30        19.72 o                         
 -12  11   1       4256.39       4116.41        41.12 o                         
 -10  11   1       1260.30       1269.94        15.11 o                         
  -8  11   1       7538.60       7866.20        69.72 o                         
  -6  11   1       3655.06       4020.11        45.26 o                         
  -4  11   1       7896.84       7613.58        71.37 o                         
  -2  11   1       7564.54       7761.37        73.34 o                         
   0  11   1       3927.77       3866.12        33.69 o                         
   2  11   1       7538.18       7474.46        74.60 o                         
   4  11   1       7936.49       8189.60        69.10 o                         
   6  11   1       3675.36       3663.42        36.08 o                         
   8  11   1       7552.66       7927.87        78.19 o                         
  10  11   1       1281.09       1263.06        15.42 o                         
  12  11   1       4259.51       4168.02        40.89 o                         
  14  11   1       1393.17       1274.94        16.48 o                         
  16  11   1       1288.83       1240.63        16.25 o                         
  18  11   1        681.57        649.09        10.70 o                         
  20  11   1        471.20        462.55        11.37 o                         
  22  11   1        446.57        454.14        10.42 o                         
  24  11   1         47.38         37.76         8.13 o                         
  26  11   1         36.89         33.14        10.92 o                         
  28  11   1         43.43         48.77         8.92 o                         
  30  11   1         31.24         21.48         6.81 o                         
  32  11   1          8.48          8.18        17.40 o                         
 -31  12   1          9.13          9.99         8.01 o                         
 -29  12   1         16.84         19.08         7.01 o                         
 -27  12   1         34.73         35.67         6.97 o                         
 -25  12   1         94.68        100.56        10.02 o                         
 -23  12   1        183.02        195.22         6.88 o                         
 -21  12   1        425.11        453.93        11.43 o                         
 -19  12   1        374.21        383.22        10.60 o                         
 -17  12   1        808.18        804.45        12.22 o                         
 -15  12   1       3047.69       3363.67        43.48 o                         
 -13  12   1       3384.54       3753.29        41.09 o                         
 -11  12   1       4173.51       4165.25        42.50 o                         
  -9  12   1       2763.68       2767.40        29.74 o                         
  -7  12   1       7831.05       8001.09        77.84 o                         
  -5  12   1      14031.67      12435.67       157.26 o                         
  -3  12   1       8001.86       7272.27        77.87 o                         
  -1  12   1       5633.58       5038.98        46.91 o                         
   1  12   1       5612.89       5291.95        51.31 o                         
   3  12   1       7954.59       7148.76        64.19 o                         
   5  12   1      14047.56      12829.86       123.83 o                         
   7  12   1       7938.10       8315.20        83.20 o                         
   9  12   1       2814.41       2866.49        30.70 o                         
  11  12   1       4170.58       4173.38        40.44 o                         
  13  12   1       3379.93       3749.53        37.79 o                         
  15  12   1       3055.03       3338.79        39.96 o                         
  17  12   1        827.02        777.37        12.58 o                         
  19  12   1        378.14        391.60        10.57 o                         
  21  12   1        426.28        444.87        14.07 o                         
  23  12   1        182.74        206.28         8.19 o                         
  25  12   1         96.63         97.12         8.33 o                         
  27  12   1         35.54         21.80         9.94 o                         
  29  12   1         16.95         17.06         6.43 o                         
  31  12   1          9.09          5.64         7.14 o                         
 -30  13   1         26.69         23.70         8.92 o                         
 -28  13   1         40.94         39.27         6.86 o                         
 -26  13   1         85.23         71.70        11.11 o                         
 -24  13   1         55.30         58.25        13.12 o                         
 -22  13   1        243.90        235.80         8.08 o                         
 -20  13   1        778.50        818.73        14.99 o                         
 -18  13   1        963.94       1111.28        14.99 o                         
 -16  13   1       1022.51       1052.71        14.75 o                         
 -14  13   1       2838.88       3040.85        35.57 o                         
 -12  13   1       3330.76       3689.60        37.60 o                         
 -10  13   1       7981.62       8267.17        77.39 o                         
  -8  13   1       5509.40       5411.88        51.94 o                         
  -6  13   1      16333.67      16003.83       200.97 o                         
  -4  13   1      14246.57      12673.56       164.68 o                         
  -2  13   1       8623.36       7507.08        76.56 o                         
   0  13   1      12091.92      11527.07       124.25 o                         
   2  13   1       8636.98       7692.91        73.88 o                         
   4  13   1      14225.71      11994.03       132.78 o                         
   6  13   1      16333.04      16875.19       244.98 o                         
   8  13   1       5563.23       5460.10        55.59 o                         
  10  13   1       7996.67       8297.50        88.56 o                         
  12  13   1       3335.45       3812.55        37.28 o                         
  14  13   1       2860.63       3085.54        35.76 o                         
  16  13   1       1037.69       1086.52        15.00 o                         
  18  13   1        972.70       1081.12        16.22 o                         
  20  13   1        779.71        842.49        12.87 o                         
  22  13   1        242.21        238.01        10.15 o                         
  24  13   1         55.88         54.51         5.85 o                         
  26  13   1         85.55         84.53         8.78 o                         
  28  13   1         41.36         39.43         6.53 o                         
  30  13   1         26.60         30.33         8.25 o                         
 -29  14   1         12.71         10.65         6.90 o                         
 -27  14   1         12.24          6.81         6.88 o                         
 -25  14   1         82.89         79.42        13.95 o                         
 -23  14   1        199.78        223.55         9.45 o                         
 -21  14   1        121.86        133.14        14.26 o                         
 -19  14   1        193.18        185.46        17.06 o                         
 -17  14   1        777.29        819.48        15.35 o                         
 -15  14   1        768.22        791.96        12.75 o                         
 -13  14   1       2885.11       3109.85        37.84 o                         
 -11  14   1       1371.86       1261.85        15.52 o                         
  -9  14   1       1726.57       1828.92        25.74 o                         
  -7  14   1       4476.93       4560.51        48.91 o                         
  -5  14   1      11010.58       9676.90       112.02 o                         
  -3  14   1       9750.79       8689.71       101.71 o                         
  -1  14   1        880.67        886.58        10.83 o                         
   1  14   1        863.06        920.56        12.55 o                         
   3  14   1       9706.11       9382.29        96.25 o                         
   5  14   1      11110.25      10467.15       116.14 o                         
   7  14   1       4510.26       4547.48        51.62 o                         
   9  14   1       1755.04       1754.99        20.51 o                         
  11  14   1       1360.48       1244.20        19.58 o                         
  13  14   1       2864.11       3123.63        35.73 o                         
  15  14   1        774.39        763.31        13.00 o                         
  17  14   1        786.22        756.74        12.50 o                         
  19  14   1        197.76        188.50         7.20 o                         
  21  14   1        119.24        126.12         6.20 o                         
  23  14   1        201.12        229.03         8.06 o                         
  25  14   1         83.37         76.01         9.83 o                         
  27  14   1         12.37         11.38         8.40 o                         
  29  14   1         12.70         10.96         7.40 o                         
 -30  15   1          9.21         -1.38        12.16 o                         
 -28  15   1         32.54         29.32         7.53 o                         
 -26  15   1         28.21         26.66         6.87 o                         
 -24  15   1        135.73        152.58        12.78 o                         
 -22  15   1         93.93        100.71        11.72 o                         
 -20  15   1        433.79        511.67        11.82 o                         
 -18  15   1        774.93        895.16        13.50 o                         
 -16  15   1       1636.46       1834.28        25.85 o                         
 -14  15   1        736.31        813.48        12.42 o                         
 -12  15   1       3104.96       3327.51        42.17 o                         
 -10  15   1       3941.38       3866.58        39.97 o                         
  -8  15   1       6158.57       5640.41        71.20 o                         
  -6  15   1       6844.44       6441.69        69.07 o                         
  -4  15   1       8126.40       6908.07        76.83 o                         
  -2  15   1      10349.84       9423.57       115.76 o                         
   0  15   1       4819.16       4531.01        40.57 o                         
   2  15   1      10259.28       9328.13       126.41 o                         
   4  15   1       8037.51       7085.12        70.51 o                         
   6  15   1       6842.36       6520.39        66.63 o                         
   8  15   1       6181.69       5891.00        66.11 o                         
  10  15   1       3932.79       3799.99        38.16 o                         
  12  15   1       3096.75       3242.80        47.99 o                         
  14  15   1        729.33        768.62        18.47 o                         
  16  15   1       1630.90       1737.19        26.94 o                         
  18  15   1        775.36        915.31        15.18 o                         
  20  15   1        429.15        460.65         9.70 o                         
  22  15   1         92.45        112.11         7.63 o                         
  24  15   1        134.48        165.31         8.84 o                         
  26  15   1         28.20         26.13         6.16 o                         
  28  15   1         32.19         28.10         6.95 o                         
  30  15   1          9.11         -0.72         8.56 o                         
 -29  16   1          3.74         -0.68        12.05 o                         
 -27  16   1         16.31         12.67         6.40 o                         
 -25  16   1         25.14         24.41         8.01 o                         
 -23  16   1        192.10        212.86         8.52 o                         
 -21  16   1         99.78        115.72        12.11 o                         
 -19  16   1         32.11         42.94         7.90 o                         
 -17  16   1        398.10        439.61         9.25 o                         
 -15  16   1       1620.99       1832.31        27.34 o                         
 -13  16   1       1067.77       1083.86        14.54 o                         
 -11  16   1       1357.75       1260.34        16.85 o                         
  -9  16   1        401.19        403.39         8.43 o                         
  -7  16   1       2875.60       2807.94        42.25 o                         
  -5  16   1       6660.45       6151.66        67.52 o                         
  -3  16   1       5221.12       4807.91        62.12 o                         
  -1  16   1       1305.18       1245.19        15.26 o                         
   1  16   1       1275.24       1175.90        23.23 o                         
   3  16   1       5209.15       4937.57        45.75 o                         
   5  16   1       6699.87       6493.60        65.65 o                         
   7  16   1       2918.26       2936.19        34.27 o                         
   9  16   1        404.82        419.22         7.40 o                         
  11  16   1       1332.40       1194.50        16.17 o                         
  13  16   1       1052.36       1047.66        15.85 o                         
  15  16   1       1624.41       1739.33        24.49 o                         
  17  16   1        403.96        454.99        11.53 o                         
  19  16   1         32.19         23.46        10.18 o                         
  21  16   1         97.96        122.71         9.62 o                         
  23  16   1        188.79        207.14        14.47 o                         
  25  16   1         25.52         27.45         6.43 o                         
  27  16   1         16.67          9.30         6.77 o                         
  29  16   1          3.67         -5.19         8.13 o                         
 -28  17   1          2.01          3.54         7.18 o                         
 -26  17   1         18.97         18.61         7.28 o                         
 -24  17   1          6.41          2.68         7.80 o                         
 -22  17   1        226.01        276.22        13.97 o                         
 -20  17   1        207.98        224.44         8.97 o                         
 -18  17   1        366.69        433.60        11.08 o                         
 -16  17   1        404.78        448.00        13.70 o                         
 -14  17   1        808.97        839.62        15.38 o                         
 -12  17   1        868.11        836.88        12.54 o                         
 -10  17   1       1336.17       1318.95        16.64 o                         
  -8  17   1       1278.85       1151.87        15.79 o                         
  -6  17   1       1579.56       1433.18        16.94 o                         
  -4  17   1       3427.20       3190.70        33.06 o                         
  -2  17   1       2550.58       2283.56        26.40 o                         
   0  17   1       1738.24       1449.13        16.35 o                         
   2  17   1       2509.02       2383.10        29.90 o                         
   4  17   1       3398.68       3244.56        38.03 o                         
   6  17   1       1572.61       1483.86        17.99 o                         
   8  17   1       1272.28       1142.99        14.76 o                         
  10  17   1       1339.30       1389.07        17.22 o                         
  12  17   1        848.04        736.12        21.34 o                         
  14  17   1        798.14        730.03        13.03 o                         
  16  17   1        398.67        432.92        15.29 o                         
  18  17   1        363.53        377.01         8.83 o                         
  20  17   1        204.74        269.10        15.44 o                         
  22  17   1        221.78        285.80         8.51 o                         
  24  17   1          6.33          3.73        18.35 o                         
  26  17   1         18.68         19.02         6.79 o                         
  28  17   1          1.98         10.28         6.45 o                         
 -27  18   1          7.58          8.69         7.49 o                         
 -25  18   1         55.59         54.40         7.01 o                         
 -23  18   1         37.19         40.81        12.27 o                         
 -21  18   1        221.65        226.45         8.98 o                         
 -19  18   1        219.12        236.40         9.57 o                         
 -17  18   1        347.11        421.49        11.48 o                         
 -15  18   1        799.57        895.00        15.19 o                         
 -13  18   1       1010.82       1094.49        15.26 o                         
 -11  18   1        650.48        607.05        13.79 o                         
  -9  18   1        200.53        212.45         5.55 o                         
  -7  18   1       1956.60       2114.81        23.51 o                         
  -5  18   1       3483.82       3308.23        36.51 o                         
  -3  18   1       3499.93       3073.73        34.19 o                         
  -1  18   1       1883.74       1700.14        20.77 o                         
   1  18   1       1852.27       1719.58        30.81 o                         
   3  18   1       3474.81       3047.34        30.61 o                         
   5  18   1       3469.72       3420.47        34.94 o                         
   7  18   1       1984.38       2237.90        24.58 o                         
   9  18   1        202.14        193.63         5.57 o                         
  11  18   1        641.48        634.23        10.32 o                         
  13  18   1       1000.83       1070.81        14.92 o                         
  15  18   1        799.48        914.97        13.86 o                         
  17  18   1        349.41        393.55        11.06 o                         
  19  18   1        218.93        240.72        11.53 o                         
  21  18   1        219.65        222.15        13.17 o                         
  23  18   1         36.86         44.23         9.11 o                         
  25  18   1         55.87         63.14         7.48 o                         
  27  18   1          7.75         12.02         6.96 o                         
  29  18   1          4.96          1.34        20.21 o                         
 -28  19   1          5.98          1.17        13.96 o                         
 -26  19   1          5.35          0.41         6.75 o                         
 -24  19   1         29.86         32.99         6.78 o                         
 -22  19   1         49.33         55.06        13.10 o                         
 -20  19   1        144.03        165.43        10.32 o                         
 -18  19   1        221.77        228.44        14.69 o                         
 -16  19   1         37.61         32.26         7.40 o                         
 -14  19   1        207.30        186.23         7.07 o                         
 -12  19   1        389.07        382.84         9.50 o                         
 -10  19   1        827.90        978.05        14.10 o                         
  -8  19   1        318.12        349.15         7.64 o                         
  -6  19   1        161.19        150.99         7.97 o                         
  -4  19   1        137.78        139.05         6.81 o                         
  -2  19   1        342.63        344.43         8.14 o                         
   0  19   1        229.11        232.18         5.97 o                         
   2  19   1        335.23        360.43        11.98 o                         
   4  19   1        136.91        141.21         7.89 o                         
   6  19   1        157.97        155.08         7.97 o                         
   8  19   1        319.45        320.37        11.82 o                         
  10  19   1        839.59        965.38        13.60 o                         
  12  19   1        385.42        389.15        10.31 o                         
  14  19   1        202.56        183.21         9.43 o                         
  16  19   1         37.41         21.82         6.22 o                         
  18  19   1        222.36        253.22        12.79 o                         
  20  19   1        141.85        158.62        11.42 o                         
  22  19   1         49.55         54.46         7.60 o                         
  24  19   1         29.67         30.60        10.47 o                         
  26  19   1          5.43         11.89         7.01 o                         
  28  19   1          5.98          5.16        16.65 o                         
 -29  20   1          5.91         -8.45         8.45 o                         
 -27  20   1          7.65        -11.96        11.96 o                         
 -25  20   1         11.80         17.42         6.91 o                         
 -23  20   1         96.66         96.24         9.90 o                         
 -21  20   1         82.46         83.02         9.64 o                         
 -19  20   1        144.82        170.29        10.13 o                         
 -17  20   1        222.65        237.81         9.75 o                         
 -15  20   1        425.61        499.98         9.75 o                         
 -13  20   1        779.10        804.56        12.85 o                         
 -11  20   1        476.49        482.61        10.81 o                         
  -9  20   1        442.16        434.90        11.10 o                         
  -7  20   1        478.55        487.92        15.27 o                         
  -5  20   1       2380.21       2343.61        29.68 o                         
  -3  20   1       2129.49       2019.78        25.05 o                         
  -1  20   1       1123.18       1097.31        19.35 o                         
   1  20   1       1118.68       1057.86        15.48 o                         
   3  20   1       2116.19       2013.27        22.25 o                         
   5  20   1       2401.95       2377.88        25.49 o                         
   7  20   1        481.80        485.04         8.59 o                         
   9  20   1        448.56        418.93        10.40 o                         
  11  20   1        472.74        464.91        11.83 o                         
  13  20   1        778.31        820.53        13.88 o                         
  15  20   1        429.73        474.77         9.87 o                         
  17  20   1        226.60        271.90        10.84 o                         
  19  20   1        146.82        151.45        10.84 o                         
  21  20   1         81.48         87.72         8.17 o                         
  23  20   1         97.14        109.65         7.04 o                         
  25  20   1         12.01         12.97         8.86 o                         
  27  20   1          7.82          2.17        10.30 o                         
 -28  21   1          9.16          1.55        12.92 o                         
 -26  21   1          5.60          2.36        16.08 o                         
 -24  21   1         15.10         25.93         7.96 o                         
 -22  21   1         53.87         50.67         9.19 o                         
 -20  21   1         85.69         84.46        11.83 o                         
 -18  21   1        212.69        226.17        11.02 o                         
 -16  21   1        109.61        109.62         6.25 o                         
 -14  21   1        116.04        133.59         7.51 o                         
 -12  21   1        424.64        451.53        16.32 o                         
 -10  21   1        588.70        562.56        10.87 o                         
  -8  21   1        912.02        968.37        19.47 o                         
  -6  21   1        448.16        485.89        11.40 o                         
  -4  21   1        579.22        584.51        11.06 o                         
  -2  21   1        469.53        485.34        16.05 o                         
   0  21   1        661.08        635.50        10.23 o                         
   2  21   1        469.69        500.24        10.91 o                         
   4  21   1        583.51        605.96        11.26 o                         
   6  21   1        453.31        450.07        10.92 o                         
   8  21   1        928.39        945.27        15.42 o                         
  10  21   1        589.85        617.65        10.40 o                         
  12  21   1        423.19        443.91        14.69 o                         
  14  21   1        118.52        130.69        10.04 o                         
  16  21   1        111.70        117.55        11.50 o                         
  18  21   1        214.63        226.60        10.32 o                         
  20  21   1         86.66         97.21         7.25 o                         
  22  21   1         53.73         46.23         7.40 o                         
  24  21   1         15.39         15.74         7.13 o                         
  26  21   1          5.72          6.70        11.64 o                         
 -27  22   1          3.88         16.56        13.71 o                         
 -25  22   1         14.31          8.48         8.95 o                         
 -23  22   1         21.85         31.88         7.27 o                         
 -21  22   1         54.41         57.63         8.80 o                         
 -19  22   1         50.19         42.62         7.03 o                         
 -17  22   1        227.87        280.73        11.96 o                         
 -15  22   1         96.83         97.40         8.06 o                         
 -13  22   1        246.05        249.13         8.84 o                         
 -11  22   1        451.05        442.68        13.61 o                         
  -9  22   1        252.57        286.48        13.77 o                         
  -7  22   1        597.79        614.32        19.23 o                         
  -5  22   1        586.35        563.89        12.45 o                         
  -3  22   1       1122.47       1159.86        16.73 o                         
  -1  22   1        649.80        600.51        14.27 o                         
   1  22   1        643.17        602.34        12.77 o                         
   3  22   1       1120.49       1100.00        22.94 o                         
   5  22   1        580.59        561.97        14.52 o                         
   7  22   1        605.34        577.67        13.17 o                         
   9  22   1        255.24        268.75        10.10 o                         
  11  22   1        450.79        439.94        10.72 o                         
  13  22   1        247.30        222.92         8.16 o                         
  15  22   1         98.73        114.85         8.26 o                         
  17  22   1        232.27        277.61        12.52 o                         
  19  22   1         50.06         56.35        11.03 o                         
  21  22   1         54.52         48.36         7.34 o                         
  23  22   1         21.70         23.54         7.03 o                         
  25  22   1         14.64         14.09        19.29 o                         
  27  22   1          3.90          3.31        12.54 o                         
 -24  23   1          8.32          7.46        10.26 o                         
 -22  23   1         21.36         25.97         6.63 o                         
 -20  23   1         96.92        105.85         7.16 o                         
 -18  23   1         43.26         36.11         7.19 o                         
 -16  23   1        188.45        213.25        13.56 o                         
 -14  23   1        210.47        227.96         9.59 o                         
 -12  23   1        178.23        205.35        10.16 o                         
 -10  23   1        309.33        340.69        11.41 o                         
  -8  23   1        486.32        488.24        12.39 o                         
  -6  23   1        943.11        971.58        16.57 o                         
  -4  23   1        443.17        420.08         9.91 o                         
  -2  23   1        771.83        733.31        14.82 o                         
   0  23   1        673.11        684.71        11.33 o                         
   2  23   1        774.80        776.69        15.84 o                         
   4  23   1        443.26        421.15         9.97 o                         
   6  23   1        952.44        945.47        20.98 o                         
   8  23   1        487.88        526.19        13.85 o                         
  10  23   1        308.04        321.73        16.26 o                         
  12  23   1        178.63        209.99        14.86 o                         
  14  23   1        209.24        222.76        12.84 o                         
  16  23   1        191.67        196.23        11.92 o                         
  18  23   1         43.69         47.36         6.97 o                         
  20  23   1         96.47        100.66         7.87 o                         
  22  23   1         21.45         26.16         7.70 o                         
  24  23   1          8.37          3.87         9.44 o                         
 -25  24   1          2.66         23.31        21.76 o                         
 -23  24   1          7.82          4.85         9.18 o                         
 -21  24   1         15.89         13.94         7.17 o                         
 -19  24   1         32.28         38.23         6.81 o                         
 -17  24   1          6.33         12.40         6.48 o                         
 -15  24   1        133.26        149.56        10.65 o                         
 -13  24   1         53.51         57.28        10.44 o                         
 -11  24   1         48.32         42.09        11.36 o                         
  -9  24   1        106.52        124.07         9.95 o                         
  -7  24   1        239.31        262.12        12.79 o                         
  -5  24   1        307.70        311.61        11.75 o                         
  -3  24   1        341.54        327.99        12.89 o                         
  -1  24   1        267.61        260.13        10.82 o                         
   1  24   1        265.00        244.35         7.44 o                         
   3  24   1        337.40        307.92        11.19 o                         
   5  24   1        306.68        296.27         9.02 o                         
   7  24   1        241.08        236.81        11.45 o                         
   9  24   1        108.47        121.59        11.33 o                         
  11  24   1         47.49         45.97         7.65 o                         
  13  24   1         53.08         63.59        10.75 o                         
  15  24   1        134.63        150.06        12.90 o                         
  17  24   1          6.41          4.36         6.51 o                         
  19  24   1         32.48         37.12         7.28 o                         
  21  24   1         15.59         14.15         7.47 o                         
  23  24   1          7.78          5.01         6.98 o                         
 -22  25   1         15.21          7.34         8.13 o                         
 -20  25   1         13.00          9.90         7.30 o                         
 -18  25   1         54.91         58.97         7.47 o                         
 -16  25   1         26.79         32.01         9.67 o                         
 -14  25   1         77.30         67.26        10.23 o                         
 -12  25   1         97.32         85.81         7.45 o                         
 -10  25   1         91.99         97.78         7.43 o                         
  -8  25   1        205.17        182.90         6.88 o                         
  -6  25   1        165.57        163.87         7.05 o                         
  -4  25   1        397.77        360.80         8.46 o                         
  -2  25   1        304.34        264.45        11.83 o                         
   0  25   1        383.36        331.69        13.21 o                         
   2  25   1        303.86        257.61        12.39 o                         
   4  25   1        395.79        356.99        10.08 o                         
   6  25   1        165.84        172.07        14.57 o                         
   8  25   1        203.13        183.18        12.12 o                         
  10  25   1         91.85        102.82        10.84 o                         
  12  25   1         95.35         86.99        12.06 o                         
  14  25   1         76.91         77.29         8.58 o                         
  16  25   1         26.46         33.41         7.02 o                         
  18  25   1         54.68         55.38         6.96 o                         
  20  25   1         12.77          0.92         7.00 o                         
  22  25   1         14.88          9.54         7.80 o                         
  24  25   1          2.45          8.92        13.70 o                         
 -21  26   1          5.99          2.00         7.41 o                         
 -19  26   1          5.74          8.00         7.00 o                         
 -17  26   1         19.97         14.76         6.66 o                         
 -15  26   1         26.72         26.44        10.41 o                         
 -13  26   1         79.66         76.41         7.80 o                         
 -11  26   1         34.71         38.88         8.19 o                         
  -9  26   1         30.98         43.26         8.94 o                         
  -7  26   1         68.34         90.63         7.32 o                         
  -5  26   1        164.87        140.61        16.79 o                         
  -3  26   1        187.06        172.44        11.01 o                         
  -1  26   1         46.01         52.89        10.59 o                         
   1  26   1         45.77         46.92         7.50 o                         
   3  26   1        184.10        155.13        10.57 o                         
   5  26   1        165.02        144.54         9.67 o                         
   7  26   1         68.45         88.17        11.87 o                         
   9  26   1         31.29         49.63        16.72 o                         
  11  26   1         34.26         50.14        10.53 o                         
  13  26   1         79.46         93.41         6.74 o                         
  15  26   1         26.77         27.11         6.84 o                         
  17  26   1         20.30         20.92         7.15 o                         
  19  26   1          5.66          7.72         6.85 o                         
  21  26   1          5.87         10.05         9.44 o                         
 -20  27   1          7.67         -2.40        13.16 o                         
 -18  27   1          8.26          9.53         7.04 o                         
 -16  27   1         14.94         22.28         7.12 o                         
 -14  27   1         12.03          8.96         6.85 o                         
 -12  27   1         31.64         36.14        12.88 o                         
 -10  27   1         50.65         41.68        10.77 o                         
  -8  27   1         12.45         17.51         6.66 o                         
  -6  27   1         58.64         60.78         9.99 o                         
  -4  27   1         25.70         20.07        10.96 o                         
  -2  27   1         62.70         65.24         7.96 o                         
   0  27   1         81.41         87.47         9.89 o                         
   2  27   1         61.84         53.84        14.82 o                         
   4  27   1         25.58         24.67        13.39 o                         
   6  27   1         57.60         54.85        10.84 o                         
   8  27   1         12.41          4.12         8.98 o                         
  10  27   1         49.54         45.19         6.66 o                         
  12  27   1         30.92         39.60         8.04 o                         
  14  27   1         11.89          7.26         8.33 o                         
  16  27   1         14.62         20.33         7.34 o                         
  18  27   1          8.08         -6.53         7.04 o                         
  20  27   1          7.50         30.90        20.38 o                         
  22  27   1          4.30         -4.61        19.54 o                         
 -17  28   1          2.43          3.81         8.16 o                         
 -15  28   1         31.58         34.02         7.46 o                         
 -13  28   1         40.40         37.77         6.74 o                         
 -11  28   1         40.23         41.41         6.92 o                         
  -9  28   1         33.32         32.52         8.92 o                         
  -7  28   1         97.12        103.03        11.04 o                         
  -5  28   1        140.40        123.77        19.10 o                         
  -3  28   1         29.60         19.23        13.77 o                         
  -1  28   1         75.74         73.01         8.58 o                         
   1  28   1         75.37         75.50         8.37 o                         
   3  28   1         29.16         26.03         8.46 o                         
   5  28   1        139.74        116.92         8.97 o                         
   7  28   1         98.40        101.09        16.32 o                         
   9  28   1         33.38         41.85         6.98 o                         
  11  28   1         40.16         38.76         6.69 o                         
  13  28   1         39.99         38.93         6.94 o                         
  15  28   1         31.92         33.33         7.67 o                         
  17  28   1          2.47         -0.88         7.40 o                         
 -16  29   1          3.54          7.76         8.88 o                         
 -14  29   1         11.67         14.06         9.30 o                         
 -12  29   1         17.45          8.03         7.61 o                         
 -10  29   1         19.36         23.85         6.62 o                         
  -8  29   1          7.42         14.75         6.39 o                         
  -6  29   1         11.59          7.34         7.13 o                         
  -4  29   1         19.89         16.86         6.80 o                         
  -2  29   1         12.97         17.63         6.29 o                         
   0  29   1         15.52         13.55        12.56 o                         
   2  29   1         12.94         20.81         8.24 o                         
   4  29   1         19.44         13.15        15.18 o                         
   6  29   1         11.84          7.22        10.75 o                         
   8  29   1          7.36         10.35         6.27 o                         
  10  29   1         19.15         23.44         6.83 o                         
  12  29   1         17.34         25.72         7.02 o                         
  14  29   1         11.68         10.42         7.54 o                         
  16  29   1          3.60          2.60         8.67 o                         
 -15  30   1          8.85        -10.62        10.62 o                         
 -13  30   1         26.54         21.70         8.28 o                         
 -11  30   1         30.21         27.31         7.00 o                         
  -9  30   1         40.00         39.10         7.35 o                         
  -7  30   1         35.13         31.09         6.62 o                         
  -5  30   1         41.49         36.61         6.63 o                         
  -3  30   1         53.80         52.27         6.64 o                         
  -1  30   1         16.98         19.38         6.23 o                         
   1  30   1         16.92         20.08         6.99 o                         
   3  30   1         53.42         41.11         6.46 o                         
   5  30   1         41.97         33.34         7.16 o                         
   7  30   1         35.56         30.14         6.64 o                         
   9  30   1         40.61         27.94         6.63 o                         
  11  30   1         29.94         33.16         6.54 o                         
  13  30   1         26.61         33.21        11.49 o                         
  15  30   1          8.95          8.35        11.60 o                         
 -12  31   1          9.25         14.65         8.78 o                         
 -10  31   1         12.59         19.30         9.29 o                         
  -8  31   1         27.84         32.68         8.03 o                         
  -6  31   1          9.88         12.18         6.28 o                         
  -4  31   1         17.98         19.88        13.51 o                         
  -2  31   1         17.38         11.82         6.77 o                         
   0  31   1         38.02         29.80         7.38 o                         
   2  31   1         17.22         15.65         7.98 o                         
   4  31   1         18.31         22.05         6.59 o                         
   6  31   1          9.75          2.11         6.72 o                         
   8  31   1         28.17         16.43         7.02 o                         
  10  31   1         12.78         10.63         7.91 o                         
  12  31   1          9.29          7.06         8.03 o                         
  14  31   1          6.52         24.87        16.98 o                         
 -11  32   1          8.78         13.38        16.31 o                         
  -9  32   1         11.40         17.31        12.49 o                         
  -7  32   1         16.39         12.85         7.37 o                         
  -5  32   1         13.05          9.48         7.32 o                         
  -3  32   1          7.88          2.61         6.77 o                         
  -1  32   1         12.89         11.26         8.09 o                         
   1  32   1         12.71         18.32        15.93 o                         
   3  32   1          7.98          3.81         7.05 o                         
   5  32   1         13.04          8.89         8.68 o                         
   7  32   1         16.63          9.50        10.29 o                         
   9  32   1         11.52         17.84        11.13 o                         
  11  32   1          8.81          0.78        10.99 o                         
  -6  33   1         10.22         21.39        17.95 o                         
  -4  33   1          8.57          0.59        14.34 o                         
  -2  33   1         15.65         14.89        18.53 o                         
   0  33   1          8.39         38.70        20.30 o                         
   2  33   1         15.76          0.35        11.08 o                         
   4  33   1          8.42         16.05        12.25 o                         
   6  33   1         10.31          8.81        21.97 o                         
   0   0   2       1275.41       1160.61        18.12 o                         
   2   0   2       2415.04       2134.94        22.51 o                         
   4   0   2      24476.39      23407.50       301.28 o                         
   6   0   2      60554.10      65663.45      1121.55 o                         
  10   0   2      76008.62      74405.69      2357.34 o                         
  12   0   2      49059.63      49864.93      1187.30 o                         
  14   0   2      15646.98      15625.11       230.95 o                         
  16   0   2        745.53        703.79        11.12 o                         
  18   0   2        199.87        173.41         5.42 o                         
  20   0   2         63.34         57.32        10.24 o                         
  22   0   2        223.40        223.73         5.95 o                         
  24   0   2         63.33         73.84         7.31 o                         
  26   0   2        712.51        646.70        12.47 o                         
  28   0   2        241.71        197.34         7.05 o                         
  30   0   2         86.34         87.53         6.74 o                         
  32   0   2         19.38         21.44         9.59 o                         
 -33   1   2          3.72          4.29         7.21 o                         
 -31   1   2          3.40         -5.39         7.15 o                         
 -29   1   2         14.56         13.81         6.07 o                         
 -27   1   2         42.97         46.08        15.29 o                         
 -25   1   2         71.26         71.11         8.45 o                         
 -23   1   2        132.69        141.57         7.21 o                         
 -21   1   2         90.87         89.12         5.83 o                         
 -19   1   2        550.07        538.99         8.77 o                         
 -17   1   2       1689.76       1458.68        16.37 o                         
 -15   1   2       2588.30       2431.65        31.33 o                         
 -13   1   2       1900.52       2035.02        27.15 o                         
 -11   1   2       2553.99       2373.67        27.86 o                         
  -9   1   2       1283.18       1223.51        17.14 o                         
  -7   1   2       4052.34       3705.12        43.50 o                         
  -5   1   2      12302.08      12320.59       164.23 o                         
  -3   1   2      12579.20      11207.30        97.09 o                         
  -1   1   2      24709.08      25799.06       320.82 o                         
   1   1   2      24717.45      26780.60       322.36 o                         
   3   1   2      12801.66      11452.51       107.88 o                         
   5   1   2      12210.95      11892.54       127.59 o                         
   7   1   2       3988.34       3711.04        40.36 o                         
   9   1   2       1307.25       1330.13        22.05 o                         
  11   1   2       2544.57       2293.85        34.44 o                         
  13   1   2       1934.69       1988.81        41.83 o                         
  15   1   2       2562.33       2395.17        28.02 o                         
  17   1   2       1672.64       1465.87        18.16 o                         
  19   1   2        549.08        523.21         9.41 o                         
  21   1   2         91.21         84.12         6.13 o                         
  23   1   2        133.42        120.25         8.07 o                         
  25   1   2         70.19         71.75        11.37 o                         
  27   1   2         42.72         34.26        12.37 o                         
  29   1   2         14.90         29.13        12.41 o                         
  31   1   2          3.35         -6.46         7.16 o                         
  33   1   2          3.70         12.78         9.36 o                         
 -32   2   2         13.08          6.69         7.50 o                         
 -30   2   2         80.28         67.42        10.37 o                         
 -28   2   2        234.57        249.08         9.16 o                         
 -26   2   2        210.17        189.14        15.21 o                         
 -24   2   2        620.70        572.24        13.07 o                         
 -22   2   2         59.71         55.33         6.54 o                         
 -20   2   2        305.52        304.43         6.34 o                         
 -18   2   2        196.81        186.11         4.46 o                         
 -16   2   2        362.63        350.93         8.35 o                         
 -14   2   2       6037.29       5492.15        54.69 o                         
 -12   2   2      31046.82      29649.66       389.94 o                         
 -10   2   2      80917.98      75994.83      2407.66 o                         
  -8   2   2      66404.79      66719.30       947.36 o                         
  -6   2   2      46752.62      48456.45       787.52 o                         
  -4   2   2      15085.11      15258.34       165.33 o                         
  -2   2   2       1777.26       1547.96        21.03 o                         
   0   2   2       2370.52       2102.68        22.05 o                         
   2   2   2       1779.45       1711.09        26.33 o                         
   4   2   2      15035.20      15165.31       173.69 o                         
   6   2   2      46738.73      47860.41      1046.22 o                         
   8   2   2      66188.28      64924.96      1100.63 o                         
  10   2   2      80284.06      81021.09      5864.11 o                         
  12   2   2      31025.55      30815.71       489.29 o                         
  14   2   2       5970.62       5406.73        64.26 o                         
  16   2   2        356.93        374.01         8.23 o                         
  18   2   2        198.23        190.95         7.54 o                         
  20   2   2        302.26        308.03         6.08 o                         
  22   2   2         60.11         51.73         8.00 o                         
  24   2   2        613.36        528.82        10.08 o                         
  26   2   2        207.69        187.24         7.74 o                         
  28   2   2        231.95        231.99        12.65 o                         
  30   2   2         80.64         62.24         8.91 o                         
  32   2   2         12.92          2.81         7.55 o                         
  34   2   2          1.71          7.09         9.48 o                         
 -31   3   2          3.43          1.35         6.76 o                         
 -29   3   2          4.36          1.97         6.50 o                         
 -27   3   2         53.70         62.28         9.87 o                         
 -25   3   2        187.82        199.30         9.17 o                         
 -23   3   2        225.22        205.58        11.70 o                         
 -21   3   2        199.88        209.55         8.70 o                         
 -19   3   2        517.90        474.80         9.40 o                         
 -17   3   2        934.14        885.69        22.15 o                         
 -15   3   2       1477.24       1489.73        16.11 o                         
 -13   3   2       2316.03       2302.68        24.91 o                         
 -11   3   2       1406.82       1264.39        19.01 o                         
  -9   3   2       9686.70       8822.30        80.08 o                         
  -7   3   2       2943.74       2500.51        29.92 o                         
  -5   3   2       2648.24       2791.00        43.01 o                         
  -3   3   2       1171.41       1004.78        16.83 o                         
  -1   3   2      12820.51      11425.07       102.52 o                         
   1   3   2      12597.39      11194.21       104.36 o                         
   3   3   2       1172.44       1061.66        19.68 o                         
   5   3   2       2603.60       2771.20        46.05 o                         
   7   3   2       2954.40       2449.46        31.12 o                         
   9   3   2       9663.13       8817.28        95.58 o                         
  11   3   2       1384.38       1234.60        17.00 o                         
  13   3   2       2264.35       2386.89        30.25 o                         
  15   3   2       1443.53       1421.88        22.36 o                         
  17   3   2        919.73        824.71        19.21 o                         
  19   3   2        507.97        453.14        14.83 o                         
  21   3   2        196.34        196.93         8.26 o                         
  23   3   2        225.48        214.06         9.33 o                         
  25   3   2        189.78        169.16         7.46 o                         
  27   3   2         54.51         61.31        12.69 o                         
  29   3   2          4.37          3.83         7.26 o                         
  31   3   2          3.43         -2.10         7.34 o                         
  33   3   2          6.21         10.82        10.56 o                         
 -32   4   2          5.75         -3.27        13.48 o                         
 -30   4   2         48.56         47.29         6.55 o                         
 -28   4   2        112.84        117.06         6.67 o                         
 -26   4   2        133.22        155.91         9.20 o                         
 -24   4   2        263.29        264.03        10.43 o                         
 -22   4   2        172.04        154.12         7.20 o                         
 -20   4   2       1362.58       1255.53        17.93 o                         
 -18   4   2       1082.96       1067.27        12.91 o                         
 -16   4   2        948.20        926.96        11.19 o                         
 -14   4   2        806.76        765.40         9.70 o                         
 -12   4   2      11156.82      11001.45       110.24 o                         
 -10   4   2      30477.50      28611.12       382.02 o                         
  -8   4   2      32611.85      33796.99       470.25 o                         
  -6   4   2      16408.71      16981.07       256.20 o                         
  -4   4   2        957.55        912.07        13.26 o                         
  -2   4   2      15268.87      15234.30       167.93 o                         
   0   4   2      23971.34      23204.69       281.75 o                         
   2   4   2      15317.28      15140.20       165.09 o                         
   4   4   2        958.94       1024.45        16.88 o                         
   6   4   2      16144.45      16094.63       415.75 o                         
   8   4   2      32340.41      32320.65       515.57 o                         
  10   4   2      30443.53      28733.08       450.56 o                         
  12   4   2      10979.01      10905.75       123.53 o                         
  14   4   2        810.53        924.04        15.47 o                         
  16   4   2        958.32        951.30        17.67 o                         
  18   4   2       1084.10       1028.78        12.73 o                         
  20   4   2       1378.69       1300.04        16.00 o                         
  22   4   2        174.05        155.75         9.13 o                         
  24   4   2        259.20        247.18         8.23 o                         
  26   4   2        130.38        145.67        12.69 o                         
  28   4   2        111.87        107.66         7.39 o                         
  30   4   2         47.47         49.63         7.23 o                         
  32   4   2          5.72          7.22        10.42 o                         
 -31   5   2          1.61          0.25         8.18 o                         
 -29   5   2         20.23         20.52         8.07 o                         
 -27   5   2         53.63         61.88         7.73 o                         
 -25   5   2        275.16        253.19         7.27 o                         
 -23   5   2        129.88        124.34         8.78 o                         
 -21   5   2        190.82        193.74        10.01 o                         
 -19   5   2        272.83        283.58         8.28 o                         
 -17   5   2        960.85       1002.41        16.73 o                         
 -15   5   2        373.73        353.43         9.39 o                         
 -13   5   2       1704.37       1657.54        17.48 o                         
 -11   5   2       2180.89       2248.69        24.13 o                         
  -9   5   2       1791.33       1708.14        22.13 o                         
  -7   5   2      13391.07      14026.75       228.61 o                         
  -5   5   2       3124.90       3132.95        39.59 o                         
  -3   5   2       2652.62       2769.08        51.69 o                         
  -1   5   2      12222.43      12033.48       156.29 o                         
   1   5   2      12306.56      11777.08       137.60 o                         
   3   5   2       2696.17       2729.40        36.26 o                         
   5   5   2       3123.61       3015.29        36.89 o                         
   7   5   2      13297.46      14041.99       225.09 o                         
   9   5   2       1807.91       2024.36        20.62 o                         
  11   5   2       2172.03       2152.77        23.47 o                         
  13   5   2       1686.74       1582.85        16.77 o                         
  15   5   2        365.14        347.79         8.45 o                         
  17   5   2        939.62        974.41        14.93 o                         
  19   5   2        266.62        290.64         7.83 o                         
  21   5   2        193.88        188.20        11.94 o                         
  23   5   2        132.42        116.26        11.79 o                         
  25   5   2        278.10        268.70        11.98 o                         
  27   5   2         53.64         54.76         7.82 o                         
  29   5   2         20.61         27.75         7.00 o                         
  31   5   2          1.58         13.45         8.31 o                         
 -32   6   2          0.99          3.43        10.25 o                         
 -30   6   2          8.27          4.98         7.07 o                         
 -28   6   2         38.06         60.21        11.01 o                         
 -26   6   2         85.47        100.55        11.40 o                         
 -24   6   2        153.41        115.06         6.13 o                         
 -22   6   2        734.52        652.75        12.72 o                         
 -20   6   2       1586.86       1476.38        20.55 o                         
 -18   6   2       4927.79       4922.47        57.06 o                         
 -16   6   2       3697.27       3767.48        40.59 o                         
 -14   6   2       1122.31       1210.95        15.86 o                         
 -12   6   2        377.14        331.45         6.05 o                         
 -10   6   2       5016.43       4773.15        47.11 o                         
  -8   6   2       9324.50       9393.25       140.37 o                         
  -6   6   2        592.96        534.06        16.26 o                         
  -4   6   2      16496.64      16393.37       404.63 o                         
  -2   6   2      46814.95      48948.36      1174.49 o                         
   0   6   2      59205.47      65542.55      2129.83 o                         
   2   6   2      46814.97      47439.18      1171.96 o                         
   4   6   2      16758.46      17158.26       293.66 o                         
   6   6   2        593.55        613.46         9.29 o                         
   8   6   2       9231.83       9227.94       105.23 o                         
  10   6   2       4984.29       4212.92        41.80 o                         
  12   6   2        375.52        321.16         6.88 o                         
  14   6   2       1127.99       1129.80        13.78 o                         
  16   6   2       3697.76       3599.97        36.73 o                         
  18   6   2       4947.64       5095.14        63.81 o                         
  20   6   2       1606.99       1617.44        20.01 o                         
  22   6   2        749.45        655.17        12.88 o                         
  24   6   2        156.13        118.79         8.87 o                         
  26   6   2         83.61         98.54        11.70 o                         
  28   6   2         37.52         47.40        11.76 o                         
  30   6   2          8.15         14.94         6.86 o                         
  32   6   2          0.99         -6.41        13.46 o                         
 -31   7   2          2.71          4.49         7.01 o                         
 -29   7   2         10.90         12.38         6.64 o                         
 -27   7   2         85.68         73.15         8.17 o                         
 -25   7   2         86.44         88.99        10.52 o                         
 -23   7   2        395.60        378.93        10.50 o                         
 -21   7   2        145.27        141.45        12.02 o                         
 -19   7   2        341.23        337.72         8.78 o                         
 -17   7   2        382.92        377.04        14.79 o                         
 -15   7   2       1215.87       1136.21        15.01 o                         
 -13   7   2       1499.75       1459.19        25.44 o                         
 -11   7   2       3307.29       3093.73        36.01 o                         
  -9   7   2       5742.61       5982.98        79.02 o                         
  -7   7   2       3194.08       3664.76        44.44 o                         
  -5   7   2      13312.96      14866.21       242.52 o                         
  -3   7   2       2740.51       2581.75        31.96 o                         
  -1   7   2       4125.46       3634.87        56.31 o                         
   1   7   2       4193.53       3821.15        43.45 o                         
   3   7   2       2728.28       2494.71        30.48 o                         
   5   7   2      13409.39      14874.80       211.99 o                         
   7   7   2       3201.21       4228.37        43.28 o                         
   9   7   2       5686.32       5437.28        63.52 o                         
  11   7   2       3358.02       3140.26        36.19 o                         
  13   7   2       1528.04       1491.69        18.68 o                         
  15   7   2       1200.23       1215.00        22.18 o                         
  17   7   2        375.55        382.60         9.28 o                         
  19   7   2        341.61        331.93        12.50 o                         
  21   7   2        144.50        145.62        12.37 o                         
  23   7   2        399.85        381.78        11.58 o                         
  25   7   2         86.67         86.73         6.53 o                         
  27   7   2         86.52         91.64         6.70 o                         
  29   7   2         11.05         14.49         7.47 o                         
  31   7   2          2.68          7.73        10.44 o                         
 -32   8   2          1.83         -5.75        11.78 o                         
 -30   8   2          0.84         -0.88         6.72 o                         
 -28   8   2         10.74         17.14         6.42 o                         
 -26   8   2         35.36         38.59        12.97 o                         
 -24   8   2        166.98        154.49        11.48 o                         
 -22   8   2       1065.50        944.43        13.88 o                         
 -20   8   2       3386.50       3281.71        42.17 o                         
 -18   8   2       5909.20       6240.20        73.23 o                         
 -16   8   2       4741.11       5102.32        50.12 o                         
 -14   8   2       3306.81       3213.94        31.97 o                         
 -12   8   2        861.40        854.38        11.22 o                         
 -10   8   2        912.73       1050.66        16.54 o                         
  -8   8   2        132.41        117.91         5.08 o                         
  -6   8   2       9314.35       9268.86       139.27 o                         
  -4   8   2      31859.72      33238.20       583.40 o                         
  -2   8   2      65762.55      66997.04      1454.62 o                         
   2   8   2      65937.23      66152.84      1330.79 o                         
   4   8   2      32114.41      32920.56       539.91 o                         
   6   8   2       9410.24       9449.89        98.71 o                         
   8   8   2        133.07        149.58         5.86 o                         
  10   8   2        904.92       1110.33        15.57 o                         
  12   8   2        853.18        890.53        12.23 o                         
  14   8   2       3334.45       3258.07        34.78 o                         
  16   8   2       4715.22       5049.05        51.37 o                         
  18   8   2       5948.91       6187.63        75.66 o                         
  20   8   2       3410.84       3392.81        43.57 o                         
  22   8   2       1075.21        952.15        15.46 o                         
  24   8   2        170.41        148.55         8.77 o                         
  26   8   2         36.09         32.27        10.45 o                         
  28   8   2         10.63         24.58         9.16 o                         
  30   8   2          0.84         -2.42         7.29 o                         
  32   8   2          1.83        -12.16        19.12 o                         
 -31   9   2          2.73         11.85         7.83 o                         
 -29   9   2          7.84         -1.96         6.17 o                         
 -27   9   2         28.73         37.96         9.16 o                         
 -25   9   2        141.36        135.31         8.87 o                         
 -23   9   2         69.58         69.23        10.26 o                         
 -21   9   2        179.71        174.41         8.37 o                         
 -19   9   2        409.41        383.06        13.87 o                         
 -17   9   2        259.57        268.60        11.08 o                         
 -15   9   2        350.31        332.19         6.91 o                         
 -13   9   2        509.22        548.42        12.04 o                         
 -11   9   2       5015.17       5478.05        52.03 o                         
  -9   9   2       5674.07       5474.82        67.65 o                         
  -7   9   2       5627.09       5882.46        78.38 o                         
  -5   9   2       1701.83       1699.83        23.17 o                         
  -3   9   2       9811.38       8672.76        86.35 o                         
  -1   9   2       1265.29       1226.28        18.45 o                         
   1   9   2       1244.20       1317.43        27.23 o                         
   3   9   2       9837.66       8954.02        77.32 o                         
   5   9   2       1693.05       2048.26        30.15 o                         
   7   9   2       5671.38       5425.02        50.53 o                         
   9   9   2       5677.50       5827.21        67.54 o                         
  11   9   2       5039.17       5396.54        51.68 o                         
  13   9   2        516.86        547.78         8.34 o                         
  15   9   2        344.66        395.97         8.28 o                         
  17   9   2        258.94        265.17        13.07 o                         
  19   9   2        401.89        398.27        14.66 o                         
  21   9   2        183.29        183.38         8.11 o                         
  23   9   2         68.94         73.07         5.24 o                         
  25   9   2        142.26        129.58         8.80 o                         
  27   9   2         28.62         32.28         7.44 o                         
  29   9   2          7.88         10.12         6.50 o                         
  31   9   2          2.68          0.11         8.15 o                         
 -30  10   2          2.63         -0.58         7.23 o                         
 -28  10   2          6.78          8.67         9.40 o                         
 -26  10   2         22.32         15.27         7.65 o                         
 -24  10   2         87.05        104.00         9.29 o                         
 -22  10   2        792.82        801.86        12.91 o                         
 -20  10   2       3223.24       3452.28        53.79 o                         
 -18  10   2       3490.45       3840.67        44.47 o                         
 -16  10   2       5798.75       6319.41        68.38 o                         
 -14  10   2       3207.08       3392.69        36.38 o                         
 -12  10   2        525.63        466.15         9.17 o                         
 -10  10   2         44.48         67.86         7.64 o                         
  -8  10   2        935.89       1041.64        16.34 o                         
  -6  10   2       4722.22       4749.29        46.42 o                         
  -4  10   2      29534.02      28453.27       410.09 o                         
  -2  10   2      79722.92      86548.20      2713.39 o                         
   0  10   2      77473.52      74362.00      1643.84 o                         
   2  10   2      80367.81      79063.84      2420.03 o                         
   4  10   2      29570.05      28714.85       383.11 o                         
   6  10   2       4743.31       4230.79        41.98 o                         
   8  10   2        944.56       1083.62        14.48 o                         
  10  10   2         44.34         47.62         3.84 o                         
  12  10   2        519.36        455.65         7.90 o                         
  14  10   2       3162.45       3477.30        43.98 o                         
  16  10   2       5787.03       6509.29        65.98 o                         
  18  10   2       3467.57       3866.72        48.08 o                         
  20  10   2       3226.90       3425.71        47.29 o                         
  22  10   2        798.81        836.88        13.76 o                         
  24  10   2         87.21        107.32        10.96 o                         
  26  10   2         22.75         20.27         9.48 o                         
  28  10   2          6.78          7.13         6.38 o                         
  30  10   2          2.64         -7.80         7.80 o                         
 -29  11   2          0.49         -4.25         6.75 o                         
 -27  11   2         21.95         32.67         6.50 o                         
 -25  11   2         68.76         73.74         7.94 o                         
 -23  11   2         99.04        111.04        11.72 o                         
 -21  11   2         29.17         33.32         7.57 o                         
 -19  11   2         43.47         33.09        13.34 o                         
 -17  11   2        746.93        759.01        11.76 o                         
 -15  11   2        518.31        550.56         9.82 o                         
 -13  11   2         60.52         67.58         6.52 o                         
 -11  11   2        193.92        178.71         6.58 o                         
  -9  11   2       5040.82       5412.71        51.87 o                         
  -7  11   2       3345.23       3042.90        30.93 o                         
  -5  11   2       2222.59       2219.18        28.17 o                         
  -3  11   2       1278.77       1234.08        14.95 o                         
  -1  11   2       2657.34       2300.84        30.30 o                         
   1  11   2       2665.32       2306.19        32.50 o                         
   3  11   2       1300.41       1219.26        16.85 o                         
   5  11   2       2229.73       2151.09        27.65 o                         
   7  11   2       3296.52       3094.72        31.48 o                         
   9  11   2       5015.51       5409.94        51.60 o                         
  11  11   2        193.88        164.28         5.50 o                         
  13  11   2         59.34         44.73         6.36 o                         
  15  11   2        510.79        504.08         9.05 o                         
  17  11   2        733.85        773.75        12.41 o                         
  19  11   2         43.57         56.09        10.06 o                         
  21  11   2         29.44         40.03         7.14 o                         
  23  11   2         99.40        113.21        10.37 o                         
  25  11   2         67.34         81.00        14.91 o                         
  27  11   2         21.57         31.20         7.76 o                         
  29  11   2          0.50         -2.00         7.25 o                         
 -30  12   2          2.77         26.04        18.07 o                         
 -28  12   2         10.78         12.21         7.58 o                         
 -26  12   2         13.56         17.86        10.06 o                         
 -24  12   2         52.46         60.98        10.82 o                         
 -22  12   2        363.17        420.59         9.58 o                         
 -20  12   2        983.97       1152.25        26.70 o                         
 -18  12   2       3042.88       3341.72        48.15 o                         
 -16  12   2       2304.30       2373.11        28.36 o                         
 -14  12   2       1791.96       1864.22        21.77 o                         
 -12  12   2        190.19        200.89         9.81 o                         
 -10  12   2        536.24        458.89        12.03 o                         
  -8  12   2        866.17        836.54        13.20 o                         
  -6  12   2        278.83        330.07         6.55 o                         
  -4  12   2      11076.19      10762.57       106.80 o                         
  -2  12   2      31666.36      29136.98       493.74 o                         
   0  12   2      48566.25      47885.00       780.63 o                         
   2  12   2      31708.28      29765.92       429.84 o                         
   4  12   2      11258.72      11126.87       125.92 o                         
   6  12   2        280.16        315.21         5.78 o                         
   8  12   2        875.60        909.05        11.55 o                         
  10  12   2        542.45        454.66        11.69 o                         
  12  12   2        189.73        166.77         8.98 o                         
  14  12   2       1751.29       1806.78        30.04 o                         
  16  12   2       2267.06       2361.28        27.07 o                         
  18  12   2       3020.87       3239.67        41.08 o                         
  20  12   2        971.46       1143.32        17.18 o                         
  22  12   2        362.82        443.18        11.69 o                         
  24  12   2         52.85         58.07         9.92 o                         
  26  12   2         13.71         28.64         8.68 o                         
  28  12   2         10.97          6.98         6.82 o                         
  30  12   2          2.83          0.25        13.00 o                         
 -29  13   2          7.35         -3.76         8.11 o                         
 -27  13   2         21.72         18.55         6.35 o                         
 -25  13   2         29.84         39.14         6.78 o                         
 -23  13   2         64.08         86.37        11.21 o                         
 -21  13   2         32.56         41.02        15.48 o                         
 -19  13   2        262.00        263.93         9.00 o                         
 -17  13   2        548.54        583.87        10.02 o                         
 -15  13   2        732.10        727.19        11.42 o                         
 -13  13   2        793.88        872.84        12.30 o                         
 -11  13   2         40.41         57.34         6.95 o                         
  -9  13   2        515.03        536.84        11.76 o                         
  -7  13   2       1542.60       1499.70        23.16 o                         
  -5  13   2       1669.41       1608.17        24.82 o                         
  -3  13   2       2342.72       2287.34        30.85 o                         
  -1  13   2       1857.83       2013.69        29.45 o                         
   1  13   2       1822.80       1959.23        25.55 o                         
   3  13   2       2396.27       2418.98        25.33 o                         
   5  13   2       1685.81       1603.07        20.79 o                         
   7  13   2       1514.03       1448.74        23.98 o                         
   9  13   2        507.51        542.14        10.04 o                         
  11  13   2         41.09         51.94         7.27 o                         
  13  13   2        793.61        838.78        13.02 o                         
  15  13   2        722.18        690.91        11.06 o                         
  17  13   2        544.60        562.36        12.74 o                         
  19  13   2        261.53        283.89        10.59 o                         
  21  13   2         32.00         40.25         7.96 o                         
  23  13   2         63.16         97.68        10.57 o                         
  25  13   2         29.61         30.20         7.80 o                         
  27  13   2         21.44         12.84         6.00 o                         
  29  13   2          7.41          0.21         9.49 o                         
 -28  14   2         18.84          8.51         7.79 o                         
 -26  14   2         41.73         35.97        10.34 o                         
 -24  14   2         15.58         13.79        10.92 o                         
 -22  14   2         80.43        107.78         9.02 o                         
 -20  14   2        390.87        460.33        14.57 o                         
 -18  14   2        614.77        661.16        11.48 o                         
 -16  14   2       1307.32       1315.71        17.96 o                         
 -14  14   2        120.71        108.09         7.73 o                         
 -12  14   2       1755.62       1802.71        26.74 o                         
 -10  14   2       3272.39       3380.62        35.66 o                         
  -8  14   2       3306.22       3225.95        32.14 o                         
  -6  14   2       1105.06       1198.42        16.47 o                         
  -4  14   2        845.89        764.91         9.76 o                         
  -2  14   2       5791.94       5481.89        69.86 o                         
   0  14   2      15865.23      15370.71       246.45 o                         
   2  14   2       5856.04       5389.40        54.07 o                         
   4  14   2        846.10        919.39        13.98 o                         
   6  14   2       1098.09       1141.89        13.57 o                         
   8  14   2       3280.20       3285.76        32.32 o                         
  10  14   2       3319.48       3542.59        35.19 o                         
  12  14   2       1796.13       1835.52        26.19 o                         
  14  14   2        120.34         93.26         6.75 o                         
  16  14   2       1278.76       1272.82        24.86 o                         
  18  14   2        601.38        646.24        11.37 o                         
  20  14   2        387.93        436.82        13.62 o                         
  22  14   2         78.77         98.38         8.23 o                         
  24  14   2         15.53         14.58        12.89 o                         
  26  14   2         42.12         41.60        17.74 o                         
  28  14   2         19.09         21.82         8.88 o                         
 -27  15   2         19.21         12.66         6.88 o                         
 -25  15   2         46.44         46.32        10.27 o                         
 -23  15   2         23.96         28.47         7.35 o                         
 -21  15   2        129.10        150.99        12.17 o                         
 -19  15   2        195.17        220.14         7.66 o                         
 -17  15   2        381.17        406.76        14.24 o                         
 -15  15   2       1124.11       1155.26        15.80 o                         
 -13  15   2        692.34        745.32        12.91 o                         
 -11  15   2        480.44        561.56         9.23 o                         
  -9  15   2        382.43        338.26         8.26 o                         
  -7  15   2       1272.58       1143.77        15.12 o                         
  -5  15   2        382.56        345.59        16.63 o                         
  -3  15   2       1421.86       1442.45        18.67 o                         
  -1  15   2       2550.06       2401.25        27.88 o                         
   1  15   2       2574.13       2375.69        28.16 o                         
   3  15   2       1455.21       1464.31        21.62 o                         
   5  15   2        391.59        349.96         8.85 o                         
   7  15   2       1289.72       1211.38        19.14 o                         
   9  15   2        389.13        393.62         9.55 o                         
  11  15   2        486.96        518.57         9.00 o                         
  13  15   2        701.29        692.36        11.32 o                         
  15  15   2       1123.56       1115.68        16.69 o                         
  17  15   2        381.97        395.24        15.21 o                         
  19  15   2        195.48        220.86        11.28 o                         
  21  15   2        132.00        148.23        10.19 o                         
  23  15   2         23.49         29.56        10.09 o                         
  25  15   2         45.87         47.60        10.12 o                         
  27  15   2         19.40         23.05         6.45 o                         
 -28  16   2         39.94         30.48        10.89 o                         
 -26  16   2         42.00         38.75         7.02 o                         
 -24  16   2         72.48         59.37         9.45 o                         
 -22  16   2          6.50         13.03         8.27 o                         
 -20  16   2         88.14         90.54        10.31 o                         
 -18  16   2        183.29        202.47         8.25 o                         
 -16  16   2         77.05         88.31         5.23 o                         
 -14  16   2       1247.03       1279.18        20.17 o                         
 -12  16   2       2307.69       2317.87        27.57 o                         
 -10  16   2       5817.96       6351.01        65.75 o                         
  -8  16   2       4739.02       5113.34        57.11 o                         
  -6  16   2       3684.01       3726.97        39.90 o                         
  -4  16   2        941.13        939.97        15.07 o                         
  -2  16   2        381.65        332.59         7.76 o                         
   0  16   2        746.08        704.83        11.41 o                         
   2  16   2        388.29        376.37         9.73 o                         
   4  16   2        931.43        907.18        19.61 o                         
   6  16   2       3681.57       3676.43        37.28 o                         
   8  16   2       4763.42       5074.34        50.76 o                         
  10  16   2       5832.55       6432.63        64.78 o                         
  12  16   2       2345.55       2433.32        28.89 o                         
  14  16   2       1274.99       1287.78        17.98 o                         
  16  16   2         77.12         73.02        10.90 o                         
  18  16   2        180.39        191.05         9.84 o                         
  20  16   2         86.53         85.02         9.96 o                         
  22  16   2          6.45          5.63        11.51 o                         
  24  16   2         72.56         62.49         9.82 o                         
  26  16   2         42.18         43.48         7.58 o                         
  28  16   2         40.07         41.53         9.60 o                         
 -27  17   2         16.43         25.45         8.24 o                         
 -25  17   2         29.18         37.29         7.03 o                         
 -23  17   2         50.40         50.20        14.23 o                         
 -21  17   2          4.08         10.33         9.10 o                         
 -19  17   2        181.22        192.36        10.52 o                         
 -17  17   2        314.75        398.23        14.08 o                         
 -15  17   2        367.70        382.91        10.62 o                         
 -13  17   2        558.60        582.24         9.99 o                         
 -11  17   2        739.29        747.96        11.77 o                         
  -9  17   2        247.61        267.08        10.52 o                         
  -7  17   2        414.80        372.43         8.16 o                         
  -5  17   2        951.47        981.47        17.20 o                         
  -3  17   2        905.47        851.03        19.51 o                         
  -1  17   2       1654.25       1440.28        20.71 o                         
   1  17   2       1672.29       1517.85        22.65 o                         
   3  17   2        918.82        849.95        12.43 o                         
   5  17   2        972.96       1007.67        22.41 o                         
   7  17   2        422.74        380.79         7.34 o                         
   9  17   2        247.82        244.08        10.20 o                         
  11  17   2        752.61        784.84        12.06 o                         
  13  17   2        562.02        548.78        10.23 o                         
  15  17   2        367.00        385.33        12.55 o                         
  17  17   2        314.75        389.75         9.61 o                         
  19  17   2        183.75        192.02         8.16 o                         
  21  17   2          4.14         -0.30         7.68 o                         
  23  17   2         50.27         48.73         9.55 o                         
  25  17   2         28.95         33.88         8.22 o                         
  27  17   2         16.11         19.29         7.76 o                         
  29  17   2          6.30         12.50        15.89 o                         
 -30  18   2          7.31         12.58        16.77 o                         
 -28  18   2         18.99         14.97        13.54 o                         
 -26  18   2         67.51         68.67         8.45 o                         
 -24  18   2         39.06         37.78         7.76 o                         
 -22  18   2         35.78         32.36        15.29 o                         
 -20  18   2          5.16         10.97         7.94 o                         
 -18  18   2         23.03         23.00         8.06 o                         
 -16  18   2        174.12        198.01         8.58 o                         
 -14  18   2        608.84        659.52        11.48 o                         
 -12  18   2       2965.34       3305.22        52.64 o                         
 -10  18   2       3418.92       3789.70        51.48 o                         
  -8  18   2       6071.78       6181.31        73.20 o                         
  -6  18   2       4951.84       4988.05        60.21 o                         
  -4  18   2       1068.16       1058.97        14.31 o                         
  -2  18   2        198.23        188.14         8.06 o                         
   0  18   2        223.74        177.56         6.42 o                         
   2  18   2        196.92        187.05         6.40 o                         
   4  18   2       1065.83       1004.37        15.24 o                         
   6  18   2       4934.79       5002.02        57.53 o                         
   8  18   2       6033.35       6079.59        78.76 o                         
  10  18   2       3442.16       3807.86        48.47 o                         
  12  18   2       2986.40       3189.78        48.40 o                         
  14  18   2        622.06        651.09        12.08 o                         
  16  18   2        176.88        191.10        10.47 o                         
  18  18   2         23.05         12.95         8.33 o                         
  20  18   2          5.22         15.63        10.43 o                         
  22  18   2         35.75         26.24        10.18 o                         
  24  18   2         38.64         40.86         6.62 o                         
  26  18   2         66.72         64.04         7.78 o                         
  28  18   2         19.17         24.40        11.74 o                         
 -27  19   2          8.78          4.08         9.90 o                         
 -25  19   2         22.59         17.21         8.05 o                         
 -23  19   2         16.23         17.38         6.56 o                         
 -21  19   2         23.52         29.83         6.53 o                         
 -19  19   2          8.35          8.80         5.69 o                         
 -17  19   2        179.09        197.87         6.98 o                         
 -15  19   2        206.96        221.02        10.84 o                         
 -13  19   2        261.11        266.21        12.43 o                         
 -11  19   2         46.92         48.99         8.23 o                         
  -9  19   2        405.00        385.12        12.30 o                         
  -7  19   2        308.83        335.17         9.05 o                         
  -5  19   2        276.67        277.88        13.51 o                         
  -3  19   2        501.13        475.74        14.75 o                         
  -1  19   2        561.48        554.42        10.97 o                         
   1  19   2        562.25        536.67        11.08 o                         
   3  19   2        510.71        449.27         7.59 o                         
   5  19   2        283.21        295.34        12.25 o                         
   7  19   2        308.04        324.48        11.33 o                         
   9  19   2        412.29        381.80         8.89 o                         
  11  19   2         46.92         57.10        11.54 o                         
  13  19   2        261.80        271.86         7.30 o                         
  15  19   2        206.49        208.70         9.26 o                         
  17  19   2        176.53        175.79        12.64 o                         
  19  19   2          8.33          2.37        11.91 o                         
  21  19   2         23.54         25.43        12.77 o                         
  23  19   2         16.10         14.99        13.36 o                         
  25  19   2         22.07         27.26         7.24 o                         
  27  19   2          8.79         24.11        13.42 o                         
 -24  20   2         44.51         50.84         7.35 o                         
 -22  20   2         25.26         34.61         8.16 o                         
 -20  20   2          1.98          8.98         7.94 o                         
 -18  20   2          5.37          9.10         8.44 o                         
 -16  20   2         84.20         88.49        16.24 o                         
 -14  20   2        384.78        446.54        10.14 o                         
 -12  20   2        957.73       1152.85        17.29 o                         
 -10  20   2       3224.97       3451.83        52.66 o                         
  -8  20   2       3323.93       3286.93        40.62 o                         
  -6  20   2       1638.28       1498.90        29.54 o                         
  -4  20   2       1393.66       1267.43        20.01 o                         
  -2  20   2        300.34        306.57         6.62 o                         
   0  20   2         54.88         57.63         5.03 o                         
   2  20   2        303.71        302.17        11.25 o                         
   4  20   2       1378.24       1266.59        24.01 o                         
   6  20   2       1620.52       1563.46        28.30 o                         
   8  20   2       3300.26       3258.96        44.59 o                         
  10  20   2       3219.33       3414.17        52.09 o                         
  12  20   2        970.01       1160.63        16.24 o                         
  14  20   2        387.81        440.96         9.45 o                         
  16  20   2         85.83         96.55        14.24 o                         
  18  20   2          5.31          6.00         6.53 o                         
  20  20   2          1.97         -8.78        13.17 o                         
  22  20   2         24.87         35.38         6.95 o                         
  24  20   2         43.50         41.57         7.25 o                         
 -25  21   2          4.91         19.04        14.13 o                         
 -23  21   2         32.47         35.60         6.69 o                         
 -21  21   2          1.26         -3.73         6.36 o                         
 -19  21   2         22.86         21.44         7.15 o                         
 -17  21   2          5.69          2.70        12.05 o                         
 -15  21   2        129.77        145.94        13.59 o                         
 -13  21   2         32.72         46.31         7.72 o                         
 -11  21   2         32.07         29.40        10.82 o                         
  -9  21   2        173.27        179.43         8.79 o                         
  -7  21   2        151.83        143.84         7.93 o                         
  -5  21   2        190.76        182.63         8.06 o                         
  -3  21   2        203.08        197.90         9.40 o                         
  -1  21   2         87.90         82.25         4.55 o                         
   1  21   2         87.64         86.94         5.40 o                         
   3  21   2        206.63        212.07         7.73 o                         
   5  21   2        187.66        198.29        12.07 o                         
   7  21   2        152.68        141.23         7.43 o                         
   9  21   2        169.86        193.52         7.45 o                         
  11  21   2         31.74         21.53        12.30 o                         
  13  21   2         33.29         43.21        10.01 o                         
  15  21   2        126.89        152.13        12.29 o                         
  17  21   2          5.62          7.42         7.82 o                         
  19  21   2         22.81         29.98         9.42 o                         
  21  21   2          1.27         13.63         6.84 o                         
  23  21   2         32.05         34.09         7.11 o                         
 -22  22   2         24.58         26.49         7.43 o                         
 -20  22   2         26.19         28.59         6.70 o                         
 -18  22   2         34.36         36.92         8.33 o                         
 -16  22   2          7.88          8.21        13.46 o                         
 -14  22   2         84.07         99.29         6.76 o                         
 -12  22   2        376.23        415.28        11.40 o                         
 -10  22   2        764.75        798.91        15.32 o                         
  -8  22   2       1081.59        955.93        14.87 o                         
  -6  22   2        755.92        654.15        21.57 o                         
  -4  22   2        152.16        154.29        10.21 o                         
  -2  22   2         55.17         57.14         4.11 o                         
   0  22   2        228.27        233.21         7.54 o                         
   2  22   2         54.65         48.80        10.43 o                         
   4  22   2        150.47        163.78        11.30 o                         
   6  22   2        740.48        632.65        16.27 o                         
   8  22   2       1071.60        936.52        13.66 o                         
  10  22   2        758.87        820.40        12.77 o                         
  12  22   2        376.73        432.59         9.12 o                         
  14  22   2         85.89        111.30         9.93 o                         
  16  22   2          7.93          6.05        12.47 o                         
  18  22   2         34.43         32.37         8.62 o                         
  20  22   2         26.64         42.82         6.96 o                         
  22  22   2         24.58         27.14         7.70 o                         
  24  22   2         13.65         20.10        10.24 o                         
  26  22   2          8.82         10.65        16.56 o                         
 -25  23   2         15.12         11.39        11.07 o                         
 -23  23   2          1.84         -8.15        11.69 o                         
 -21  23   2         32.32         30.84         7.21 o                         
 -19  23   2         17.07          1.70         8.30 o                         
 -17  23   2         48.55         41.90        12.64 o                         
 -15  23   2         23.61         35.35         8.96 o                         
 -13  23   2         63.08         87.36        10.78 o                         
 -11  23   2         97.21        109.34        12.67 o                         
  -9  23   2         70.49         67.98         6.77 o                         
  -7  23   2        389.86        381.35         7.87 o                         
  -5  23   2        138.25        139.73         7.58 o                         
  -3  23   2        222.74        208.82         6.95 o                         
  -1  23   2        132.76        139.97        10.08 o                         
   1  23   2        131.56        122.24         7.27 o                         
   3  23   2        222.65        209.68        11.56 o                         
   5  23   2        135.37        110.09         6.19 o                         
   7  23   2        385.53        385.56        13.14 o                         
   9  23   2         71.13         72.72        10.75 o                         
  11  23   2         96.98        112.12        15.95 o                         
  13  23   2         64.05         84.77        17.76 o                         
  15  23   2         24.08         33.03        12.12 o                         
  17  23   2         48.67         44.98        18.19 o                         
  19  23   2         17.24         14.14         6.84 o                         
  21  23   2         32.73         24.81         7.44 o                         
  23  23   2          1.83         -4.07        18.20 o                         
 -22  24   2         13.15          0.12        10.29 o                         
 -20  24   2         45.65         46.60         7.36 o                         
 -18  24   2         41.08         36.68         6.92 o                         
 -16  24   2         71.17         62.33        10.09 o                         
 -14  24   2         15.70         11.97         6.28 o                         
 -12  24   2         55.67         53.23        10.97 o                         
 -10  24   2         90.05         99.90        10.54 o                         
  -8  24   2        166.68        142.68        10.18 o                         
  -6  24   2        160.86        132.52         8.42 o                         
  -4  24   2        263.39        258.12        14.24 o                         
  -2  24   2        600.40        579.28        16.65 o                         
   0  24   2         68.80         75.67        11.35 o                         
   2  24   2        606.91        553.06         9.20 o                         
   4  24   2        267.41        263.07        11.54 o                         
   6  24   2        158.13        125.71         7.18 o                         
   8  24   2        163.17        141.61         8.82 o                         
  10  24   2         90.00        108.67         9.48 o                         
  12  24   2         55.29         64.44         6.97 o                         
  14  24   2         15.76         12.62        12.33 o                         
  16  24   2         71.11         62.41         8.63 o                         
  18  24   2         41.53         52.31         7.07 o                         
  20  24   2         46.71         47.15         8.64 o                         
  22  24   2         13.41         24.36        15.22 o                         
 -21  25   2          5.20          1.43        10.09 o                         
 -19  25   2         22.71         19.25         7.19 o                         
 -17  25   2         28.58         32.33         6.94 o                         
 -15  25   2         44.94         55.90         8.08 o                         
 -13  25   2         33.70         27.23        10.94 o                         
 -11  25   2         68.16         77.76         7.51 o                         
  -9  25   2        141.91        133.05        11.93 o                         
  -7  25   2         89.78         81.98         9.80 o                         
  -5  25   2        279.19        272.17        12.13 o                         
  -3  25   2        196.61        204.82         9.43 o                         
  -1  25   2         69.98         62.34        11.39 o                         
   1  25   2         71.01         71.15         7.52 o                         
   3  25   2        194.03        179.93         9.06 o                         
   5  25   2        276.37        263.56        10.97 o                         
   7  25   2         89.48         83.07        10.60 o                         
   9  25   2        141.02        132.47         8.30 o                         
  11  25   2         69.55         79.87         8.63 o                         
  13  25   2         33.98         39.20         9.20 o                         
  15  25   2         45.52         56.60        12.06 o                         
  17  25   2         28.78         36.98         7.02 o                         
  19  25   2         23.25         23.74         8.40 o                         
  21  25   2          5.31          0.60        11.10 o                         
 -22  26   2          8.98          3.87         7.54 o                         
 -20  26   2         21.26         12.64        12.50 o                         
 -18  26   2         67.11         76.86         8.08 o                         
 -16  26   2         43.36         36.65         7.01 o                         
 -14  26   2         43.82         43.80         7.90 o                         
 -12  26   2         13.52         12.94         9.27 o                         
 -10  26   2         24.30         25.28         8.42 o                         
  -8  26   2         38.18         38.55         8.62 o                         
  -6  26   2         86.68        106.52        10.67 o                         
  -4  26   2        137.94        149.99         6.14 o                         
  -2  26   2        201.33        204.96         7.59 o                         
   0  26   2        713.96        673.33        14.17 o                         
   2  26   2        203.90        190.51        11.53 o                         
   4  26   2        140.92        149.17         9.70 o                         
   6  26   2         88.55         95.95        12.03 o                         
   8  26   2         37.38         34.64         9.26 o                         
  10  26   2         23.86          9.16        11.81 o                         
  12  26   2         13.41         11.97         6.18 o                         
  14  26   2         43.42         29.37        10.31 o                         
  16  26   2         43.12         42.65         6.59 o                         
  18  26   2         67.96         69.09         8.19 o                         
  20  26   2         21.54          6.67        14.22 o                         
  22  26   2          9.18          3.02        18.74 o                         
 -17  27   2         16.06         24.03         8.44 o                         
 -15  27   2         20.29         20.31         6.73 o                         
 -13  27   2         21.28         19.02         7.12 o                         
 -11  27   2         21.53         18.30         7.36 o                         
  -9  27   2         28.51         29.67        10.72 o                         
  -7  27   2         89.04         81.10        11.57 o                         
  -5  27   2         53.42         60.22         6.01 o                         
  -3  27   2         55.20         64.22        10.52 o                         
  -1  27   2         41.61         48.95        13.58 o                         
   1  27   2         41.73         47.56         7.49 o                         
   3  27   2         54.36         65.55        11.55 o                         
   5  27   2         53.31         70.06         9.21 o                         
   7  27   2         88.26         86.89        13.76 o                         
   9  27   2         28.58         26.93         8.77 o                         
  11  27   2         21.90         28.81        10.25 o                         
  13  27   2         21.55         18.89         6.49 o                         
  15  27   2         20.07         17.08         7.00 o                         
  17  27   2         16.40         10.44        10.20 o                         
 -18  28   2         19.77         20.38        17.40 o                         
 -16  28   2         39.57         32.26        11.61 o                         
 -14  28   2         19.54         16.80         8.82 o                         
 -12  28   2         11.84         10.02         6.85 o                         
 -10  28   2          6.76          3.12         6.36 o                         
  -8  28   2         10.43         22.23         7.12 o                         
  -6  28   2         35.93         51.16        11.64 o                         
  -4  28   2        112.42        117.72         6.97 o                         
  -2  28   2        237.91        242.68        13.15 o                         
   0  28   2        221.73        210.35         9.21 o                         
   2  28   2        240.43        254.72         8.18 o                         
   4  28   2        113.34        121.84         8.35 o                         
   6  28   2         36.48         48.40        13.61 o                         
   8  28   2         10.54          8.23        11.43 o                         
  10  28   2          6.76          8.99         8.88 o                         
  12  28   2         11.63         26.81         7.00 o                         
  14  28   2         19.30         17.41         6.77 o                         
  16  28   2         39.47         16.98        11.50 o                         
 -15  29   2          6.35          3.65        15.14 o                         
 -13  29   2          7.18          3.70         8.99 o                         
 -11  29   2          0.72          4.48         9.38 o                         
  -9  29   2          7.77          8.06         6.78 o                         
  -7  29   2         11.02         19.17         6.23 o                         
  -5  29   2         21.38         29.64         6.22 o                         
  -3  29   2          4.61          5.31         5.61 o                         
  -1  29   2         14.41          7.39         9.41 o                         
   1  29   2         14.09         12.90         7.12 o                         
   3  29   2          4.59          0.48         6.61 o                         
   5  29   2         20.98         22.86         7.27 o                         
   7  29   2         10.86         16.76         8.44 o                         
   9  29   2          7.73          9.06         6.49 o                         
  11  29   2          0.71          2.20         5.79 o                         
  13  29   2          7.12          3.28         7.29 o                         
  15  29   2          6.35          5.23        10.69 o                         
 -18  30   2          6.79          0.71        22.22 o                         
 -12  30   2          2.39         11.20        15.47 o                         
 -10  30   2          3.00         -2.05         9.85 o                         
  -8  30   2          0.97         -3.44         7.36 o                         
  -6  30   2          8.38          7.31         6.41 o                         
  -4  30   2         45.35         51.07         6.98 o                         
  -2  30   2         77.82         55.11         6.31 o                         
   0  30   2         93.32         83.31         6.32 o                         
   2  30   2         77.47         62.18         7.46 o                         
   4  30   2         46.37         39.95         7.16 o                         
   6  30   2          8.52         14.29         6.38 o                         
   8  30   2          0.96         -1.61         6.52 o                         
  10  30   2          2.98         -2.28         6.90 o                         
  14  30   2         13.11         -7.04        15.77 o                         
  -9  31   2          2.98          5.48        11.14 o                         
  -7  31   2          2.35          5.40         7.08 o                         
  -5  31   2          1.40         -6.37         6.96 o                         
  -3  31   2          3.42          6.27         6.75 o                         
  -1  31   2          3.26          0.55         7.76 o                         
   1  31   2          3.31          8.82         6.49 o                         
   3  31   2          3.42          6.56        10.66 o                         
   5  31   2          1.43          1.05         9.74 o                         
   7  31   2          2.37          4.68         9.29 o                         
  -8  32   2          1.86          9.31        16.35 o                         
  -6  32   2          0.82         18.27         9.81 o                         
  -4  32   2          5.75          0.26         9.58 o                         
  -2  32   2         12.95          8.03        10.17 o                         
   0  32   2         19.93         12.30         8.34 o                         
   2  32   2         13.11          8.59        10.67 o                         
   6  32   2          0.83          3.47         9.41 o                         
   8  32   2          1.88          5.53        10.20 o                         
  -3  33   2          6.37         -5.27        14.68 o                         
  -1  33   2          3.58         16.70        15.25 o                         
   1  33   2          3.59          1.26         9.13 o                         
   1   0   3       2952.84       3061.29        30.93 o                         
   3   0   3      28413.10      29539.84       354.85 o                         
   5   0   3      32787.89      33698.97       391.89 o                         
   7   0   3      10279.58      10989.53       156.07 o                         
   9   0   3       3426.91       3397.17        39.29 o                         
  11   0   3        819.94        739.35        11.35 o                         
  13   0   3      11315.58      10918.30       171.25 o                         
  15   0   3       2673.76       2626.45        30.81 o                         
  17   0   3       1212.93       1252.35        18.32 o                         
  19   0   3        221.41        221.36         8.21 o                         
  21   0   3       1186.20       1225.63        19.28 o                         
  23   0   3        371.11        358.94        11.10 o                         
  25   0   3         89.76         80.76        12.93 o                         
  27   0   3         32.40         35.24         8.65 o                         
  29   0   3          3.37          2.66         7.20 o                         
  31   0   3         11.36         13.79         8.23 o                         
  33   0   3          8.88          1.72        11.74 o                         
 -32   1   3         15.07          8.98         8.50 o                         
 -30   1   3         43.41         41.18         9.38 o                         
 -28   1   3         58.90         50.30         7.46 o                         
 -26   1   3         20.48         13.59         7.84 o                         
 -24   1   3         37.49         17.55        21.34 o                         
 -22   1   3        315.97        311.38        12.63 o                         
 -20   1   3        369.14        382.94         9.90 o                         
 -18   1   3       1179.38       1210.58        22.98 o                         
 -16   1   3        807.97        836.28        12.78 o                         
 -14   1   3       2074.10       1929.94        23.68 o                         
 -12   1   3       2550.38       2659.04        29.79 o                         
 -10   1   3       7433.47       7544.60       107.67 o                         
  -8   1   3       5411.26       5559.40        70.47 o                         
  -6   1   3       1574.05       1552.64        17.74 o                         
  -4   1   3       5562.99       5050.87        47.45 o                         
  -2   1   3       8020.83       8224.14        83.42 o                         
   0   1   3       2983.60       3050.54        31.28 o                         
   2   1   3       7991.55       8742.57        76.17 o                         
   4   1   3       5493.37       5295.99        48.43 o                         
   6   1   3       1544.37       1678.27        16.88 o                         
   8   1   3       5391.94       5440.02        77.26 o                         
  10   1   3       7546.33       7658.87       114.13 o                         
  12   1   3       2572.81       2598.09        38.35 o                         
  14   1   3       2103.26       1998.83        25.65 o                         
  16   1   3        815.15        769.47        12.78 o                         
  18   1   3       1205.48       1230.54        20.94 o                         
  20   1   3        361.82        412.70        10.55 o                         
  22   1   3        320.80        304.12        12.86 o                         
  24   1   3         37.89         42.27        13.12 o                         
  26   1   3         20.95         39.05         8.70 o                         
  28   1   3         59.22         53.26         9.62 o                         
  30   1   3         43.69         30.92         9.98 o                         
  32   1   3         15.21         17.56        11.26 o                         
 -33   2   3          6.35          0.88        14.38 o                         
 -31   2   3          4.19          4.39         8.97 o                         
 -29   2   3          7.58          9.93         7.28 o                         
 -27   2   3         25.01         30.75        17.99 o                         
 -25   2   3        110.54        117.61        16.22 o                         
 -23   2   3        529.75        483.18        22.55 o                         
 -21   2   3        522.74        500.54        18.17 o                         
 -19   2   3        262.04        285.03        11.77 o                         
 -17   2   3        776.72        773.36        13.49 o                         
 -15   2   3       6933.38       6977.80        82.12 o                         
 -13   2   3       4612.58       4479.61        53.46 o                         
 -11   2   3       4092.01       4011.17        57.66 o                         
  -9   2   3       2957.10       3073.80        38.32 o                         
  -7   2   3      15507.94      16210.75       171.56 o                         
  -5   2   3      26500.62      27470.78       323.78 o                         
  -3   2   3      18438.64      17876.86       159.07 o                         
  -1   2   3       8196.09       8157.86        74.84 o                         
   1   2   3       8239.85       8782.52        75.44 o                         
   3   2   3      18496.62      17657.35       170.07 o                         
   5   2   3      26797.09      27984.14       328.65 o                         
   7   2   3      15563.66      16623.03       220.59 o                         
   9   2   3       2993.53       2953.97        38.61 o                         
  11   2   3       4104.00       4405.17        46.02 o                         
  13   2   3       4595.43       4198.31        46.87 o                         
  15   2   3       6899.72       6994.16        81.21 o                         
  17   2   3        777.79        817.31        13.23 o                         
  19   2   3        267.09        247.41        11.28 o                         
  21   2   3        529.85        541.86        11.81 o                         
  23   2   3        531.87        484.42        14.09 o                         
  25   2   3        110.71        100.38         6.91 o                         
  27   2   3         25.29         22.09         8.29 o                         
  29   2   3          7.51         12.30         7.04 o                         
  31   2   3          4.12          9.49        17.14 o                         
 -32   3   3         15.35         -5.37        14.59 o                         
 -30   3   3         36.26         24.79         7.60 o                         
 -28   3   3         56.31         36.80         6.93 o                         
 -26   3   3         99.45         86.29        13.84 o                         
 -24   3   3        141.88        111.74        13.88 o                         
 -22   3   3        499.87        460.68        16.22 o                         
 -20   3   3       1022.86       1067.94        18.66 o                         
 -18   3   3        468.20        490.61        12.97 o                         
 -16   3   3       2490.13       2449.47        36.99 o                         
 -14   3   3       3929.21       4217.72        48.22 o                         
 -12   3   3      10065.96      10229.85       117.89 o                         
 -10   3   3      10316.66       9947.98        90.94 o                         
  -8   3   3      18276.63      20127.27       252.27 o                         
  -6   3   3      17241.49      17805.64       160.98 o                         
  -4   3   3      16241.31      16527.27       158.65 o                         
  -2   3   3      18425.96      18283.10       170.39 o                         
   0   3   3      28374.41      29791.18       358.18 o                         
   2   3   3      18352.63      17227.05       158.60 o                         
   4   3   3      16109.62      17644.99       167.86 o                         
   6   3   3      17145.84      17437.75       214.94 o                         
   8   3   3      18327.05      20838.19       299.28 o                         
  10   3   3      10416.18      10435.71       110.00 o                         
  12   3   3      10195.01      10196.75       173.64 o                         
  14   3   3       3976.89       3979.70        49.20 o                         
  16   3   3       2521.07       2536.88        32.93 o                         
  18   3   3        468.80        498.88        17.46 o                         
  20   3   3       1030.97        961.79        18.49 o                         
  22   3   3        495.71        501.84        16.98 o                         
  24   3   3        143.02        108.81        16.88 o                         
  26   3   3        100.65         85.87        19.20 o                         
  28   3   3         56.98         58.10        10.10 o                         
  30   3   3         36.50         33.23         8.36 o                         
  32   3   3         15.44          3.02        11.66 o                         
 -31   4   3          6.20          0.17         9.22 o                         
 -29   4   3         11.45         12.21         7.44 o                         
 -27   4   3         12.66         16.37         6.52 o                         
 -25   4   3        198.23        167.18        11.35 o                         
 -23   4   3        301.07        264.10        16.07 o                         
 -21   4   3        232.88        222.11        14.23 o                         
 -19   4   3        173.26        189.08         6.69 o                         
 -17   4   3       2014.66       2015.87        29.09 o                         
 -15   4   3       3682.61       3860.59        49.96 o                         
 -13   4   3       5098.31       4831.88        52.53 o                         
 -11   4   3       4482.56       4344.73        42.33 o                         
  -9   4   3       3461.74       3548.92        37.67 o                         
  -7   4   3      17788.08      20591.62       275.43 o                         
  -5   4   3      14991.43      15782.42       150.46 o                         
  -3   4   3      16645.91      16378.69       152.59 o                         
  -1   4   3       5606.71       5069.01        47.52 o                         
   1   4   3       5684.04       5294.85        47.44 o                         
   3   4   3      16807.01      18042.87       185.80 o                         
   5   4   3      15036.60      14925.82       131.88 o                         
   7   4   3      18021.98      20560.71       259.01 o                         
   9   4   3       3490.51       3640.18        37.67 o                         
  11   4   3       4407.51       4119.14        37.88 o                         
  13   4   3       5072.43       4941.30        55.64 o                         
  15   4   3       3672.06       3603.83        43.82 o                         
  17   4   3       2013.23       1976.49        26.04 o                         
  19   4   3        173.99        190.17         9.39 o                         
  21   4   3        236.08        256.65        10.98 o                         
  23   4   3        301.64        289.40        13.24 o                         
  25   4   3        199.90        170.34        14.78 o                         
  27   4   3         12.70         23.58        19.07 o                         
  29   4   3         11.24          5.71         7.45 o                         
  31   4   3          6.20          5.87         7.78 o                         
 -30   5   3         19.91          8.91         7.00 o                         
 -28   5   3         53.96         42.78         6.83 o                         
 -26   5   3         80.00         67.78        10.70 o                         
 -24   5   3        224.11        205.72        11.53 o                         
 -22   5   3        501.22        513.65        15.56 o                         
 -20   5   3       1554.12       1576.43        23.18 o                         
 -18   5   3       1188.46       1289.32        18.05 o                         
 -16   5   3       2443.49       2401.68        24.37 o                         
 -14   5   3       6616.16       6465.91        59.57 o                         
 -12   5   3       6010.77       6431.81        57.31 o                         
 -10   5   3      11812.87      12166.98       141.69 o                         
  -8   5   3      15355.48      15392.18       197.62 o                         
  -6   5   3      21765.61      20567.27       267.66 o                         
  -4   5   3      15416.61      15932.32       143.79 o                         
  -2   5   3      27123.15      27996.44       341.82 o                         
   0   5   3      32160.60      33764.92       391.34 o                         
   2   5   3      26823.37      27207.70       324.23 o                         
   4   5   3      15348.41      14956.48       155.95 o                         
   6   5   3      21704.89      21654.99       253.77 o                         
   8   5   3      15292.53      15656.80       199.32 o                         
  10   5   3      11878.50      12061.13       131.53 o                         
  12   5   3       6042.57       6292.56        56.88 o                         
  14   5   3       6665.33       6418.70        76.15 o                         
  16   5   3       2453.34       2427.49        29.89 o                         
  18   5   3       1184.19       1190.79        19.24 o                         
  20   5   3       1533.64       1615.42        24.67 o                         
  22   5   3        497.70        494.60        17.20 o                         
  24   5   3        222.60        205.11        15.50 o                         
  26   5   3         79.33         79.95        10.78 o                         
  28   5   3         53.72         46.51         7.52 o                         
  30   5   3         20.08          9.96         7.93 o                         
 -31   6   3         12.69          8.76        13.00 o                         
 -29   6   3          2.36          0.74         7.02 o                         
 -27   6   3         25.30         23.84        12.55 o                         
 -25   6   3         77.29         69.82         8.99 o                         
 -23   6   3        272.37        245.41         8.93 o                         
 -21   6   3        405.97        422.68        10.67 o                         
 -19   6   3        224.40        210.25        12.86 o                         
 -17   6   3        199.21        212.33         8.09 o                         
 -15   6   3       4281.00       4215.90        41.72 o                         
 -13   6   3       5211.70       5396.03        48.48 o                         
 -11   6   3       2252.13       2268.15        31.49 o                         
  -9   6   3       2123.96       2130.53        24.95 o                         
  -7   6   3       5584.76       5125.80        53.85 o                         
  -5   6   3      22000.02      20848.00       250.13 o                         
  -3   6   3      16684.68      17886.20       228.72 o                         
  -1   6   3       1680.03       1519.98        16.50 o                         
   1   6   3       1712.84       1666.59        17.01 o                         
   3   6   3      16773.36      17307.47       177.17 o                         
   5   6   3      22082.28      21706.40       248.48 o                         
   7   6   3       5641.37       5444.53        54.98 o                         
   9   6   3       2155.59       2188.89        24.98 o                         
  11   6   3       2214.66       2073.49        22.24 o                         
  13   6   3       5158.88       5107.51        47.29 o                         
  15   6   3       4279.40       4269.11        47.56 o                         
  17   6   3        196.12        179.89        11.33 o                         
  19   6   3        227.92        201.59        10.63 o                         
  21   6   3        405.87        408.82        20.71 o                         
  23   6   3        274.41        258.73        18.08 o                         
  25   6   3         76.82         86.19        11.76 o                         
  27   6   3         25.89         18.39         7.25 o                         
  29   6   3          2.35         19.21         8.05 o                         
  31   6   3         12.50          7.79         9.20 o                         
 -30   7   3         17.13         12.18         6.66 o                         
 -28   7   3          9.69          8.02         7.09 o                         
 -26   7   3         27.58         40.73        11.62 o                         
 -24   7   3        201.39        200.91         9.60 o                         
 -22   7   3        518.99        565.13        18.87 o                         
 -20   7   3        589.10        610.46        12.90 o                         
 -18   7   3       1894.13       1957.01        22.88 o                         
 -16   7   3       1570.37       1602.22        17.44 o                         
 -14   7   3       2051.08       1914.39        21.14 o                         
 -12   7   3       3889.65       4048.38        43.35 o                         
 -10   7   3       4540.56       4752.53        45.13 o                         
  -8   7   3       3588.22       3769.01        42.63 o                         
  -6   7   3       5733.18       5128.52        47.72 o                         
  -4   7   3      18349.30      20331.89       239.83 o                         
  -2   7   3      14868.10      16210.40       217.00 o                         
   0   7   3      10934.03      10941.62       139.74 o                         
   2   7   3      14816.91      16297.64       181.50 o                         
   4   7   3      18117.16      20085.42       224.95 o                         
   6   7   3       5681.95       5352.41        50.14 o                         
   8   7   3       3565.63       3866.72        40.14 o                         
  10   7   3       4512.15       4637.24        42.86 o                         
  12   7   3       3895.02       3879.18        40.42 o                         
  14   7   3       2050.93       1790.07        19.96 o                         
  16   7   3       1566.49       1460.00        18.08 o                         
  18   7   3       1882.57       1969.94        22.08 o                         
  20   7   3        579.95        635.05        15.70 o                         
  22   7   3        509.59        553.25        19.79 o                         
  24   7   3        197.95        207.47        12.79 o                         
  26   7   3         27.11         20.22        15.86 o                         
  28   7   3          9.50          6.45        13.21 o                         
  30   7   3         16.80         14.68         7.98 o                         
 -31   8   3          4.81         12.00         9.75 o                         
 -29   8   3          6.17          5.79         9.09 o                         
 -27   8   3         24.84         17.19        12.00 o                         
 -25   8   3         90.29         91.89         8.64 o                         
 -23   8   3        269.00        255.52        10.25 o                         
 -21   8   3        170.63        174.08         9.57 o                         
 -19   8   3        198.73        174.10        11.84 o                         
 -17   8   3       1221.88       1171.55        16.12 o                         
 -15   8   3       1485.38       1564.44        17.63 o                         
 -13   8   3       3854.15       3908.56        37.96 o                         
 -11   8   3       1955.54       1915.15        20.92 o                         
  -9   8   3        871.30        821.04        12.04 o                         
  -7   8   3       3769.34       3726.14        36.64 o                         
  -5   8   3      15474.05      15336.98       165.15 o                         
  -3   8   3      18357.48      20139.09       306.18 o                         
  -1   8   3       5072.70       5422.84        64.64 o                         
   1   8   3       5093.45       5466.72        61.10 o                         
   3   8   3      18316.44      20218.23       307.42 o                         
   5   8   3      15548.20      15786.56       197.86 o                         
   7   8   3       3795.35       3921.64        40.75 o                         
   9   8   3        856.67        829.04        14.95 o                         
  11   8   3       1925.80       1861.49        26.50 o                         
  13   8   3       3829.11       3888.59        39.65 o                         
  15   8   3       1480.65       1434.33        16.80 o                         
  17   8   3       1240.17       1195.51        14.88 o                         
  19   8   3        202.15        183.15         9.88 o                         
  21   8   3        166.76        173.93         7.49 o                         
  23   8   3        268.96        242.75        18.68 o                         
  25   8   3         91.34         89.83         8.67 o                         
  27   8   3         24.93         28.12         9.87 o                         
  29   8   3          6.08          4.89         7.26 o                         
  31   8   3          4.75         13.80        15.47 o                         
 -30   9   3          2.62          8.04         8.17 o                         
 -28   9   3          6.76          0.99         7.83 o                         
 -26   9   3         23.84         23.62         9.09 o                         
 -24   9   3         54.18         58.68        11.46 o                         
 -22   9   3        278.57        316.65         8.46 o                         
 -20   9   3        677.58        775.03        20.15 o                         
 -18   9   3        369.01        386.05        12.25 o                         
 -16   9   3        208.83        201.55        10.38 o                         
 -14   9   3        115.31        107.50         7.57 o                         
 -12   9   3       1088.73       1042.53        14.75 o                         
 -10   9   3        792.70        763.83        12.59 o                         
  -8   9   3        890.00        847.08        13.98 o                         
  -6   9   3       2143.58       2139.70        24.78 o                         
  -4   9   3       3312.51       3578.97        42.02 o                         
  -2   9   3       3180.58       3061.53        41.44 o                         
   0   9   3       3189.09       3387.58        42.73 o                         
   2   9   3       3141.45       2993.51        44.86 o                         
   4   9   3       3285.76       3578.64        37.96 o                         
   6   9   3       2113.38       2153.64        25.36 o                         
   8   9   3        905.02        871.80        12.01 o                         
  10   9   3        777.84        687.21         9.96 o                         
  12   9   3       1070.82        974.06        12.80 o                         
  14   9   3        113.80         99.19         6.54 o                         
  16   9   3        206.60        199.71         8.67 o                         
  18   9   3        363.75        376.17         8.15 o                         
  20   9   3        668.59        740.92        11.22 o                         
  22   9   3        276.50        310.30         8.24 o                         
  24   9   3         54.60         61.87        11.76 o                         
  26   9   3         23.68         33.80        12.65 o                         
  28   9   3          6.61          7.25         7.68 o                         
  30   9   3          2.64          0.07         8.25 o                         
 -29  10   3          5.68          0.76         8.60 o                         
 -27  10   3         11.16         10.32         6.59 o                         
 -25  10   3        148.18        140.66        10.10 o                         
 -23  10   3        241.14        256.72        15.47 o                         
 -21  10   3        260.65        264.01        12.10 o                         
 -19  10   3        277.20        262.14        11.40 o                         
 -17  10   3        483.60        513.38         9.06 o                         
 -15  10   3       2248.86       2142.85        26.92 o                         
 -13  10   3       2183.78       2308.77        26.04 o                         
 -11  10   3       2086.75       2142.32        25.68 o                         
  -9  10   3        737.01        762.33        13.34 o                         
  -7  10   3       4590.71       4740.76        53.76 o                         
  -5  10   3      11857.28      12455.08       148.36 o                         
  -3  10   3      10340.24      10365.60       111.67 o                         
  -1  10   3       7797.91       7876.55       114.99 o                         
   1  10   3       7685.23       7855.82       154.30 o                         
   3  10   3      10246.68      10487.38       141.81 o                         
   5  10   3      11790.80      12348.74       150.07 o                         
   7  10   3       4618.45       4745.20        54.26 o                         
   9  10   3        750.59        699.06        10.98 o                         
  11  10   3       2087.57       2134.93        26.15 o                         
  13  10   3       2171.79       2107.29        27.12 o                         
  15  10   3       2264.88       2262.94        27.65 o                         
  17  10   3        492.46        503.01        14.04 o                         
  19  10   3        282.82        254.88        10.61 o                         
  21  10   3        260.69        243.17        10.77 o                         
  23  10   3        238.65        279.64        16.97 o                         
  25  10   3        148.82        156.74         6.90 o                         
  27  10   3         11.39          7.69         8.48 o                         
  29  10   3          5.69         -0.80        10.25 o                         
 -30  11   3          8.20          3.87         7.15 o                         
 -28  11   3          8.79          4.73         6.91 o                         
 -26  11   3         27.10         31.72        10.77 o                         
 -24  11   3        116.40        111.56        10.93 o                         
 -22  11   3        296.71        319.29        16.32 o                         
 -20  11   3        315.08        320.46         8.24 o                         
 -18  11   3        487.35        469.77        13.21 o                         
 -16  11   3        553.14        602.32        10.90 o                         
 -14  11   3        682.51        656.56        10.96 o                         
 -12  11   3       1017.38       1080.87        13.68 o                         
 -10  11   3       2101.04       2125.60        24.15 o                         
  -8  11   3       1917.13       1919.30        25.03 o                         
  -6  11   3       2113.02       2275.45        23.78 o                         
  -4  11   3       4363.48       4260.30        40.02 o                         
  -2  11   3       4221.88       4138.37        49.14 o                         
   0  11   3        745.34        751.72        14.06 o                         
   2  11   3       4215.15       4307.61        49.27 o                         
   4  11   3       4435.23       4157.43        42.71 o                         
   6  11   3       2145.93       2060.97        23.42 o                         
   8  11   3       1946.42       1895.70        24.96 o                         
  10  11   3       2100.34       2138.17        24.01 o                         
  12  11   3       1021.20       1051.72        14.65 o                         
  14  11   3        682.46        738.72        11.32 o                         
  16  11   3        558.82        621.97        14.71 o                         
  18  11   3        495.35        492.63         9.14 o                         
  20  11   3        313.76        331.47        11.39 o                         
  22  11   3        297.75        317.37        11.65 o                         
  24  11   3        117.99        105.09        12.29 o                         
  26  11   3         27.61         26.62         5.93 o                         
  28  11   3          8.90         -2.36         8.78 o                         
  30  11   3          8.11          0.44        10.17 o                         
 -29  12   3          8.74          4.75         8.24 o                         
 -27  12   3         20.43         16.18         6.43 o                         
 -25  12   3         82.79         87.64        11.49 o                         
 -23  12   3        240.12        239.63        10.97 o                         
 -21  12   3        183.94        202.45         9.33 o                         
 -19  12   3        156.06        156.24         8.83 o                         
 -17  12   3        724.88        695.18        14.51 o                         
 -15  12   3       1643.16       1759.70        21.14 o                         
 -13  12   3       2415.10       2318.42        27.58 o                         
 -11  12   3       1035.67       1111.31        14.00 o                         
  -9  12   3       1059.16       1018.14        17.85 o                         
  -7  12   3       3864.89       3955.12        40.31 o                         
  -5  12   3       6137.96       6363.84        54.94 o                         
  -3  12   3      10232.04      10121.26       126.08 o                         
  -1  12   3       2651.40       2665.74        34.65 o                         
   1  12   3       2627.02       2569.95        30.52 o                         
   3  12   3      10101.71      10113.90       152.46 o                         
   5  12   3       6100.46       6167.34        57.31 o                         
   7  12   3       3856.94       3904.97        44.04 o                         
   9  12   3       1076.37        990.88        16.59 o                         
  11  12   3       1030.56       1033.64        13.60 o                         
  13  12   3       2424.14       2443.57        29.12 o                         
  15  12   3       1660.98       1716.60        21.24 o                         
  17  12   3        739.16        751.79        15.23 o                         
  19  12   3        157.14        144.83         9.80 o                         
  21  12   3        181.75        196.72         9.63 o                         
  23  12   3        238.78        240.87        13.28 o                         
  25  12   3         83.05         78.94         6.34 o                         
  27  12   3         20.69         18.85         7.42 o                         
  29  12   3          8.65         -1.03        10.19 o                         
 -30  13   3          4.92        -11.41        14.93 o                         
 -28  13   3         24.00         19.60         6.73 o                         
 -26  13   3         25.86         17.12         7.47 o                         
 -24  13   3         87.16         96.09         8.26 o                         
 -22  13   3        266.66        254.15        11.03 o                         
 -20  13   3        546.19        578.10        18.08 o                         
 -18  13   3        439.17        462.67         9.30 o                         
 -16  13   3        681.82        683.58        10.66 o                         
 -14  13   3       1615.00       1714.39        20.74 o                         
 -12  13   3       2428.85       2322.76        25.83 o                         
 -10  13   3       2120.23       2303.23        24.13 o                         
  -8  13   3       3820.66       3891.29        42.87 o                         
  -6  13   3       5119.30       5276.15        53.47 o                         
  -4  13   3       4946.90       4726.24        55.26 o                         
  -2  13   3       4586.41       4513.28        47.29 o                         
   0  13   3      11390.72      10905.47       153.21 o                         
   2  13   3       4595.90       4099.37        52.21 o                         
   4  13   3       4976.56       4868.96        44.88 o                         
   6  13   3       5167.40       5219.55        50.44 o                         
   8  13   3       3845.79       3952.27        45.76 o                         
  10  13   3       2127.74       2095.01        23.95 o                         
  12  13   3       2422.33       2441.72        33.97 o                         
  14  13   3       1613.76       1745.76        21.26 o                         
  16  13   3        688.19        758.48        11.82 o                         
  18  13   3        440.00        492.40        11.81 o                         
  20  13   3        550.09        561.53        14.50 o                         
  22  13   3        268.76        262.40         9.05 o                         
  24  13   3         87.73         81.25         6.28 o                         
  26  13   3         26.12         22.02         7.75 o                         
  28  13   3         23.97         26.74         8.85 o                         
  30  13   3          4.91         -1.09        15.14 o                         
 -29  14   3          3.57         -1.78        10.21 o                         
 -27  14   3          7.04          6.16         6.78 o                         
 -25  14   3         27.65         26.54         9.30 o                         
 -23  14   3         90.83         86.43         7.51 o                         
 -21  14   3        230.02        227.96         8.90 o                         
 -19  14   3        116.12        105.16         8.57 o                         
 -17  14   3        302.47        311.64        10.56 o                         
 -15  14   3        973.73        927.41        13.38 o                         
 -13  14   3       1632.87       1721.38        20.78 o                         
 -11  14   3        664.21        653.96        10.23 o                         
  -9  14   3        106.97        104.27         6.95 o                         
  -7  14   3       2006.22       1844.69        21.54 o                         
  -5  14   3       6627.91       6468.28        72.12 o                         
  -3  14   3       4095.82       4142.58        50.33 o                         
  -1  14   3       2094.63       1975.06        24.65 o                         
   1  14   3       2065.89       1896.98        25.75 o                         
   3  14   3       4042.66       3844.73        50.54 o                         
   5  14   3       6577.50       6314.76        65.23 o                         
   7  14   3       2003.75       1790.93        22.58 o                         
   9  14   3        108.29        103.04         6.78 o                         
  11  14   3        666.22        715.71        12.99 o                         
  13  14   3       1634.80       1725.97        20.90 o                         
  15  14   3        985.37       1009.89        18.82 o                         
  17  14   3        309.08        316.97        12.40 o                         
  19  14   3        116.07        111.26        12.89 o                         
  21  14   3        226.43        244.21        11.35 o                         
  23  14   3         90.42         76.66        10.41 o                         
  25  14   3         27.47         39.64         7.26 o                         
  27  14   3          7.19          3.84         6.61 o                         
  29  14   3          3.55         -7.00        15.26 o                         
 -30  15   3          6.43          3.52        16.31 o                         
 -28  15   3          6.01          0.87         8.96 o                         
 -26  15   3         22.82         26.02         7.03 o                         
 -24  15   3         37.03         44.02         6.78 o                         
 -22  15   3        133.55        153.73        10.41 o                         
 -20  15   3        300.88        310.58         8.07 o                         
 -18  15   3        326.73        345.08         7.98 o                         
 -16  15   3        404.60        436.79        13.83 o                         
 -14  15   3        972.63        957.21        13.88 o                         
 -12  15   3       1679.16       1757.17        21.22 o                         
 -10  15   3       2194.01       2179.01        23.84 o                         
  -8  15   3       1488.21       1573.49        19.09 o                         
  -6  15   3       4284.79       4167.99        49.62 o                         
  -4  15   3       3659.52       3755.34        46.97 o                         
  -2  15   3       6852.20       6932.33        88.69 o                         
   0  15   3       2758.43       2626.87        31.29 o                         
   2  15   3       6885.55       6951.88        81.50 o                         
   4  15   3       3665.80       3466.66        48.00 o                         
   6  15   3       4289.04       4266.43        46.57 o                         
   8  15   3       1489.74       1429.90        19.48 o                         
  10  15   3       2180.54       2228.96        33.64 o                         
  12  15   3       1660.79       1728.82        27.64 o                         
  14  15   3        962.29        981.13        14.91 o                         
  16  15   3        402.59        471.48        15.80 o                         
  18  15   3        324.85        313.59        11.28 o                         
  20  15   3        299.31        323.76        10.01 o                         
  22  15   3        133.01        133.15        10.67 o                         
  24  15   3         37.18         32.10         9.16 o                         
  26  15   3         22.86         28.87         6.53 o                         
  28  15   3          5.94        -13.77        13.77 o                         
 -27  16   3          4.10         -0.67         8.31 o                         
 -25  16   3         19.92         22.14         7.15 o                         
 -23  16   3         51.74         59.54        10.66 o                         
 -21  16   3         76.50         83.77         7.87 o                         
 -19  16   3         58.06         56.55         9.71 o                         
 -17  16   3        125.77        140.23         6.17 o                         
 -15  16   3        415.79        435.23        11.14 o                         
 -13  16   3        658.76        690.23        12.69 o                         
 -11  16   3        540.84        581.24         9.45 o                         
  -9  16   3        180.26        203.48         5.85 o                         
  -7  16   3       1584.79       1555.02        16.93 o                         
  -5  16   3       2504.63       2406.55        30.17 o                         
  -3  16   3       2451.03       2455.45        30.66 o                         
  -1  16   3        866.38        831.55        13.19 o                         
   1  16   3        857.57        781.40        13.05 o                         
   3  16   3       2421.72       2497.42        30.81 o                         
   5  16   3       2494.49       2369.77        27.44 o                         
   7  16   3       1586.51       1482.06        18.35 o                         
   9  16   3        182.36        208.20         9.97 o                         
  11  16   3        536.04        618.02         9.85 o                         
  13  16   3        653.79        736.62        11.23 o                         
  15  16   3        418.48        467.35        10.05 o                         
  17  16   3        128.41        134.20        10.36 o                         
  19  16   3         57.19         57.66         7.55 o                         
  21  16   3         75.20         74.89         8.61 o                         
  23  16   3         51.25         63.83        16.38 o                         
  25  16   3         20.22         25.62         6.28 o                         
  27  16   3          4.17          0.46         9.90 o                         
 -28  17   3          9.65         17.49        12.96 o                         
 -26  17   3          4.01         -0.39         8.20 o                         
 -24  17   3         12.57         15.22         7.91 o                         
 -22  17   3         49.92         60.58         6.67 o                         
 -20  17   3         60.83         70.23        12.33 o                         
 -18  17   3         77.68         98.34         7.41 o                         
 -16  17   3        134.59        146.00         6.04 o                         
 -14  17   3        303.09        306.09        12.44 o                         
 -12  17   3        708.36        699.41        13.25 o                         
 -10  17   3        512.49        509.86         8.60 o                         
  -8  17   3       1211.05       1187.12        15.66 o                         
  -6  17   3        186.66        209.87         6.77 o                         
  -4  17   3       2040.60       1963.94        26.39 o                         
  -2  17   3        819.24        788.40        13.66 o                         
   0  17   3       1100.45       1241.29        18.52 o                         
   2  17   3        818.84        810.95        13.42 o                         
   4  17   3       2040.39       1922.21        29.66 o                         
   6  17   3        188.79        167.09         7.33 o                         
   8  17   3       1193.09       1160.12        17.56 o                         
  10  17   3        503.36        472.76        11.42 o                         
  12  17   3        694.79        731.49        11.93 o                         
  14  17   3        296.66        314.49        16.31 o                         
  16  17   3        131.69        133.41         7.87 o                         
  18  17   3         76.53        102.80         9.46 o                         
  20  17   3         59.64         57.63        13.85 o                         
  22  17   3         49.22         62.79         8.90 o                         
  24  17   3         12.38          6.53         6.87 o                         
  26  17   3          3.97         -4.62        10.84 o                         
 -27  18   3          5.09         -0.29        11.70 o                         
 -25  18   3         29.41         34.27         9.64 o                         
 -23  18   3         31.69         37.80         6.94 o                         
 -21  18   3         32.03         36.41         9.15 o                         
 -19  18   3         33.95         45.51         6.25 o                         
 -17  18   3         81.24         94.82         8.17 o                         
 -15  18   3        322.56        334.97         7.70 o                         
 -13  18   3        436.03        459.58        11.44 o                         
 -11  18   3        482.32        475.17         8.55 o                         
  -9  18   3        347.79        368.31        11.77 o                         
  -7  18   3       1910.58       1945.56        20.84 o                         
  -5  18   3       1153.31       1248.29        18.79 o                         
  -3  18   3        500.67        481.26        15.26 o                         
  -1  18   3       1208.93       1239.85        24.72 o                         
   1  18   3       1182.49       1174.48        22.21 o                         
   3  18   3        500.49        508.93        14.59 o                         
   5  18   3       1155.56       1183.50        18.88 o                         
   7  18   3       1923.11       2010.65        24.68 o                         
   9  18   3        353.25        396.97        11.03 o                         
  11  18   3        474.58        476.21        11.83 o                         
  13  18   3        435.82        485.45        12.21 o                         
  15  18   3        323.90        317.23         7.60 o                         
  17  18   3         82.52         96.27        17.48 o                         
  19  18   3         33.40         27.93        13.21 o                         
  21  18   3         31.73         39.51         6.87 o                         
  23  18   3         31.84         40.76         7.36 o                         
  25  18   3         29.72         38.88         9.46 o                         
 -26  19   3          6.25         -5.70        15.14 o                         
 -24  19   3         10.74          6.28         7.97 o                         
 -22  19   3         19.14         13.27         6.91 o                         
 -20  19   3         16.29         17.46         6.45 o                         
 -18  19   3         30.87         45.05        12.61 o                         
 -16  19   3         54.09         63.83         6.83 o                         
 -14  19   3        117.63        105.69        15.60 o                         
 -12  19   3        154.25        146.98         6.29 o                         
 -10  19   3        291.69        262.63        12.58 o                         
  -8  19   3        183.49        171.35         5.67 o                         
  -6  19   3        234.12        211.15        13.71 o                         
  -4  19   3        193.91        199.09        19.94 o                         
  -2  19   3        281.46        292.62         7.94 o                         
   0  19   3        214.21        220.84         7.30 o                         
   2  19   3        275.83        252.89         8.87 o                         
   4  19   3        193.07        183.25         7.76 o                         
   6  19   3        230.38        198.09         6.17 o                         
   8  19   3        180.44        184.81         9.64 o                         
  10  19   3        285.76        253.64        11.11 o                         
  12  19   3        153.02        148.86         8.12 o                         
  14  19   3        117.81        114.13         7.69 o                         
  16  19   3         54.97         68.71        12.15 o                         
  18  19   3         31.32         40.10         9.10 o                         
  20  19   3         15.97         12.51         6.41 o                         
  22  19   3         19.19         16.37         7.02 o                         
  24  19   3         10.79         12.99         8.77 o                         
 -25  20   3          6.86         -4.34        10.74 o                         
 -23  20   3         44.49         30.65         6.64 o                         
 -21  20   3         41.59         44.86         6.90 o                         
 -19  20   3         14.87         10.35         6.26 o                         
 -17  20   3         53.14         76.77        10.18 o                         
 -15  20   3        299.96        310.82        14.31 o                         
 -13  20   3        570.83        584.66        13.32 o                         
 -11  20   3        293.21        331.27         9.20 o                         
  -9  20   3        684.02        748.39        15.75 o                         
  -7  20   3        570.08        596.15        17.56 o                         
  -5  20   3       1516.71       1555.17        33.52 o                         
  -3  20   3       1042.45       1081.65        17.29 o                         
  -1  20   3        381.34        375.60        18.85 o                         
   1  20   3        389.75        437.03        11.68 o                         
   3  20   3       1031.68        938.53        20.67 o                         
   5  20   3       1538.16       1616.44        23.00 o                         
   7  20   3        579.79        635.46        17.76 o                         
   9  20   3        692.65        762.43        13.90 o                         
  11  20   3        294.36        328.98         9.96 o                         
  13  20   3        566.34        554.44        18.97 o                         
  15  20   3        301.81        327.62        11.89 o                         
  17  20   3         54.25         68.57        10.22 o                         
  19  20   3         15.14         11.15        11.59 o                         
  21  20   3         41.62         40.97         7.04 o                         
  23  20   3         44.87         26.38         8.12 o                         
  25  20   3          6.99          4.74        17.11 o                         
 -26  21   3          7.65         -4.28        15.01 o                         
 -24  21   3          5.36         15.05        19.54 o                         
 -22  21   3         34.59         23.17         6.53 o                         
 -20  21   3         41.21         37.64         7.00 o                         
 -18  21   3         30.55         33.03        11.54 o                         
 -16  21   3         70.48         77.89         8.93 o                         
 -14  21   3        225.32        240.73         8.65 o                         
 -12  21   3        187.73        191.64        10.88 o                         
 -10  21   3        259.66        275.16         9.46 o                         
  -8  21   3        176.77        159.04         9.87 o                         
  -6  21   3        407.64        411.36        23.22 o                         
  -4  21   3        238.74        213.93        11.30 o                         
  -2  21   3        508.80        494.21        10.86 o                         
   0  21   3       1229.21       1190.49        19.06 o                         
   2  21   3        502.72        529.96        11.87 o                         
   4  21   3        236.27        233.58        14.50 o                         
   6  21   3        407.34        389.15        16.37 o                         
   8  21   3        180.93        183.69        13.26 o                         
  10  21   3        259.27        256.88        11.97 o                         
  12  21   3        189.81        178.81        11.21 o                         
  14  21   3        228.96        237.50         9.73 o                         
  16  21   3         71.61         71.16        14.23 o                         
  18  21   3         30.80         36.61         7.31 o                         
  20  21   3         41.21         39.91         7.27 o                         
  22  21   3         34.49         28.20        10.65 o                         
  24  21   3          5.48          4.01        12.54 o                         
 -23  22   3          9.27         19.50        15.10 o                         
 -21  22   3         33.44         32.35         7.96 o                         
 -19  22   3         17.20         17.93         6.55 o                         
 -17  22   3         49.14         46.15         6.66 o                         
 -15  22   3        132.04        147.85        11.74 o                         
 -13  22   3        257.40        271.54        11.22 o                         
 -11  22   3        319.27        328.21         8.32 o                         
  -9  22   3        277.47        302.72        13.73 o                         
  -7  22   3        511.94        546.68        18.99 o                         
  -5  22   3        512.98        493.18        11.30 o                         
  -3  22   3        497.98        454.34        11.38 o                         
  -1  22   3        313.92        316.72        15.02 o                         
   1  22   3        308.90        302.38        20.25 o                         
   3  22   3        503.48        510.89        13.47 o                         
   5  22   3        516.25        499.58        16.72 o                         
   7  22   3        521.47        564.06        18.14 o                         
   9  22   3        279.54        322.62         9.69 o                         
  11  22   3        317.93        289.27         9.09 o                         
  13  22   3        255.36        268.33        12.01 o                         
  15  22   3        132.50        144.41         9.23 o                         
  17  22   3         49.84         57.59         7.18 o                         
  19  22   3         17.14         20.30         6.69 o                         
  21  22   3         33.52         31.78         7.63 o                         
  23  22   3          9.32          6.08        19.75 o                         
 -22  23   3          8.88         -2.01        14.34 o                         
 -20  23   3         44.61         44.86         8.38 o                         
 -18  23   3         29.64         31.40         6.35 o                         
 -16  23   3         51.90         54.23        10.28 o                         
 -14  23   3         85.05         82.06         9.22 o                         
 -12  23   3        241.01        251.67         8.76 o                         
 -10  23   3        249.72        262.70         7.85 o                         
  -8  23   3        268.93        263.25        13.41 o                         
  -6  23   3        264.42        229.05        14.31 o                         
  -4  23   3        302.25        263.11        19.34 o                         
  -2  23   3        542.14        482.09        11.58 o                         
   0  23   3        356.06        376.29        14.26 o                         
   2  23   3        540.36        487.38        17.34 o                         
   4  23   3        302.22        283.44        17.54 o                         
   6  23   3        262.89        243.89        10.74 o                         
   8  23   3        268.68        245.38        12.96 o                         
  10  23   3        252.46        263.26        15.02 o                         
  12  23   3        242.16        234.17         9.78 o                         
  14  23   3         85.23         85.70         6.78 o                         
  16  23   3         52.44         57.92         6.68 o                         
  18  23   3         29.50         36.12         7.16 o                         
  20  23   3         44.20         36.92         7.65 o                         
  22  23   3          8.88        -25.54        25.54 o                         
 -21  24   3          4.41         12.03        18.20 o                         
 -19  24   3          9.13         15.36         8.72 o                         
 -17  24   3         12.80         11.24         6.52 o                         
 -15  24   3         36.61         37.35         7.95 o                         
 -13  24   3         89.05         89.72         9.73 o                         
 -11  24   3        117.25         97.34         7.48 o                         
  -9  24   3         56.62         61.92        25.88 o                         
  -7  24   3        196.50        214.73        18.33 o                         
  -5  24   3        222.83        200.95        10.02 o                         
  -3  24   3        143.55        117.19         8.18 o                         
  -1  24   3         33.79         26.64         9.99 o                         
   1  24   3         33.56         27.18         8.49 o                         
   3  24   3        142.61        112.45        11.69 o                         
   5  24   3        224.51        222.42        14.06 o                         
   7  24   3        199.86        214.79        17.11 o                         
   9  24   3         56.27         65.71        10.72 o                         
  11  24   3        115.67        101.39        12.64 o                         
  13  24   3         88.36         84.31         7.32 o                         
  15  24   3         36.41         27.45        10.86 o                         
  17  24   3         12.99         13.22         7.24 o                         
  19  24   3          9.07         15.30         9.01 o                         
  21  24   3          4.31         -7.59        23.99 o                         
 -20  25   3          6.06         20.67        13.92 o                         
 -18  25   3         29.69         27.92         7.86 o                         
 -16  25   3         17.88         24.46         7.03 o                         
 -14  25   3         28.97         27.90         9.64 o                         
 -12  25   3         83.47         76.68        15.11 o                         
 -10  25   3        149.52        141.19        15.48 o                         
  -8  25   3         93.10         83.75        19.06 o                         
  -6  25   3         75.67         70.04         8.84 o                         
  -4  25   3        190.64        174.44        15.82 o                         
  -2  25   3        107.48        127.40        15.83 o                         
   0  25   3         92.91         83.36        13.18 o                         
   2  25   3        107.26        106.51        11.63 o                         
   4  25   3        189.18        168.72        15.87 o                         
   6  25   3         76.21         73.03        18.51 o                         
   8  25   3         92.24         90.67         6.83 o                         
  10  25   3        148.85        147.07         9.05 o                         
  12  25   3         83.12         72.12         7.94 o                         
  14  25   3         29.13         17.73        10.21 o                         
  16  25   3         17.58         15.63         6.89 o                         
  18  25   3         29.37         15.99         9.83 o                         
  20  25   3          5.97         -1.97        17.49 o                         
 -19  26   3          5.61         11.74        13.08 o                         
 -17  26   3          3.10          3.99         7.92 o                         
 -15  26   3         24.52         27.31         7.66 o                         
 -13  26   3         25.99         19.14         7.70 o                         
 -11  26   3         28.95         28.18         8.01 o                         
  -9  26   3         24.32         18.41        14.02 o                         
  -7  26   3         24.30         30.90         8.19 o                         
  -5  26   3         79.47         72.81         8.22 o                         
  -3  26   3         97.06         94.13        12.90 o                         
  -1  26   3         21.45         22.40        10.89 o                         
   1  26   3         20.96         31.84        16.93 o                         
   3  26   3         95.95         86.39         7.55 o                         
   5  26   3         80.28         77.27        11.16 o                         
   7  26   3         24.71         29.30         8.58 o                         
   9  26   3         24.51         24.28         8.30 o                         
  11  26   3         28.42         22.09         6.66 o                         
  13  26   3         25.72         26.59         6.73 o                         
  15  26   3         24.49         17.25         8.26 o                         
  17  26   3          3.15          2.26         7.00 o                         
 -16  27   3          4.27          7.21         7.66 o                         
 -14  27   3          7.08         -4.06         7.45 o                         
 -12  27   3         21.34         14.61         6.68 o                         
 -10  27   3         13.26          8.18        10.28 o                         
  -8  27   3         25.20         22.02        18.08 o                         
  -6  27   3         23.41         15.53         7.95 o                         
  -4  27   3         13.96         10.18        12.68 o                         
  -2  27   3         25.15         28.43        12.75 o                         
   0  27   3         29.22         29.83         7.56 o                         
   2  27   3         24.94         34.20        14.80 o                         
   4  27   3         13.86         18.34        17.56 o                         
   6  27   3         22.88         13.81        12.45 o                         
   8  27   3         25.12         17.45         8.45 o                         
  10  27   3         13.02         11.45         6.74 o                         
  12  27   3         21.10         27.77         6.22 o                         
  14  27   3          6.92          3.74         6.77 o                         
  16  27   3          4.20          9.12         8.43 o                         
 -15  28   3          6.57          8.22        10.17 o                         
 -13  28   3         25.62         23.15         7.19 o                         
 -11  28   3          8.41         11.82         8.04 o                         
  -9  28   3          6.46          5.84         8.50 o                         
  -7  28   3         10.77         10.27         7.80 o                         
  -5  28   3         51.91         57.34         7.79 o                         
  -3  28   3         58.29         53.95         7.60 o                         
  -1  28   3         58.25         56.34        12.94 o                         
   1  28   3         57.97         57.22        11.98 o                         
   3  28   3         57.69         57.85         8.29 o                         
   5  28   3         52.11         39.35        10.33 o                         
   7  28   3         10.96          7.77         8.74 o                         
   9  28   3          6.61          4.80         8.59 o                         
  11  28   3          8.30         13.08         7.62 o                         
  13  28   3         25.65         17.40         7.27 o                         
  15  28   3          6.66          7.21        13.21 o                         
  17  28   3          9.70         10.19        13.96 o                         
  19  28   3         11.98         -8.64        17.49 o                         
 -14  29   3          4.22          5.03         9.78 o                         
 -12  29   3          9.81          5.55        10.25 o                         
 -10  29   3          5.31          0.64         9.36 o                         
  -8  29   3          6.87          8.57         7.97 o                         
  -6  29   3          2.23          2.83         7.64 o                         
  -4  29   3         10.45          7.93         7.50 o                         
  -2  29   3          7.64          9.49         7.86 o                         
   0  29   3          4.17         -1.07         7.56 o                         
   2  29   3          7.73         12.74         8.13 o                         
   4  29   3         10.64          7.16         7.51 o                         
   6  29   3          2.23          4.14         8.13 o                         
   8  29   3          6.96          9.54        10.28 o                         
  10  29   3          5.29          1.52         6.01 o                         
  12  29   3          9.90         -3.03        18.44 o                         
 -15  30   3          6.61        -14.38        18.70 o                         
 -13  30   3          5.69         18.66        20.63 o                         
 -11  30   3          7.91          7.63         8.82 o                         
  -9  30   3          2.49          8.68        18.11 o                         
  -7  30   3         16.89         14.31         8.52 o                         
  -5  30   3         19.07         25.11         8.02 o                         
  -3  30   3         36.92         24.57         7.85 o                         
  -1  30   3         43.80         29.74         8.18 o                         
   1  30   3         43.55         45.63         8.48 o                         
   3  30   3         36.66         30.69         9.07 o                         
   5  30   3         18.91          2.40         8.22 o                         
   7  30   3         17.22         17.68         8.81 o                         
   9  30   3          2.46        -17.19        17.19 o                         
  11  30   3          7.99          8.66         8.19 o                         
  -6  31   3         12.04          5.34        10.67 o                         
  -4  31   3          6.04         12.24         8.12 o                         
  -2  31   3          4.34          4.74         9.89 o                         
   0  31   3         11.48          3.03        10.04 o                         
   2  31   3          4.41          6.80         9.84 o                         
   4  31   3          6.04          8.22         9.71 o                         
   6  31   3         12.21          4.99        13.46 o                         
   8  31   3          4.48         14.13        16.44 o                         
  -3  32   3         15.03         10.69        15.56 o                         
  -1  32   3         15.46         20.67        11.89 o                         
   1  32   3         15.31          8.91         9.80 o                         
   3  32   3         14.94         19.46        10.82 o                         
   0   0   4      49975.73      57672.75       914.71 o                         
   2   0   4      29216.00      30679.59       359.13 o                         
   4   0   4      31346.54      33546.86       386.65 o                         
   6   0   4      14700.27      15978.74       160.57 o                         
   8   0   4       2193.37       1955.30        19.87 o                         
  10   0   4        210.60        208.91         5.33 o                         
  12   0   4       1467.10       1564.46        24.73 o                         
  14   0   4       5057.54       5271.37        61.64 o                         
  16   0   4       1699.40       1695.93        25.89 o                         
  18   0   4       7224.31       7848.63       124.95 o                         
  20   0   4       1207.28       1106.37        18.21 o                         
  22   0   4        433.82        433.01        11.39 o                         
  24   0   4        179.58        190.06        12.48 o                         
  26   0   4          8.16          0.68        11.63 o                         
  28   0   4          1.64          7.30         8.44 o                         
  30   0   4          2.79         13.38        11.41 o                         
 -29   1   4          1.21          7.42         8.16 o                         
 -27   1   4         27.38         15.61        10.36 o                         
 -25   1   4         53.31         56.52        14.62 o                         
 -23   1   4        118.26        106.60         8.06 o                         
 -21   1   4         16.68         40.89        10.88 o                         
 -19   1   4         41.33         24.29         8.39 o                         
 -17   1   4        490.04        489.55        14.65 o                         
 -15   1   4       1293.92       1308.96        19.37 o                         
 -13   1   4        189.52        197.89         7.64 o                         
 -11   1   4        529.54        543.17        10.10 o                         
  -9   1   4       1637.61       1763.23        19.28 o                         
  -7   1   4       2379.10       2364.01        23.41 o                         
  -5   1   4       3576.62       3870.60        35.44 o                         
  -3   1   4       1744.42       1828.42        19.34 o                         
  -1   1   4       2205.88       2086.35        24.93 o                         
   1   1   4       2205.51       2084.18        28.40 o                         
   3   1   4       1745.26       1793.83        19.19 o                         
   5   1   4       3588.89       3892.78        38.39 o                         
   7   1   4       2358.10       2355.13        22.93 o                         
   9   1   4       1619.78       1722.20        21.99 o                         
  11   1   4        536.63        537.89         7.79 o                         
  13   1   4        191.61        192.75         7.53 o                         
  15   1   4       1273.96       1267.90        19.02 o                         
  17   1   4        483.27        472.61        20.11 o                         
  19   1   4         41.85         38.92        10.39 o                         
  21   1   4         16.86         25.64        15.43 o                         
  23   1   4        116.67        116.61         8.59 o                         
  25   1   4         53.01         32.71        16.88 o                         
  27   1   4         27.13         28.29         9.05 o                         
  29   1   4          1.19          4.92         9.02 o                         
 -30   2   4          3.53         11.00        11.67 o                         
 -28   2   4          6.75         10.37         7.10 o                         
 -26   2   4         23.49         27.99         8.40 o                         
 -24   2   4         71.61         66.00        17.61 o                         
 -22   2   4        462.06        421.96        15.62 o                         
 -20   2   4       1863.89       1844.05        36.26 o                         
 -18   2   4       1789.64       1810.10        30.56 o                         
 -16   2   4       7172.17       7574.86        90.11 o                         
 -14   2   4       1043.12       1123.62        16.48 o                         
 -12   2   4         93.59         98.00         9.80 o                         
 -10   2   4       2146.75       2098.51        21.81 o                         
  -8   2   4        893.40        773.28         9.39 o                         
  -6   2   4       1645.01       1626.01        16.74 o                         
  -4   2   4      17284.83      17848.92       178.81 o                         
  -2   2   4      41863.52      45311.68       529.28 o                         
   0   2   4      29431.33      30787.96       360.24 o                         
   2   2   4      41879.13      46932.51       527.81 o                         
   4   2   4      17220.21      17699.44       170.43 o                         
   6   2   4       1657.14       1604.62        17.09 o                         
   8   2   4        875.48        701.09         9.22 o                         
  10   2   4       2143.39       2051.38        25.82 o                         
  12   2   4         91.91        104.71         6.36 o                         
  14   2   4       1021.34       1051.98        16.71 o                         
  16   2   4       7157.54       7375.16       121.65 o                         
  18   2   4       1773.27       1718.36        24.70 o                         
  20   2   4       1867.53       1914.82        28.86 o                         
  22   2   4        461.21        434.62        17.38 o                         
  24   2   4         70.59         81.69        10.64 o                         
  26   2   4         22.96         26.26        10.78 o                         
  28   2   4          6.73          4.74         7.84 o                         
 -29   3   4          8.14          2.45         7.70 o                         
 -27   3   4         25.79         32.54         6.91 o                         
 -25   3   4         85.48         77.84        14.81 o                         
 -23   3   4         25.76         34.90        10.14 o                         
 -21   3   4         86.85         82.18         7.82 o                         
 -19   3   4        194.91        198.65         7.97 o                         
 -17   3   4       1575.13       1622.69        22.72 o                         
 -15   3   4        120.43        138.17        12.39 o                         
 -13   3   4         92.60         70.97        10.20 o                         
 -11   3   4        183.35        192.73         5.58 o                         
  -9   3   4        809.59        893.32        10.78 o                         
  -7   3   4       3139.98       3446.38        31.73 o                         
  -5   3   4       1330.00       1357.58        14.36 o                         
  -3   3   4        556.90        553.68         7.82 o                         
  -1   3   4       1622.81       1814.81        19.25 o                         
   1   3   4       1621.44       1807.16        21.21 o                         
   3   3   4        556.84        555.41         7.85 o                         
   5   3   4       1330.61       1346.45        14.72 o                         
   7   3   4       3114.97       3357.07        31.40 o                         
   9   3   4        794.71        890.56        11.80 o                         
  11   3   4        182.14        186.01         6.19 o                         
  13   3   4         92.75         81.71         5.64 o                         
  15   3   4        120.09         97.58        15.07 o                         
  17   3   4       1589.17       1595.90        22.72 o                         
  19   3   4        198.10        208.26        13.37 o                         
  21   3   4         87.01         86.76        11.63 o                         
  23   3   4         26.21         47.98        14.20 o                         
  25   3   4         84.05         72.32        12.43 o                         
  27   3   4         25.30         30.02         7.27 o                         
  29   3   4          7.99          9.89         7.46 o                         
 -28   4   4         22.88         19.65         6.63 o                         
 -26   4   4         46.12         47.09         9.16 o                         
 -24   4   4         43.56         48.67        15.46 o                         
 -22   4   4        203.18        193.47         7.78 o                         
 -20   4   4        825.53        844.43        24.39 o                         
 -18   4   4       2062.43       2091.30        34.18 o                         
 -16   4   4        983.12        980.49        18.88 o                         
 -14   4   4        536.85        526.82        11.32 o                         
 -12   4   4       2731.42       2747.90        30.26 o                         
 -10   4   4       3577.87       3557.95        37.61 o                         
  -8   4   4       3301.98       3446.60        31.87 o                         
  -6   4   4        903.82        972.49        12.28 o                         
  -4   4   4       1684.68       1827.45        19.20 o                         
  -2   4   4      17138.83      17789.85       176.57 o                         
   0   4   4      31361.81      33195.95       385.43 o                         
   2   4   4      17200.52      17555.24       177.82 o                         
   4   4   4       1685.66       1900.88        19.15 o                         
   6   4   4        902.03        940.88        11.34 o                         
   8   4   4       3321.55       3475.97        32.16 o                         
  10   4   4       3573.57       3640.90        35.82 o                         
  12   4   4       2779.41       2842.03        35.48 o                         
  14   4   4        528.50        527.10        11.26 o                         
  16   4   4        963.76        991.01        20.75 o                         
  18   4   4       2049.62       2045.91        28.46 o                         
  20   4   4        818.69        785.63        21.82 o                         
  22   4   4        202.76        200.92        14.72 o                         
  24   4   4         43.08         47.46        10.40 o                         
  26   4   4         46.51         53.82         9.68 o                         
  28   4   4         23.10         24.99         7.81 o                         
  30   4   4         14.17         10.44        15.22 o                         
 -31   5   4          1.17         11.62        15.56 o                         
 -29   5   4          4.36          8.20         8.09 o                         
 -27   5   4         28.73         40.65         7.08 o                         
 -25   5   4         28.57         31.38        12.24 o                         
 -23   5   4         61.20         68.10        14.59 o                         
 -21   5   4         89.17         81.69        15.24 o                         
 -19   5   4        448.13        486.17        16.23 o                         
 -17   5   4        278.76        265.07         8.80 o                         
 -15   5   4        952.05        994.58        15.45 o                         
 -13   5   4        126.20        162.96         4.18 o                         
 -11   5   4        277.63        289.36         7.75 o                         
  -9   5   4       1239.23       1383.87        15.37 o                         
  -7   5   4        961.64       1006.26        12.10 o                         
  -5   5   4        371.29        377.32         6.00 o                         
  -3   5   4       1330.03       1338.81        14.55 o                         
  -1   5   4       3525.03       3887.40        35.90 o                         
   1   5   4       3512.99       3842.14        35.47 o                         
   3   5   4       1329.52       1330.60        14.47 o                         
   5   5   4        371.39        368.64         5.90 o                         
   7   5   4        942.24        976.21        11.85 o                         
   9   5   4       1225.42       1321.88        14.83 o                         
  11   5   4        279.26        326.06         7.60 o                         
  13   5   4        128.81        121.75         3.81 o                         
  15   5   4        966.38        982.36        22.73 o                         
  17   5   4        278.01        248.58        12.14 o                         
  19   5   4        451.65        476.83        11.32 o                         
  21   5   4         91.22         86.50        17.18 o                         
  23   5   4         60.59         75.64        11.35 o                         
  25   5   4         28.21         44.16        13.71 o                         
  27   5   4         28.33         29.25         7.37 o                         
  29   5   4          4.34          0.80         8.40 o                         
  31   5   4          1.15          6.79        19.00 o                         
 -30   6   4         20.11         28.64        16.65 o                         
 -28   6   4         54.44         37.98         7.81 o                         
 -26   6   4         83.08         71.08        17.32 o                         
 -24   6   4         87.56         92.59        20.22 o                         
 -22   6   4         36.62         41.27         9.14 o                         
 -20   6   4        369.77        381.78        20.62 o                         
 -18   6   4        386.93        402.85        10.95 o                         
 -16   6   4        256.09        238.06        17.85 o                         
 -14   6   4       1186.86       1106.96        13.44 o                         
 -12   6   4       4362.77       4368.08        51.89 o                         
 -10   6   4      11034.84      11630.08       144.88 o                         
  -8   6   4      14271.73      15216.45       187.52 o                         
  -6   6   4       4903.11       4661.91        42.23 o                         
  -4   6   4        906.17        975.14        11.33 o                         
  -2   6   4       1744.59       1638.63        16.80 o                         
   0   6   4      14638.89      15922.64       200.17 o                         
   2   6   4       1731.29       1563.04        16.69 o                         
   4   6   4        907.42        942.20        11.63 o                         
   6   6   4       4903.16       4748.47        42.51 o                         
   8   6   4      14285.14      15235.44       174.95 o                         
  10   6   4      11122.14      11619.10       137.18 o                         
  12   6   4       4364.05       4318.45        45.26 o                         
  14   6   4       1213.87       1053.90        21.71 o                         
  16   6   4        254.50        244.81         9.57 o                         
  18   6   4        381.84        412.09        11.77 o                         
  20   6   4        365.49        368.82        14.93 o                         
  22   6   4         36.13         13.97        15.31 o                         
  24   6   4         88.36         81.42        10.82 o                         
  26   6   4         83.65         76.36        15.15 o                         
  28   6   4         55.02         42.91         7.75 o                         
  30   6   4         20.28         20.28        11.55 o                         
 -29   7   4          8.09          6.28         7.62 o                         
 -27   7   4         15.04         19.36         6.90 o                         
 -25   7   4         42.42         38.25         6.56 o                         
 -23   7   4         44.56         52.87        13.91 o                         
 -21   7   4        109.24         83.66         8.50 o                         
 -19   7   4        202.23        172.69         7.76 o                         
 -17   7   4        515.76        504.76        10.47 o                         
 -15   7   4       1153.56       1123.94        13.72 o                         
 -13   7   4        614.97        569.34        15.58 o                         
 -11   7   4        291.73        328.31        12.55 o                         
  -9   7   4        764.16        738.14        10.09 o                         
  -7   7   4       1412.47       1249.00        14.50 o                         
  -5   7   4        954.85        982.15        11.66 o                         
  -3   7   4       3122.91       3427.73        31.16 o                         
  -1   7   4       2356.20       2337.46        22.82 o                         
   1   7   4       2377.99       2374.78        23.08 o                         
   3   7   4       3147.30       3393.54        31.90 o                         
   5   7   4        974.07        982.64        11.87 o                         
   7   7   4       1412.46       1255.89        14.66 o                         
   9   7   4        759.01        772.89        10.20 o                         
  11   7   4        287.68        318.80         7.67 o                         
  13   7   4        623.41        579.35         8.53 o                         
  15   7   4       1158.44       1087.73        12.89 o                         
  17   7   4        521.64        508.73        10.57 o                         
  19   7   4        200.46        176.01        10.78 o                         
  21   7   4        111.59        103.14        13.17 o                         
  23   7   4         44.14         56.16         8.58 o                         
  25   7   4         41.63         53.83         7.37 o                         
  27   7   4         14.81         16.79         7.03 o                         
  29   7   4          8.11          4.35         9.90 o                         
 -32   8   4          3.23         -5.33        14.55 o                         
 -30   8   4         18.47          3.12        12.66 o                         
 -28   8   4         86.43         58.09         8.27 o                         
 -26   8   4        126.88        100.47        13.57 o                         
 -24   8   4         71.62         66.40         8.18 o                         
 -22   8   4         20.76         17.54        15.48 o                         
 -20   8   4         52.33         39.62        10.55 o                         
 -18   8   4        146.18        155.33         6.76 o                         
 -16   8   4        381.43        400.43        10.42 o                         
 -14   8   4       1966.76       1942.42        22.49 o                         
 -12   8   4       6225.92       6844.96        83.78 o                         
 -10   8   4      14567.93      16011.86       232.47 o                         
  -8   8   4      14509.16      15762.29       197.88 o                         
  -6   8   4      14392.03      15172.20       189.96 o                         
  -4   8   4       3268.55       3450.11        32.17 o                         
  -2   8   4        788.71        741.97         9.17 o                         
   0   8   4       2407.08       1959.77        21.18 o                         
   2   8   4        805.56        715.62         9.21 o                         
   4   8   4       3250.19       3449.46        31.79 o                         
   6   8   4      14381.43      15369.01       190.98 o                         
   8   8   4      14510.23      16204.49       199.57 o                         
  10   8   4      14570.34      15967.38       221.10 o                         
  12   8   4       6266.45       6791.16        70.90 o                         
  14   8   4       1990.18       1997.24        28.54 o                         
  16   8   4        387.84        404.84         8.61 o                         
  18   8   4        146.21        161.76         9.59 o                         
  20   8   4         53.26         48.07         6.98 o                         
  22   8   4         21.17         36.67        11.86 o                         
  24   8   4         70.94         87.66        12.23 o                         
  26   8   4        126.55        115.08         8.65 o                         
  28   8   4         86.47         55.41         7.68 o                         
  30   8   4         18.79          1.17        17.70 o                         
 -31   9   4          1.79         -3.89        11.95 o                         
 -29   9   4          2.44          1.28         9.87 o                         
 -27   9   4         20.11         16.74         6.90 o                         
 -25   9   4         42.59         29.47         7.13 o                         
 -23   9   4         31.47         40.92         7.80 o                         
 -21   9   4          4.89         11.71        15.90 o                         
 -19   9   4        251.69        254.96         6.87 o                         
 -17   9   4        551.13        530.98        11.89 o                         
 -15   9   4        516.51        530.38        10.59 o                         
 -13   9   4        416.84        407.81        13.43 o                         
 -11   9   4        568.62        626.89        10.95 o                         
  -9   9   4        335.99        357.38         9.29 o                         
  -7   9   4        787.16        718.53        10.01 o                         
  -5   9   4       1312.33       1354.77        14.75 o                         
  -3   9   4        802.68        873.49        10.44 o                         
  -1   9   4       1589.65       1740.01        18.99 o                         
   1   9   4       1607.43       1763.45        19.75 o                         
   3   9   4        817.90        913.97        11.92 o                         
   5   9   4       1325.92       1355.43        15.27 o                         
   7   9   4        793.17        768.80        10.27 o                         
   9   9   4        335.92        374.24         7.30 o                         
  11   9   4        566.16        608.73        10.92 o                         
  13   9   4        418.04        412.23         7.50 o                         
  15   9   4        514.13        505.41        11.14 o                         
  17   9   4        549.96        511.90        11.33 o                         
  19   9   4        254.72        247.95        13.56 o                         
  21   9   4          4.94          3.67         6.59 o                         
  23   9   4         30.77         35.22         8.53 o                         
  25   9   4         42.07         43.65         7.63 o                         
  27   9   4         19.68          7.67         8.21 o                         
  29   9   4          2.43         -6.34        10.23 o                         
 -30  10   4         26.86          6.03        13.42 o                         
 -28  10   4         44.48         27.61         7.26 o                         
 -26  10   4        106.04         96.81         8.43 o                         
 -24  10   4         65.76         73.56        11.24 o                         
 -22  10   4         71.21         75.61         7.95 o                         
 -20  10   4         32.63         37.56         5.79 o                         
 -18  10   4         55.42         74.37         6.94 o                         
 -16  10   4        187.52        215.20         9.18 o                         
 -14  10   4       2021.55       2162.81        26.81 o                         
 -12  10   4       4870.36       5099.19        68.63 o                         
 -10  10   4       8361.29       9387.57       110.17 o                         
  -8  10   4      14493.07      15888.36       205.60 o                         
  -6  10   4      11064.14      11529.30       132.14 o                         
  -4  10   4       3711.72       3595.01        33.43 o                         
  -2  10   4       2119.15       2089.75        22.73 o                         
   0  10   4        228.66        210.66         5.13 o                         
   2  10   4       2121.20       2014.24        20.18 o                         
   4  10   4       3717.61       3561.57        33.03 o                         
   6  10   4      10979.22      11703.16       132.21 o                         
   8  10   4      14489.50      15807.59       202.89 o                         
  10  10   4       8359.71       9449.38       119.47 o                         
  12  10   4       4884.96       5371.73        64.90 o                         
  14  10   4       2030.31       2164.40        24.03 o                         
  16  10   4        188.03        201.20         5.61 o                         
  18  10   4         55.92         77.41         8.05 o                         
  20  10   4         32.79         36.76        12.85 o                         
  22  10   4         70.09         77.84        16.00 o                         
  24  10   4         65.21         80.33         8.64 o                         
  26  10   4        104.49        108.62         8.44 o                         
  28  10   4         44.46         31.05         8.43 o                         
  30  10   4         26.80         16.48        13.00 o                         
 -29  11   4          3.71          3.65         9.75 o                         
 -27  11   4          4.93          3.01         7.32 o                         
 -25  11   4         42.20         50.34         8.15 o                         
 -23  11   4         35.27         40.15        15.88 o                         
 -21  11   4          7.16         11.72        12.73 o                         
 -19  11   4         17.29         28.00        10.58 o                         
 -17  11   4        369.52        354.97         8.57 o                         
 -15  11   4        283.96        277.98        10.36 o                         
 -13  11   4        134.17        129.83         8.37 o                         
 -11  11   4        148.45        139.82        12.13 o                         
  -9  11   4        591.78        610.64        13.61 o                         
  -7  11   4        352.48        329.81         6.04 o                         
  -5  11   4        283.08        276.34         5.74 o                         
  -3  11   4        183.62        184.22         5.03 o                         
  -1  11   4        515.97        539.11        11.26 o                         
   1  11   4        508.67        513.63         6.97 o                         
   3  11   4        184.67        181.50         4.82 o                         
   5  11   4        282.27        322.75         8.15 o                         
   7  11   4        356.57        329.27         6.83 o                         
   9  11   4        593.99        616.66         9.23 o                         
  11  11   4        148.29        122.10         6.31 o                         
  13  11   4        133.76        130.87         7.32 o                         
  15  11   4        280.96        273.50        11.23 o                         
  17  11   4        365.37        357.05         8.38 o                         
  19  11   4         17.29         18.76         5.77 o                         
  21  11   4          7.01          6.02         8.05 o                         
  23  11   4         35.33         41.97         9.97 o                         
  25  11   4         41.50         46.28         7.98 o                         
  27  11   4          4.91         17.22        10.29 o                         
  29  11   4          3.65          2.53         8.34 o                         
 -28  12   4         37.89         26.04         8.35 o                         
 -26  12   4         29.02         32.65         8.38 o                         
 -24  12   4         66.86         84.11         8.56 o                         
 -22  12   4         38.08         47.32         8.68 o                         
 -20  12   4         74.49         77.78         9.66 o                         
 -18  12   4         68.93         65.93        12.66 o                         
 -16  12   4         54.68         75.66        11.33 o                         
 -14  12   4        283.94        319.51        11.25 o                         
 -12  12   4       2650.54       2752.12        52.61 o                         
 -10  12   4       4859.52       5181.95        85.69 o                         
  -8  12   4       6408.06       6897.73        91.81 o                         
  -6  12   4       4322.52       4280.34        50.60 o                         
  -4  12   4       2696.63       2798.78        47.57 o                         
  -2  12   4         87.87        100.80         8.25 o                         
   0  12   4       1493.31       1539.45        28.35 o                         
   2  12   4         89.63        109.26         6.57 o                         
   4  12   4       2650.12       2780.13        42.67 o                         
   6  12   4       4319.86       4287.50        50.13 o                         
   8  12   4       6364.47       6658.20        79.06 o                         
  10  12   4       4849.30       5361.98        91.69 o                         
  12  12   4       2651.15       2898.02        50.97 o                         
  14  12   4        283.82        349.51         8.79 o                         
  16  12   4         54.21         73.65         8.29 o                         
  18  12   4         67.40         71.81         8.51 o                         
  20  12   4         75.35         82.62        11.32 o                         
  22  12   4         37.91         46.30         7.82 o                         
  24  12   4         65.39         77.54        12.13 o                         
  26  12   4         28.66         27.49         7.66 o                         
  28  12   4         37.36         45.01        10.39 o                         
 -29  13   4          5.07          6.22        12.37 o                         
 -27  13   4         15.18         11.74         7.91 o                         
 -25  13   4         13.51         -1.89         6.73 o                         
 -23  13   4         44.83         50.08         7.73 o                         
 -21  13   4         41.05         53.80         6.02 o                         
 -19  13   4         71.92         70.39         7.96 o                         
 -17  13   4         53.37         48.58        11.95 o                         
 -15  13   4        142.52        148.87        13.54 o                         
 -13  13   4        126.36        152.80         8.20 o                         
 -11  13   4        136.76        134.34         6.97 o                         
  -9  13   4        407.19        408.07        10.06 o                         
  -7  13   4        625.26        576.30         9.69 o                         
  -5  13   4        172.49        159.30         5.05 o                         
  -3  13   4         72.52         77.54        11.16 o                         
  -1  13   4        185.59        194.42        12.54 o                         
   1  13   4        183.38        195.13         7.15 o                         
   3  13   4         72.63         85.22        10.39 o                         
   5  13   4        168.95        128.21         6.80 o                         
   7  13   4        617.04        591.94        13.46 o                         
   9  13   4        406.10        408.29         8.63 o                         
  11  13   4        137.09        124.83         8.56 o                         
  13  13   4        126.38        141.14         8.66 o                         
  15  13   4        139.94        138.59         7.34 o                         
  17  13   4         53.17         42.69         8.89 o                         
  19  13   4         71.34         76.87         7.75 o                         
  21  13   4         41.37         40.76        12.51 o                         
  23  13   4         44.86         29.40         5.62 o                         
  25  13   4         13.53        -10.54        10.54 o                         
  27  13   4         15.03         -1.00        14.36 o                         
 -28  14   4          5.57         -0.45        11.02 o                         
 -26  14   4         40.36         42.20         8.00 o                         
 -24  14   4         26.63         23.65         7.51 o                         
 -22  14   4         67.15         61.40         9.93 o                         
 -20  14   4        109.31        115.90        12.57 o                         
 -18  14   4        344.69        351.30        12.47 o                         
 -16  14   4        190.09        193.17         8.20 o                         
 -14  14   4         47.76         66.79         8.89 o                         
 -12  14   4        294.11        323.23         9.73 o                         
 -10  14   4       2046.56       2149.32        25.99 o                         
  -8  14   4       1991.49       1960.19        26.16 o                         
  -6  14   4       1273.76       1117.69        21.96 o                         
  -4  14   4        569.45        526.15        13.49 o                         
  -2  14   4       1022.21       1109.64        24.01 o                         
   0  14   4       4920.61       5322.66        64.66 o                         
   2  14   4       1042.16       1049.42        22.92 o                         
   4  14   4        577.96        554.37        11.58 o                         
   6  14   4       1245.30       1048.24        20.18 o                         
   8  14   4       1968.96       1954.50        27.17 o                         
  10  14   4       2038.08       2110.74        29.18 o                         
  12  14   4        294.93        350.87         8.19 o                         
  14  14   4         47.82         68.06         8.35 o                         
  16  14   4        188.78        173.51        10.38 o                         
  18  14   4        347.51        344.66        17.89 o                         
  20  14   4        111.25        123.39         8.46 o                         
  22  14   4         68.73         81.35         6.35 o                         
  24  14   4         26.66         29.52         9.50 o                         
  26  14   4         39.56         34.49         9.64 o                         
  28  14   4          5.45          1.68        20.42 o                         
 -27  15   4         13.80          9.43         9.75 o                         
 -25  15   4         30.78         20.97         8.03 o                         
 -23  15   4         28.53         17.01         6.90 o                         
 -21  15   4         30.45         28.54        10.61 o                         
 -19  15   4         56.98         58.92         6.81 o                         
 -17  15   4        143.57        155.56        11.39 o                         
 -15  15   4        148.19        154.92         5.78 o                         
 -13  15   4        143.96        147.54        14.26 o                         
 -11  15   4        283.18        288.07         9.45 o                         
  -9  15   4        508.23        528.10         8.57 o                         
  -7  15   4       1151.33       1093.32        14.46 o                         
  -5  15   4       1018.22        994.33        16.06 o                         
  -3  15   4        120.42        129.44        11.47 o                         
  -1  15   4       1234.20       1291.20        18.85 o                         
   1  15   4       1253.82       1289.75        19.45 o                         
   3  15   4        119.96        113.15        15.61 o                         
   5  15   4       1003.81        962.90        15.62 o                         
   7  15   4       1146.06       1083.98        13.70 o                         
   9  15   4        510.31        510.76        10.78 o                         
  11  15   4        286.09        281.33        11.64 o                         
  13  15   4        146.49        154.44        13.45 o                         
  15  15   4        148.17        146.93         6.52 o                         
  17  15   4        142.60        141.54        10.88 o                         
  19  15   4         58.04         53.64         7.70 o                         
  21  15   4         31.16         30.92         6.20 o                         
  23  15   4         28.77         26.06         6.39 o                         
  25  15   4         30.78         25.88         9.06 o                         
 -26  16   4         10.80         -5.62        16.00 o                         
 -24  16   4         22.16         21.75         7.43 o                         
 -22  16   4         80.21         75.57         6.77 o                         
 -20  16   4        252.51        248.75         7.62 o                         
 -18  16   4        347.36        337.62         9.76 o                         
 -16  16   4        692.57        656.64        14.11 o                         
 -14  16   4        186.81        196.16         6.38 o                         
 -12  16   4         49.06         81.37         7.09 o                         
 -10  16   4        205.22        215.03         8.86 o                         
  -8  16   4        397.86        402.59        10.99 o                         
  -6  16   4        265.20        248.37         8.90 o                         
  -4  16   4        927.64        955.15        17.43 o                         
  -2  16   4       7252.50       7368.44        95.12 o                         
   0  16   4       1577.54       1671.51        23.38 o                         
   2  16   4       7266.86       7309.10       105.72 o                         
   4  16   4        947.40       1014.37        20.87 o                         
   6  16   4        267.05        258.47        11.83 o                         
   8  16   4        391.35        381.31        11.56 o                         
  10  16   4        204.58        201.71         6.87 o                         
  12  16   4         49.33         72.50         6.49 o                         
  14  16   4        187.56        172.07        10.74 o                         
  16  16   4        692.69        670.32        11.35 o                         
  18  16   4        348.42        337.39        11.87 o                         
  20  16   4        255.88        279.27        12.62 o                         
  22  16   4         81.81         83.89         6.86 o                         
  24  16   4         22.40         15.24         8.17 o                         
  26  16   4         10.79         10.59        12.81 o                         
 -27  17   4          7.81        -12.83        12.83 o                         
 -25  17   4         24.17         22.37         8.20 o                         
 -23  17   4         16.75         10.30         6.65 o                         
 -21  17   4         30.74         34.13         7.37 o                         
 -19  17   4         45.06         37.61        12.67 o                         
 -17  17   4        104.06         93.34         9.48 o                         
 -15  17   4        142.64        134.84         8.83 o                         
 -13  17   4         52.68         43.49         8.38 o                         
 -11  17   4        369.42        342.79        11.04 o                         
  -9  17   4        545.85        521.07        11.04 o                         
  -7  17   4        542.93        531.61        14.37 o                         
  -5  17   4        283.97        259.37        10.01 o                         
  -3  17   4       1647.33       1646.60        35.21 o                         
  -1  17   4        407.17        503.95        17.88 o                         
   1  17   4        413.36        463.35        15.68 o                         
   3  17   4       1632.17       1536.30        22.97 o                         
   5  17   4        284.65        257.74        13.33 o                         
   7  17   4        536.81        495.29         8.95 o                         
   9  17   4        546.58        518.26        10.89 o                         
  11  17   4        373.59        368.11        15.98 o                         
  13  17   4         52.79         46.51         8.55 o                         
  15  17   4        143.63        141.71         9.15 o                         
  17  17   4        104.10         98.53         7.33 o                         
  19  17   4         45.21         41.95         9.67 o                         
  21  17   4         31.37         35.89        10.52 o                         
  23  17   4         16.97         16.85         7.07 o                         
  25  17   4         24.02         16.72        10.85 o                         
 -24  18   4         12.25          7.94         7.03 o                         
 -22  18   4         32.16         26.31         7.37 o                         
 -20  18   4        207.99        206.86         7.68 o                         
 -18  18   4        472.82        487.54        19.26 o                         
 -16  18   4        346.27        345.83         8.37 o                         
 -14  18   4        347.04        345.26        15.02 o                         
 -12  18   4         62.32         73.27         9.25 o                         
 -10  18   4         59.38         80.23         6.14 o                         
  -8  18   4        153.04        155.71        13.45 o                         
  -6  18   4        354.76        401.93        15.31 o                         
  -4  18   4       2088.11       2055.38        28.86 o                         
  -2  18   4       1650.52       1770.28        25.38 o                         
   0  18   4       7278.36       7666.18       149.45 o                         
   2  18   4       1665.96       1742.34        32.13 o                         
   4  18   4       2100.24       2051.25        28.40 o                         
   6  18   4        360.03        412.12        10.98 o                         
   8  18   4        152.94        158.86         6.71 o                         
  10  18   4         58.95         79.61        13.07 o                         
  12  18   4         63.63         77.43         7.50 o                         
  14  18   4        344.27        360.35        12.12 o                         
  16  18   4        345.36        347.42        12.36 o                         
  18  18   4        472.92        506.73        13.88 o                         
  20  18   4        209.29        202.59         7.94 o                         
  22  18   4         32.85         39.03         7.10 o                         
  24  18   4         12.52         20.83         8.89 o                         
 -25  19   4          7.27        -15.05        23.10 o                         
 -23  19   4         12.31          5.91         7.48 o                         
 -21  19   4          4.19          0.64         6.56 o                         
 -19  19   4         37.84         35.05         6.88 o                         
 -17  19   4         46.42         50.55        13.48 o                         
 -15  19   4         55.51         58.73         9.79 o                         
 -13  19   4         74.33         70.91        15.49 o                         
 -11  19   4         17.64         11.76         6.05 o                         
  -9  19   4        258.62        252.23         8.47 o                         
  -7  19   4        195.88        173.03         9.32 o                         
  -5  19   4        462.55        483.82        14.55 o                         
  -3  19   4        184.57        212.63        12.49 o                         
  -1  19   4         41.70         38.47         9.89 o                         
   1  19   4         41.18         36.33        17.97 o                         
   3  19   4        181.42        214.11        10.27 o                         
   5  19   4        458.75        463.21        14.50 o                         
   7  19   4        197.58        169.64         8.98 o                         
   9  19   4        255.58        256.13         5.91 o                         
  11  19   4         17.60         18.05        15.16 o                         
  13  19   4         74.92         75.44         5.67 o                         
  15  19   4         54.47         58.44         9.74 o                         
  17  19   4         46.32         31.26         6.74 o                         
  19  19   4         37.85         33.27         7.09 o                         
  21  19   4          4.20          6.43         7.09 o                         
  23  19   4         12.25          9.70         8.26 o                         
  25  19   4          7.27         27.47        25.16 o                         
 -24  20   4          4.50        -14.25        14.43 o                         
 -22  20   4         31.99         37.65         9.07 o                         
 -20  20   4         52.46         54.61         7.13 o                         
 -18  20   4        209.58        202.36        16.73 o                         
 -16  20   4        254.74        264.39        12.93 o                         
 -14  20   4        109.98        111.67         7.82 o                         
 -12  20   4         73.97         72.27         8.97 o                         
 -10  20   4         31.73         33.40         9.25 o                         
  -8  20   4         46.30         60.80        10.23 o                         
  -6  20   4        370.28        385.28        13.67 o                         
  -4  20   4        786.61        827.85        25.86 o                         
  -2  20   4       1880.00       1868.58        41.11 o                         
   0  20   4       1198.14       1121.48        18.53 o                         
   2  20   4       1876.28       1845.02        49.55 o                         
   4  20   4        792.46        816.22        21.94 o                         
   6  20   4        374.32        367.16        16.88 o                         
   8  20   4         45.59         50.67         7.75 o                         
  10  20   4         31.57         38.94         7.09 o                         
  12  20   4         73.22         71.26        10.21 o                         
  14  20   4        108.14        119.74        11.35 o                         
  16  20   4        251.50        246.07         8.37 o                         
  18  20   4        208.27        209.47         8.21 o                         
  20  20   4         52.46         54.71         7.32 o                         
  22  20   4         32.21         44.04         8.36 o                         
  24  20   4          4.59         -2.61        13.80 o                         
 -23  21   4          1.15          8.16        10.59 o                         
 -21  21   4          0.37         -6.28         6.52 o                         
 -19  21   4          4.53          1.58         6.53 o                         
 -17  21   4         31.91         35.91         6.40 o                         
 -15  21   4         30.47         28.52         7.17 o                         
 -13  21   4         41.74         41.98         7.29 o                         
 -11  21   4          7.33          2.49        16.28 o                         
  -9  21   4          4.08         11.38         6.70 o                         
  -7  21   4        110.05         95.64        11.44 o                         
  -5  21   4         92.18         80.02         8.76 o                         
  -3  21   4         80.98         88.40        10.60 o                         
  -1  21   4         21.66         27.84         8.96 o                         
   1  21   4         21.43         37.20        18.10 o                         
   3  21   4         80.92         88.74         9.85 o                         
   5  21   4         90.13         73.22        12.31 o                         
   7  21   4        107.66         93.43        10.25 o                         
   9  21   4          4.01         -2.34        18.93 o                         
  11  21   4          7.46          2.92         6.42 o                         
  13  21   4         41.39         41.95        13.35 o                         
  15  21   4         29.78         18.32        11.29 o                         
  17  21   4         31.27         16.95         6.58 o                         
  19  21   4          4.51          6.32         7.13 o                         
  21  21   4          0.37          2.29         7.15 o                         
  23  21   4          1.15         -5.39        15.81 o                         
 -22  22   4          5.28         -3.06         8.25 o                         
 -20  22   4         31.90         34.71         7.41 o                         
 -18  22   4         33.41         31.51         6.94 o                         
 -16  22   4         85.57         79.83         6.39 o                         
 -14  22   4         66.55         66.44        14.25 o                         
 -12  22   4         36.25         52.92        12.30 o                         
 -10  22   4         71.58         71.90         9.62 o                         
  -8  22   4         19.68         16.96        11.62 o                         
  -6  22   4         36.22         28.27         8.50 o                         
  -4  22   4        199.76        197.88        10.80 o                         
  -2  22   4        470.29        416.81        26.19 o                         
   0  22   4        442.71        429.44        10.68 o                         
   2  22   4        471.21        427.29        17.16 o                         
   4  22   4        200.42        205.49        13.03 o                         
   6  22   4         36.59         32.85         9.30 o                         
   8  22   4         19.27         16.84         9.12 o                         
  10  22   4         72.79         77.83        12.05 o                         
  12  22   4         36.42         39.43         7.77 o                         
  14  22   4         65.02         64.26        10.81 o                         
  16  22   4         83.90         65.19         7.47 o                         
  18  22   4         32.69         36.99         7.24 o                         
  20  22   4         31.71         45.03         9.64 o                         
  22  22   4          5.28          7.44        12.81 o                         
 -21  23   4          1.08        -11.86        13.76 o                         
 -19  23   4         12.45         14.95         8.29 o                         
 -17  23   4         16.81          9.25         6.92 o                         
 -15  23   4         28.87         30.43         6.05 o                         
 -13  23   4         43.35         41.48        13.03 o                         
 -11  23   4         35.50         42.15         9.64 o                         
  -9  23   4         32.18         30.61         9.46 o                         
  -7  23   4         41.96         50.12         8.73 o                         
  -5  23   4         62.60         72.17        15.23 o                         
  -3  23   4         29.02         32.50        16.19 o                         
  -1  23   4        115.20        111.25        17.81 o                         
   1  23   4        116.81        101.07         7.87 o                         
   3  23   4         28.56         36.42        13.59 o                         
   5  23   4         63.25         73.13        11.40 o                         
   7  23   4         42.34         44.65        12.90 o                         
   9  23   4         32.92         34.45         9.93 o                         
  11  23   4         35.46         38.68         5.08 o                         
  13  23   4         43.25         40.43        15.72 o                         
  15  23   4         28.56         22.78         6.48 o                         
  17  23   4         16.58         14.22         6.56 o                         
  19  23   4         12.50          6.75         7.68 o                         
  21  23   4          1.09          8.77        20.49 o                         
 -20  24   4          4.44          6.14         8.57 o                         
 -18  24   4         12.68          8.20         6.75 o                         
 -16  24   4         23.32         31.16         7.22 o                         
 -14  24   4         25.63         29.34         6.54 o                         
 -12  24   4         65.60         76.27        15.92 o                         
 -10  24   4         67.70         68.81         9.58 o                         
  -8  24   4         70.80         75.34        11.19 o                         
  -6  24   4         89.73         71.85        14.19 o                         
  -4  24   4         43.80         44.48         6.95 o                         
  -2  24   4         72.93         76.28        13.45 o                         
   0  24   4        188.91        201.38        18.14 o                         
   2  24   4         74.18         88.86        14.03 o                         
   4  24   4         44.31         56.49        12.45 o                         
   6  24   4         88.94         78.16        10.34 o                         
   8  24   4         71.56         73.81        15.24 o                         
  10  24   4         68.30         97.57        18.08 o                         
  12  24   4         67.07         91.42         7.37 o                         
  14  24   4         25.56         26.95         7.37 o                         
  16  24   4         23.06         33.19         8.15 o                         
  18  24   4         12.41         12.22         6.72 o                         
  20  24   4          4.35          8.39        26.67 o                         
 -19  25   4          7.62         16.29        18.69 o                         
 -17  25   4         23.83         19.59         8.80 o                         
 -15  25   4         30.20         20.40         7.34 o                         
 -13  25   4         12.36         15.62         8.37 o                         
 -11  25   4         43.49         44.64         8.69 o                         
  -9  25   4         39.89         46.08         9.47 o                         
  -7  25   4         43.50         36.75        12.81 o                         
  -5  25   4         27.64         37.62        12.92 o                         
  -3  25   4         83.28         74.30         8.12 o                         
  -1  25   4         56.05         33.12        12.94 o                         
   1  25   4         56.34         43.43        12.89 o                         
   3  25   4         84.73         91.54        14.08 o                         
   5  25   4         28.02         37.20         7.31 o                         
   7  25   4         44.32         52.42         7.41 o                         
   9  25   4         40.40         36.64         8.99 o                         
  11  25   4         44.18         34.26        10.48 o                         
  13  25   4         12.31          6.44         7.74 o                         
  15  25   4         30.16         18.08         8.10 o                         
  17  25   4         23.94          7.69         7.65 o                         
  19  25   4          7.62        -32.92        32.92 o                         
 -16  26   4         10.02         -0.09        10.25 o                         
 -14  26   4         39.86         45.34         8.27 o                         
 -12  26   4         29.24         36.19         8.75 o                         
 -10  26   4        103.71        105.64         9.02 o                         
  -8  26   4        128.27        108.43        13.80 o                         
  -6  26   4         83.27         83.26        12.20 o                         
  -4  26   4         46.97         41.27         7.79 o                         
  -2  26   4         23.44         34.27         7.19 o                         
   0  26   4          9.12         10.80        11.27 o                         
   2  26   4         23.98         31.82        10.49 o                         
   4  26   4         46.59         37.73        15.77 o                         
   6  26   4         82.73         71.70         8.56 o                         
   8  26   4        128.61        122.65         8.63 o                         
  10  26   4        105.27         89.07        10.73 o                         
  12  26   4         29.62         35.06         8.48 o                         
  14  26   4         40.66         46.14         9.30 o                         
  16  26   4         10.04          9.61        10.97 o                         
 -15  27   4         13.06         11.53        12.87 o                         
 -13  27   4         15.49          7.12         8.69 o                         
 -11  27   4          3.54          7.08         9.60 o                         
  -9  27   4         20.40         21.94         8.53 o                         
  -7  27   4         15.40         23.79         7.96 o                         
  -5  27   4         29.42         23.52        10.51 o                         
  -3  27   4         27.10         17.33         7.02 o                         
  -1  27   4         26.57         34.09        15.94 o                         
   1  27   4         26.80         18.24         7.86 o                         
   3  27   4         27.61         29.88         7.57 o                         
   5  27   4         29.84         30.46         8.22 o                         
   7  27   4         15.64         31.64         8.46 o                         
   9  27   4         20.86         19.23         9.70 o                         
  11  27   4          3.54          0.27        16.67 o                         
  13  27   4         15.62         10.03         9.19 o                         
  15  27   4         13.09         -8.06        12.31 o                         
 -14  28   4          5.39         22.60        18.41 o                         
 -12  28   4         36.64         40.00        11.50 o                         
 -10  28   4         43.64         26.27         8.25 o                         
  -8  28   4         86.38         63.90         8.03 o                         
  -6  28   4         54.84         33.21         8.35 o                         
  -4  28   4         22.32         15.77         7.45 o                         
  -2  28   4          6.53         12.01         7.34 o                         
   0  28   4          1.48          5.14         8.14 o                         
   2  28   4          6.55          2.05         7.22 o                         
   4  28   4         22.09         26.06         7.14 o                         
   6  28   4         54.28         34.36         9.29 o                         
   8  28   4         86.36         57.28        10.05 o                         
  10  28   4         43.68         32.25         9.72 o                         
  12  28   4         37.17         30.99        16.73 o                         
  14  28   4          5.51         -0.71        15.31 o                         
 -11  29   4          3.31         18.87        13.38 o                         
  -9  29   4          1.95          0.19         9.18 o                         
  -7  29   4          8.66         -2.43        16.14 o                         
  -5  29   4          4.54          9.54         8.17 o                         
  -3  29   4          8.36          5.64         7.89 o                         
  -1  29   4          1.30          7.99         8.29 o                         
   1  29   4          1.31         14.59         9.30 o                         
   3  29   4          8.50          8.05         7.87 o                         
   5  29   4          4.58          9.08        10.93 o                         
   7  29   4          8.65         10.44        13.33 o                         
   9  29   4          1.94         11.06        12.21 o                         
  11  29   4          3.37         21.34        21.43 o                         
 -10  30   4         26.26         24.03        21.89 o                         
  -6  30   4         20.32          1.74        14.08 o                         
  -4  30   4         13.84         13.33        18.62 o                         
   0  30   4          2.65          3.27        14.76 o                         
   2  30   4          3.51         -1.22        14.80 o                         
   6  30   4         20.18         19.05        19.79 o                         
  -7  31   4          5.51         15.31        14.26 o                         
  -5  31   4          1.52          5.41        16.90 o                         
   5  31   4          1.54         -5.50        12.76 o                         
   7  31   4          5.39         -9.52        15.31 o                         
   1   0   5       1686.15       1792.57        19.07 o                         
   3   0   5       4557.51       4881.80        43.98 o                         
   5   0   5       7297.85       8013.08        68.05 o                         
   7   0   5       3199.20       3219.13        32.37 o                         
   9   0   5       1051.06       1150.33        13.48 o                         
  11   0   5        184.94        206.53         4.73 o                         
  13   0   5       3941.79       4163.65        51.99 o                         
  15   0   5       1333.58       1368.05        29.74 o                         
  17   0   5        332.24        382.12        11.74 o                         
  19   0   5        153.86        192.20        12.57 o                         
  21   0   5        152.52        150.85        10.50 o                         
  23   0   5        140.11        127.17        14.39 o                         
  25   0   5         38.81         45.10        16.61 o                         
  27   0   5         13.78          7.97         7.86 o                         
  29   0   5          1.80          0.23        10.20 o                         
 -28   1   5          1.43         -0.93         7.92 o                         
 -26   1   5         28.35         17.26         7.80 o                         
 -24   1   5         89.59         85.97         7.84 o                         
 -22   1   5        256.28        218.85         8.32 o                         
 -20   1   5        439.06        464.26        18.64 o                         
 -18   1   5        341.34        340.86        12.05 o                         
 -16   1   5        132.42        120.39         8.98 o                         
 -14   1   5        127.46        108.19        12.56 o                         
 -12   1   5        139.73        154.71         8.34 o                         
 -10   1   5        862.42        923.88        11.41 o                         
  -8   1   5        938.00       1085.53        12.59 o                         
  -6   1   5       1891.13       2096.57        20.61 o                         
  -4   1   5       2711.52       2917.39        28.14 o                         
  -2   1   5       1302.51       1433.45        15.72 o                         
   0   1   5       1688.04       1779.64        18.53 o                         
   2   1   5       1326.10       1336.06        15.35 o                         
   4   1   5       2751.52       2861.12        28.09 o                         
   6   1   5       1896.80       1983.38        20.45 o                         
   8   1   5        950.51       1034.52        16.11 o                         
  10   1   5        870.54        935.26        12.12 o                         
  12   1   5        141.09        170.65         7.00 o                         
  14   1   5        127.96        164.05        15.01 o                         
  16   1   5        130.46        145.12        10.88 o                         
  18   1   5        342.88        383.98        17.49 o                         
  20   1   5        437.89        465.11        17.50 o                         
  22   1   5        260.44        235.75         9.75 o                         
  24   1   5         90.34         80.81        17.50 o                         
  26   1   5         28.36         22.88         7.63 o                         
  28   1   5          1.43         -1.10         8.46 o                         
 -29   2   5          5.36          8.72        16.44 o                         
 -27   2   5          5.60         15.03         6.91 o                         
 -25   2   5         64.92         53.72         7.41 o                         
 -23   2   5        116.65         99.25        12.91 o                         
 -21   2   5         97.23        101.87        15.70 o                         
 -19   2   5         12.75         13.91        16.40 o                         
 -17   2   5        374.57        436.77        13.70 o                         
 -15   2   5       1534.83       1592.98        30.74 o                         
 -13   2   5       2347.14       2349.50        38.24 o                         
 -11   2   5       1817.96       1870.47        19.80 o                         
  -9   2   5        477.35        509.36         7.64 o                         
  -7   2   5       3298.85       3394.24        32.39 o                         
  -5   2   5       5864.71       6408.71        55.99 o                         
  -3   2   5       6310.70       6957.40        60.72 o                         
  -1   2   5       1392.81       1445.01        15.71 o                         
   1   2   5       1366.73       1319.69        15.24 o                         
   3   2   5       6247.41       6978.86        60.57 o                         
   5   2   5       5814.01       6249.42        55.48 o                         
   7   2   5       3256.16       3384.93        31.74 o                         
   9   2   5        481.69        533.98         7.58 o                         
  11   2   5       1853.82       1882.48        27.15 o                         
  13   2   5       2377.67       2674.55        57.08 o                         
  15   2   5       1521.33       1599.10        34.16 o                         
  17   2   5        374.77        414.73        19.56 o                         
  19   2   5         12.60         19.72        12.94 o                         
  21   2   5         96.46         77.96        21.36 o                         
  23   2   5        115.73        110.64        17.41 o                         
  25   2   5         64.53         42.42         7.41 o                         
  27   2   5          5.57         11.34         8.03 o                         
  29   2   5          5.35         -4.86         7.87 o                         
 -28   3   5         20.29         10.08         8.34 o                         
 -26   3   5         27.39         14.57         7.15 o                         
 -24   3   5         91.45         72.04         7.16 o                         
 -22   3   5        300.14        310.74        14.75 o                         
 -20   3   5        460.00        404.06        19.67 o                         
 -18   3   5        368.39        365.87        16.46 o                         
 -16   3   5        624.61        660.39        25.59 o                         
 -14   3   5        845.36        810.93        17.08 o                         
 -12   3   5       2493.08       2593.47        31.67 o                         
 -10   3   5       1964.40       2143.57        22.36 o                         
  -8   3   5       4034.39       4258.84        39.07 o                         
  -6   3   5       3585.18       3727.92        34.83 o                         
  -4   3   5       3718.38       4295.97        38.56 o                         
  -2   3   5       6269.24       6976.05        62.50 o                         
   0   3   5       4526.26       4925.71        43.80 o                         
   2   3   5       6330.82       7016.54        67.08 o                         
   4   3   5       3777.18       4031.03        38.60 o                         
   6   3   5       3630.22       3788.12        35.34 o                         
   8   3   5       4063.34       4240.82        39.88 o                         
  10   3   5       1949.22       2157.88        22.19 o                         
  12   3   5       2475.47       2666.89        26.34 o                         
  14   3   5        842.44        882.41        19.42 o                         
  16   3   5        621.67        614.57        13.09 o                         
  18   3   5        373.16        328.41        14.98 o                         
  20   3   5        469.20        468.32        15.09 o                         
  22   3   5        300.83        291.99        16.12 o                         
  24   3   5         92.47         80.02        12.35 o                         
  26   3   5         27.99         21.87         7.48 o                         
  28   3   5         20.27          9.81        12.10 o                         
 -27   4   5          5.75          2.93         8.72 o                         
 -25   4   5         41.23         44.55         7.57 o                         
 -23   4   5         83.09         83.04        12.43 o                         
 -21   4   5        111.98         97.29        12.25 o                         
 -19   4   5         72.71         70.77        11.24 o                         
 -17   4   5        328.91        327.22         8.70 o                         
 -15   4   5        910.12        922.19        21.92 o                         
 -13   4   5       1078.56       1146.06        25.97 o                         
 -11   4   5       1116.50        990.66        16.61 o                         
  -9   4   5       1055.82       1082.32        14.25 o                         
  -7   4   5       3528.83       3764.73        37.39 o                         
  -5   4   5       5553.69       5483.51        50.00 o                         
  -3   4   5       3840.65       4315.66        39.22 o                         
  -1   4   5       2803.37       2923.05        28.35 o                         
   1   4   5       2761.71       2834.10        27.67 o                         
   3   4   5       3775.55       3996.61        42.37 o                         
   5   4   5       5496.51       5697.75        50.88 o                         
   7   4   5       3522.62       3718.04        34.67 o                         
   9   4   5       1076.05       1033.30        23.64 o                         
  11   4   5       1135.39       1100.20        14.09 o                         
  13   4   5       1082.76       1189.18        14.18 o                         
  15   4   5        925.40        949.42        18.36 o                         
  17   4   5        331.52        340.01        17.41 o                         
  19   4   5         71.05         59.94         9.88 o                         
  21   4   5        110.18         98.06        18.45 o                         
  23   4   5         81.65         80.35        14.68 o                         
  25   4   5         41.18         36.10         7.93 o                         
  27   4   5          5.64         -0.85         7.07 o                         
 -28   5   5         15.33         -0.60         8.70 o                         
 -26   5   5         34.06         26.12         7.53 o                         
 -24   5   5         70.53         64.30        15.36 o                         
 -22   5   5        193.87        189.18        20.77 o                         
 -20   5   5        483.97        476.57        12.58 o                         
 -18   5   5        211.18        196.44        11.58 o                         
 -16   5   5        334.07        352.12        17.59 o                         
 -14   5   5       2139.82       2426.08        41.21 o                         
 -12   5   5       3141.64       3415.42        33.44 o                         
 -10   5   5       3925.17       4050.92        38.99 o                         
  -8   5   5       2275.28       2392.55        24.17 o                         
  -6   5   5       5124.05       5498.95        49.19 o                         
  -4   5   5       5500.33       5541.23        49.52 o                         
  -2   5   5       5730.78       6393.65        54.98 o                         
   0   5   5       7463.42       7886.38        68.32 o                         
   2   5   5       5778.29       6277.02        55.27 o                         
   4   5   5       5560.90       5709.13        50.64 o                         
   6   5   5       5170.53       5417.36        49.26 o                         
   8   5   5       2266.71       2421.70        24.49 o                         
  10   5   5       3922.31       4103.12        38.43 o                         
  12   5   5       3107.11       3416.72        33.25 o                         
  14   5   5       2104.02       2263.52        40.73 o                         
  16   5   5        336.70        308.56        15.70 o                         
  18   5   5        212.41        245.52        12.61 o                         
  20   5   5        483.96        455.36        13.48 o                         
  22   5   5        196.90        192.46        10.66 o                         
  24   5   5         70.84         68.52        11.55 o                         
  26   5   5         33.99         36.79         8.12 o                         
  28   5   5         15.19         -4.28        14.01 o                         
 -29   6   5          2.25         -3.23        13.42 o                         
 -27   6   5          3.26          4.38         7.98 o                         
 -25   6   5         31.51         26.75         8.03 o                         
 -23   6   5         72.46         79.94        14.77 o                         
 -21   6   5        118.51        115.52         7.55 o                         
 -19   6   5        143.54        136.18         8.95 o                         
 -17   6   5        117.68        108.15        10.79 o                         
 -15   6   5        786.30        814.56        19.53 o                         
 -13   6   5        961.52       1015.67        16.09 o                         
 -11   6   5        449.12        380.11         6.91 o                         
  -9   6   5        467.00        492.14         7.39 o                         
  -7   6   5        841.40        779.53        11.47 o                         
  -5   6   5       5153.42       5486.20        49.46 o                         
  -3   6   5       3664.20       3782.50        35.50 o                         
  -1   6   5       1937.63       2069.03        20.65 o                         
   1   6   5       1929.69       1966.53        20.31 o                         
   3   6   5       3619.01       3739.55        34.72 o                         
   5   6   5       5105.80       5425.92        48.85 o                         
   7   6   5        836.18        822.81        10.54 o                         
   9   6   5        467.34        440.93         9.76 o                         
  11   6   5        453.16        433.08         8.29 o                         
  13   6   5        975.56       1012.08        21.86 o                         
  15   6   5        790.95        832.39        22.72 o                         
  17   6   5        120.30        119.07        12.44 o                         
  19   6   5        143.52        129.52        13.28 o                         
  21   6   5        117.86        111.74        14.10 o                         
  23   6   5         72.01         69.10        11.09 o                         
  25   6   5         31.16         21.51         7.39 o                         
  27   6   5          3.33         13.26         9.58 o                         
 -28   7   5          9.97          6.46        14.05 o                         
 -26   7   5          9.90          7.16         8.45 o                         
 -24   7   5         44.20         49.84         9.88 o                         
 -22   7   5         75.18         82.73        10.40 o                         
 -20   7   5         59.18         84.25         8.11 o                         
 -18   7   5        296.67        317.75        12.58 o                         
 -16   7   5        400.20        446.61         8.66 o                         
 -14   7   5        456.39        470.07         9.51 o                         
 -12   7   5       1682.17       1857.78        20.90 o                         
 -10   7   5       2629.18       2697.34        28.47 o                         
  -8   7   5       1758.52       1971.52        20.92 o                         
  -6   7   5        669.25        773.90        10.51 o                         
  -4   7   5       3499.34       3719.47        34.58 o                         
  -2   7   5       3383.48       3315.23        32.18 o                         
   0   7   5       3036.79       3195.57        30.22 o                         
   2   7   5       3426.91       3420.52        32.50 o                         
   4   7   5       3505.48       3723.62        35.36 o                         
   6   7   5        675.10        822.05        10.32 o                         
   8   7   5       1764.99       1988.84        21.06 o                         
  10   7   5       2603.02       2675.28        28.02 o                         
  12   7   5       1650.42       1778.78        20.66 o                         
  14   7   5        449.63        509.68        10.74 o                         
  16   7   5        391.45        467.12        10.47 o                         
  18   7   5        294.61        315.88        14.73 o                         
  20   7   5         59.53         71.93         9.69 o                         
  22   7   5         74.45         68.80        12.50 o                         
  24   7   5         44.16         40.76         7.71 o                         
  26   7   5          9.86          3.11        10.69 o                         
  28   7   5          9.90         31.99        16.65 o                         
 -27   8   5         14.63          8.48         7.89 o                         
 -25   8   5         24.14         29.50         7.82 o                         
 -23   8   5         94.41         80.99         7.90 o                         
 -21   8   5         94.38        101.60        13.35 o                         
 -19   8   5          9.12          5.40         8.70 o                         
 -17   8   5        189.92        185.42         5.75 o                         
 -15   8   5        475.39        511.88        20.66 o                         
 -13   8   5       1381.47       1300.27        17.27 o                         
 -11   8   5        111.85        103.93         7.14 o                         
  -9   8   5        318.09        347.36         6.40 o                         
  -7   8   5       1797.13       1983.74        21.01 o                         
  -5   8   5       2509.89       2426.27        24.48 o                         
  -3   8   5       3953.88       4233.58        39.67 o                         
  -1   8   5        990.72       1065.71        14.65 o                         
   1   8   5        977.43       1019.89        12.32 o                         
   3   8   5       3923.82       4149.01        39.33 o                         
   5   8   5       2518.95       2415.29        25.80 o                         
   7   8   5       1789.85       1942.65        21.02 o                         
   9   8   5        320.79        339.99         9.21 o                         
  11   8   5        111.56        118.92         5.37 o                         
  13   8   5       1371.84       1355.14        17.22 o                         
  15   8   5        482.68        506.96        13.29 o                         
  17   8   5        193.46        198.46        12.09 o                         
  19   8   5          9.22          6.14         8.69 o                         
  21   8   5         92.38        101.45        18.32 o                         
  23   8   5         94.66         86.22        13.56 o                         
  25   8   5         24.44          4.95         9.74 o                         
  27   8   5         14.83         17.04         9.62 o                         
  29   8   5          2.96         -4.91        19.33 o                         
 -28   9   5         10.02          4.73         9.52 o                         
 -26   9   5         10.85         14.02         8.50 o                         
 -24   9   5          6.94         -4.71         7.88 o                         
 -22   9   5          3.96         -0.30        11.50 o                         
 -20   9   5         29.02         43.04        15.23 o                         
 -18   9   5         20.18         30.64         9.87 o                         
 -16   9   5        265.59        266.98         9.66 o                         
 -14   9   5        409.13        423.38        11.98 o                         
 -12   9   5        473.71        494.86         8.54 o                         
 -10   9   5        447.66        472.60         9.61 o                         
  -8   9   5        325.10        343.57         6.29 o                         
  -6   9   5        454.35        501.63         7.80 o                         
  -4   9   5       1093.34       1096.12        16.57 o                         
  -2   9   5        441.93        500.74         7.49 o                         
   0   9   5       1075.04       1154.30        13.09 o                         
   2   9   5        438.23        517.62         7.54 o                         
   4   9   5       1071.66       1001.12        16.69 o                         
   6   9   5        452.88        447.23         9.19 o                         
   8   9   5        322.23        339.52         8.16 o                         
  10   9   5        439.02        435.46        14.65 o                         
  12   9   5        469.89        531.82        11.84 o                         
  14   9   5        407.43        455.38        16.62 o                         
  16   9   5        262.39        269.16         8.67 o                         
  18   9   5         20.32         33.12         9.47 o                         
  20   9   5         28.45         34.23        10.69 o                         
  22   9   5          3.93         26.00        18.71 o                         
  24   9   5          6.96          6.16         7.25 o                         
  26   9   5         10.72         15.41        13.82 o                         
 -27  10   5          5.82          5.27         7.47 o                         
 -25  10   5         54.07         47.37         8.15 o                         
 -23  10   5         62.67         66.19         8.24 o                         
 -21  10   5         68.55         64.57        12.13 o                         
 -19  10   5         64.60         70.74        10.14 o                         
 -17  10   5        139.02        139.59         9.83 o                         
 -15  10   5        649.64        656.32        16.02 o                         
 -13  10   5        605.68        597.78        10.09 o                         
 -11  10   5       1087.89       1058.44        14.07 o                         
  -9  10   5        415.62        460.43         8.80 o                         
  -7  10   5       2573.60       2675.06        27.91 o                         
  -5  10   5       3930.99       4023.22        38.78 o                         
  -3  10   5       2040.67       2134.67        22.25 o                         
  -1  10   5        853.17        939.44        11.23 o                         
   1  10   5        844.80        927.83        12.49 o                         
   3  10   5       2055.77       2142.11        22.19 o                         
   5  10   5       3934.79       4099.63        39.16 o                         
   7  10   5       2599.05       2624.29        27.75 o                         
   9  10   5        423.55        444.10        10.70 o                         
  11  10   5       1075.82       1113.21        16.15 o                         
  13  10   5        602.70        622.00        10.34 o                         
  15  10   5        645.29        619.80        11.11 o                         
  17  10   5        138.63        141.18         9.20 o                         
  19  10   5         65.10         70.44         8.68 o                         
  21  10   5         69.46         61.08        10.02 o                         
  23  10   5         62.37         66.82         8.33 o                         
  25  10   5         54.87         52.14         9.46 o                         
  27  10   5          5.82          5.91        18.53 o                         
 -26  11   5         10.88          8.42         9.02 o                         
 -24  11   5         19.34         25.23         7.42 o                         
 -22  11   5         18.69         18.24         7.84 o                         
 -20  11   5         73.39         74.29        15.42 o                         
 -18  11   5        109.48        106.16         8.89 o                         
 -16  11   5        151.20        154.16        10.94 o                         
 -14  11   5        558.94        609.43        10.63 o                         
 -12  11   5        831.91        788.25        14.47 o                         
 -10  11   5       1069.46       1067.07        14.05 o                         
  -8  11   5        116.72        107.93         4.86 o                         
  -6  11   5        426.95        379.86         7.97 o                         
  -4  11   5       1075.31       1004.55        12.79 o                         
  -2  11   5       1860.47       1880.01        24.85 o                         
   0  11   5        230.01        209.06         5.44 o                         
   2  11   5       1824.35       1836.04        20.68 o                         
   4  11   5       1058.86       1079.42        16.90 o                         
   6  11   5        424.14        438.57         6.98 o                         
   8  11   5        117.61        119.43         7.37 o                         
  10  11   5       1082.19       1110.49        15.72 o                         
  12  11   5        837.85        814.85        11.61 o                         
  14  11   5        559.93        548.36        14.96 o                         
  16  11   5        152.51        157.17         8.32 o                         
  18  11   5        111.97        111.10         9.25 o                         
  20  11   5         73.68         72.62         8.01 o                         
  22  11   5         18.61         24.11         7.51 o                         
  24  11   5         19.70          8.29         8.33 o                         
  26  11   5         11.04          9.12        11.12 o                         
 -27  12   5          8.72          9.50        10.21 o                         
 -25  12   5         13.34          0.33        10.73 o                         
 -23  12   5         61.64         35.30         8.03 o                         
 -21  12   5         46.69         58.09         7.16 o                         
 -19  12   5         10.80         19.13        13.76 o                         
 -17  12   5        143.40        157.75        11.90 o                         
 -15  12   5        468.43        462.83        23.88 o                         
 -13  12   5       1099.15       1082.02        15.77 o                         
 -11  12   5        818.93        808.66        16.24 o                         
  -9  12   5        482.57        509.54         8.28 o                         
  -7  12   5       1576.62       1881.66        28.10 o                         
  -5  12   5       3081.73       3353.02        33.48 o                         
  -3  12   5       2491.29       2604.21        26.11 o                         
  -1  12   5        159.12        154.62         6.61 o                         
   1  12   5        157.99        159.78         5.37 o                         
   3  12   5       2510.50       2646.02        26.38 o                         
   5  12   5       3117.94       3463.13        33.71 o                         
   7  12   5       1606.40       1780.33        20.74 o                         
   9  12   5        486.78        518.84         8.45 o                         
  11  12   5        813.23        812.90        11.77 o                         
  13  12   5       1090.73       1039.71        15.84 o                         
  15  12   5        464.47        491.83        11.58 o                         
  17  12   5        143.55        157.93         7.52 o                         
  19  12   5         10.89         13.75         6.23 o                         
  21  12   5         46.50         40.79         8.15 o                         
  23  12   5         62.35         61.24         8.27 o                         
  25  12   5         13.55          5.37        12.70 o                         
  27  12   5          8.93          3.39        13.32 o                         
 -26  13   5          9.77         -3.43         8.49 o                         
 -24  13   5         18.45         17.58         9.81 o                         
 -22  13   5         72.13         66.70         6.80 o                         
 -20  13   5         95.86         85.00         8.99 o                         
 -18  13   5        157.68        165.26         7.81 o                         
 -16  13   5        166.27        183.93        11.19 o                         
 -14  13   5        493.12        519.72        16.21 o                         
 -12  13   5       1084.25       1097.56        14.88 o                         
 -10  13   5        627.96        589.48         9.65 o                         
  -8  13   5       1378.49       1310.53        18.12 o                         
  -6  13   5        946.28       1004.67        14.17 o                         
  -4  13   5       1020.68       1133.39        19.32 o                         
  -2  13   5       2305.63       2355.07        33.22 o                         
   0  13   5       4037.54       4131.22        47.44 o                         
   2  13   5       2280.54       2531.29        29.34 o                         
   4  13   5       1017.92       1183.59        18.50 o                         
   6  13   5        932.22        984.14        12.88 o                         
   8  13   5       1389.42       1362.57        16.74 o                         
  10  13   5        631.59        620.48        13.41 o                         
  12  13   5       1091.01       1026.75        14.58 o                         
  14  13   5        499.21        526.80        14.31 o                         
  16  13   5        169.07        183.34        13.39 o                         
  18  13   5        156.98        159.81         6.26 o                         
  20  13   5         96.02         97.32         9.22 o                         
  22  13   5         71.88         66.44         8.38 o                         
  24  13   5         18.35         13.59        15.28 o                         
  26  13   5          9.85         22.18        14.47 o                         
 -25  14   5         12.25         17.78        14.17 o                         
 -23  14   5         21.63         -0.93         7.78 o                         
 -21  14   5         43.01         44.93         6.63 o                         
 -19  14   5         10.50          7.80        11.84 o                         
 -17  14   5         68.62         77.53         5.92 o                         
 -15  14   5        324.01        342.77        20.60 o                         
 -13  14   5        495.17        511.76        13.33 o                         
 -11  14   5        581.00        604.66        17.19 o                         
  -9  14   5        420.28        427.55        12.26 o                         
  -7  14   5        451.81        475.05         7.84 o                         
  -5  14   5       2050.70       2337.23        30.57 o                         
  -3  14   5        862.86        796.99        14.15 o                         
  -1  14   5        128.78        117.88         8.15 o                         
   1  14   5        128.99        144.05         6.52 o                         
   3  14   5        867.44        868.47        17.57 o                         
   5  14   5       2084.68       2282.70        28.51 o                         
   7  14   5        459.29        518.40        11.19 o                         
   9  14   5        422.60        453.46         8.77 o                         
  11  14   5        578.82        559.50        11.48 o                         
  13  14   5        488.93        495.54        15.24 o                         
  15  14   5        321.82        339.03        14.91 o                         
  17  14   5         68.10         76.23        10.74 o                         
  19  14   5         10.42         12.57         6.32 o                         
  21  14   5         42.89         36.08         5.58 o                         
  23  14   5         21.67         15.21         9.55 o                         
  25  14   5         12.37         23.88        13.58 o                         
 -24  15   5         13.59         23.89        12.87 o                         
 -22  15   5         58.21         45.80         6.80 o                         
 -20  15   5         95.00        109.76        14.46 o                         
 -18  15   5         81.47         77.98         7.04 o                         
 -16  15   5        156.06        156.88        13.06 o                         
 -14  15   5        319.88        336.97        15.31 o                         
 -12  15   5        457.92        470.00        17.31 o                         
 -10  15   5        653.46        639.70        14.37 o                         
  -8  15   5        476.77        511.59        24.26 o                         
  -6  15   5        777.97        828.90        23.80 o                         
  -4  15   5        896.75        920.47        18.80 o                         
  -2  15   5       1566.84       1522.81        27.74 o                         
   0  15   5       1258.08       1309.12        24.16 o                         
   2  15   5       1581.26       1620.11        28.06 o                         
   4  15   5        881.98        940.93        21.06 o                         
   6  15   5        773.62        808.66        12.06 o                         
   8  15   5        469.44        497.58         9.31 o                         
  10  15   5        657.01        622.80        10.05 o                         
  12  15   5        462.10        482.98        11.51 o                         
  14  15   5        321.87        335.37         9.21 o                         
  16  15   5        157.27        158.83        10.28 o                         
  18  15   5         80.46         86.90         8.95 o                         
  20  15   5         93.33         87.67         6.44 o                         
  22  15   5         57.75         50.14         7.32 o                         
  24  15   5         13.38         24.89         9.88 o                         
 -25  16   5          4.70         20.84        17.23 o                         
 -23  16   5         21.69         23.84         9.31 o                         
 -21  16   5         13.91         14.58         6.81 o                         
 -19  16   5         15.19         14.62         6.64 o                         
 -17  16   5         57.20         54.91         7.61 o                         
 -15  16   5        158.28        157.40         9.08 o                         
 -13  16   5        174.06        179.86        12.47 o                         
 -11  16   5        161.86        161.27        13.49 o                         
  -9  16   5        272.27        267.97        14.98 o                         
  -7  16   5        405.68        432.61        17.34 o                         
  -5  16   5        321.94        346.76        11.59 o                         
  -3  16   5        640.67        645.91        18.12 o                         
  -1  16   5        150.39        135.56        13.37 o                         
   1  16   5        153.00        142.00        14.65 o                         
   3  16   5        643.13        623.08        23.50 o                         
   5  16   5        318.53        301.28        10.31 o                         
   7  16   5        415.02        467.31        14.34 o                         
   9  16   5        275.48        268.73         8.26 o                         
  11  16   5        160.42        146.55        13.88 o                         
  13  16   5        171.11        177.94        12.84 o                         
  15  16   5        156.92        158.85         9.14 o                         
  17  16   5         57.84         63.16        14.15 o                         
  19  16   5         15.14          8.00         7.14 o                         
  21  16   5         13.60         12.58         8.75 o                         
  23  16   5         21.57         23.16        12.52 o                         
 -24  17   5          7.56         13.92        16.73 o                         
 -22  17   5         25.68         30.26         7.38 o                         
 -20  17   5         46.13         51.63         6.22 o                         
 -18  17   5         55.91         53.83         7.10 o                         
 -16  17   5         56.06         61.80        12.53 o                         
 -14  17   5         63.84         70.80         7.46 o                         
 -12  17   5        150.35        159.29        14.78 o                         
 -10  17   5        129.61        144.77        11.35 o                         
  -8  17   5        190.39        201.82         8.74 o                         
  -6  17   5        120.55        111.20        11.74 o                         
  -4  17   5        338.27        326.03        11.59 o                         
  -2  17   5        361.17        433.74        24.87 o                         
   0  17   5        355.81        389.66        10.19 o                         
   2  17   5        360.39        403.70        17.55 o                         
   4  17   5        335.87        326.56        12.15 o                         
   6  17   5        118.11        109.92         8.76 o                         
   8  17   5        186.84        190.92         8.40 o                         
  10  17   5        129.97        134.76         9.66 o                         
  12  17   5        150.14        161.35        12.50 o                         
  14  17   5         64.34         69.59        12.56 o                         
  16  17   5         55.45         60.45        11.14 o                         
  18  17   5         55.14         66.34        15.54 o                         
  20  17   5         45.39         51.73         7.36 o                         
  22  17   5         25.14         25.43        10.79 o                         
  24  17   5          7.41         13.25        13.67 o                         
 -23  18   5          9.55         13.61        10.15 o                         
 -21  18   5         20.52         18.37         7.58 o                         
 -19  18   5         32.87         38.87         6.66 o                         
 -17  18   5         54.97         58.11         6.18 o                         
 -15  18   5         84.87         90.90         8.04 o                         
 -13  18   5        164.01        162.68         9.51 o                         
 -11  18   5        109.51        102.24        11.98 o                         
  -9  18   5         22.82         34.11        12.49 o                         
  -7  18   5        282.67        324.55        13.67 o                         
  -5  18   5        235.56        205.42        13.82 o                         
  -3  18   5        384.98        385.79        10.31 o                         
  -1  18   5        350.14        348.17        11.39 o                         
   1  18   5        349.54        367.90        11.26 o                         
   3  18   5        379.50        348.99        14.12 o                         
   5  18   5        234.83        227.14        12.83 o                         
   7  18   5        284.50        313.08        16.09 o                         
   9  18   5         22.69         29.36         6.30 o                         
  11  18   5        107.08        111.31         9.37 o                         
  13  18   5        164.52        158.78        12.58 o                         
  15  18   5         86.02         91.46        10.93 o                         
  17  18   5         55.71         64.02        11.70 o                         
  19  18   5         33.04         35.22         7.31 o                         
  21  18   5         20.39         22.10         7.59 o                         
  23  18   5          9.39        -10.32        17.32 o                         
 -22  19   5         15.12          8.97        11.47 o                         
 -20  19   5         27.78         17.79         8.16 o                         
 -18  19   5         33.52         31.18         6.81 o                         
 -16  19   5         15.16         19.09         6.82 o                         
 -14  19   5         12.06         16.21         9.03 o                         
 -12  19   5         14.48         16.00         6.96 o                         
 -10  19   5         65.13         61.42         6.88 o                         
  -8  19   5         11.33         14.51         9.27 o                         
  -6  19   5        137.38        134.76         9.35 o                         
  -4  19   5         70.00         74.86         9.26 o                         
  -2  19   5         12.74         23.31        10.62 o                         
   0  19   5        158.91        186.83        12.73 o                         
   2  19   5         12.84          9.28         9.89 o                         
   4  19   5         71.65         68.44        10.05 o                         
   6  19   5        137.50        142.30        10.56 o                         
   8  19   5         11.14         12.89        12.93 o                         
  10  19   5         64.68         69.52         6.62 o                         
  12  19   5         14.37          7.42         9.08 o                         
  14  19   5         12.16         18.18        12.34 o                         
  16  19   5         15.25          7.83        11.36 o                         
  18  19   5         33.36         36.49        10.03 o                         
  20  19   5         27.64         26.54         7.53 o                         
  22  19   5         15.09         12.21        12.07 o                         
 -21  20   5         21.85         21.23        10.86 o                         
 -19  20   5         27.04         24.69         7.30 o                         
 -17  20   5         46.34         36.06         7.29 o                         
 -15  20   5         94.81        101.42         8.39 o                         
 -13  20   5         95.26        100.43         9.62 o                         
 -11  20   5         78.77         83.10        14.17 o                         
  -9  20   5         28.08         47.51        12.19 o                         
  -7  20   5         63.76         82.01        14.31 o                         
  -5  20   5        478.23        477.14        18.31 o                         
  -3  20   5        456.34        427.23        19.61 o                         
  -1  20   5        455.45        479.50        14.16 o                         
   1  20   5        455.69        451.16        20.10 o                         
   3  20   5        448.05        440.78        18.09 o                         
   5  20   5        478.01        473.59        18.65 o                         
   7  20   5         63.47         85.71         8.67 o                         
   9  20   5         28.62         31.27         8.83 o                         
  11  20   5         78.36         65.67         6.97 o                         
  13  20   5         95.28         88.61        10.90 o                         
  15  20   5         96.43         99.72        14.09 o                         
  17  20   5         47.11         46.01         7.07 o                         
  19  20   5         27.18         28.46         8.85 o                         
  21  20   5         21.67         16.96        12.72 o                         
 -20  21   5         22.16         21.56        12.32 o                         
 -18  21   5         20.47         11.76         8.21 o                         
 -16  21   5         14.96         20.77         7.42 o                         
 -14  21   5         45.51         43.21         6.39 o                         
 -12  21   5         46.01         52.27         7.83 o                         
 -10  21   5         70.48         58.59        15.81 o                         
  -8  21   5         89.69         96.23         8.36 o                         
  -6  21   5        113.01        112.56        14.30 o                         
  -4  21   5        111.96         99.97        13.23 o                         
  -2  21   5         99.36        105.05        10.97 o                         
   0  21   5        148.62        150.61         7.95 o                         
   2  21   5         99.84         83.02        14.26 o                         
   4  21   5        113.63         90.07        13.96 o                         
   6  21   5        113.61        116.44        14.52 o                         
   8  21   5         91.53         96.61         9.33 o                         
  10  21   5         69.53         75.48         8.43 o                         
  12  21   5         46.27         51.97         6.11 o                         
  14  21   5         45.70         38.35         6.89 o                         
  16  21   5         15.31         17.20         8.17 o                         
  18  21   5         20.61          6.05         8.69 o                         
  20  21   5         22.33         13.34        10.83 o                         
 -19  22   5         14.65          6.16         8.33 o                         
 -17  22   5         24.54         21.70         9.49 o                         
 -15  22   5         58.36         75.97        11.46 o                         
 -13  22   5         74.64         66.66         8.07 o                         
 -11  22   5         17.77         17.13         7.22 o                         
  -9  22   5          3.48         12.75        10.59 o                         
  -7  22   5         71.85         81.49         8.93 o                         
  -5  22   5        199.77        189.36        11.78 o                         
  -3  22   5        306.54        317.13        10.60 o                         
  -1  22   5        249.64        234.21         9.58 o                         
   1  22   5        245.86        248.83        10.51 o                         
   3  22   5        305.49        299.75        13.04 o                         
   5  22   5        196.86        183.34        10.78 o                         
   7  22   5         72.49         72.38         8.29 o                         
   9  22   5          3.51         16.28         8.60 o                         
  11  22   5         17.91         19.26         8.49 o                         
  13  22   5         74.90         61.15         5.96 o                         
  15  22   5         58.90         49.58         6.43 o                         
  17  22   5         25.08         28.52         9.06 o                         
  19  22   5         14.67         10.82        20.84 o                         
 -18  23   5          9.80          3.54         9.84 o                         
 -16  23   5         21.46         20.26         9.64 o                         
 -14  23   5         21.23         32.10         8.54 o                         
 -12  23   5         60.67         61.04         8.05 o                         
 -10  23   5         64.73         65.41         9.73 o                         
  -8  23   5         90.48         95.13        12.33 o                         
  -6  23   5         72.39         74.21         8.95 o                         
  -4  23   5         76.74         96.82         8.94 o                         
  -2  23   5        114.53        115.60        10.29 o                         
   0  23   5        148.21        119.74        12.80 o                         
   2  23   5        115.40        103.71        10.44 o                         
   4  23   5         77.99         81.61        13.19 o                         
   6  23   5         72.65         68.55         8.01 o                         
   8  23   5         90.25         79.49        12.40 o                         
  10  23   5         64.94         72.21         8.89 o                         
  12  23   5         60.02         57.23         8.74 o                         
  14  23   5         21.27         17.22         7.20 o                         
  16  23   5         21.59         19.06         8.65 o                         
  18  23   5          9.98         -9.03        13.45 o                         
 -17  24   5          7.45         12.49        11.55 o                         
 -15  24   5         14.31         18.05         9.54 o                         
 -13  24   5         18.23         10.90         9.28 o                         
 -11  24   5         18.00         10.58         7.48 o                         
  -9  24   5          5.96         20.50         8.03 o                         
  -7  24   5         47.05         46.97         7.35 o                         
  -5  24   5         69.10         67.28        11.53 o                         
  -3  24   5         89.00         84.51         7.85 o                         
  -1  24   5         91.04         83.61        15.68 o                         
   1  24   5         90.15         72.03         8.22 o                         
   3  24   5         88.06         91.31        16.41 o                         
   5  24   5         68.63         65.30         8.29 o                         
   7  24   5         47.07         40.55        13.68 o                         
   9  24   5          5.92         -3.08         8.32 o                         
  11  24   5         17.70          4.45         8.23 o                         
  13  24   5         18.39          7.97        11.87 o                         
  15  24   5         14.53         -9.63        16.21 o                         
  17  24   5          7.60         11.32        20.34 o                         
 -18  25   5          4.22          8.47        12.87 o                         
 -16  25   5          4.48         -1.59        12.54 o                         
 -14  25   5         11.49          5.02         9.07 o                         
 -12  25   5         14.21         18.44         8.81 o                         
 -10  25   5         53.05         46.84         8.63 o                         
  -8  25   5         26.17         25.66         9.09 o                         
  -6  25   5         27.79         27.59         7.32 o                         
  -4  25   5         41.15         43.20         7.98 o                         
  -2  25   5         67.87         58.64        12.15 o                         
   0  25   5         35.02         28.15        11.84 o                         
   2  25   5         68.31         48.95         8.03 o                         
   4  25   5         41.13         37.20         7.83 o                         
   6  25   5         28.08         20.93         8.70 o                         
   8  25   5         25.81         20.72        11.88 o                         
  10  25   5         52.32         42.89         8.55 o                         
  12  25   5         14.01          4.37        10.29 o                         
  14  25   5         11.38          0.29        17.36 o                         
 -13  26   5          9.80          0.71        13.17 o                         
 -11  26   5         10.85          0.92         8.17 o                         
  -9  26   5          9.12         13.35         9.61 o                         
  -7  26   5         10.35         11.80         8.98 o                         
  -5  26   5         33.57         24.94         7.88 o                         
  -3  26   5         29.24         26.19         7.68 o                         
  -1  26   5         28.20         23.15         7.78 o                         
   1  26   5         28.24         24.57         7.76 o                         
   3  26   5         28.60         29.23         7.54 o                         
   5  26   5         33.71         32.80         8.07 o                         
   7  26   5         10.37          7.81         7.75 o                         
   9  26   5          9.25         16.82         9.81 o                         
  11  26   5         10.70         -1.53         8.00 o                         
 -12  27   5          8.94          7.80        17.61 o                         
 -10  27   5          5.85          2.89         7.19 o                         
  -8  27   5         14.07         25.48        10.67 o                         
  -6  27   5          3.56          8.50         8.41 o                         
  -4  27   5          6.36         10.30         7.58 o                         
  -2  27   5          4.77          9.72         7.16 o                         
   0  27   5         14.76         21.30         8.07 o                         
   2  27   5          4.77          3.98         7.45 o                         
   4  27   5          6.47          2.23         7.78 o                         
   6  27   5          3.48          2.89         8.55 o                         
   8  27   5         13.88         17.98         9.03 o                         
  10  27   5          5.85         -0.44        10.57 o                         
  12  27   5          8.74         12.20        20.09 o                         
 -11  28   5         10.31         -2.94        20.42 o                         
  -9  28   5         10.43          3.30         7.71 o                         
  -7  28   5          9.90          4.45        13.55 o                         
  -5  28   5         16.97          9.81        14.34 o                         
  -3  28   5         19.07          4.87         9.08 o                         
  -1  28   5          1.80          7.74        14.36 o                         
   1  28   5          1.79          4.30         9.47 o                         
   3  28   5         19.10         12.96        10.76 o                         
   5  28   5         17.13         29.49        12.17 o                         
   7  28   5         10.00         16.65        16.44 o                         
   9  28   5         10.54          6.06        12.26 o                         
  -8  29   5          3.00         15.47        16.02 o                         
  -2  29   5          5.68          1.17        18.45 o                         
   0  29   5          1.42         -5.28        16.19 o                         
   6  29   5          2.10          6.25        14.55 o                         
   0   0   6        761.70        729.39        18.29 o                         
   2   0   6        998.07        928.85        11.84 o                         
   4   0   6       1825.19       1881.21        20.58 o                         
   6   0   6       4732.28       5237.72        48.60 o                         
   8   0   6       7390.39       8327.00        73.52 o                         
  10   0   6       2988.26       3135.76        35.91 o                         
  12   0   6       1467.97       1552.41        18.20 o                         
  14   0   6        584.00        613.40        19.29 o                         
  16   0   6        338.19        337.84        17.12 o                         
  18   0   6         34.70         41.90        20.53 o                         
  20   0   6         43.80         75.75        12.18 o                         
  22   0   6         35.09         27.54         8.33 o                         
  24   0   6         16.63          4.01         8.49 o                         
  26   0   6         73.48         56.61        28.72 o                         
 -27   1   6          6.30          6.16        12.45 o                         
 -25   1   6         18.94         19.59         7.88 o                         
 -23   1   6         16.88         16.04         8.42 o                         
 -21   1   6          2.08         -3.03        17.03 o                         
 -19   1   6         30.44         27.91         9.97 o                         
 -17   1   6        194.20        195.06        11.53 o                         
 -15   1   6        170.98        165.19        11.23 o                         
 -13   1   6        247.62        249.17         5.66 o                         
 -11   1   6        384.34        415.83         9.83 o                         
  -9   1   6        719.83        681.51        13.80 o                         
  -7   1   6        591.40        564.48        14.17 o                         
  -5   1   6        238.76        230.73         8.26 o                         
  -3   1   6        540.92        554.45        10.45 o                         
  -1   1   6        365.04        429.71         6.69 o                         
   1   1   6        364.62        381.83         6.73 o                         
   3   1   6        539.97        574.10         8.97 o                         
   5   1   6        240.98        212.63         7.42 o                         
   7   1   6        603.15        577.89        12.17 o                         
   9   1   6        707.41        683.68        20.90 o                         
  11   1   6        380.95        389.52         8.45 o                         
  13   1   6        251.50        266.12         8.17 o                         
  15   1   6        169.81        167.85         9.59 o                         
  17   1   6        191.10        198.77        10.74 o                         
  19   1   6         30.83         42.35        12.85 o                         
  21   1   6          2.05          1.56         8.73 o                         
  23   1   6         17.25         12.57         7.86 o                         
  25   1   6         18.65         11.96        12.64 o                         
 -26   2   6         20.99          9.27        12.12 o                         
 -24   2   6         47.32         33.83         7.98 o                         
 -22   2   6         25.60         31.04         6.83 o                         
 -20   2   6         26.93         34.28        11.71 o                         
 -18   2   6         92.69         86.63        18.90 o                         
 -16   2   6        182.38        188.34        16.32 o                         
 -14   2   6        519.46        566.49        20.09 o                         
 -12   2   6       1370.63       1512.02        17.33 o                         
 -10   2   6       3525.02       3990.32        42.79 o                         
  -8   2   6       4060.57       4388.81        48.71 o                         
  -6   2   6       3492.90       3778.86        39.17 o                         
  -4   2   6       1240.19       1252.48        14.97 o                         
  -2   2   6        527.21        489.83         7.74 o                         
   0   2   6        981.96        927.36        12.67 o                         
   2   2   6        527.21        479.24         8.74 o                         
   4   2   6       1232.76       1240.49        14.50 o                         
   6   2   6       3491.48       3860.67        37.47 o                         
   8   2   6       4066.32       4470.46        48.32 o                         
  10   2   6       3513.10       3803.55        40.15 o                         
  12   2   6       1377.89       1426.02        17.52 o                         
  14   2   6        511.51        576.77        17.37 o                         
  16   2   6        179.40        188.09        22.80 o                         
  18   2   6         90.78         87.84        10.07 o                         
  20   2   6         27.18         28.79         9.68 o                         
  22   2   6         25.19         32.49         8.05 o                         
  24   2   6         46.99         28.00         8.07 o                         
  26   2   6         20.96         18.01        11.83 o                         
 -25   3   6          9.78          0.98         8.25 o                         
 -23   3   6         11.44          9.45         7.39 o                         
 -21   3   6         10.32         14.82         7.29 o                         
 -19   3   6         44.33         33.75         8.69 o                         
 -17   3   6         77.60         79.21        11.47 o                         
 -15   3   6        194.10        206.32        13.37 o                         
 -13   3   6         58.48         83.64         7.57 o                         
 -11   3   6        283.15        279.99         9.04 o                         
  -9   3   6        906.15       1021.06        18.52 o                         
  -7   3   6        423.86        409.97         9.01 o                         
  -5   3   6        506.23        454.51        13.60 o                         
  -3   3   6          4.18         14.87         5.41 o                         
  -1   3   6        525.65        556.97         8.29 o                         
   1   3   6        526.95        574.00         8.28 o                         
   3   3   6          4.17          9.81         6.36 o                         
   5   3   6        516.68        485.84        10.88 o                         
   7   3   6        418.03        371.06         8.20 o                         
   9   3   6        911.79        967.67        12.96 o                         
  11   3   6        281.62        296.47         9.22 o                         
  13   3   6         58.40         76.65         9.57 o                         
  15   3   6        190.41        198.68        14.33 o                         
  17   3   6         78.44         64.74        10.28 o                         
  19   3   6         43.42         46.10         7.71 o                         
  21   3   6         10.23          8.85         7.40 o                         
  23   3   6         11.22         17.80         7.87 o                         
  25   3   6          9.93          6.28         9.47 o                         
 -26   4   6         15.15         12.62         9.27 o                         
 -24   4   6         12.55         14.15         8.00 o                         
 -22   4   6         23.67         30.77         8.73 o                         
 -20   4   6        152.79        132.64        17.99 o                         
 -18   4   6        161.47        142.45        13.56 o                         
 -16   4   6        105.30        107.43         8.56 o                         
 -14   4   6        155.44        190.03         9.50 o                         
 -12   4   6        985.70       1149.88        21.75 o                         
 -10   4   6       1927.30       2136.52        23.77 o                         
  -8   4   6       1889.39       1966.41        21.99 o                         
  -6   4   6        926.36        916.80        11.58 o                         
  -4   4   6         77.29         69.78         5.23 o                         
  -2   4   6       1237.80       1245.10        14.75 o                         
   0   4   6       1821.10       1885.00        20.05 o                         
   2   4   6       1244.96       1242.18        14.61 o                         
   4   4   6         77.38         77.47         4.27 o                         
   6   4   6        924.53        903.16        12.07 o                         
   8   4   6       1878.71       1982.01        21.78 o                         
  10   4   6       1927.34       2089.73        23.30 o                         
  12   4   6        977.70       1087.09        18.88 o                         
  14   4   6        155.61        197.31         7.26 o                         
  16   4   6        105.20        101.45        12.67 o                         
  18   4   6        162.30        168.09        13.72 o                         
  20   4   6        153.56        159.56         9.88 o                         
  22   4   6         23.90         21.82        11.52 o                         
  24   4   6         12.45          4.61         8.82 o                         
  26   4   6         14.84          6.74        11.76 o                         
 -25   5   6         14.48          1.97         9.35 o                         
 -23   5   6          5.78         16.21         7.19 o                         
 -21   5   6         12.29          4.30         6.96 o                         
 -19   5   6         48.22         37.57        14.47 o                         
 -17   5   6        150.73        144.44        12.61 o                         
 -15   5   6         24.54         33.54        11.63 o                         
 -13   5   6         50.67         71.27         6.36 o                         
 -11   5   6        419.42        433.98        11.68 o                         
  -9   5   6        292.55        287.59         6.38 o                         
  -7   5   6       1106.41       1234.82        17.08 o                         
  -5   5   6        372.29        446.02        11.76 o                         
  -3   5   6        498.19        446.48         8.63 o                         
  -1   5   6        228.24        226.54         6.51 o                         
   1   5   6        225.74        220.90         6.36 o                         
   3   5   6        488.32        471.79         7.48 o                         
   5   5   6        371.85        400.32         8.08 o                         
   7   5   6       1110.88       1237.84        19.31 o                         
   9   5   6        292.92        314.36        11.32 o                         
  11   5   6        422.94        441.15        10.15 o                         
  13   5   6         50.68         69.62         8.77 o                         
  15   5   6         24.97         35.48        10.70 o                         
  17   5   6        148.03        155.86        12.75 o                         
  19   5   6         47.53         58.60         9.91 o                         
  21   5   6         12.51         12.23        12.00 o                         
  23   5   6          5.91          4.34         8.37 o                         
  25   5   6         14.52         24.21        11.27 o                         
 -26   6   6         11.97         -6.75        14.22 o                         
 -24   6   6          8.53          3.00         7.50 o                         
 -22   6   6         72.77         73.95         8.33 o                         
 -20   6   6        170.61        167.72        22.65 o                         
 -18   6   6        520.50        491.64        20.26 o                         
 -16   6   6        328.44        294.71        20.17 o                         
 -14   6   6         62.43         69.31         8.34 o                         
 -12   6   6        339.42        383.29        12.96 o                         
 -10   6   6        754.01        811.78        12.85 o                         
  -8   6   6        553.59        555.68        12.77 o                         
  -6   6   6        229.38        232.87         9.06 o                         
  -4   6   6        896.24        922.01        16.42 o                         
  -2   6   6       3482.56       3763.77        36.28 o                         
   0   6   6       4769.80       5276.48        48.34 o                         
   2   6   6       3485.84       3877.94        36.56 o                         
   4   6   6        898.01        899.12        11.77 o                         
   6   6   6        229.55        237.21         7.76 o                         
   8   6   6        545.00        533.31        10.77 o                         
  10   6   6        756.00        856.79        13.00 o                         
  12   6   6        342.35        374.27         7.33 o                         
  14   6   6         63.27         64.84         7.44 o                         
  16   6   6        331.31        332.21        19.70 o                         
  18   6   6        521.76        498.84        16.94 o                         
  20   6   6        171.16        158.21         9.38 o                         
  22   6   6         74.02         65.24         8.44 o                         
  24   6   6          8.67          7.47         9.75 o                         
 -25   7   6          8.40          9.95        10.61 o                         
 -23   7   6         24.18         17.96         7.78 o                         
 -21   7   6         14.17         13.12         7.55 o                         
 -19   7   6         41.18         33.53        17.91 o                         
 -17   7   6        101.86        117.78        13.00 o                         
 -15   7   6        161.42        158.89         7.69 o                         
 -13   7   6         60.28         54.69         7.68 o                         
 -11   7   6        106.55        123.73         6.80 o                         
  -9   7   6        866.33        852.39        12.04 o                         
  -7   7   6        336.66        387.31        10.50 o                         
  -5   7   6       1144.02       1260.47        19.37 o                         
  -3   7   6        347.48        394.25         9.29 o                         
  -1   7   6        607.64        553.27         8.70 o                         
   1   7   6        596.46        572.50         9.76 o                         
   3   7   6        352.85        375.57         8.81 o                         
   5   7   6       1138.89       1223.54        16.42 o                         
   7   7   6        336.33        359.88         7.30 o                         
   9   7   6        867.19        861.60        13.02 o                         
  11   7   6        107.63        110.39         6.96 o                         
  13   7   6         60.21         43.43         5.88 o                         
  15   7   6        158.88        164.50        11.11 o                         
  17   7   6        100.28        103.25        16.41 o                         
  19   7   6         41.87         53.98         8.43 o                         
  21   7   6         14.30         17.14         8.62 o                         
  23   7   6         24.42         20.14         8.51 o                         
  25   7   6          8.57          5.09        11.72 o                         
  27   7   6          7.19          3.52        11.87 o                         
 -24   8   6         20.96         14.78         8.92 o                         
 -22   8   6         64.54         51.62         8.06 o                         
 -20   8   6        269.67        269.44         9.74 o                         
 -18   8   6        469.14        470.07        18.74 o                         
 -16   8   6        676.94        642.99        16.37 o                         
 -14   8   6        356.64        339.63         7.46 o                         
 -12   8   6        269.30        302.56        10.72 o                         
 -10   8   6        188.77        196.59         7.28 o                         
  -8   8   6        182.64        166.98        10.36 o                         
  -6   8   6        549.96        559.20         9.31 o                         
  -4   8   6       1826.56       1949.41        22.48 o                         
  -2   8   6       4008.02       4329.29        41.53 o                         
   0   8   6       7369.55       8351.89        73.27 o                         
   2   8   6       4006.57       4523.73        42.24 o                         
   4   8   6       1838.10       1994.96        22.24 o                         
   6   8   6        558.07        547.93        11.56 o                         
   8   8   6        182.84        194.17         7.86 o                         
  10   8   6        186.42        197.39         9.38 o                         
  12   8   6        275.10        304.96        12.14 o                         
  14   8   6        359.48        358.74        11.05 o                         
  16   8   6        673.25        633.29        17.71 o                         
  18   8   6        470.70        420.92        18.35 o                         
  20   8   6        270.49        252.59        14.22 o                         
  22   8   6         64.49         61.60        10.33 o                         
  24   8   6         21.42         23.30         9.49 o                         
 -25   9   6         15.79         11.36        14.26 o                         
 -23   9   6          7.44          4.88         7.99 o                         
 -21   9   6         17.87         18.04         7.59 o                         
 -19   9   6         53.38         77.06         7.32 o                         
 -17   9   6         61.46         63.77        11.49 o                         
 -15   9   6        114.19        104.76         6.72 o                         
 -13   9   6         56.13         59.27         8.25 o                         
 -11   9   6         55.20         53.57         9.29 o                         
  -9   9   6        261.04        280.68         7.00 o                         
  -7   9   6        879.63        839.56        11.97 o                         
  -5   9   6        284.89        287.79         8.11 o                         
  -3   9   6        987.82       1015.31        12.78 o                         
  -1   9   6        647.57        682.48        13.24 o                         
   1   9   6        659.83        682.28        18.21 o                         
   3   9   6        981.02        972.60        12.78 o                         
   5   9   6        284.72        306.49         8.35 o                         
   7   9   6        879.34        878.19        12.09 o                         
   9   9   6        260.73        264.68         7.36 o                         
  11   9   6         54.24         60.04        10.80 o                         
  13   9   6         55.32         63.42         8.12 o                         
  15   9   6        112.07        107.80         7.74 o                         
  17   9   6         61.88         54.60        10.10 o                         
  19   9   6         53.01         64.49         9.36 o                         
  21   9   6         18.07         13.93         8.36 o                         
  23   9   6          7.49          4.43         8.81 o                         
  25   9   6         15.73         13.50        13.67 o                         
 -24  10   6          5.87          1.23         8.89 o                         
 -22  10   6         51.87         40.86         8.72 o                         
 -20  10   6        242.19        214.58        15.13 o                         
 -18  10   6        384.94        345.02        16.95 o                         
 -16  10   6        475.98        469.74        11.88 o                         
 -14  10   6        375.20        380.18         8.23 o                         
 -12  10   6        121.24        121.96        11.38 o                         
 -10  10   6        229.36        238.80         8.75 o                         
  -8  10   6        188.21        194.67         7.64 o                         
  -6  10   6        758.86        809.32        11.58 o                         
  -4  10   6       1939.36       2113.81        23.81 o                         
  -2  10   6       3502.97       3959.71        38.47 o                         
   0  10   6       2887.92       3143.16        31.24 o                         
   2  10   6       3511.76       3791.65        37.88 o                         
   4  10   6       1939.36       2120.87        26.37 o                         
   6  10   6        757.85        862.91        11.87 o                         
   8  10   6        190.69        215.46         9.85 o                         
  10  10   6        229.26        237.38         8.09 o                         
  12  10   6        119.34        135.86         6.05 o                         
  14  10   6        373.26        361.16         9.22 o                         
  16  10   6        475.65        451.51        15.98 o                         
  18  10   6        382.22        364.39        10.81 o                         
  20  10   6        242.31        231.35        18.97 o                         
  22  10   6         52.28         56.46         9.04 o                         
  24  10   6          5.89         21.03        12.61 o                         
 -23  11   6          5.79          4.83         8.10 o                         
 -21  11   6          1.70          9.32         8.07 o                         
 -19  11   6         24.98         28.05        20.81 o                         
 -17  11   6         83.35         77.92        12.32 o                         
 -15  11   6         28.02         31.72         5.78 o                         
 -13  11   6         95.69         91.42        10.61 o                         
 -11  11   6         15.51         11.61         9.46 o                         
  -9  11   6         53.98         56.04         8.13 o                         
  -7  11   6        110.78        123.90         8.67 o                         
  -5  11   6        443.26        446.29         8.51 o                         
  -3  11   6        284.93        282.26        13.71 o                         
  -1  11   6        384.11        429.04         8.50 o                         
   1  11   6        386.57        377.68         7.14 o                         
   3  11   6        286.84        302.82         8.60 o                         
   5  11   6        439.64        425.52        13.75 o                         
   7  11   6        109.52        108.60         6.82 o                         
   9  11   6         54.89         54.58         7.79 o                         
  11  11   6         15.53         20.51         5.90 o                         
  13  11   6         93.86         90.99         8.40 o                         
  15  11   6         28.59         36.33         7.44 o                         
  17  11   6         82.65         87.69         7.34 o                         
  19  11   6         24.68         31.09         7.75 o                         
  21  11   6          1.71          4.92         8.53 o                         
  23  11   6          5.84          8.62         9.47 o                         
 -24  12   6         10.35         13.84         8.05 o                         
 -22  12   6         33.63         24.83         8.38 o                         
 -20  12   6         72.99         62.16         9.06 o                         
 -18  12   6        248.00        244.04        14.69 o                         
 -16  12   6        203.85        201.60        12.02 o                         
 -14  12   6         96.36        101.37        10.10 o                         
 -12  12   6         43.93         48.27         5.94 o                         
 -10  12   6        125.83        127.20         7.94 o                         
  -8  12   6        289.39        303.28         9.83 o                         
  -6  12   6        348.49        386.37        12.15 o                         
  -4  12   6        980.66       1127.85        14.35 o                         
  -2  12   6       1388.73       1525.89        20.10 o                         
   0  12   6       1534.02       1544.98        18.59 o                         
   2  12   6       1379.29       1409.19        17.19 o                         
   4  12   6        988.01       1118.02        14.40 o                         
   6  12   6        345.48        370.75        11.38 o                         
   8  12   6        283.22        286.69        12.21 o                         
  10  12   6        128.00        137.48         5.99 o                         
  12  12   6         43.97         49.31        11.53 o                         
  14  12   6         94.34         93.81        13.29 o                         
  16  12   6        201.16        184.77        10.38 o                         
  18  12   6        247.17        232.78        15.09 o                         
  20  12   6         72.56         70.43         8.48 o                         
  22  12   6         33.48         26.35         9.14 o                         
  24  12   6         10.39          8.58        10.37 o                         
 -23  13   6          4.66         16.28         8.31 o                         
 -21  13   6          2.60          3.10         7.98 o                         
 -19  13   6         14.37         13.26         7.36 o                         
 -17  13   6         28.22         21.21         6.98 o                         
 -15  13   6         90.53         87.74        10.98 o                         
 -13  13   6          4.13         10.35         6.48 o                         
 -11  13   6         85.24        100.92         5.93 o                         
  -9  13   6         58.97         57.46         6.56 o                         
  -7  13   6         56.61         59.90         6.87 o                         
  -5  13   6         53.06         64.52         8.50 o                         
  -3  13   6         63.01         79.86         9.31 o                         
  -1  13   6        248.33        254.98         8.84 o                         
   1  13   6        244.78        270.19         7.42 o                         
   3  13   6         62.98         78.47         7.02 o                         
   5  13   6         53.09         66.73         7.04 o                         
   7  13   6         56.45         33.02         6.45 o                         
   9  13   6         59.85         55.40         7.20 o                         
  11  13   6         86.77         88.95         9.70 o                         
  13  13   6          4.16         13.45        13.22 o                         
  15  13   6         90.34         90.63        16.47 o                         
  17  13   6         28.36         34.57        13.31 o                         
  19  13   6         14.49          8.42         8.35 o                         
  21  13   6          2.62         10.62         8.78 o                         
  23  13   6          4.70         21.99        11.36 o                         
 -24  14   6          8.27         12.71        12.08 o                         
 -22  14   6         15.20         19.53         9.88 o                         
 -20  14   6         38.00         35.64         6.68 o                         
 -18  14   6         63.80         68.42         7.99 o                         
 -16  14   6         61.57         53.25        14.32 o                         
 -14  14   6         18.42         22.14         7.38 o                         
 -12  14   6         94.51        100.66        11.27 o                         
 -10  14   6        368.05        391.80         9.74 o                         
  -8  14   6        367.65        336.77         8.03 o                         
  -6  14   6         68.13         67.49         9.18 o                         
  -4  14   6        168.55        199.65        13.23 o                         
  -2  14   6        521.24        561.26        15.74 o                         
   0  14   6        602.95        610.19        16.36 o                         
   2  14   6        529.10        577.81        17.82 o                         
   4  14   6        168.37        193.56        11.63 o                         
   6  14   6         67.16         51.62         7.63 o                         
   8  14   6        365.20        350.58        15.69 o                         
  10  14   6        369.62        362.13         8.65 o                         
  12  14   6         96.61        101.53        10.54 o                         
  14  14   6         18.43         30.06         8.14 o                         
  16  14   6         60.33         55.00        11.42 o                         
  18  14   6         63.44         73.33        13.35 o                         
  20  14   6         37.85         32.76         8.51 o                         
  22  14   6         15.25          4.90        10.39 o                         
 -23  15   6          2.08          8.13        17.23 o                         
 -21  15   6          9.96          2.82         7.75 o                         
 -19  15   6         16.18         -0.22         7.72 o                         
 -17  15   6         38.84         35.41         6.95 o                         
 -15  15   6         46.68         37.75         9.95 o                         
 -13  15   6         89.71         93.15         8.45 o                         
 -11  15   6         23.24         25.21         8.33 o                         
  -9  15   6         98.60        111.62         9.03 o                         
  -7  15   6        158.89        154.93         7.15 o                         
  -5  15   6         27.37         34.93        12.09 o                         
  -3  15   6        191.93        207.31         7.33 o                         
  -1  15   6        165.98        171.02        11.27 o                         
   1  15   6        167.08        169.36        15.02 o
[truncated: 98,254 more chars]
